# Supplementary material for: Three-dimensional Epigenome Statistical Model: Genome-wide Chromatin Looping Prediction
Source: Sci Rep. 2018 Mar 26;8:5217. doi: 10.1038/s41598-018-23276-8 (PMC5979957; doi:10.1038/s41598-018-23276-8)
Supplement: Supplementary file 2 — Supplementary Table 1 [file 41598_2018_23276_MOESM2_ESM.xlsx]

## Sheet: Cell Types
Cell Type	Population	Description	Type
GM12878	Human	B-lymphoblastoids	immortalized cell line
K562	Human	Erythroleukemia	immortalized cell line
HMEC	Human	Mammary Epithelial	primary cell
HUVEC	Human	Umbilical Vein Endothelial	primary cell
IMR90	Human	Lung Fibroblasts	Primary cell line
HeLa	Human	Cervical Carcinoma	immortalized cell line
NHEK	Human	Normal Human Epidermal Keratinocytes	primary cell
MCF7	Human	breast cancer cell line	immortalized cell line
HG00731	Human	B-lymphoblastoids	primary cell
HG00732	Human	B-lymphoblastoids	primary cell
HG00513	Human	B-lymphoblastoids	primary cell
HG00514	Human	B-lymphoblastoids	primary cell
GM19238	Human	B-lymphoblastoids	primary cell
GM19239	Human	B-lymphoblastoids	primary cell
GM19240	Human	B-lymphoblastoids	primary cell
CH12.LX	Mouse	Murine B-lymphoblasts	immortalized cell line

## Sheet: Data Resources
	Cell Type	Transcription Factors									Histone Modifications													Interactions
		CTCF	RNA POL II	RAD21	SMC3	ZNF143	YY1	NRS	SA1		EZH2	H3K27ac	H3K27me3	H3K36me3	H3K4me1	H3K4me2	H3K4me3	H3K79me2	H3K9ac	H3K9me3	H4K20me1	H2AZ		CTCF ChIA-PET	POL ChIA-PET	Hi-C-Loops	Hi-C Heatmaps
Human	GM12878
Human	K562																								GSM970213
Human	HMEC
Human	HUVEC
Human	IMR90
Human	HeLa
Human	NHEK
Human	MCF7																							GSM970215
GM12878 Individuals	HG00731
	HG00732
	HG00513
	HG00514
	GM19238
	GM19239
	GM19240
Mouse	CH12.LX
Resources
		ftp://hgdownload.cse.ucsc.edu/goldenPath/hg19/encodeDCC/wgEncodeBroadHistone/
		http://hgdownload.cse.ucsc.edu/goldenpath/hg19/encodeDCC/wgEncodeSydhHistone/
		http://hgdownload.cse.ucsc.edu/goldenpath/hg19/encodeDCC/wgEncodeSydhTfbs/
		http://hgdownload.cse.ucsc.edu/goldenpath/hg19/encodeDCC/wgEncodeHaibTfbs/
		http://hgdownload.cse.ucsc.edu/goldenpath/mm9/encodeDCC/wgEncodeSydhHist/
		http://hgdownload.cse.ucsc.edu/goldenpath/mm9/encodeDCC/wgEncodeSydhTfbs/
		https://www.ncbi.nlm.nih.gov/geo/query/acc.cgi?acc=GSE63525
		https://www.ncbi.nlm.nih.gov/geo/query/acc.cgi?acc=GSE72816
		private communication from Bing Ren laboratory

## Sheet: Features
Type	Description	shortcut
Transcription Factor	Activating transcription factor 2	ATF2
Transcription Factor	Cyclic AMP-dependent transcription factor ATF-3	ATF3
Transcription Factor	Basic leucine zipper transcription factor, ATF-like	BATF
Transcription Factor	B-cell lymphoma/leukemia 11A	BCL11
Transcription Factor	B-cell lymphoma 3-encoded protein	BCL3
Transcription Factor	Anti-BCL2-Associated Transcription Factor 1	BCLAF
Transcription Factor	Basic Helix-Loop-Helix Family Member E40	BHLHE40
Transcription Factor	breast cancer 1	BRCA1
Transcription Factor	CCAAT displacement protein	CDP
Transcription Factor	CCAAT/enhancer-binding protein beta	CEBPB
Transcription Factor	Chromodomain Helicase DNA Binding Protein 1	CHD1
Transcription Factor	Chromodomain Helicase DNA Binding Protein 2	CHD2
Transcription Factor	MYC proto-oncogene	cMYC
Transcription Factor	[co]repressor for element-1-silencing transcription factor	COREST
Transcription Factor	CAMP Responsive Element Binding Protein 1	CREB1
Transcription Factor	Transcriptional repressor CTCF (11-Zinc finger protein)	CTCF
Transcription Factor	E2F transcription factor 4	E2F4
Transcription Factor	Early B-Cell Factor 1	EBF1
Transcription Factor	early B-cell factors	EBF
Transcription Factor	Early growth response protein 1	EGR1
Transcription Factor	E74-like factor 1 (ets domain transcription factor)	ELF1
Transcription Factor	ETS domain-containing protein Elk-1	ELK1
Transcription Factor	Estrogen-related receptor alpha	ERRA
Transcription Factor	ETS Proto-Oncogene 1	ETS1
Transcription Factor	Enhancer of zeste homolog 2	EZH2
Transcription Factor	Forkhead box protein M1	FOXM1
Transcription Factor	GA-binding protein	GABP
Transcription Factor	histone acetyltransferase	GCN5
Transcription Factor	Interferon regulatory factor 3	IRF3
Transcription Factor	Interferon regulatory factor 4	IRF4
Transcription Factor	jun D proto-oncogene	JUND
Transcription Factor	Myocyte Enhancer Factor 2A	MEF2A
Transcription Factor	Myocyte Enhancer Factor 2C	MEF2C
Transcription Factor	(Metastasis Associated 1 Family Member 3	MTA3
Transcription Factor	Nuclear Factor Of Activated T-Cells 1	NFATC1
Transcription Factor	NFE2 nuclear factor, erythroid 2	NFE2
Transcription Factor	Nuclear Factor I C	NFIC
Transcription Factor	Nuclear respiratory factor 1	NRF1
Transcription Factor	Neuron-Restrictive Silencer Factor	NRSF
Transcription Factor	Histone acetyltransferase p300	P300
Transcription Factor	Paired box protein Pax-5	PAX5
Transcription Factor	PBX Homeobox 3	PBX3
Transcription Factor	Promyelocytic leukemia protein	PML
Transcription Factor	POL2 DNA polymerase epsilon catalytic subunit	POL2
Transcription Factor	macrophage transcription factor	PU.1
Transcription Factor	Double-strand-break repair protein	RAD21
Transcription Factor	Regulatory Factor X5	RFX5
Transcription Factor	Runt Related Transcription Factor 3	RUNX3
Transcription Factor	Retinoid X Receptor Alpha	RXRA
Transcription Factor	Cohesin subunit SA-1	SA1
Transcription Factor	SIX Homeobox 5	SIX5
Transcription Factor	Structural maintenance of chromosomes protein 3	SMC3
Transcription Factor	specificity protein 1	SP1
Transcription Factor	Spermatogenesis Associated 20	SPT20
Transcription Factor	Serum response factor	SRF
Transcription Factor	Signal transducer and activator of transcription 1	STAT1
Transcription Factor	ignal transducer and activator of transcription 3	STAT3
Transcription Factor	ignal transducer and activator of transcription 5	STAT5
Transcription Factor	Transcription initiation factor TFIID subunit 1	TAF1
Transcription Factor	The TATA-binding protein	TBP
Transcription Factor	Transcription Factor 12	TCF12
Transcription Factor	Transcription Factor 3	TCF3
Transcription Factor	Upstream stimulatory factor 1	USF1
Transcription Factor	Upstream stimulatory factor 2	USF2
Transcription Factor	Werner Helicase Interacting Protein 1	WHIP
Transcription Factor	(Yin Yang 1) is a transcriptional repressor protein	YY1
Transcription Factor	Zinc Finger And BTB Domain Containing 33	ZBTB33
Transcription Factor	Zinc finger E-box-binding homeobox 1	ZEB1
Transcription Factor	Zinc Finger Protein 143	ZNF143
Histone Modification	the histone H2A encoded by H2AFZ gene	H2AZ
Histone Modification	monomethylation of histone H3 at lysine 4	H3K4me1
Histone Modification	dimethylation of histone H3 at lysine 4	H3K4me2
Histone Modification	trimethylation of histone H3 at lysine 4	H3K4me3
Histone Modification	trimethylation of H3 lysine 36	H3K36me3
Histone Modification	trimethylation of histone H3 at lysine 4	H3K4me3
Histone Modification	acetylation of histone H3 at lysine 27	H3K27ac
Histone Modification	trimethylation of histone H3 at lysine 27	H3K27me3
Histone Modification	acetylation of histone H3 at lysine 9	H3K9ac
Histone Modification	trimethylation of histone H3 at lysine 9	H3K9me3
Histone Modification	dimethylation of histone H3 at lysine 79	H3K79me2
Histone Modification	monomethylation of histone H4 at lysine 20	H4K20me1

## Sheet: TADs
Chromosome	Start	End
chr1	838908	912011
chr1	918286	1228173
chr1	1890973	2316695
chr1	2343625	3341691
chr1	3368489	3641671
chr1	3826747	5976883
chr1	6168645	6708701
chr1	6779133	7708758
chr1	7725873	8412572
chr1	8619502	8910538
chr1	8975291	11021795
chr1	11096879	11810191
chr1	11843864	12140705
chr1	12177856	12720677
chr1	13988861	14287797
chr1	14421136	16068594
chr1	16118255	16690702
chr1	16766401	17373769
chr1	17384706	17733729
chr1	17745259	18908920
chr1	18922299	19202373
chr1	19209049	20821907
chr1	20848198	20969076
chr1	21020212	22291727
chr1	22431759	23292094
chr1	23301960	23731120
chr1	23818459	24079288
chr1	24096025	25163515
chr1	25172364	25533332
chr1	25829420	26138021
chr1	26163131	26744556
chr1	26825757	27205755
chr1	27293154	28046866
chr1	28182852	28536542
chr1	28573656	29532552
chr1	29562170	31181768
chr1	31190663	32529706
chr1	32679987	33554464
chr1	33559461	34079299
chr1	34097924	35209418
chr1	35249523	36241320
chr1	36348106	36555396
chr1	36562399	36887924
chr1	36981640	37901741
chr1	37918361	39430334
chr1	39563325	40501031
chr1	40542484	41421581
chr1	41732489	41901041
chr1	41981009	43542300
chr1	43691938	46036881
chr1	46499019	46814850
chr1	46871443	47192128
chr1	47656996	48192898
chr1	48203532	48221948
chr1	48462645	48964816
chr1	49037987	50814828
chr1	50832280	51763128
chr1	52092651	52235936
chr1	52360484	53152856
chr1	53165313	53648777
chr1	53739941	53862978
chr1	53950724	54221548
chr1	54325719	55488371
chr1	55603565	57287198
chr1	57296542	60414061
chr1	60436710	62318693
chr1	62547688	63213697
chr1	63307193	63908250
chr1	64022763	64713014
chr1	64733969	67192620
chr1	67229553	67968510
chr1	67996400	70204424
chr1	70596672	70977603
chr1	70994373	71517000
chr1	73088287	75199968
chr1	75235192	75672961
chr1	75696785	76098886
chr1	76374240	78581545
chr1	78595196	79144558
chr1	79304049	79664447
chr1	81879198	82226729
chr1	84370612	85726713
chr1	85772804	86485139
chr1	86841099	89061854
chr1	89073423	89344986
chr1	89401244	90454514
chr1	90511247	93533525
chr1	93769537	95700512
chr1	96700199	98934312
chr1	99259708	101336191
chr1	101384866	103436708
chr1	103569366	104059551
chr1	105189703	106336755
chr1	107738989	108293898
chr1	108323137	109188586
chr1	109368078	110078332
chr1	110087495	112313899
chr1	112840349	114222815
chr1	114519572	116564358
chr1	116680786	117672441
chr1	117855031	118439451
chr1	118693504	119913141
chr1	120090628	120352561
chr1	120413319	120511484
chr1	144533518	145061201
chr1	145417955	145546254
chr1	146712359	147365953
chr1	149859267	151987415
chr1	152022738	152506521
chr1	152625587	153250812
chr1	153323995	155699378
chr1	155907074	156037048
chr1	156057077	157045052
chr1	157057150	158098065
chr1	158171954	159060099
chr1	159101161	161110422
chr1	161150178	161354627
chr1	161453319	161712918
chr1	161761325	162007919
chr1	162025017	162364521
chr1	162582100	163288284
chr1	163328331	165043603
chr1	165226805	166448913
chr1	166852059	168115567
chr1	168311650	169780003
chr1	169897840	171284136
chr1	171613496	172698283
chr1	172709498	173795431
chr1	174226228	174715182
chr1	174737275	174969509
chr1	174997058	176851948
chr1	176865515	178160504
chr1	178278134	179341579
chr1	179673463	180149455
chr1	180156608	180453181
chr1	180484171	182051104
chr1	182052622	182759327
chr1	182930223	184661552
chr1	184771667	185140504
chr1	185207056	185651227
chr1	185781133	186182742
chr1	186344338	186958037
chr1	188750917	190344107
chr1	192440836	193092202
chr1	193151607	194267160
chr1	196116450	196631691
chr1	197147826	197327602
chr1	197488086	198436132
chr1	198740126	199434174
chr1	199653103	200482147
chr1	200527242	201089141
chr1	201118359	201194695
chr1	201222218	202105755
chr1	202123857	202689563
chr1	202937510	202969231
chr1	203007907	206313275
chr1	206634558	208173029
chr1	208193093	208421506
chr1	208823824	209922749
chr1	210033132	210575442
chr1	210578673	211830646
chr1	211852625	213170311
chr1	213294828	215701282
chr1	216165703	216395711
chr1	216923287	217921123
chr1	218432405	219986511
chr1	220164041	220951179
chr1	220983091	222629292
chr1	222637171	223297753
chr1	223306166	223873198
chr1	223883408	224647042
chr1	224699536	225111392
chr1	225505760	226522456
chr1	226611022	227423226
chr1	227636594	228142248
chr1	228186847	228704223
chr1	228799387	230447200
chr1	230933163	231741210
chr1	231891882	231943760
chr1	232002158	233378028
chr1	233439650	234464433
chr1	234622533	236136422
chr1	236266106	237033544
chr1	237968555	240150901
chr1	240894594	241663976
chr1	241693008	242181865
chr1	242617845	244464002
chr1	244762748	245208244
chr1	245315480	247741506
chr1	248100040	249220006
chr10	2880759	3086640
chr10	3234369	4809901
chr10	4856762	5916509
chr10	5990522	6446494
chr10	6458626	9347998
chr10	9373307	10720444
chr10	11154737	11314894
chr10	11453719	11803365
chr10	11823463	13117405
chr10	13201505	13822925
chr10	13829038	14522196
chr10	14539283	15149371
chr10	15475694	15787119
chr10	15920728	17641898
chr10	17648807	18528770
chr10	21366048	22243411
chr10	22278290	23358118
chr10	23445775	24848122
chr10	24906264	25371274
chr10	25400852	25517657
chr10	26622446	27173075
chr10	27179169	27650238
chr10	27733998	28683828
chr10	28916912	29595050
chr10	29665157	29803090
chr10	30284606	30930126
chr10	30959207	32098749
chr10	32124764	32658305
chr10	32734784	33445386
chr10	33481828	34928864
chr10	34954890	37171047
chr10	37177655	38044329
chr10	38265177	38655515
chr10	43361502	43601371
chr10	43699406	43958240
chr10	44165466	45361510
chr10	45425385	52037296
chr10	52050385	52385366
chr10	52761350	53976760
chr10	54066462	54250228
chr10	54403510	54542586
chr10	54711566	57261911
chr10	59096940	59913060
chr10	59934115	60147459
chr10	60540197	62408248
chr10	62574795	64006409
chr10	64196124	65481070
chr10	65625566	69541967
chr10	69547626	70063813
chr10	70762628	71268859
chr10	71273628	71719130
chr10	71875554	72147820
chr10	72218331	73046155
chr10	73062798	74596073
chr10	74854902	74919753
chr10	75022680	76998256
chr10	77159174	77796425
chr10	78306874	78872531
chr10	78924050	80957592
chr10	81052067	81249331
chr10	81296904	81807434
chr10	81902239	82021694
chr10	82137560	82941225
chr10	84555208	85769280
chr10	85786246	85975080
chr10	86021265	86476062
chr10	86686960	88347300
chr10	88445338	88963546
chr10	89292710	90314868
chr10	90324198	92632482
chr10	92639098	94196428
chr10	94274050	95272507
chr10	95313635	96207646
chr10	96389420	97362392
chr10	97452076	97627897
chr10	97775172	98996438
chr10	99165711	99807140
chr10	99929642	100070234
chr10	100184724	101007170
chr10	101150633	101472826
chr10	101604725	102775409
chr10	102799296	103834471
chr10	103928168	104356724
chr10	104488133	105353269
chr10	105358005	105446890
chr10	105470102	105970901
chr10	106032791	106685774
chr10	107556587	107949827
chr10	108384372	110544140
chr10	111643068	115324096
chr10	115464101	115865300
chr10	116062539	116640856
chr10	117114022	118146648
chr10	118439920	118937744
chr10	118973716	120220237
chr10	120326392	120610949
chr10	120730480	121303786
chr10	121445090	122097286
chr10	122182508	122498088
chr10	122702080	123661213
chr10	124027379	125730872
chr10	125752306	126095139
chr10	126218274	126516986
chr10	126735558	127318850
chr10	127670436	129950029
chr10	130829103	131927712
chr10	131987325	133836970
chr10	134035080	134267778
chr10	134269331	134453915
chr10	134717274	135423566
chr11	189305	798606
chr11	846863	1052868
chr11	1108566	1650952
chr11	1672209	2179150
chr11	2214493	3239314
chr11	3361250	3438653
chr11	3828629	4096756
chr11	4202924	5833295
chr11	6013584	6386103
chr11	6399465	6781592
chr11	6833120	8123683
chr11	8213465	9529800
chr11	9555425	10760023
chr11	10813013	12305708
chr11	12352063	12916608
chr11	12983864	13488198
chr11	13793089	14478093
chr11	14557023	15232998
chr11	15348735	16637103
chr11	16805989	17551070
chr11	17619897	18876016
chr11	19088981	20632583
chr11	20669074	22152902
chr11	22189669	22810740
chr11	22896720	26299476
chr11	26306024	27519282
chr11	27715332	29357139
chr11	29365235	30941712
chr11	31127316	32199985
chr11	32344164	34518126
chr11	34533875	35507995
chr11	35635469	36289397
chr11	36310353	36773683
chr11	37024793	38813734
chr11	40328140	41454140
chr11	41481568	43306338
chr11	43332944	43874531
chr11	43909922	44060655
chr11	44115702	44935399
chr11	44946641	46640294
chr11	46908593	47639104
chr11	47874399	48132911
chr11	48194468	48330131
chr11	55708931	57045875
chr11	57112136	58281829
chr11	58334716	60020682
chr11	60031145	60404506
chr11	60467976	61155472
chr11	61211979	61503508
chr11	61513685	61878644
chr11	61936456	62631940
chr11	62671615	62981491
chr11	63244388	63922238
chr11	63970407	64123504
chr11	64215358	64536416
chr11	64554794	65362951
chr11	65392378	66651801
chr11	66820765	67276197
chr11	67339476	67428080
chr11	67776448	67974401
chr11	67976031	68215932
chr11	68400153	68857060
chr11	68866584	69487533
chr11	69499749	70603866
chr11	70659493	71131963
chr11	71511271	72159043
chr11	72180968	73643065
chr11	73674442	76393434
chr11	76432589	77331646
chr11	77531586	77758074
chr11	77938179	78277718
chr11	78355063	80949135
chr11	81353846	83532527
chr11	83538232	84276616
chr11	85306206	88620464
chr11	90209036	90982982
chr11	92674431	93387584
chr11	93627967	94338368
chr11	94355326	96160839
chr11	96196372	98888007
chr11	100445391	100804510
chr11	101730678	102538409
chr11	102603626	103473871
chr11	103552398	104023763
chr11	104479691	105734658
chr11	105958042	106910254
chr11	107419090	107770360
chr11	107879462	108526739
chr11	108567549	109569921
chr11	109722279	111320552
chr11	111325003	113161990
chr11	113175994	113405313
chr11	113677040	114134533
chr11	114609311	116563425
chr11	116602517	117103946
chr11	117295094	118901868
chr11	118934964	122377781
chr11	122450571	122895182
chr11	122973465	123583204
chr11	123939717	124738619
chr11	124830913	125275366
chr11	125292804	125745582
chr11	125792250	127216900
chr11	127897784	130767504
chr11	130792434	131545247
chr11	131617434	132811547
chr11	132947745	133706653
chr11	133796367	134115991
chr12	678201	2693372
chr12	2791790	2923831
chr12	2960316	3151508
chr12	3181973	3914645
chr12	3993409	4868632
chr12	4963322	6396130
chr12	6444152	7961073
chr12	8011514	8390596
chr12	8696282	9203250
chr12	9481914	12890879
chr12	12941230	13388285
chr12	13408313	13815505
chr12	13891958	14322536
chr12	14338078	16053172
chr12	16228531	18145349
chr12	18292738	19442595
chr12	19891716	20374227
chr12	20798685	21323898
chr12	21849966	22597882
chr12	22681983	22785266
chr12	22837389	23208550
chr12	23357893	24990719
chr12	25004805	25542944
chr12	25586850	26183918
chr12	26249288	27857596
chr12	27884395	29027175
chr12	29222176	29581380
chr12	29671741	30998128
chr12	30999358	31425743
chr12	31553523	34175655
chr12	34272669	34372511
chr12	38531035	39668060
chr12	39711350	40708983
chr12	40717992	41316441
chr12	41339595	43733320
chr12	43837304	44277791
chr12	44351079	45343497
chr12	45563857	46121598
chr12	46155890	47417013
chr12	47424244	48584300
chr12	48934019	49192243
chr12	49245525	49630762
chr12	49679413	50709771
chr12	50897854	51129357
chr12	51158059	51746538
chr12	51811510	52270569
chr12	52319722	53377506
chr12	53457545	54153851
chr12	54376995	54836763
chr12	54973029	56859773
chr12	56906756	58303170
chr12	58376468	59547096
chr12	59796557	62587404
chr12	62828181	63463131
chr12	63813474	64652297
chr12	64940514	67256947
chr12	67748154	68715106
chr12	69254816	70034814
chr12	70272092	71124745
chr12	71125566	71787089
chr12	71808426	72141747
chr12	72172937	72333708
chr12	72410194	74931884
chr12	75727423	76981517
chr12	77013449	77405583
chr12	77443200	78321755
chr12	78393162	79739866
chr12	79801035	80581364
chr12	80588320	80665703
chr12	80804985	81652316
chr12	81844454	82022428
chr12	82910466	84897727
chr12	85265384	85453361
chr12	85469631	88390090
chr12	89409519	89924992
chr12	89935232	90648258
chr12	91338384	91749867
chr12	91755287	93046008
chr12	93178303	94497222
chr12	94526412	94929616
chr12	94939556	95930840
chr12	96016778	96212147
chr12	96311572	96912597
chr12	96971329	98792207
chr12	98817798	99394412
chr12	99435938	100054493
chr12	100626921	101136228
chr12	101808113	103273685
chr12	103274265	104030160
chr12	104270612	105780276
chr12	105812944	107315662
chr12	107485621	108005544
chr12	108067034	108279605
chr12	108311718	108906601
chr12	108956120	109531946
chr12	109699698	109832616
chr12	109865074	111326717
chr12	111331516	111753084
chr12	111768117	112251956
chr12	112382589	112850832
chr12	113337603	113613376
chr12	113634199	114352308
chr12	114403359	116356927
chr12	116435139	117135420
chr12	117139572	117560777
chr12	117649938	118296704
chr12	118312029	120525602
chr12	120662818	120706041
chr12	120762921	121668848
chr12	121771370	122121396
chr12	122207474	124103540
chr12	124284527	125427745
chr12	125667388	128554448
chr12	128743646	132315419
chr12	132319743	132435073
chr12	132637705	133193598
chr13	20138839	20162456
chr13	20500503	20738494
chr13	20755315	21503716
chr13	21515876	22056086
chr13	22199261	23894228
chr13	24039478	24474674
chr13	24495229	24804451
chr13	25244356	25542957
chr13	25658147	25951448
chr13	26148376	27505552
chr13	27519944	28559812
chr13	28633219	29371802
chr13	29653800	29937815
chr13	30044745	32318990
chr13	32483262	33157297
chr13	33159263	34301742
chr13	34374111	35739020
chr13	36203527	36364045
chr13	36552107	36850406
chr13	36856472	37557106
chr13	37683052	39157034
chr13	39624559	40251161
chr13	40514626	41799447
chr13	41926899	42790611
chr13	42907956	43053623
chr13	43168585	44449604
chr13	44478972	45046730
chr13	45056925	45886677
chr13	45944368	46064947
chr13	46084451	46896815
chr13	47065471	47297313
chr13	47338067	51645373
chr13	51698623	53025960
chr13	53182928	53726801
chr13	53824051	61006229
chr13	61022267	61985753
chr13	62453579	62934466
chr13	68878192	69502028
chr13	70109354	71143292
chr13	71893998	72454956
chr13	73215457	74283724
chr13	74327789	75794611
chr13	75945099	76124348
chr13	76248407	77555121
chr13	78064154	78698789
chr13	78710670	79553535
chr13	79994884	80117937
chr13	80252154	81592428
chr13	81744749	82905872
chr13	85469324	86381613
chr13	87521429	91521248
chr13	91785275	92375721
chr13	92838498	95015586
chr13	95085940	96633305
chr13	96671195	98228146
chr13	98506478	99496333
chr13	99680719	101781268
chr13	101796611	103209091
chr13	103231503	103502833
chr13	103522184	103841898
chr13	105425891	107571669
chr13	107857251	108808793
chr13	108828622	109550542
chr13	109612985	111473352
chr13	111566953	111704288
chr13	111718793	111877384
chr13	112126041	113262934
chr13	113270829	113530638
chr13	113596266	114218353
chr13	114426243	115105903
chr14	20773809	22027170
chr14	22551824	22569850
chr14	22744822	24033382
chr14	24056933	24424407
chr14	24481784	25621305
chr14	29222105	30991904
chr14	31124498	31826110
chr14	31978770	33030289
chr14	33044499	34969080
chr14	35138733	36158360
chr14	36347748	37412190
chr14	37714600	38344687
chr14	38454994	39486378
chr14	39575389	39939397
chr14	42578802	45316601
chr14	45382017	45738886
chr14	45895478	49641402
chr14	49925727	49967178
chr14	50098748	51000821
chr14	51008843	51328570
chr14	51421215	52448171
chr14	52462374	52740539
chr14	52763547	52941792
chr14	53289265	54816173
chr14	54832979	55360827
chr14	55517460	55900819
chr14	55904092	56942448
chr14	56955197	57784968
chr14	57952280	58540116
chr14	58573744	62595435
chr14	62628841	63776033
chr14	63854568	64771617
chr14	64809970	65487943
chr14	65630054	66538768
chr14	66825299	67634554
chr14	67886293	68172533
chr14	68302894	69311941
chr14	69328935	69575302
chr14	69594645	72323603
chr14	72398624	72888884
chr14	72979389	73417827
chr14	73638816	74505605
chr14	74575844	74726029
chr14	74828369	74960761
chr14	75074333	77115034
chr14	77175680	78019502
chr14	78120707	78284843
chr14	78327780	79303884
chr14	79425623	81317811
chr14	81417990	81931857
chr14	82176072	86524618
chr14	88210854	88363752
chr14	88409880	89337335
chr14	89492711	90703470
chr14	90863141	91227665
chr14	91368773	91894534
chr14	92115817	92465555
chr14	92559530	93253129
chr14	93416396	94087381
chr14	94120455	95017817
chr14	95155279	96893365
chr14	97033174	99733949
chr14	99854125	99883200
chr14	99982194	100414071
chr14	100446756	100660774
chr14	100768329	100845413
chr14	100848872	102132606
chr14	102172888	103761343
chr14	103964005	104015700
chr14	104036398	104379820
chr14	104542914	107289319
chr15	20558294	22511534
chr15	25752736	26179721
chr15	27133916	28369260
chr15	28370885	29268627
chr15	30952365	31152625
chr15	31186216	31783637
chr15	32942406	33288439
chr15	33312942	34258865
chr15	34353153	34881342
chr15	35000238	35214241
chr15	35370034	38185049
chr15	38286744	38707209
chr15	38731018	40716562
chr15	40811167	41625159
chr15	41757585	42197367
chr15	42278810	42431150
chr15	42762885	42943731
chr15	42995387	43579535
chr15	44193384	44794882
chr15	44870118	45078357
chr15	45409025	45911062
chr15	45996223	46083916
chr15	46603999	48645662
chr15	48649427	51201803
chr15	51424508	51792341
chr15	51828145	52073699
chr15	52180345	52520302
chr15	52545526	53030727
chr15	53072331	53490301
chr15	54099558	55732629
chr15	55805576	56723914
chr15	56782281	58514732
chr15	58518922	59822257
chr15	59824069	60620005
chr15	60650817	62547145
chr15	63074150	64362093
chr15	64501479	66791951
chr15	66892218	68131204
chr15	68155113	68505225
chr15	68544521	69218599
chr15	69348925	69687814
chr15	69767037	72450037
chr15	72491826	72578807
chr15	72891652	73998509
chr15	74164455	74617197
chr15	74664434	75244693
chr15	75320061	75600812
chr15	75659257	77160594
chr15	77264477	79044141
chr15	79199433	79479168
chr15	79630179	80527664
chr15	80710788	81694891
chr15	81771151	82491442
chr15	83517982	83670323
chr15	83678718	84706105
chr15	85129845	85589492
chr15	85838665	86386322
chr15	86396279	88994703
chr15	89019340	89723571
chr15	89749407	90100695
chr15	90282618	90631759
chr15	90685493	90830870
chr15	90834774	91816436
chr15	91844729	92628140
chr15	92634285	93260176
chr15	93338684	94666497
chr15	94703997	94871344
chr15	95125570	97789750
chr15	98452096	98628709
chr15	98854137	98966475
chr15	98985032	100450955
chr15	100468604	102183518
chr16	112811	413254
chr16	441807	452562
chr16	628752	661539
chr16	760777	1158044
chr16	1413055	1589766
chr16	1909644	2553037
chr16	2888358	3034542
chr16	3053010	3216992
chr16	3740054	5007467
chr16	5105908	5143004
chr16	7075292	8223708
chr16	8615223	11013825
chr16	11046316	11908829
chr16	12042875	12162374
chr16	12188563	12914099
chr16	12989867	14625980
chr16	15520553	16289180
chr16	16954923	17674888
chr16	18812649	18981557
chr16	19094420	20400615
chr16	20613205	20720080
chr16	20784883	21099352
chr16	21167214	23739850
chr16	23745959	24517240
chr16	24527869	24701240
chr16	24845419	25238750
chr16	25244540	27121995
chr16	27165223	27471829
chr16	27650422	28230220
chr16	28287419	28561387
chr16	28884342	28958424
chr16	29652296	30044543
chr16	30123244	30705655
chr16	30824995	30953732
chr16	30964735	31880888
chr16	46587624	48200087
chr16	48263904	48665426
chr16	48719535	49387989
chr16	49441083	49956741
chr16	50057560	51796401
chr16	52223345	53057350
chr16	53086989	53255460
chr16	53583331	56824105
chr16	56898741	58791234
chr16	58847788	63324233
chr16	63394291	65152649
chr16	66437253	66907548
chr16	66927614	68264131
chr16	68270942	69346300
chr16	69429374	69966328
chr16	70364696	70688426
chr16	71032309	71996942
chr16	72099373	73990903
chr16	74343666	74657791
chr16	74740271	75799320
chr16	75822151	77206805
chr16	77265434	78040194
chr16	78536995	82264976
chr16	82295739	83481525
chr16	83859066	85121460
chr16	85146004	85794880
chr16	85852730	86555322
chr16	86595360	87945752
chr16	87989928	88505664
chr16	88507094	88701167
chr16	88801251	89624931
chr16	89640608	89977008
chr17	13369	236452
chr17	259237	902965
chr17	1025143	2257194
chr17	2283789	2917760
chr17	2951146	3551513
chr17	3584661	4966920
chr17	5097100	5344501
chr17	5488289	6340124
chr17	6568750	7592141
chr17	7645717	8205144
chr17	8286281	9433067
chr17	9826992	10749850
chr17	10778752	11548012
chr17	12083385	14831943
chr17	15158372	15407995
chr17	15730866	15903235
chr17	16188894	16594418
chr17	16817819	16897140
chr17	16904046	17938706
chr17	18043266	18121478
chr17	18151289	18864570
chr17	19265410	19671917
chr17	19893467	20226393
chr17	20845423	20897839
chr17	20923419	21417372
chr17	25523961	26579267
chr17	26819001	26941808
chr17	26973103	27445687
chr17	27450725	29025543
chr17	29339119	29701576
chr17	29715421	30170454
chr17	30578171	31326686
chr17	31846462	32079097
chr17	32105353	34137651
chr17	34176164	34839829
chr17	34957389	36204826
chr17	36502571	36893905
chr17	37138109	39854187
chr17	39892982	40680552
chr17	40699798	41925774
chr17	41955132	42601285
chr17	42609082	43930834
chr17	44078795	44364765
chr17	45017665	45694294
chr17	45741058	47113999
chr17	47255042	48167201
chr17	48170702	49718150
chr17	49841661	50185345
chr17	53067696	53593465
chr17	53602567	53849900
chr17	54668706	54858607
chr17	54895052	55192218
chr17	55205960	56192636
chr17	56276434	56526562
chr17	56595301	57084722
chr17	57297017	58115860
chr17	58219476	58719865
chr17	58797190	60187697
chr17	60746908	61913570
chr17	61987420	62360640
chr17	62384271	62399364
chr17	62487107	62645873
chr17	62772204	63195971
chr17	63226521	64162450
chr17	64250105	64670505
chr17	64709682	65290644
chr17	65369657	65687667
chr17	65713535	66008184
chr17	66167979	68620473
chr17	68632285	70537544
chr17	70552780	71369772
chr17	71424739	72196551
chr17	72198786	74003204
chr17	74008732	74280530
chr17	74380125	74712215
chr17	74812148	75244940
chr17	75325574	76011864
chr17	76014710	76420703
chr17	76492752	76968795
chr17	77013931	77683131
chr17	77714544	77966238
chr17	78055713	79569468
chr17	79699476	81040456
chr18	285863	617632
chr18	621989	841053
chr18	864397	2548494
chr18	2930910	3247842
chr18	3279245	5059528
chr18	5072951	6887622
chr18	6919636	8391002
chr18	8478564	9516974
chr18	9611938	9674850
chr18	9969554	11554702
chr18	11654085	12238605
chr18	12390759	13160388
chr18	13215981	13632007
chr18	13811951	14088146
chr18	18774330	20285652
chr18	20378169	21699730
chr18	21756294	23476621
chr18	23885567	25181326
chr18	25183628	30133971
chr18	30293574	30513641
chr18	30810890	31076334
chr18	31419015	32369823
chr18	32585325	34390408
chr18	34521856	39487254
chr18	39632260	41176828
chr18	41200470	42967007
chr18	43200645	43655043
chr18	43727109	44239606
chr18	44575763	47389261
chr18	47535793	47885122
chr18	48188035	48312905
chr18	48345736	48580355
chr18	48636212	50431263
chr18	51093814	52651603
chr18	52901077	54244615
chr18	54369262	55230011
chr18	55296903	57071231
chr18	57126042	58217275
chr18	58987745	59799970
chr18	59848878	61108596
chr18	61182155	61647974
chr18	61684456	62077833
chr18	63392169	64164304
chr18	64771155	64868310
chr18	64883929	66403762
chr18	66514020	68123327
chr18	68448362	71512366
chr18	71705264	72220357
chr18	72362626	74423972
chr18	74513392	75363470
chr18	76635528	77008068
chr18	77137708	77406084
chr18	77723029	77748941
chr18	77915097	78016184
chr19	264806	511850
chr19	583549	735447
chr19	768114	1373152
chr19	1544037	1826940
chr19	1897586	2070412
chr19	2154875	2391883
chr19	2472746	3251183
chr19	3303821	3823072
chr19	3985524	4205761
chr19	4265117	5032771
chr19	5047707	5579294
chr19	5689236	5720964
chr19	5773341	6864955
chr19	7100973	8386382
chr19	8417508	9191552
chr19	9246910	9908966
chr19	10040730	10813129
chr19	10826565	10976347
chr19	11047068	11315957
chr19	11403860	14597820
chr19	14666820	14801198
chr19	14982070	15671695
chr19	15695207	16530524
chr19	16823740	18523155
chr19	18561488	19098451
chr19	19163583	19757130
chr19	28457202	29755344
chr19	29957943	30088441
chr19	30096707	31141884
chr19	31157143	33062153
chr19	33466743	35645498
chr19	35797285	36084495
chr19	36180312	36662615
chr19	36680515	36984880
chr19	38388492	39443740
chr19	39452238	42106185
chr19	42147335	42463958
chr19	42585520	43101828
chr19	43936233	44315855
chr19	45155587	45843902
chr19	45905235	46197237
chr19	46271665	48367758
chr19	48464916	49113392
chr19	49148978	50185294
chr19	50439644	50488975
chr19	50668530	50762625
chr19	50859431	51428619
chr19	51431553	51599270
chr19	51658087	52281858
chr19	52640369	52742835
chr19	52750840	53252111
chr19	53698009	54771114
chr19	54834519	54905387
chr19	54988837	55189911
chr19	55392500	56862521
chr19	57917588	58667451
chr19	58839660	59032294
chr2	18302	638060
chr2	713613	1773828
chr2	3201449	3699654
chr2	3774707	3829187
chr2	4006516	6914970
chr2	6965352	7224946
chr2	7236483	8902795
chr2	9012313	9280501
chr2	9281184	9512633
chr2	9909761	10809833
chr2	10971495	13147900
chr2	13332870	15718684
chr2	15776315	18560098
chr2	18700126	20064217
chr2	20154114	20527188
chr2	20594925	20851992
chr2	20859771	21541680
chr2	23422182	23684179
chr2	24046326	24607027
chr2	24628920	26801715
chr2	26827481	26970779
chr2	27067860	31749468
chr2	32778273	33809188
chr2	33898796	35654155
chr2	36197691	36892872
chr2	37395029	39958686
chr2	40138965	42010753
chr2	42066977	42589416
chr2	42721279	42998490
chr2	43020533	43837832
chr2	44103986	48817055
chr2	48826524	50720714
chr2	54333579	55660389
chr2	55943982	56360846
chr2	56410304	57744710
chr2	57947261	60902993
chr2	60934246	61228697
chr2	61652521	61886801
chr2	61921615	62021245
chr2	62143097	63771738
chr2	63918027	64116466
chr2	64275119	65801318
chr2	65866370	65940081
chr2	66654949	68259391
chr2	68347504	68672230
chr2	68689791	71230852
chr2	71250538	71740318
chr2	71757320	72973676
chr2	72993998	73441768
chr2	74050054	74817436
chr2	74917239	75856265
chr2	75866519	76828095
chr2	77179487	80115854
chr2	80161966	84542829
chr2	84718929	85528275
chr2	85617183	86043382
chr2	86052745	86308869
chr2	86446774	86601020
chr2	86991418	87035826
chr2	88358632	90246943
chr2	95538744	95784293
chr2	95897020	95981350
chr2	96010968	96395529
chr2	96658290	97222289
chr2	97522720	97779166
chr2	98206056	100107794
chr2	100173496	101045037
chr2	101222987	101822786
chr2	101958178	103067013
chr2	103087194	103423753
chr2	103592296	105490503
chr2	105728779	105857471
chr2	105983674	106163588
chr2	106191928	107199883
chr2	108552360	109254210
chr2	109544754	109606310
chr2	109743117	110269014
chr2	110273678	110494819
chr2	111568486	111875394
chr2	112643762	113718143
chr2	113837359	114149087
chr2	114359634	114738787
chr2	115922618	119623737
chr2	119637769	121439281
chr2	121451464	122114895
chr2	122158612	122506302
chr2	122568402	123209815
chr2	124783941	127730970
chr2	127953215	128408884
chr2	128820602	128992514
chr2	129079290	130607628
chr2	130693702	132905170
chr2	133303547	134602529
chr2	134640154	135225121
chr2	135760379	136556326
chr2	136669551	138598611
chr2	138622439	139588775
chr2	141341831	141622278
chr2	143791194	144042715
chr2	144444192	146510462
chr2	147491000	148670403
chr2	148694223	150419378
chr2	150451955	152096587
chr2	152851943	154377255
chr2	155258486	156168281
chr2	156233175	158051693
chr2	158157976	159612135
chr2	159754666	160826096
chr2	160944489	162132553
chr2	162440079	162983477
chr2	163009612	163192092
chr2	163745691	163991578
chr2	164039028	165287129
chr2	165869842	166987435
chr2	167394544	169780153
chr2	169815767	169999940
chr2	170307722	171730231
chr2	171828651	173576109
chr2	173670365	173799525
chr2	173888559	175210243
chr2	175325891	176964089
chr2	176990109	178629400
chr2	178973788	179566843
chr2	179625948	180616981
chr2	180706260	180943392
chr2	180988024	183846142
chr2	186072152	186145571
chr2	186154399	187325636
chr2	187368112	187646267
chr2	187726177	189377909
chr2	189388329	190278969
chr2	190523933	191897206
chr2	191914457	193029234
chr2	194559638	194828667
chr2	195031393	196183610
chr2	196359655	196933584
chr2	196941799	197320007
chr2	197615324	198244382
chr2	198571515	199162609
chr2	199173395	200726967
chr2	200842763	201570165
chr2	201576979	202231220
chr2	202660195	203045606
chr2	203437294	204775106
chr2	205009291	206813460
chr2	207027977	207125762
chr2	207256006	208340829
chr2	208490287	208938268
chr2	209039833	210196914
chr2	210198313	211066173
chr2	211441702	213435726
chr2	213550322	216796876
chr2	216812991	217269569
chr2	217379999	218621989
chr2	218647789	218934113
chr2	219032794	220218400
chr2	220265074	220556991
chr2	220600415	222834472
chr2	222921472	226526756
chr2	226532789	227972777
chr2	227991632	228750256
chr2	228803935	230139180
chr2	230295834	230452421
chr2	230645248	231664571
chr2	231688471	231919645
chr2	231967347	232317748
chr2	232379002	232652564
chr2	232765017	233306086
chr2	233468716	234621086
chr2	234884298	236657102
chr2	236674313	237983704
chr2	238030629	238684636
chr2	238766461	239173976
chr2	239265112	239892783
chr2	239955360	241378866
chr2	241451644	241780947
chr2	242016781	242090968
chr2	242549479	242598952
chr2	242604774	242821473
chr20	186281	311985
chr20	334127	720392
chr20	794257	1195246
chr20	1292909	2437357
chr20	2667175	2982680
chr20	3033425	6059050
chr20	6122582	8705344
chr20	8770839	9374511
chr20	9387701	11525697
chr20	12904372	14038173
chr20	14314469	16743355
chr20	16782167	17414132
chr20	17484632	18258413
chr20	18393352	19644436
chr20	19672612	19977725
chr20	20064002	21596951
chr20	21699980	22294624
chr20	22314324	23321882
chr20	23420657	23589334
chr20	23649041	24900580
chr20	24972803	25381099
chr20	30046407	30314529
chr20	30407995	31888135
chr20	32044857	32320264
chr20	32379800	32718829
chr20	32777932	33359042
chr20	33459698	34035935
chr20	34051265	34473538
chr20	34577908	35549310
chr20	35820155	36165160
chr20	36191796	37038019
chr20	37261226	37711931
chr20	37740013	39969897
chr20	40325911	42038851
chr20	42076601	44401918
chr20	44427297	45328823
chr20	45380752	47238926
chr20	47251899	47523359
chr20	47746855	49366719
chr20	49404705	50242035
chr20	50255531	58072397
chr20	58145595	58427998
chr20	58523885	60472276
chr20	60584925	61440623
chr20	61453929	62014329
chr20	62065997	62753095
chr21	15631745	16965507
chr21	18758709	18959088
chr21	19049775	19299178
chr21	19871650	30313132
chr21	30459536	31223019
chr21	31416668	32460744
chr21	32470163	32979187
chr21	33152967	33632138
chr21	33775255	33974789
chr21	34024268	34979186
chr21	35293903	36004890
chr21	36064951	37485819
chr21	37512780	39015709
chr21	39047077	39730452
chr21	39877072	40761752
chr21	40889288	42506659
chr21	42654744	43539527
chr21	43564487	43958965
chr21	44012899	45069294
chr21	45229101	45398105
chr21	45556978	45725384
chr21	45898864	47301125
chr22	17397232	17982442
chr22	18038186	18561543
chr22	19131326	19706232
chr22	19716901	20117363
chr22	20143142	21139838
chr22	21982145	21998046
chr22	22065527	24193808
chr22	24203741	24655703
chr22	24717429	24924062
chr22	25333123	25454214
chr22	25476440	27062431
chr22	27074420	28406716
chr22	28414704	28991647
chr22	28992543	29643344
chr22	29789800	31710780
chr22	31741155	32871056
chr22	32923882	33670856
chr22	33695173	35628720
chr22	35743736	36683162
chr22	36695377	36868904
chr22	37152051	38363422
chr22	38446812	39078275
chr22	39129240	40744672
chr22	40831637	41296421
chr22	41318240	41635708
chr22	41798154	42870524
chr22	43016218	43533000
chr22	43623166	45493043
chr22	45497358	46942083
chr22	46959240	47201486
chr22	47608929	48889307
chr22	50160497	51130769
chr3	674079	3221666
chr3	3237414	4333691
chr3	4389852	5102131
chr3	5268050	8282277
chr3	8364462	8665864
chr3	8704746	9347298
chr3	9394411	9770324
chr3	9973805	10364384
chr3	10384452	10781801
chr3	10798490	11378530
chr3	11419534	11846803
chr3	12175061	12934733
chr3	13025127	13089753
chr3	13132485	13928327
chr3	13937383	14964108
chr3	14966687	16594099
chr3	16639788	17883886
chr3	17934723	18431233
chr3	18599563	18801104
chr3	18888399	19909445
chr3	20381570	23003538
chr3	23930109	24280522
chr3	24305999	24682724
chr3	24814483	25075483
chr3	25688328	26754886
chr3	27174249	28371815
chr3	28517209	30735682
chr3	30809223	31812073
chr3	32059971	32188622
chr3	32216671	32512532
chr3	32548590	32976825
chr3	32987303	33830216
chr3	33924099	36744261
chr3	36770047	37255102
chr3	37894287	38524483
chr3	38536968	39421077
chr3	39487448	41924202
chr3	41933008	42591068
chr3	42612815	42924274
chr3	43002774	43545590
chr3	43585287	44278477
chr3	44364425	46422398
chr3	46527152	46676912
chr3	46745182	47414085
chr3	47460690	48200933
chr3	48234283	48596514
chr3	48774087	48991014
chr3	49024588	49051980
chr3	49207085	49488107
chr3	49575077	51835209
chr3	51975384	52483585
chr3	52505391	52716405
chr3	52775700	53955790
chr3	53972362	56338175
chr3	56373060	56529621
chr3	56732902	57025608
chr3	57028821	57897150
chr3	57947341	58617960
chr3	58625003	61368549
chr3	61549755	62176153
chr3	62186144	62546407
chr3	62606308	64471592
chr3	64515804	65718783
chr3	65770428	66126304
chr3	66301837	66874667
chr3	66988073	69022992
chr3	69169404	69721242
chr3	70112719	70410447
chr3	70599357	71730971
chr3	71759653	73137938
chr3	73148177	73554450
chr3	74315786	75221642
chr3	75342860	75472084
chr3	77087044	77305105
chr3	78707448	79411900
chr3	79569857	79897397
chr3	81350063	83573284
chr3	84595938	85626251
chr3	85870222	86613522
chr3	87018078	87219588
chr3	87345864	88231062
chr3	88252045	90142997
chr3	93721910	93788890
chr3	93953191	99527839
chr3	99550013	100354460
chr3	100787957	101357415
chr3	101414489	102256706
chr3	103820574	106784660
chr3	106953613	111259035
chr3	111295239	111764171
chr3	111829729	112252293
chr3	112300616	113635174
chr3	113870432	116478329
chr3	116488177	118537912
chr3	118599552	119401231
chr3	119538665	120517212
chr3	121264799	122978707
chr3	123045883	123279785
chr3	123360441	125305250
chr3	125851479	126109206
chr3	126240249	127267769
chr3	127293613	127693437
chr3	127794002	128329180
chr3	128399096	128516309
chr3	128686941	128969153
chr3	129101858	129657991
chr3	129994915	130259361
chr3	130417424	130614185
chr3	130752138	132364015
chr3	132444340	133143612
chr3	133182793	133297894
chr3	133380737	134212105
chr3	134318654	135762328
chr3	135792644	137772727
chr3	137785233	139050930
chr3	139145791	140584448
chr3	140615019	140912670
chr3	140996972	141999645
chr3	142305367	142714135
chr3	142758918	143394619
chr3	143493750	143671463
chr3	143690778	144490523
chr3	145493865	146910826
chr3	148025885	148087274
chr3	148096849	149200722
chr3	149211416	150215510
chr3	150245540	150865763
chr3	150883227	152680002
chr3	152743388	153736719
chr3	154052493	155042565
chr3	155069946	155421820
chr3	155470646	155590052
chr3	155713270	156959310
chr3	157249031	157293730
chr3	157335457	158510540
chr3	158563034	159524294
chr3	159545651	160206560
chr3	160403942	161143300
chr3	161226270	164904657
chr3	164924530	167068966
chr3	167097066	167601155
chr3	167761693	168566043
chr3	168866158	169387962
chr3	169480210	170531599
chr3	170678670	172429858
chr3	173246968	173273167
chr3	176588449	178104936
chr3	178151151	179279181
chr3	179528098	180313611
chr3	180520241	180574016
chr3	181043448	182401989
chr3	182431111	183105821
chr3	183186110	183603470
chr3	183610930	185026939
chr3	185070782	185293843
chr3	185377603	185488839
chr3	185660504	186541310
chr3	186564990	188869350
chr3	188985712	190416126
chr3	190853315	192163527
chr3	192184375	193292543
chr3	193382383	195644657
chr3	195748361	195926559
chr3	195979793	196246982
chr3	196263943	197238357
chr3	197325807	197671496
chr4	735761	981752
chr4	1120851	1347662
chr4	1693472	1732411
chr4	1746809	1913197
chr4	2220170	2538803
chr4	2765291	3883109
chr4	4253829	4432786
chr4	4488484	5815984
chr4	5999466	6549664
chr4	6676250	7084971
chr4	7759386	7992706
chr4	8177294	8598716
chr4	8608236	8920483
chr4	9703875	17474413
chr4	17548953	18596314
chr4	18689679	20250155
chr4	20395924	20688377
chr4	20774400	21771077
chr4	21788685	22694437
chr4	22898634	24421867
chr4	24488176	25370097
chr4	25441208	25771764
chr4	25843728	27014416
chr4	27049489	27321708
chr4	36350047	37392971
chr4	37453605	39138105
chr4	39470445	40328583
chr4	40552829	40721794
chr4	40738000	41893176
chr4	41958979	42869439
chr4	42996761	44632876
chr4	44761926	46650791
chr4	46845720	47387431
chr4	47670309	48967061
chr4	52696775	52894467
chr4	53241492	55102547
chr4	55188510	57705064
chr4	58028814	61330263
chr4	61671453	63576430
chr4	65022143	65407837
chr4	65646606	68193854
chr4	68414095	69042819
chr4	69136655	71425664
chr4	71466129	73169802
chr4	73191554	74522275
chr4	74526962	75000660
chr4	75053909	75603446
chr4	75798363	76992643
chr4	77098786	78127384
chr4	78160332	78542478
chr4	78879796	81139689
chr4	81141840	82273595
chr4	82324750	83192678
chr4	83381599	84205977
chr4	84410513	85450799
chr4	86004269	86965826
chr4	87416195	89440412
chr4	89459993	91215650
chr4	91236168	93310041
chr4	94628030	95519251
chr4	96077129	98908802
chr4	99388060	100384945
chr4	100481299	100871196
chr4	101342650	102652777
chr4	103176398	104022121
chr4	104836096	104855994
chr4	104936215	106637880
chr4	107186818	108658950
chr4	108675453	109495496
chr4	109604013	110328436
chr4	110342590	112204811
chr4	112560616	112982218
chr4	112995231	114016524
chr4	114197700	115729761
chr4	116010511	116775730
chr4	118054528	119147791
chr4	119692368	119813261
chr4	119900415	120973855
chr4	121075999	122658621
chr4	122820917	123853312
chr4	124023175	125244985
chr4	125254713	126207180
chr4	126233984	128323396
chr4	129111510	129786881
chr4	130282570	130563758
chr4	132012923	133563903
chr4	138654201	139840725
chr4	139951180	141175531
chr4	141443288	141773746
chr4	141781684	142055023
chr4	142078578	144405053
chr4	144479576	145064562
chr4	145095075	145709924
chr4	146074541	148791907
chr4	150901046	151166379
chr4	151218255	151789957
chr4	152037988	152526964
chr4	153329240	153657563
chr4	153766739	154672171
chr4	155248044	156875812
chr4	157089228	157890376
chr4	158136206	158901516
chr4	158912332	160369405
chr4	160407969	163090646
chr4	163417804	165653565
chr4	165689050	166388050
chr4	166413288	167014426
chr4	167086417	169075419
chr4	169104216	170489043
chr4	170532965	170970611
chr4	171057841	173752415
chr4	173933557	175242182
chr4	175684486	176459112
chr4	176867846	177263303
chr4	177296197	178262188
chr4	178475360	180229910
chr4	180787419	184328828
chr4	184392216	186519531
chr4	186988047	190826904
chr5	188592	904657
chr5	922281	1645793
chr5	1736575	4863132
chr5	4866982	5420433
chr5	5492149	6746491
chr5	6765446	7817937
chr5	9358792	9546003
chr5	9898057	10112295
chr5	10451371	13957974
chr5	13987531	14650152
chr5	14685544	15015799
chr5	15105562	15825633
chr5	16160177	17204026
chr5	17214198	18307284
chr5	18394187	21803814
chr5	21919452	23140555
chr5	24633506	26483419
chr5	30040524	31233041
chr5	31579804	32095291
chr5	32231537	32614611
chr5	32707018	33424599
chr5	33434659	33971069
chr5	34473646	35005131
chr5	35089110	35928395
chr5	36078582	37008481
chr5	37412894	38195683
chr5	38382127	39082600
chr5	39216004	39571625
chr5	39578189	40737233
chr5	40904123	42890235
chr5	42908269	43395212
chr5	43729954	44775822
chr5	45038561	45775188
chr5	50254076	51954319
chr5	51988341	52212752
chr5	52242258	52393774
chr5	52465949	53787091
chr5	53811452	54445149
chr5	54467366	58147681
chr5	58181421	59097685
chr5	59104459	60956862
chr5	61064076	61230554
chr5	61755552	62075808
chr5	62695077	63261094
chr5	63442337	64780671
chr5	65037978	66055105
chr5	66450979	68304631
chr5	68338186	68631510
chr5	71074099	71605503
chr5	71660687	72115559
chr5	72378178	74216262
chr5	74345470	76072613
chr5	76162959	76788676
chr5	76855264	77565731
chr5	77615908	80596018
chr5	80719802	81522387
chr5	81645414	82861382
chr5	83013032	86697231
chr5	87076229	87987592
chr5	88023073	90080644
chr5	90098342	90717127
chr5	91604257	91806922
chr5	92915111	93252080
chr5	93859369	94188313
chr5	94303203	94598094
chr5	94979263	95940059
chr5	95948172	96500099
chr5	96565789	98398637
chr5	98439945	101560655
chr5	101785918	101881588
chr5	102016018	102561208
chr5	102564424	102813246
chr5	102917819	103516756
chr5	106440105	107010446
chr5	107594143	107682207
chr5	107816178	108817421
chr5	109776347	109927598
chr5	110091832	110400763
chr5	110492503	111486214
chr5	111509531	112943220
chr5	112947048	114125905
chr5	114369262	114405553
chr5	114430990	114586211
chr5	114643878	115405202
chr5	115473084	116285993
chr5	116789675	118129098
chr5	118321976	119080627
chr5	121526822	121829264
chr5	121835650	122948197
chr5	125570362	126650940
chr5	126896718	130754317
chr5	130924427	132222016
chr5	132445874	133316083
chr5	133361103	134242561
chr5	134796266	135167493
chr5	135222063	135549170
chr5	135584461	136106728
chr5	136655649	137472847
chr5	137513642	137841701
chr5	137914723	139538983
chr5	139616904	140100427
chr5	140703981	143572751
chr5	143582186	145808457
chr5	145912128	146570713
chr5	146603332	146958782
chr5	147006576	147203855
chr5	147237049	148649396
chr5	148694201	149000014
chr5	149012363	150696031
chr5	150806650	151151901
chr5	151203455	151886460
chr5	151911444	153345610
chr5	153353134	154020744
chr5	154028286	154409042
chr5	154995537	156559637
chr5	156575124	158562594
chr5	158581463	159415180
chr5	159447343	159775049
chr5	159864696	162836768
chr5	162900299	162931738
chr5	162990539	164636831
chr5	165056606	167648687
chr5	167695775	169009402
chr5	169128427	170061753
chr5	170064972	170771230
chr5	170844406	171798941
chr5	171888068	174892454
chr5	174959860	176929601
chr5	177487617	177593910
chr5	177661817	179096029
chr5	179189677	179517789
chr5	179552427	180098392
chr5	180211062	180611988
chr6	147929	1437907
chr6	1595626	2990841
chr6	3124365	4211944
chr6	4281607	4937778
chr6	5003994	5031672
chr6	5055652	5403344
chr6	5470255	6589511
chr6	6676634	7618731
chr6	7719154	8221753
chr6	8983119	10466443
chr6	10477798	11577272
chr6	11584836	12895793
chr6	12910828	13626278
chr6	13794671	15624789
chr6	15688699	16208050
chr6	16284861	17087208
chr6	17152310	18506044
chr6	18997498	20057251
chr6	20091369	20531726
chr6	20563554	21936568
chr6	24063879	24276346
chr6	24282800	25072511
chr6	25222803	26004487
chr6	26026245	26102835
chr6	26173503	27864851
chr6	28101114	28324727
chr6	28651636	29558272
chr6	29615262	31336578
chr6	31363586	31411470
chr6	31459699	31891472
chr6	32014923	33217929
chr6	33358573	33394300
chr6	33551836	34124509
chr6	34130701	35210256
chr6	35260763	35726151
chr6	35992636	38539498
chr6	38839195	39278978
chr6	39315304	43113037
chr6	43229116	44425562
chr6	44442976	45892083
chr6	45897698	47279600
chr6	47380465	49820318
chr6	50623108	50760944
chr6	50782327	51915491
chr6	51927823	53594666
chr6	53843758	54935601
chr6	55141096	56158402
chr6	56179157	57182750
chr6	64016563	64514515
chr6	64630016	65042726
chr6	68642180	68937970
chr6	69347578	69678915
chr6	70441909	70877226
chr6	70929494	71723897
chr6	72089847	72796156
chr6	73118178	74099087
chr6	74224518	74321190
chr6	74384031	76273679
chr6	76602880	78168576
chr6	80279251	80804975
chr6	81048015	82751669
chr6	82961419	84246560
chr6	84324313	86034343
chr6	86062333	86195358
chr6	86466187	87568197
chr6	87776004	89581521
chr6	89691864	90321794
chr6	90648552	91192309
chr6	91650297	93487327
chr6	93519976	94135199
chr6	95877489	96316712
chr6	96989772	97508706
chr6	97632143	97843550
chr6	97944768	99568785
chr6	99599287	99690651
chr6	99777294	100271411
chr6	100314986	101114116
chr6	104772731	104976805
chr6	105129299	105528672
chr6	105533228	105873748
chr6	105878674	106749837
chr6	106782253	107319836
chr6	107348762	107437811
chr6	107639230	108849277
chr6	108860891	109395565
chr6	109506956	109706546
chr6	109846467	110714598
chr6	110847732	112485226
chr6	112498718	114258414
chr6	114314800	114431309
chr6	115067285	116218402
chr6	116329917	116434190
chr6	116537853	116967710
chr6	117100304	117639297
chr6	117768674	118152061
chr6	118161357	119433117
chr6	119450181	120700536
chr6	121375679	122355643
chr6	122702389	122855202
chr6	123050233	123639414
chr6	123734025	124039508
chr6	124123004	125117517
chr6	125191176	125436044
chr6	125474122	126296645
chr6	126316281	127443748
chr6	127507433	127964809
chr6	128056959	129692036
chr6	129818140	130343563
chr6	130614434	131194446
chr6	131202736	131951467
chr6	132014264	132233266
chr6	132235704	135761510
chr6	135772136	136638940
chr6	136903923	137964581
chr6	137981842	138431712
chr6	138436022	141885022
chr6	142309717	142710213
chr6	142795101	144804503
chr6	144902580	145956197
chr6	146081861	146209814
chr6	146249964	147022535
chr6	147177693	148786934
chr6	148879680	149839763
chr6	149866448	151657759
chr6	151727151	152678430
chr6	152873302	153347875
chr6	153352694	153834423
chr6	154473477	157696418
chr6	157733978	158494213
chr6	158634470	159558145
chr6	159589663	160076564
chr6	160111306	161796783
chr6	161813686	162117376
chr6	163328535	165341808
chr6	165852626	166817602
chr6	167187690	167558810
chr6	169294744	170840624
chr7	361009	1219084
chr7	1264895	1514466
chr7	1618522	2388355
chr7	2489816	2752143
chr7	2903278	3938230
chr7	4648960	5746755
chr7	5895347	6897884
chr7	7141544	8336301
chr7	8458148	11384269
chr7	11467037	12531436
chr7	12562073	12664785
chr7	14756167	15057324
chr7	15344192	16112367
chr7	16117266	16607315
chr7	17021505	17572644
chr7	17745052	18386286
chr7	18391011	19705442
chr7	19748105	22123261
chr7	22141192	22542316
chr7	22589008	23096748
chr7	23125454	25200108
chr7	25295415	25892616
chr7	25930506	27201911
chr7	27234270	28138585
chr7	28336301	28894689
chr7	28959818	29451420
chr7	29787267	30783204
chr7	30839160	31164691
chr7	31172469	31776994
chr7	31782495	32520332
chr7	32838698	33149974
chr7	33224122	33974061
chr7	34360273	34637956
chr7	34715154	35947545
chr7	35954228	36359542
chr7	36512296	37894087
chr7	37940507	38411255
chr7	38436693	39561148
chr7	39618158	40095604
chr7	40271529	41745739
chr7	41979732	43851563
chr7	44111556	44237125
chr7	44253808	44607253
chr7	44626335	45177809
chr7	45191795	45894760
chr7	45929153	47220468
chr7	47304267	48195577
chr7	48338723	49893049
chr7	50130988	51435964
chr7	51495737	55327169
chr7	55346231	55666767
chr7	55708397	56143576
chr7	64410691	64774338
chr7	65186983	65306073
chr7	66301878	66360592
chr7	66836087	71201940
chr7	72737648	72868234
chr7	73019128	73441990
chr7	73481266	73817014
chr7	73831370	73983161
chr7	75272248	75387254
chr7	75493972	75989801
chr7	76875854	76962234
chr7	77279619	77671031
chr7	78138951	78807609
chr7	78927400	79649177
chr7	79689068	80291372
chr7	80326718	81102275
chr7	81110892	82359847
chr7	82439686	83288139
chr7	83563266	86536225
chr7	86554838	87800029
chr7	87872051	89253526
chr7	89780147	90058957
chr7	90084435	90665101
chr7	90711402	92686378
chr7	92719258	92859269
chr7	92873873	94066245
chr7	94076122	95501851
chr7	95544255	96695086
chr7	96732969	97475993
chr7	97649269	98442037
chr7	98637459	98912801
chr7	98962329	98984967
chr7	99508864	100927239
chr7	101005118	101918408
chr7	101920220	102091835
chr7	102935759	103049087
chr7	103212505	105230468
chr7	105291129	105808613
chr7	105816239	107520678
chr7	107749326	108138833
chr7	108252943	111376885
chr7	111381149	113351015
chr7	113665802	115763858
chr7	115776894	116453230
chr7	116568336	117026860
chr7	117038939	117794423
chr7	118909821	120366610
chr7	120430463	121637410
chr7	121731455	122174396
chr7	122710250	123008180
chr7	123133365	123513435
chr7	123740274	124637429
chr7	126442428	127851206
chr7	127984499	129651629
chr7	129701923	130517665
chr7	130559635	131341542
chr7	131373598	134013289
chr7	134115386	134856334
chr7	134959093	137277903
chr7	137338436	138424876
chr7	138570574	138760850
chr7	139118880	139706328
chr7	139874791	140027231
chr7	140174682	141350749
chr7	141352887	141487331
chr7	141674449	142004453
chr7	142338467	143115947
chr7	143187539	143825912
chr7	143874816	144135258
chr7	144435427	148789051
chr7	148905785	149324741
chr7	149358603	149442106
chr7	150049848	151844021
chr7	152033067	152404837
chr7	153078415	154201810
chr7	154704465	155563408
chr7	155589064	157180608
chr7	158488684	158770475
chr8	214748	1979818
chr8	3140396	4856153
chr8	6115536	6786844
chr8	8103201	11817512
chr8	12563978	12700033
chr8	12723360	13520469
chr8	13584667	14718964
chr8	16636503	17012178
chr8	17190043	18726752
chr8	18768892	20237371
chr8	20292067	21764187
chr8	21771046	21996904
chr8	22094635	22877663
chr8	22941019	23269747
chr8	23327803	24923853
chr8	25025705	26187077
chr8	26231199	27586178
chr8	27720812	29174101
chr8	29195587	30015828
chr8	30027341	31046311
chr8	31108582	33450680
chr8	33538385	36001091
chr8	36715909	37594134
chr8	37636613	38626411
chr8	38687612	38826005
chr8	39747984	40852770
chr8	41003568	42244669
chr8	42268785	42929076
chr8	47827481	48653955
chr8	49083563	49839782
chr8	49890583	51311062
chr8	52574765	53411707
chr8	53489592	53855931
chr8	53877378	55080482
chr8	55081000	55345085
chr8	55464016	55649705
chr8	55671471	57156244
[truncated: 268 more rows]

## Sheet: Cell lines Interactions
	CTCF / ChIA-PET		RNAPII / ChIA-PET		Hi-C Loops
	Interacting pairs	non-interacting pairs	Interacting pairs	non-interacting pairs	Interacting pairs	non-interacting pairs
GM12878	30223	359744	191514	10706487	5043	384925
K562	27093	679971	256158	12480435	6324	700562
HeLa	17744	673184	17518	8172054	4779	686072
MCF7	12338	903443
CH12			4757	1322687
HUVEC					4981	473113
HMEC					2802	230915
NHEK					6862	714116
