# Supplementary material for: Three-dimensional Epigenome Statistical Model: Genome-wide Chromatin Looping Prediction
Source: Sci Rep. 2018 Mar 26;8:5217. doi: 10.1038/s41598-018-23276-8 (PMC5979957; doi:10.1038/s41598-018-23276-8)
Supplement: Supplementary file 3 — Supplementary Table 2 [file 41598_2018_23276_MOESM3_ESM.xlsx]

## Sheet: CTCF ChIA-PET
Cell Type	Chromosomes	TADs Count	Filtered Segments	Interacting segments	Non-interacting segments	ChIA-PET interactions in the studied domains and contians CTCF Signal	ChIA-PET Interactions covered by the filtered segments	ChIA-PET Interactions not covered by the filtered segments
GM12878	chr1	190	3115	1795	1320	2808	2803	5
GM12878	chr2	179	2525	1400	1125	2160	2149	11
GM12878	chr3	166	2111	1206	905	1794	1791	3
GM12878	chr4	119	1483	881	602	1323	1320	3
GM12878	chr5	133	1712	992	720	1477	1465	12
GM12878	chr6	137	1864	1099	765	1797	1789	8
GM12878	chr7	130	1595	955	640	1535	1523	12
GM12878	chr8	111	1459	869	590	1290	1280	10
GM12878	chr9	94	1346	732	614	1140	1136	4
GM12878	chr10	110	1553	868	685	1320	1320	0
GM12878	chr11	108	1745	1054	691	1762	1755	7
GM12878	chr12	116	1665	1025	640	1643	1632	11
GM12878	chr13	70	746	444	302	623	620	3
GM12878	chr14	71	1090	624	466	941	941	0
GM12878	chr15	72	1013	622	391	1010	1008	2
GM12878	chr16	67	1081	624	457	1056	1046	10
GM12878	chr17	83	1444	851	593	1392	1383	9
GM12878	chr18	54	706	413	293	643	642	1
GM12878	chr19	57	1144	663	481	1109	1103	6
GM12878	chr20	46	954	528	426	835	830	5
GM12878	chr21	22	322	168	154	245	243	2
GM12878	chr22	32	674	369	305	594	589	5
GM12878	chrX	100	1032	593	439	798	791	7
GM12878	Genome	2267	32379	18775	13604	28497	28368	129
K562	chr1	190	4488	2575	1913	4111	3571	540
K562	chr2	179	2908	1581	1327	2051	1838	213
K562	chr3	166	2339	1289	1050	1594	1432	162
K562	chr4	119	1546	857	689	938	841	97
K562	chr5	133	1999	1130	869	1459	1284	175
K562	chr6	137	2516	1406	1110	2203	1923	280
K562	chr7	130	2203	1206	997	1740	1534	206
K562	chr8	111	1719	891	828	1100	978	122
K562	chr9	94	1530	826	704	1067	889	178
K562	chr10	110	1869	953	916	1222	1098	124
K562	chr11	108	2143	1301	842	1956	1717	239
K562	chr12	116	1895	1174	721	1590	1410	180
K562	chr13	70	738	332	406	305	273	32
K562	chr14	71	1079	596	483	737	639	98
K562	chr15	72	1328	766	562	1083	935	148
K562	chr16	67	1450	765	685	1067	944	123
K562	chr17	83	1902	1158	744	1788	1541	247
K562	chr18	54	739	383	356	422	379	43
K562	chr19	57	1614	943	671	1481	1287	194
K562	chr20	46	1166	673	493	929	821	108
K562	chr21	22	505	253	252	342	300	42
K562	chr22	32	1081	572	509	1270	773	497
K562	chrX	100	1078	543	535	523	458	65
K562	Genome	2267	39835	22173	17662	30978	26865	4113
HeLa	chr1	190	4232	2091	2141	2492	2213	279
HeLa	chr2	179	2894	1215	1679	1147	1036	111
HeLa	chr3	166	2695	1242	1453	1300	1178	122
HeLa	chr4	119	1564	636	928	492	452	40
HeLa	chr5	133	2747	1098	1649	1216	1083	133
HeLa	chr6	137	2211	1058	1153	1135	1000	135
HeLa	chr7	130	2105	897	1208	887	809	78
HeLa	chr8	111	2040	880	1160	817	752	65
HeLa	chr9	94	1944	821	1123	929	836	93
HeLa	chr10	110	1976	808	1168	827	754	73
HeLa	chr11	108	2393	1157	1236	1379	1218	161
HeLa	chr12	116	2214	1114	1100	1246	1117	129
HeLa	chr13	70	919	305	614	220	210	10
HeLa	chr14	71	1385	622	763	669	599	70
HeLa	chr15	72	1607	719	888	885	761	124
HeLa	chr16	67	1374	552	822	541	486	55
HeLa	chr17	83	1859	926	933	1075	953	122
HeLa	chr18	54	921	360	561	343	314	29
HeLa	chr19	57	1360	645	715	670	591	79
HeLa	chr20	46	1274	538	736	589	514	75
HeLa	chr21	22	465	166	299	159	140	19
HeLa	chr22	32	699	257	442	217	200	17
HeLa	chrX	100	1315	561	754	541	479	62
HeLa	Genome	2267	42193	18668	23525	19776	17695	2081
MCF7	chr1	190	3924	1578	2346	1315	1195	120
MCF7	chr2	179	3159	1255	1904	929	864	65
MCF7	chr3	166	3044	1230	1814	995	917	78
MCF7	chr4	119	1587	683	904	463	423	40
MCF7	chr5	133	2255	949	1306	707	652	55
MCF7	chr6	137	2148	912	1236	664	604	60
MCF7	chr7	130	2071	886	1185	653	606	47
MCF7	chr8	111	2154	870	1284	713	666	47
MCF7	chr9	94	1626	760	866	610	551	59
MCF7	chr10	110	1868	750	1118	538	496	42
MCF7	chr11	108	1949	951	998	765	702	63
MCF7	chr12	116	2044	922	1122	728	662	66
MCF7	chr13	70	810	312	498	211	185	26
MCF7	chr14	71	1639	697	942	588	541	47
MCF7	chr15	72	1572	618	954	528	477	51
MCF7	chr16	67	1316	570	746	493	445	48
MCF7	chr17	83	2572	843	1729	742	651	91
MCF7	chr18	54	686	307	379	198	183	15
MCF7	chr19	57	1166	474	692	350	329	21
MCF7	chr20	46	2318	695	1623	762	603	159
MCF7	chr21	22	521	201	320	164	158	6
MCF7	chr22	32	569	266	303	190	166	24
MCF7	chrX	100	1102	409	693	281	250	31
MCF7	Genome	2267	42100	17138	24962	13587	12326	1261

## Sheet: RNAP II ChIA-PET Results
Cell Type	Chromosomes	TADs Count	Filtered Segments	Interacting segments	Non-interacting segments	ChIA-PET interactions in the studied domains and contians CTCF Signal	ChIA-PET Interactions covered by the filtered segments	ChIA-PET Interactions not covered by the filtered segments
GM12878	190	chr1	11082	6241	4841	5010	4656	354
GM12878	179	chr2	8090	4103	3987	3081	2873	208
GM12878	166	chr3	6757	3292	3465	2169	2015	154
GM12878	119	chr4	3691	1769	1922	1151	1076	75
GM12878	133	chr5	5277	2786	2491	2051	1915	136
GM12878	137	chr6	6353	3750	2603	3812	3570	242
GM12878	130	chr7	6034	2681	3353	1845	1732	113
GM12878	111	chr8	4547	2253	2294	1512	1435	77
GM12878	94	chr9	5499	2628	2871	1986	1859	127
GM12878	110	chr10	5028	2458	2570	1654	1554	100
GM12878	108	chr11	6562	3721	2841	3398	3137	261
GM12878	116	chr12	6284	3602	2682	3216	2973	243
GM12878	70	chr13	2166	928	1238	551	513	38
GM12878	71	chr14	4370	2302	2068	1807	1702	105
GM12878	72	chr15	4010	2131	1879	1558	1457	101
GM12878	67	chr16	6719	2984	3735	2297	2184	113
GM12878	83	chr17	8587	4720	3867	4084	3790	294
GM12878	54	chr18	1930	860	1070	523	503	20
GM12878	57	chr19	9282	5092	4190	4804	4488	316
GM12878	46	chr20	4362	2042	2320	1454	1345	109
GM12878	22	chr21	1438	733	705	706	672	34
GM12878	32	chr22	4492	1854	2638	1331	1263	68
GM12878	100	chrX	2286	1148	1138	741	691	50
GM12878	2267	Genome	124846	64078	60768	67416	64078	3338
K562	190	chr1	17333	10760	6573	3393	2878	515
K562	179	chr2	9182	5085	4097	1553	1261	292
K562	166	chr3	8203	4734	3469	1349	1099	250
K562	119	chr4	4906	2733	2173	776	635	141
K562	133	chr5	6060	3414	2646	1018	836	182
K562	137	chr6	9113	5910	3203	1960	1685	275
K562	130	chr7	9166	5110	4056	1498	1216	282
K562	111	chr8	5542	3209	2333	914	749	165
K562	94	chr9	5398	3050	2348	946	767	179
K562	110	chr10	5398	3226	2172	978	839	139
K562	108	chr11	7411	4859	2552	1589	1323	266
K562	116	chr12	6692	4115	2577	1340	1128	212
K562	70	chr13	1735	925	810	237	191	46
K562	71	chr14	2982	1759	1223	573	497	76
K562	72	chr15	4404	2580	1824	794	647	147
K562	67	chr16	6408	3861	2547	1178	995	183
K562	83	chr17	8188	5329	2859	1791	1515	276
K562	54	chr18	1395	842	553	209	176	33
K562	57	chr19	8296	5669	2627	2163	1908	255
K562	46	chr20	4088	2553	1535	775	644	131
K562	22	chr21	1594	1063	531	336	286	50
K562	32	chr22	3463	1779	1684	569	459	110
K562	100	chrX	2874	1493	1381	432	371	61
K562	2267	Genome	139831	84058	55773	88324	84058	4266
HeLa	190	chr1	10938	2956	7982	1051	963	88
HeLa	179	chr2	5743	1358	4385	461	432	29
HeLa	166	chr3	6665	1614	5051	545	517	28
HeLa	119	chr4	2200	466	1734	115	112	3
HeLa	133	chr5	5744	1365	4379	378	348	30
HeLa	137	chr6	5090	1516	3574	630	597	33
HeLa	130	chr7	4901	1057	3844	341	318	23
HeLa	111	chr8	4510	1066	3444	357	343	14
HeLa	94	chr9	5985	1472	4513	571	515	56
HeLa	110	chr10	4227	987	3240	372	353	19
HeLa	108	chr11	7122	1829	5293	818	758	60
HeLa	116	chr12	6074	1722	4352	794	741	53
HeLa	70	chr13	1489	330	1159	104	103	1
HeLa	71	chr14	3430	849	2581	347	322	25
HeLa	72	chr15	4829	1022	3807	390	350	40
HeLa	67	chr16	4985	940	4045	343	309	34
HeLa	83	chr17	7406	1631	5775	700	636	64
HeLa	54	chr18	1621	380	1241	168	162	6
HeLa	57	chr19	6374	1268	5106	570	512	58
HeLa	46	chr20	3864	798	3066	326	294	32
HeLa	22	chr21	1298	284	1014	141	136	5
HeLa	32	chr22	2217	404	1813	137	123	14
HeLa	100	chrX	2819	594	2225	229	217	12
HeLa	2267	Genome	109531	25908	83623	26635	25908	727
ch12	190	chr1	3302	694	2608	193	168	25
ch12	179	chr2	3717	864	2853	305	275	30
ch12	166	chr3	2795	510	2285	195	171	24
ch12	119	chr4	2917	677	2240	135	125	10
ch12	133	chr5	2609	586	2023	171	161	10
ch12	137	chr6	2379	567	1812	244	220	24
ch12	130	chr7	2972	851	2121	253	227	26
ch12	111	chr8	1991	506	1485	164	151	13
ch12	94	chr9	2881	722	2159	136	119	17
ch12	110	chr10	1943	478	1465	126	115	11
ch12	108	chr11	6431	1326	5105	462	424	38
ch12	116	chr12	1434	289	1145	80	74	6
ch12	70	chr13	2049	462	1587	89	81	8
ch12	71	chr14	1815	361	1454	93	80	13
ch12	72	chr15	2508	544	1964	147	132	15
ch12	67	chr16	2868	402	2466	72	69	3
ch12	83	chr17	1971	571	1400	176	145	31
ch12	54	chr18	1320	298	1022	74	65	9
ch12	57	chr19	1368	294	1074	88	83	5
ch12	46	chrX	328	92	236	20	17	3
ch12	2113	Genome	49598	11094	38504	11415	11094	321
