# Supplementary material for: Three-dimensional Epigenome Statistical Model: Genome-wide Chromatin Looping Prediction
Source: Sci Rep. 2018 Mar 26;8:5217. doi: 10.1038/s41598-018-23276-8 (PMC5979957; doi:10.1038/s41598-018-23276-8)
Supplement: Supplementary file 4 — Supplementary Table 3 [file 41598_2018_23276_MOESM4_ESM.xlsx]

## Sheet: GM12878 Full Data 
these are the results obtained from the tests done on GM12878 cell type using all available features, in the chromosomes level, the predictor trained and tested on the same chromosome within the same cell line:
		Chromosme Level
Chromosome	Predicted Interactions	Accuracy	Specificity	Sensitivity	AUC
chr1	1933	0.815825	0.811516	0.871575	0.907587
chr2	1448	0.807051	0.800828	0.882086	0.907498
chr3	1100	0.786442	0.779404	0.854054	0.88663
chr4	738	0.807376	0.800634	0.87037	0.909301
chr5	872	0.828808	0.827577	0.843137	0.912877
chr6	1156	0.798244	0.793705	0.847594	0.896389
chr7	787	0.803088	0.798616	0.840256	0.889596
chr8	725	0.818575	0.815962	0.846154	0.901366
chr9	728	0.793962	0.785241	0.882353	0.910623
chr10	849	0.813165	0.808219	0.872659	0.913876
chr11	1136	0.78734	0.783988	0.822102	0.880472
chr12	1015	0.790335	0.786999	0.824047	0.884899
chr13	298	0.817063	0.819013	0.8	0.902772
chr14	688	0.841831	0.840393	0.865979	0.928726
chr15	592	0.784703	0.780398	0.82381	0.877005
chr16	598	0.829151	0.831258	0.80543	0.903332
chr17	1018	0.816345	0.812254	0.873288	0.910834
chr18	369	0.809843	0.796526	0.931818	0.922851
chr19	865	0.838835	0.838257	0.849138	0.919289
chr20	732	0.831095	0.826923	0.912281	0.925174
chr21	172	0.785714	0.780201	0.854167	0.912507
chr22	442	0.836534	0.838618	0.801587	0.919504
chrX	445	0.854929	0.856218	0.8375	0.919405
Average	18706	0.812881	0.80925	0.852669	0.906196
Here, we report the results obtained from applying chromosome predictors (predictor trained on one chromosome) on the rest of chromosomes within the same cell line GM12878 using all features.
Chromosome	Accuracy	Sensitivity	Specificity	AUC	Predicted pairs	verified	all reported
chr1	0.8132	0.8114	0.8194	0.8874	80553	22317	27350
chr2	0.7948	0.7906	0.8309	0.881	91114	23209	28068
chr3	0.8269	0.8299	0.78	0.8792	77883	22012	28424
chr4	0.8259	0.8299	0.7633	0.8802	78920	21944	28921
chr5	0.8088	0.8084	0.8	0.8809	86165	22911	28740
chr6	0.8102	0.8081	0.8207	0.8845	86575	23281	28403
chr7	0.8245	0.8271	0.7804	0.8794	79982	22254	28708
chr8	0.8279	0.832	0.7659	0.8795	77895	22048	28972
chr9	0.8179	0.8223	0.7532	0.8657	81559	21752	29083
chr10	0.8136	0.8151	0.7778	0.8766	83191	22425	28935
chr11	0.8164	0.816	0.8075	0.8834	83173	22842	28417
chr12	0.8	0.7959	0.8337	0.8852	90999	23725	28567
chr13	0.8359	0.8447	0.7264	0.871	75222	21366	29648
chr14	0.7832	0.777	0.8377	0.878	98058	24416	29302
chr15	0.8289	0.8341	0.7508	0.8793	77558	21810	29221
chr16	0.8042	0.8024	0.8122	0.8794	89686	23554	29168
chr17	0.7959	0.7906	0.8435	0.8868	92323	24189	28812
chr18	0.8413	0.8517	0.7059	0.869	71594	20817	29614
chr19	0.7726	0.7626	0.8729	0.8823	102885	25339	29111
chr20	0.7708	0.7623	0.8556	0.8775	104118	25061	29419
chr21	0.7762	0.7773	0.7578	0.8494	101563	22653	30030
chr22	0.817	0.82	0.7716	0.8757	82849	22654	29643
chrX	0.824	0.8293	0.7474	0.8763	78903	21904	29472

## Sheet: Chromosome level
		Chromosome level trained and tested on the same cell type
CellType	Chromosome	True Negative	False Positive	False Negative	True Positive	Accuracy	Sensitivity	Specificity	Precision	AUC
GM12878	chr13	820	239	18	107	0.782939	0.774315	0.856	0.309249	0.887981
K562	chr18	1252	341	18	57	0.784772	0.785938	0.76	0.143216	0.874773
MCF7	chr7	3801	1012	21	100	0.790636	0.789736	0.826446	0.0899281	0.893432
GM12878	chr3	2705	731	57	310	0.792795	0.787253	0.844687	0.297791	0.88966
MCF7	chr18	991	260	5	31	0.794095	0.792166	0.861111	0.106529	0.874634
K562	chr8	3513	916	32	164	0.795027	0.793181	0.836735	0.151852	0.885802
GM12878	chr15	1578	417	32	176	0.796187	0.790977	0.846154	0.296796	0.878918
GM12878	chr11	3187	843	45	327	0.798273	0.790819	0.879032	0.279487	0.902117
MCF7	chr4	2454	614	20	64	0.798858	0.79987	0.761905	0.0943953	0.856943
K562	chr12	4318	1088	53	231	0.799473	0.798742	0.81338	0.175133	0.897501
GM12878	chr8	2228	570	38	224	0.801307	0.796283	0.854962	0.282116	0.897039
K562	chr13	997	243	13	42	0.802317	0.804032	0.763636	0.147368	0.875894
MCF7	chrX	1871	456	9	41	0.804375	0.80404	0.82	0.082495	0.8704
GM12878	chr4	2066	520	36	234	0.805322	0.798917	0.866667	0.310345	0.909693
K562	chr4	2648	643	29	139	0.805724	0.804619	0.827381	0.177749	0.88748
MCF7	chr13	1201	281	10	27	0.808427	0.810391	0.72973	0.0876623	0.87154
MCF7	chr6	4471	1048	21	99	0.810427	0.81011	0.825	0.0863121	0.901996
K562	chr16	4058	967	20	170	0.810738	0.807562	0.894737	0.149516	0.914811
GM12878	chr21	468	108	10	38	0.810897	0.8125	0.791667	0.260274	0.906033
GM12878	chr10	2313	545	46	223	0.811001	0.809307	0.828996	0.290365	0.894982
K562	chr3	4441	1030	54	233	0.81174	0.811735	0.811847	0.184481	0.887507
GM12878	chr7	2042	493	39	272	0.813071	0.805523	0.874598	0.355556	0.899632
GM12878	chr18	942	232	12	120	0.81317	0.802385	0.909091	0.340909	0.915457
K562	chr11	5399	1250	56	290	0.813295	0.812002	0.83815	0.188312	0.900814
GM12878	chr2	4300	996	60	377	0.815803	0.811933	0.8627	0.274581	0.910338
K562	chr14	2844	640	13	115	0.819214	0.816303	0.898438	0.152318	0.924365
MCF7	chr12	4433	985	15	117	0.81982	0.818199	0.886364	0.106171	0.917908
GM12878	chr12	2911	640	56	286	0.821218	0.819769	0.836257	0.308855	0.893784
K562	chr21	1356	299	7	53	0.821574	0.819335	0.883333	0.150568	0.922573
GM12878	chr9	1862	420	29	208	0.821755	0.815951	0.877637	0.33121	0.910112
MCF7	chr11	4331	937	19	121	0.823225	0.822134	0.864286	0.114367	0.912597
MCF7	chr22	1235	266	5	28	0.823338	0.822785	0.848485	0.0952381	0.925252
K562	chr2	7199	1537	65	304	0.824053	0.824061	0.823848	0.165128	0.903185
K562	chr5	4882	1042	39	219	0.825137	0.824105	0.848837	0.173672	0.920737
MCF7	chr2	7304	1556	23	149	0.825177	0.824379	0.866279	0.08739	0.920414
HeLa	chr6	5022	1073	22	178	0.826052	0.823954	0.89	0.142286	0.909833
GM12878	chr1	6463	1374	84	497	0.8268	0.824678	0.855422	0.265633	0.908144
HeLa	chr4	2471	519	11	79	0.827922	0.826421	0.877778	0.132107	0.919454
HeLa	chr13	1583	325	6	36	0.830256	0.829665	0.857143	0.099723	0.901324
GM12878	chrX	1637	337	24	135	0.830755	0.829281	0.849057	0.286017	0.921881
K562	chr10	5340	1099	21	200	0.831832	0.829321	0.904977	0.153965	0.93153
K562	chr9	3733	741	38	142	0.832617	0.834376	0.788889	0.160815	0.901359
GM12878	chr17	3578	723	42	251	0.833479	0.8319	0.856655	0.2577	0.924507
GM12878	chr6	3691	737	54	318	0.835208	0.833559	0.854839	0.301422	0.909338
HeLa	chr18	2002	388	14	48	0.836052	0.837657	0.774193	0.110092	0.919186
GM12878	chr14	2992	605	13	180	0.836939	0.831804	0.932643	0.229299	0.935447
MCF7	chr9	3329	651	14	96	0.837408	0.836432	0.872727	0.128514	0.919513
GM12878	chr5	2987	577	46	263	0.839143	0.838103	0.851133	0.313095	0.921445
GM12878	chr19	3788	735	25	210	0.840269	0.837497	0.893617	0.222222	0.924552
MCF7	chr16	3459	656	13	76	0.840866	0.840583	0.853933	0.103825	0.919262
K562	chr15	3064	572	31	157	0.842312	0.842684	0.835106	0.215364	0.908216
GM12878	chr16	2070	380	41	180	0.842381	0.844898	0.81448	0.321429	0.909854
HeLa	chr12	5518	1038	30	193	0.842455	0.841672	0.865471	0.156783	0.927882
HeLa	chr7	4119	766	22	139	0.843837	0.843193	0.863354	0.153591	0.9266
GM12878	chr22	1875	356	9	115	0.845011	0.84043	0.927419	0.244161	0.939932
K562	chr7	5305	945	64	246	0.846189	0.8488	0.793548	0.206549	0.903312
MCF7	chr10	3935	711	18	81	0.846365	0.846965	0.818182	0.102273	0.911754
GM12878	chr20	2407	451	12	157	0.847043	0.842197	0.928994	0.258224	0.941773
MCF7	chr5	5340	957	23	108	0.847542	0.848023	0.824427	0.101408	0.918036
MCF7	chr19	3980	716	7	58	0.848141	0.84753	0.892308	0.0749354	0.927629
K562	chr17	6339	1121	47	264	0.849698	0.849732	0.848875	0.190614	0.921538
K562	chrX	2480	437	15	76	0.849734	0.850189	0.835165	0.148148	0.908464
K562	chr1	14879	2642	91	632	0.850197	0.849209	0.874135	0.193036	0.929441
HeLa	chr8	4825	854	19	131	0.850232	0.849621	0.873333	0.132995	0.920504
HeLa	chr2	7301	1276	23	184	0.852117	0.85123	0.888889	0.126027	0.927838
MCF7	chr8	6044	1037	15	118	0.854172	0.853552	0.887218	0.102165	0.938337
HeLa	chr3	5825	974	50	186	0.854442	0.856744	0.788136	0.160345	0.913846
K562	chr6	7895	1333	57	330	0.855434	0.855548	0.852713	0.198437	0.932607
K562	chr20	4741	804	16	149	0.856392	0.855004	0.90303	0.156348	0.934305
HeLa	chr11	6879	1142	32	213	0.857972	0.857624	0.869388	0.157196	0.927915
MCF7	chr21	1590	262	5	26	0.858205	0.858531	0.83871	0.0902778	0.922708
HeLa	chr9	5524	904	20	148	0.859915	0.859365	0.880952	0.140684	0.938088
MCF7	chr3	10042	1637	23	160	0.860057	0.859834	0.874317	0.0890373	0.933806
MCF7	chr15	4633	760	8	87	0.860058	0.859077	0.91579	0.102715	0.937282
HeLa	chr10	5396	880	14	137	0.860899	0.859783	0.907285	0.13471	0.94087
MCF7	chr14	5668	917	12	96	0.861198	0.860744	0.888889	0.094768	0.935611
HeLa	chr14	4155	668	13	107	0.862229	0.861497	0.891667	0.138065	0.94055
HeLa	chr16	3859	617	12	85	0.862453	0.862154	0.876289	0.121083	0.939174
HeLa	chr22	2041	327	4	36	0.862541	0.861909	0.9	0.0991735	0.930632
HeLa	chr1	13472	2097	48	396	0.866046	0.865309	0.891892	0.158845	0.944931
HeLa	chr17	5900	901	24	167	0.867706	0.867519	0.874345	0.156367	0.934333
MCF7	chr1	12202	1862	27	212	0.86793	0.867605	0.887029	0.102218	0.94536
K562	chr19	7432	1129	34	224	0.868126	0.868123	0.868217	0.165558	0.936412
HeLa	chr19	5506	784	12	106	0.87578	0.875358	0.898305	0.119101	0.948647
HeLa	chrX	3599	493	14	82	0.87894	0.879521	0.854167	0.142609	0.943877
HeLa	chr5	8067	1106	21	196	0.879979	0.879429	0.903226	0.150538	0.950726
HeLa	chr15	5000	671	14	139	0.882383	0.881679	0.908497	0.171605	0.954793
HeLa	chr20	6365	841	10	93	0.883568	0.883292	0.902913	0.0995717	0.942846
HeLa	chr21	1373	181	1	27	0.884956	0.883526	0.964286	0.129808	0.96301
K562	chr22	9878	1174	9	151	0.894488	0.893775	0.94375	0.113962	0.971182
MCF7	chr17	14855	1414	14	116	0.912922	0.913086	0.892308	0.075817	0.963786
MCF7	chr20	51141	3375	2	119	0.938192	0.938092	0.983471	0.0340584	0.988057

## Sheet: Chromosome Level 1
			Test Chromosome predictors on other chromosomes in the same cell type
CellType	Train Chromosome	Test Chromosome	True Negative	False Positive	False Negative	True Positive	Accuracy	Sensitivity	Specificity	Precision	AUC
GM12878	chrX	chr22	9653	1504	169	454	0.85798	0.865197	0.728732	0.231869	0.898354
GM12878	chrX	chr21	2128	754	38	202	0.746316	0.738376	0.841667	0.211297	0.873856
GM12878	chrX	chr20	12207	2087	208	637	0.848405	0.853995	0.753846	0.233847	0.902323
GM12878	chrX	chr19	19800	2815	357	819	0.866672	0.875525	0.696429	0.225371	0.885418
GM12878	chrX	chr18	4318	1554	59	601	0.753062	0.735354	0.910606	0.278886	0.889119
GM12878	chrX	chr17	17828	3677	323	1146	0.82589	0.829017	0.780123	0.237611	0.888628
GM12878	chrX	chr16	9823	2427	202	903	0.803145	0.801878	0.817195	0.271171	0.879353
GM12878	chrX	chr15	7426	2553	173	869	0.752654	0.744163	0.833973	0.253945	0.864103
GM12878	chrX	chr14	15662	2327	215	753	0.865907	0.870643	0.777893	0.244481	0.911785
GM12878	chrX	chr13	3873	1425	107	522	0.741522	0.731031	0.829889	0.268105	0.869364
GM12878	chrX	chr12	14220	3539	409	1302	0.797227	0.800721	0.760959	0.268953	0.859386
GM12878	chrX	chr11	15562	4590	364	1500	0.774982	0.772231	0.804721	0.246305	0.860711
GM12878	chrX	chr10	10889	3403	210	1137	0.768975	0.761895	0.844098	0.250441	0.873523
GM12878	chrX	chr9	8485	2929	160	1029	0.7549	0.743385	0.865433	0.25998	0.87277
GM12878	chrX	chr8	10878	3113	212	1099	0.782708	0.7775	0.838291	0.260921	0.879961
GM12878	chrX	chr7	9205	3470	182	1375	0.743395	0.726233	0.883109	0.283798	0.872794
GM12878	chrX	chr6	17720	4423	381	1483	0.799892	0.800253	0.795601	0.251101	0.874092
GM12878	chrX	chr5	14208	3615	256	1289	0.800134	0.797172	0.834304	0.262847	0.887099
GM12878	chrX	chr4	9619	3315	187	1166	0.754882	0.743699	0.861789	0.26021	0.871075
GM12878	chrX	chr3	12225	4955	249	1586	0.726321	0.711583	0.864305	0.242471	0.85862
GM12878	chrX	chr2	20322	6160	304	1885	0.774546	0.767389	0.861124	0.234307	0.884564
GM12878	chrX	chr1	30356	8831	471	2435	0.779013	0.774645	0.837922	0.216137	0.880898
GM12878	chr22	chrX	8306	1565	183	612	0.836115	0.841455	0.769811	0.281121	0.895971
GM12878	chr22	chr21	2099	783	31	209	0.73927	0.728314	0.870833	0.210685	0.857151
GM12878	chr22	chr20	12191	2103	189	656	0.848603	0.852875	0.776331	0.237767	0.899673
GM12878	chr22	chr19	19091	3524	241	935	0.841747	0.844174	0.795068	0.209688	0.894325
GM12878	chr22	chr18	4411	1461	71	589	0.765462	0.751192	0.892424	0.287317	0.886351
GM12878	chr22	chr17	17560	3945	275	1194	0.816314	0.816554	0.812798	0.232341	0.887636
GM12878	chr22	chr16	9836	2414	181	924	0.805691	0.802939	0.836199	0.276812	0.885636
GM12878	chr22	chr15	7404	2575	158	884	0.752019	0.741958	0.848369	0.255565	0.868949
GM12878	chr22	chr14	15472	2517	221	747	0.855568	0.860081	0.771694	0.22886	0.908382
GM12878	chr22	chr13	3836	1462	88	541	0.738485	0.724047	0.860095	0.270095	0.871837
GM12878	chr22	chr12	13633	4126	318	1393	0.771751	0.767667	0.814144	0.252401	0.860082
GM12878	chr22	chr11	15724	4428	376	1488	0.781795	0.78027	0.798283	0.251521	0.861033
GM12878	chr22	chr10	11118	3174	236	1111	0.781955	0.777918	0.824796	0.259277	0.87524
GM12878	chr22	chr9	8556	2858	161	1028	0.760454	0.749606	0.864592	0.264539	0.879679
GM12878	chr22	chr8	10821	3170	175	1136	0.781401	0.773426	0.866514	0.263818	0.883094
GM12878	chr22	chr7	9342	3333	197	1360	0.751967	0.737041	0.873475	0.289793	0.872539
GM12878	chr22	chr6	17865	4278	366	1498	0.806556	0.806801	0.803648	0.259349	0.875105
GM12878	chr22	chr5	14153	3670	220	1325	0.799153	0.794086	0.857605	0.265265	0.890134
GM12878	chr22	chr4	9747	3187	172	1181	0.764891	0.753595	0.872875	0.270375	0.879061
GM12878	chr22	chr3	12253	4927	270	1565	0.726689	0.713213	0.852861	0.241066	0.856666
GM12878	chr22	chr2	20761	5721	327	1862	0.789055	0.783966	0.850617	0.245549	0.890242
GM12878	chr22	chr1	30654	8533	470	2436	0.786116	0.782249	0.838266	0.22208	0.882187
GM12878	chr21	chrX	8601	1270	244	551	0.858054	0.87134	0.693082	0.302581	0.866773
GM12878	chr21	chr22	10002	1155	233	390	0.882173	0.896478	0.626003	0.252427	0.871934
GM12878	chr21	chr20	12590	1704	298	547	0.867759	0.880789	0.647337	0.243003	0.844818
GM12878	chr21	chr19	19732	2883	417	759	0.861292	0.872518	0.645408	0.208402	0.840124
GM12878	chr21	chr18	4895	977	136	524	0.829608	0.833617	0.793939	0.349101	0.884097
GM12878	chr21	chr17	18742	2763	525	944	0.856882	0.871518	0.642614	0.254653	0.853838
GM12878	chr21	chr16	10578	1672	349	756	0.848671	0.86351	0.684163	0.311367	0.86408
GM12878	chr21	chr15	8304	1675	314	728	0.819526	0.832148	0.698656	0.302955	0.848645
GM12878	chr21	chr14	15991	1998	363	605	0.875455	0.888932	0.625	0.232424	0.858853
GM12878	chr21	chr13	4267	1031	131	498	0.803948	0.805398	0.791733	0.325703	0.872486
GM12878	chr21	chr12	15329	2430	598	1113	0.844479	0.863168	0.650497	0.314141	0.844634
GM12878	chr21	chr11	17236	2916	705	1159	0.835529	0.8553	0.621781	0.284417	0.835139
GM12878	chr21	chr10	11934	2358	356	991	0.826459	0.835013	0.735709	0.295909	0.864764
GM12878	chr21	chr9	9367	2047	280	909	0.815361	0.820659	0.764508	0.30751	0.872443
GM12878	chr21	chr8	11696	2295	346	965	0.827408	0.835966	0.736079	0.296012	0.866597
GM12878	chr21	chr7	10324	2351	390	1167	0.807406	0.814517	0.749518	0.331723	0.858203
GM12878	chr21	chr6	19110	3033	600	1264	0.848669	0.863027	0.678112	0.294159	0.862894
GM12878	chr21	chr5	15159	2664	416	1129	0.840975	0.85053	0.730744	0.297654	0.869309
GM12878	chr21	chr4	10510	2424	313	1040	0.808427	0.812587	0.768662	0.300231	0.858628
GM12878	chr21	chr3	13839	3341	451	1384	0.800578	0.80553	0.754223	0.29291	0.853855
GM12878	chr21	chr2	22202	4280	517	1672	0.832688	0.838381	0.763819	0.280914	0.879544
GM12878	chr21	chr1	32870	6317	900	2006	0.828546	0.838799	0.690296	0.241019	0.848252
GM12878	chr20	chrX	8026	1845	133	662	0.814551	0.813089	0.832704	0.264061	0.899365
GM12878	chr20	chr22	9173	1984	112	511	0.822071	0.822174	0.820225	0.20481	0.904672
GM12878	chr20	chr21	2026	856	25	215	0.717809	0.702984	0.895833	0.200747	0.870697
GM12878	chr20	chr19	18769	3846	217	959	0.829221	0.829936	0.815476	0.199584	0.898734
GM12878	chr20	chr18	4249	1623	56	604	0.742958	0.723604	0.915152	0.271217	0.893516
GM12878	chr20	chr17	17179	4326	213	1256	0.802429	0.798837	0.855003	0.225009	0.8962
GM12878	chr20	chr16	9312	2938	131	974	0.770198	0.760163	0.881448	0.248978	0.890791
GM12878	chr20	chr15	7227	2752	122	920	0.739225	0.724221	0.882917	0.250545	0.870528
GM12878	chr20	chr14	15296	2693	162	806	0.849396	0.850297	0.832645	0.230352	0.913638
GM12878	chr20	chr13	3720	1578	56	573	0.724312	0.702152	0.91097	0.266388	0.875622
GM12878	chr20	chr12	13412	4347	281	1430	0.762301	0.755223	0.835769	0.247533	0.871882
GM12878	chr20	chr11	15243	4909	284	1580	0.764126	0.756401	0.847639	0.243489	0.865857
GM12878	chr20	chr10	10563	3729	160	1187	0.751327	0.739085	0.881218	0.241456	0.875853
GM12878	chr20	chr9	8052	3362	101	1088	0.725224	0.705449	0.915055	0.244494	0.878783
GM12878	chr20	chr8	10371	3620	140	1171	0.75428	0.741262	0.893211	0.244417	0.882433
GM12878	chr20	chr7	8925	3750	136	1421	0.726953	0.704142	0.912653	0.274802	0.873267
GM12878	chr20	chr6	17449	4694	306	1558	0.791727	0.788014	0.835837	0.2492	0.881054
GM12878	chr20	chr5	13762	4061	202	1343	0.779895	0.772148	0.869256	0.24852	0.890805
GM12878	chr20	chr4	9314	3620	133	1220	0.737314	0.720118	0.9017	0.252066	0.876582
GM12878	chr20	chr3	11751	5429	174	1661	0.705338	0.683993	0.905177	0.234274	0.865179
GM12878	chr20	chr2	20005	6477	215	1974	0.766593	0.755419	0.901782	0.233582	0.893155
GM12878	chr20	chr1	29841	9346	347	2559	0.769724	0.761503	0.880592	0.214952	0.884939
GM12878	chr19	chrX	8136	1735	148	647	0.823458	0.824233	0.813836	0.27162	0.892739
GM12878	chr19	chr22	9282	1875	104	519	0.832003	0.831944	0.833066	0.216792	0.908909
GM12878	chr19	chr21	2118	764	29	211	0.745996	0.734906	0.879167	0.21641	0.8692
GM12878	chr19	chr20	12251	2043	172	673	0.853689	0.857073	0.79645	0.247791	0.905507
GM12878	chr19	chr18	4398	1474	69	591	0.763778	0.748978	0.895455	0.286199	0.8899
GM12878	chr19	chr17	17559	3946	230	1239	0.818229	0.816508	0.843431	0.238959	0.89853
GM12878	chr19	chr16	9802	2448	186	919	0.80277	0.800163	0.831674	0.272943	0.88974
GM12878	chr19	chr15	7534	2445	161	881	0.763542	0.754985	0.845489	0.264883	0.866163
GM12878	chr19	chr14	15270	2719	185	783	0.846811	0.848852	0.808884	0.223587	0.910083
GM12878	chr19	chr13	3783	1515	79	550	0.731061	0.714043	0.874404	0.266344	0.855564
GM12878	chr19	chr12	13805	3954	321	1390	0.780431	0.777352	0.81239	0.260105	0.868199
GM12878	chr19	chr11	15866	4286	387	1477	0.787745	0.787316	0.792382	0.25629	0.866203
GM12878	chr19	chr10	11003	3289	214	1133	0.776009	0.769871	0.841128	0.256219	0.869752
GM12878	chr19	chr9	8426	2988	182	1007	0.748473	0.738216	0.84693	0.252065	0.866928
GM12878	chr19	chr8	10760	3231	182	1129	0.776957	0.769066	0.861175	0.258945	0.876672
GM12878	chr19	chr7	9301	3374	185	1372	0.74993	0.733807	0.881182	0.289086	0.873063
GM12878	chr19	chr6	17931	4212	357	1507	0.809681	0.809782	0.808476	0.263508	0.882114
GM12878	chr19	chr5	13968	3855	213	1332	0.789963	0.783706	0.862136	0.256796	0.887438
GM12878	chr19	chr4	9655	3279	184	1169	0.757612	0.746482	0.864006	0.262815	0.865373
GM12878	chr19	chr3	12283	4897	290	1545	0.727215	0.714959	0.841962	0.239832	0.852778
GM12878	chr19	chr2	20635	5847	308	1881	0.785323	0.779209	0.859296	0.243401	0.886071
GM12878	chr19	chr1	30872	8315	440	2466	0.792008	0.787812	0.848589	0.228736	0.887614
GM12878	chr18	chrX	8738	1133	261	534	0.869304	0.885219	0.671698	0.320336	0.888301
GM12878	chr18	chr22	10343	814	279	344	0.907216	0.927041	0.552167	0.297064	0.885534
GM12878	chr18	chr21	2367	515	51	189	0.818706	0.821305	0.7875	0.268466	0.890984
GM12878	chr18	chr20	13060	1234	332	513	0.896559	0.91367	0.607101	0.293646	0.890397
GM12878	chr18	chr19	21000	1615	548	628	0.909083	0.928587	0.534014	0.279982	0.878333
GM12878	chr18	chr17	19545	1960	616	853	0.887873	0.908858	0.580667	0.303235	0.883653
GM12878	chr18	chr16	10784	1466	352	753	0.863871	0.880327	0.681448	0.339342	0.880633
GM12878	chr18	chr15	8326	1653	305	737	0.822339	0.834352	0.707294	0.308368	0.866672
GM12878	chr18	chr14	16692	1297	383	585	0.911378	0.9279	0.604339	0.31084	0.906918
GM12878	chr18	chr13	4266	1032	151	478	0.800405	0.80521	0.759936	0.316556	0.87155
GM12878	chr18	chr12	15535	2224	609	1102	0.854494	0.874768	0.644068	0.331329	0.863731
GM12878	chr18	chr11	17399	2753	724	1140	0.842069	0.863388	0.611588	0.292833	0.85411
GM12878	chr18	chr10	12004	2288	356	991	0.830935	0.83991	0.735709	0.302226	0.87572
GM12878	chr18	chr9	9465	1949	291	898	0.822265	0.829245	0.755257	0.31542	0.875079
GM12878	chr18	chr8	11773	2218	323	988	0.833943	0.84147	0.753623	0.308172	0.877987
GM12878	chr18	chr7	10298	2377	377	1180	0.806492	0.812465	0.757868	0.33174	0.869717
GM12878	chr18	chr6	19463	2680	685	1179	0.859833	0.878969	0.632511	0.30552	0.877952
GM12878	chr18	chr5	15376	2447	464	1081	0.849701	0.862705	0.699676	0.306406	0.883257
GM12878	chr18	chr4	10566	2368	315	1038	0.812207	0.816917	0.767184	0.304756	0.872234
GM12878	chr18	chr3	13750	3430	432	1403	0.796897	0.800349	0.764578	0.290296	0.861905
GM12878	chr18	chr2	22485	3997	527	1662	0.84221	0.849067	0.759251	0.293691	0.890007
GM12878	chr18	chr1	33707	5480	898	2008	0.848478	0.860158	0.690984	0.268162	0.876165
GM12878	chr17	chrX	8291	1580	166	629	0.836302	0.839935	0.791195	0.284744	0.898146
GM12878	chr17	chr22	9559	1598	128	495	0.85348	0.856772	0.794543	0.236503	0.911966
GM12878	chr17	chr21	2138	744	30	210	0.752082	0.741846	0.875	0.220126	0.881042
GM12878	chr17	chr20	12431	1863	188	657	0.864522	0.869666	0.777515	0.260714	0.911063
GM12878	chr17	chr19	19478	3137	260	916	0.857215	0.861287	0.778912	0.226005	0.904061
GM12878	chr17	chr18	4525	1347	79	581	0.78169	0.770606	0.880303	0.301349	0.89598
GM12878	chr17	chr16	9880	2370	178	927	0.80921	0.806531	0.838914	0.281165	0.892462
GM12878	chr17	chr15	7652	2327	177	865	0.772797	0.76681	0.830134	0.27099	0.874314
GM12878	chr17	chr14	15688	2301	218	750	0.86712	0.872088	0.774793	0.245821	0.914237
GM12878	chr17	chr13	3890	1408	79	550	0.749114	0.734239	0.874404	0.280899	0.879053
GM12878	chr17	chr12	14198	3561	360	1351	0.798613	0.799482	0.789597	0.275041	0.87273
GM12878	chr17	chr11	16156	3996	382	1482	0.801145	0.801707	0.795064	0.270537	0.871474
GM12878	chr17	chr10	11140	3152	212	1135	0.784897	0.779457	0.842613	0.264754	0.878728
GM12878	chr17	chr9	8514	2900	160	1029	0.757201	0.745926	0.865433	0.261899	0.876429
GM12878	chr17	chr8	10923	3068	194	1117	0.786825	0.780716	0.852021	0.266906	0.883308
GM12878	chr17	chr7	9454	3221	203	1354	0.759415	0.745878	0.869621	0.295956	0.873809
GM12878	chr17	chr6	18306	3837	393	1471	0.823801	0.826717	0.789163	0.277129	0.88676
GM12878	chr17	chr5	14338	3485	250	1295	0.807156	0.804466	0.838188	0.270921	0.88964
GM12878	chr17	chr4	9759	3175	189	1164	0.764541	0.754523	0.86031	0.268265	0.876353
GM12878	chr17	chr3	12467	4713	278	1557	0.737523	0.725669	0.848501	0.248325	0.862192
GM12878	chr17	chr2	20973	5509	337	1852	0.796101	0.791972	0.846048	0.251596	0.892331
GM12878	chr17	chr1	31628	7559	510	2396	0.808305	0.807104	0.824501	0.240683	0.8905
GM12878	chr16	chrX	8547	1324	206	589	0.856554	0.86587	0.740881	0.307893	0.891082
GM12878	chr16	chr22	9706	1451	155	468	0.863667	0.869947	0.751204	0.243877	0.895126
GM12878	chr16	chr21	2266	616	46	194	0.787956	0.78626	0.808333	0.239506	0.878888
GM12878	chr16	chr20	12517	1777	227	618	0.867627	0.875682	0.731361	0.258038	0.893733
GM12878	chr16	chr19	19628	2987	300	876	0.861839	0.86792	0.744898	0.226767	0.894746
GM12878	chr16	chr18	4651	1221	90	570	0.799296	0.792064	0.863636	0.318258	0.892045
GM12878	chr16	chr17	18368	3137	370	1099	0.847349	0.854127	0.748128	0.259443	0.887248
GM12878	chr16	chr15	7966	2013	231	811	0.796389	0.798276	0.778311	0.287181	0.864488
GM12878	chr16	chr14	15776	2213	274	694	0.868808	0.87698	0.716942	0.238734	0.897895
GM12878	chr16	chr13	4103	1195	109	520	0.77999	0.774443	0.826709	0.303207	0.874327
GM12878	chr16	chr12	14608	3151	425	1286	0.816333	0.822569	0.751607	0.289835	0.862488
GM12878	chr16	chr11	16572	3580	533	1331	0.813181	0.82235	0.714056	0.271024	0.856161
GM12878	chr16	chr10	11682	2610	281	1066	0.815142	0.81738	0.791388	0.289989	0.877829
GM12878	chr16	chr9	9093	2321	207	982	0.799413	0.796653	0.825904	0.297305	0.881345
GM12878	chr16	chr8	11403	2588	223	1088	0.816299	0.815024	0.829901	0.295974	0.883218
GM12878	chr16	chr7	9924	2751	293	1264	0.786116	0.782959	0.811818	0.314819	0.871753
GM12878	chr16	chr6	18710	3433	491	1373	0.836548	0.844962	0.736588	0.285685	0.879921
GM12878	chr16	chr5	14675	3148	308	1237	0.821561	0.823374	0.800647	0.282098	0.886941
GM12878	chr16	chr4	10151	2783	240	1113	0.788409	0.784831	0.822616	0.285678	0.87492
GM12878	chr16	chr3	13136	4044	336	1499	0.769656	0.76461	0.816894	0.270431	0.865219
GM12878	chr16	chr2	21679	4803	405	1784	0.818353	0.818632	0.814984	0.270836	0.893194
GM12878	chr16	chr1	32071	7116	667	2239	0.8151	0.818409	0.770475	0.239337	0.875833
GM12878	chr15	chrX	8399	1472	198	597	0.843428	0.850876	0.750943	0.288545	0.897702
GM12878	chr15	chr22	10010	1147	205	418	0.885229	0.897195	0.670947	0.267093	0.905387
GM12878	chr15	chr21	2262	620	46	194	0.786675	0.784872	0.808333	0.238329	0.880823
GM12878	chr15	chr20	12617	1677	241	604	0.873307	0.882678	0.714793	0.264796	0.90377
GM12878	chr15	chr19	20224	2391	360	816	0.884368	0.894274	0.693878	0.254443	0.893999
GM12878	chr15	chr18	4598	1274	84	576	0.7921	0.783038	0.872727	0.311351	0.89715
GM12878	chr15	chr17	18754	2751	408	1061	0.862497	0.872076	0.72226	0.278332	0.893019
GM12878	chr15	chr16	10286	1964	269	836	0.832797	0.839673	0.756561	0.298571	0.886296
GM12878	chr15	chr14	16167	1822	272	696	0.889539	0.898716	0.719008	0.27641	0.911088
GM12878	chr15	chr13	4039	1259	119	510	0.767505	0.762363	0.810811	0.288298	0.870302
GM12878	chr15	chr12	14792	2967	445	1266	0.824756	0.83293	0.739918	0.299079	0.873101
GM12878	chr15	chr11	16521	3631	470	1394	0.813726	0.819819	0.747854	0.277413	0.867615
GM12878	chr15	chr10	11448	2844	255	1092	0.801842	0.801008	0.81069	0.277439	0.87546
GM12878	chr15	chr9	8937	2477	205	984	0.787194	0.782986	0.827586	0.284311	0.878934
GM12878	chr15	chr8	11214	2777	227	1084	0.803686	0.801515	0.82685	0.280756	0.879859
GM12878	chr15	chr7	9660	3015	224	1333	0.772414	0.76213	0.856134	0.306578	0.873791
GM12878	chr15	chr6	18632	3511	494	1370	0.833174	0.84144	0.734979	0.28068	0.881105
GM12878	chr15	chr5	14747	3076	294	1251	0.826002	0.827414	0.809709	0.289115	0.892351
GM12878	chr15	chr4	10064	2870	220	1133	0.783719	0.778104	0.837398	0.283038	0.876838
GM12878	chr15	chr3	12939	4241	311	1524	0.76061	0.753143	0.830518	0.264354	0.861239
GM12878	chr15	chr2	21543	4939	412	1777	0.813365	0.813496	0.811786	0.264592	0.889017
GM12878	chr15	chr1	32410	6777	638	2268	0.823842	0.82706	0.780454	0.250746	0.885289
GM12878	chr14	chrX	7581	2290	96	699	0.776299	0.768007	0.879245	0.233857	0.898686
GM12878	chr14	chr22	9151	2006	109	514	0.820458	0.820203	0.82504	0.203968	0.901633
GM12878	chr14	chr21	1998	884	22	218	0.709801	0.693269	0.908333	0.197822	0.873199
GM12878	chr14	chr20	11563	2731	111	734	0.812273	0.808941	0.868639	0.211833	0.90103
GM12878	chr14	chr19	18552	4063	210	966	0.820394	0.82034	0.821429	0.192086	0.890516
GM12878	chr14	chr18	3953	1919	28	632	0.701929	0.673195	0.957576	0.247746	0.891528
GM12878	chr14	chr17	16800	4705	184	1285	0.787194	0.781214	0.874745	0.214524	0.892561
GM12878	chr14	chr16	8931	3319	111	994	0.743167	0.729061	0.899548	0.230466	0.884367
GM12878	chr14	chr15	6738	3241	78	964	0.698848	0.675218	0.925144	0.229251	0.872404
GM12878	chr14	chr13	3355	1943	42	587	0.665092	0.633258	0.933227	0.232016	0.869267
GM12878	chr14	chr12	12560	5199	199	1512	0.722753	0.707247	0.883694	0.225302	0.870302
GM12878	chr14	chr11	14474	5678	210	1654	0.732558	0.718241	0.887339	0.225586	0.865482
GM12878	chr14	chr10	9866	4426	126	1221	0.708933	0.690316	0.906459	0.216221	0.877539
GM12878	chr14	chr9	7389	4025	70	1119	0.675077	0.647363	0.941127	0.217535	0.87957
GM12878	chr14	chr8	9732	4259	112	1199	0.714351	0.69559	0.914569	0.219678	0.880502
GM12878	chr14	chr7	8237	4438	99	1458	0.681211	0.649862	0.936416	0.247286	0.871504
GM12878	chr14	chr6	16641	5502	220	1644	0.761653	0.751524	0.881974	0.230059	0.881538
GM12878	chr14	chr5	13006	4817	136	1409	0.744269	0.729731	0.911974	0.226309	0.890091
GM12878	chr14	chr4	8507	4427	94	1259	0.683558	0.657724	0.930525	0.221421	0.871724
GM12878	chr14	chr3	10690	6490	130	1705	0.651854	0.622235	0.929155	0.208054	0.85749
GM12878	chr14	chr2	18993	7489	154	2035	0.733424	0.717204	0.929648	0.213671	0.888993
GM12878	chr14	chr1	28800	10387	297	2609	0.746181	0.734938	0.897798	0.200754	0.882792
GM12878	chr13	chrX	8687	1184	240	555	0.866492	0.880053	0.698113	0.319149	0.88037
GM12878	chr13	chr22	9851	1306	203	420	0.871902	0.882943	0.674157	0.243337	0.880704
GM12878	chr13	chr21	2295	587	45	195	0.797566	0.796322	0.8125	0.249361	0.887895
GM12878	chr13	chr20	12640	1654	256	589	0.873836	0.884287	0.697041	0.262595	0.878898
GM12878	chr13	chr19	19499	3116	373	803	0.853348	0.862215	0.682823	0.204899	0.864268
GM12878	chr13	chr18	4897	975	147	513	0.82823	0.833958	0.777273	0.344758	0.879939
GM12878	chr13	chr17	18265	3240	442	1027	0.839732	0.849337	0.699115	0.240684	0.864858
GM12878	chr13	chr16	10290	1960	277	828	0.832497	0.84	0.749321	0.296987	0.877563
GM12878	chr13	chr15	8153	1826	300	742	0.807096	0.817016	0.712092	0.288941	0.855373
GM12878	chr13	chr14	16113	1876	327	641	0.88379	0.895714	0.66219	0.254668	0.882659
GM12878	chr13	chr12	14651	3108	490	1221	0.815203	0.82499	0.713618	0.282051	0.85454
GM12878	chr13	chr11	17013	3139	660	1204	0.827444	0.844234	0.645923	0.277228	0.848532
GM12878	chr13	chr10	11990	2302	347	1000	0.830616	0.838931	0.74239	0.302847	0.872768
GM12878	chr13	chr9	9291	2123	229	960	0.813378	0.814	0.807401	0.311385	0.882526
GM12878	chr13	chr8	11551	2440	267	1044	0.823095	0.825602	0.796339	0.299656	0.878673
GM12878	chr13	chr7	10339	2336	375	1182	0.809514	0.8157	0.759152	0.335986	0.865303
GM12878	chr13	chr6	18837	3306	590	1274	0.837714	0.850698	0.683476	0.278166	0.867111
GM12878	chr13	chr5	14895	2928	340	1205	0.831268	0.835718	0.779935	0.291556	0.884842
GM12878	chr13	chr4	10452	2482	278	1075	0.806817	0.808103	0.794531	0.302221	0.872294
GM12878	chr13	chr3	13509	3671	387	1448	0.78659	0.786321	0.789101	0.282868	0.86215
GM12878	chr13	chr2	22117	4365	453	1736	0.831956	0.835171	0.793056	0.284544	0.887187
GM12878	chr13	chr1	32409	6778	873	2033	0.818236	0.827034	0.699587	0.230734	0.854908
GM12878	chr12	chrX	8415	1456	181	614	0.846522	0.852497	0.772327	0.296618	0.898945
GM12878	chr12	chr22	9942	1215	180	443	0.881579	0.8911	0.711075	0.267189	0.903437
GM12878	chr12	chr21	2303	579	44	196	0.800448	0.799098	0.816667	0.252903	0.890686
GM12878	chr12	chr20	12822	1472	249	596	0.88632	0.89702	0.705325	0.288201	0.906971
GM12878	chr12	chr19	20128	2487	325	851	0.881804	0.890029	0.723639	0.254943	0.895694
GM12878	chr12	chr18	4688	1184	85	575	0.805726	0.798365	0.871212	0.32689	0.900171
GM12878	chr12	chr17	18241	3264	312	1157	0.844346	0.848221	0.787611	0.261705	0.893467
GM12878	chr12	chr16	10182	2068	208	897	0.829577	0.831184	0.811765	0.30253	0.892295
GM12878	chr12	chr15	7839	2140	215	827	0.786317	0.78555	0.793666	0.278733	0.871144
GM12878	chr12	chr14	15393	2596	231	737	0.850873	0.85569	0.761364	0.221122	0.898922
GM12878	chr12	chr13	4057	1241	94	535	0.77476	0.765761	0.850556	0.301239	0.879733
GM12878	chr12	chr11	16511	3641	468	1396	0.813363	0.819323	0.748927	0.277149	0.867914
GM12878	chr12	chr10	11504	2788	235	1112	0.806701	0.804926	0.825538	0.285128	0.883864
GM12878	chr12	chr9	8956	2458	172	1017	0.79132	0.78465	0.855341	0.292662	0.88471
GM12878	chr12	chr8	11206	2785	202	1109	0.804797	0.800943	0.845919	0.284797	0.886821
GM12878	chr12	chr7	9842	2833	236	1321	0.784359	0.776489	0.848426	0.318007	0.880611
GM12878	chr12	chr6	18672	3471	419	1445	0.837964	0.843246	0.775215	0.293938	0.891613
GM12878	chr12	chr5	14601	3222	255	1290	0.820477	0.819222	0.834951	0.285904	0.896953
GM12878	chr12	chr4	10006	2928	195	1158	0.78141	0.77362	0.855876	0.283407	0.882842
GM12878	chr12	chr3	13076	4104	275	1560	0.769708	0.761118	0.850136	0.275424	0.872667
GM12878	chr12	chr2	21595	4887	337	1852	0.817795	0.81546	0.846048	0.274818	0.898142
GM12878	chr12	chr1	31918	7269	541	2365	0.814458	0.814505	0.813833	0.245485	0.887593
GM12878	chr11	chrX	8136	1735	154	641	0.822895	0.824233	0.806289	0.269781	0.897165
GM12878	chr11	chr22	9703	1454	130	493	0.865535	0.869678	0.791332	0.25321	0.908746
GM12878	chr11	chr21	2232	650	34	206	0.78091	0.774462	0.858333	0.240654	0.881547
GM12878	chr11	chr20	12332	1962	198	647	0.857322	0.86274	0.76568	0.247988	0.904566
GM12878	chr11	chr19	19185	3430	228	948	0.846244	0.848331	0.806122	0.216537	0.899668
GM12878	chr11	chr18	4500	1372	63	597	0.780312	0.766349	0.904545	0.3032	0.895242
GM12878	chr11	chr17	17755	3750	280	1189	0.824584	0.825622	0.809394	0.240737	0.893999
GM12878	chr11	chr16	9873	2377	191	914	0.807712	0.805959	0.827149	0.277727	0.888199
GM12878	chr11	chr15	7610	2369	149	893	0.771527	0.762601	0.857006	0.273758	0.87503
GM12878	chr11	chr14	15414	2575	188	780	0.854249	0.856857	0.805785	0.232489	0.911303
GM12878	chr11	chr13	3964	1334	83	546	0.760925	0.748207	0.868045	0.290426	0.874679
GM12878	chr11	chr12	14159	3600	331	1380	0.7981	0.797286	0.806546	0.277108	0.871566
GM12878	chr11	chr10	11057	3235	204	1143	0.780101	0.77365	0.848552	0.261078	0.878338
GM12878	chr11	chr9	8642	2772	171	1018	0.766484	0.75714	0.856182	0.268602	0.873233
GM12878	chr11	chr8	10843	3148	158	1153	0.78395	0.774998	0.879481	0.268077	0.88313
GM12878	chr11	chr7	9433	3242	202	1355	0.75801	0.744221	0.870263	0.294757	0.875277
GM12878	chr11	chr6	17782	4361	307	1557	0.805557	0.803053	0.8353	0.263096	0.88806
GM12878	chr11	chr5	14264	3559	214	1331	0.805194	0.800314	0.861489	0.272188	0.897473
GM12878	chr11	chr4	9816	3118	187	1166	0.768671	0.75893	0.861789	0.272176	0.876059
GM12878	chr11	chr3	12605	4575	259	1576	0.74578	0.733702	0.858856	0.256219	0.865823
GM12878	chr11	chr2	20797	5685	278	1911	0.79202	0.785326	0.873001	0.25158	0.893192
GM12878	chr11	chr1	30399	8788	414	2492	0.781389	0.775742	0.857536	0.220922	0.886717
GM12878	chr10	chrX	8515	1356	200	595	0.854116	0.862628	0.748428	0.304972	0.891983
GM12878	chr10	chr22	10037	1120	201	422	0.887861	0.899615	0.677368	0.273671	0.89535
GM12878	chr10	chr21	2326	556	41	199	0.808776	0.807078	0.829167	0.263576	0.895598
GM12878	chr10	chr20	12910	1384	304	541	0.8885	0.903176	0.640237	0.281039	0.894719
GM12878	chr10	chr19	20519	2096	440	736	0.893405	0.907318	0.62585	0.259887	0.882896
GM12878	chr10	chr18	4711	1161	95	565	0.807716	0.802282	0.856061	0.327346	0.895865
GM12878	chr10	chr17	18659	2846	424	1045	0.857665	0.867659	0.711368	0.268568	0.885837
GM12878	chr10	chr16	10410	1840	247	858	0.843729	0.849796	0.776471	0.318013	0.887534
GM12878	chr10	chr15	7961	2018	236	806	0.795481	0.797775	0.773512	0.285411	0.864006
GM12878	chr10	chr14	16068	1921	272	696	0.884317	0.893213	0.719008	0.265953	0.904207
GM12878	chr10	chr13	4067	1231	78	551	0.779146	0.767648	0.875994	0.309203	0.886248
GM12878	chr10	chr12	14761	2998	445	1266	0.823164	0.831184	0.739918	0.296904	0.867875
GM12878	chr10	chr11	16563	3589	504	1360	0.81409	0.821904	0.729614	0.274803	0.861331
GM12878	chr10	chr9	9039	2375	187	1002	0.796715	0.791922	0.842725	0.296713	0.885329
GM12878	chr10	chr8	11348	2643	230	1081	0.812247	0.811093	0.824561	0.290279	0.883312
GM12878	chr10	chr7	10047	2628	277	1280	0.795883	0.792663	0.822094	0.327533	0.874837
GM12878	chr10	chr6	18976	3167	496	1368	0.84742	0.856975	0.733906	0.301654	0.884331
GM12878	chr10	chr5	14845	2978	294	1251	0.831062	0.832913	0.809709	0.295815	0.893437
GM12878	chr10	chr4	10207	2727	228	1125	0.793169	0.78916	0.831486	0.292056	0.879482
GM12878	chr10	chr3	13234	3946	326	1509	0.775335	0.770314	0.822343	0.276627	0.868434
GM12878	chr10	chr2	21792	4690	378	1811	0.823236	0.822899	0.827318	0.278573	0.895649
GM12878	chr10	chr1	32574	6613	693	2213	0.826432	0.831245	0.761528	0.250736	0.878784
GM12878	chr9	chrX	8646	1225	251	544	0.861616	0.875899	0.684277	0.307518	0.885636
GM12878	chr9	chr22	10044	1113	235	388	0.885569	0.900242	0.622793	0.258494	0.884722
GM12878	chr9	chr21	2368	514	51	189	0.819026	0.821652	0.7875	0.268848	0.88399
GM12878	chr9	chr20	13073	1221	332	513	0.897417	0.91458	0.607101	0.295848	0.881363
GM12878	chr9	chr19	20462	2153	490	686	0.888908	0.904798	0.583333	0.241634	0.864179
GM12878	chr9	chr18	4825	1047	128	532	0.820116	0.821696	0.806061	0.336922	0.883886
GM12878	chr9	chr17	18652	2853	495	974	0.85427	0.867333	0.663036	0.254507	0.870173
GM12878	chr9	chr16	10476	1774	281	824	0.846125	0.855184	0.745701	0.317167	0.882745
GM12878	chr9	chr15	8265	1714	302	740	0.817076	0.828239	0.710173	0.301548	0.864312
GM12878	chr9	chr14	16069	1920	303	665	0.882735	0.893268	0.686983	0.257253	0.898929
GM12878	chr9	chr13	4220	1078	117	512	0.79838	0.796527	0.81399	0.322013	0.879433
GM12878	chr9	chr12	14922	2837	510	1201	0.828095	0.84025	0.701929	0.297424	0.857763
GM12878	chr9	chr11	16971	3181	640	1224	0.826444	0.84215	0.656652	0.277866	0.850987
GM12878	chr9	chr10	12004	2288	349	998	0.831383	0.83991	0.740906	0.303713	0.876747
GM12878	chr9	chr8	11578	2413	263	1048	0.825121	0.827532	0.79939	0.302803	0.88132
GM12878	chr9	chr7	10261	2414	343	1214	0.806282	0.809546	0.779705	0.33462	0.870112
GM12878	chr9	chr6	19071	3072	579	1285	0.847919	0.861265	0.689378	0.294928	0.87637
GM12878	chr9	chr5	15072	2751	345	1200	0.840149	0.845649	0.776699	0.303721	0.88854
GM12878	chr9	chr4	10507	2427	273	1080	0.811017	0.812355	0.798226	0.307956	0.875008
GM12878	chr9	chr3	13664	3516	382	1453	0.795004	0.795343	0.791826	0.292413	0.863239
GM12878	chr9	chr2	22218	4264	444	1745	0.835792	0.838985	0.797168	0.290398	0.893579
GM12878	chr9	chr1	32754	6433	829	2077	0.827477	0.835838	0.714728	0.244066	0.869333
GM12878	chr8	chrX	8403	1468	183	612	0.845209	0.851282	0.769811	0.294231	0.895872
GM12878	chr8	chr22	9822	1335	176	447	0.871732	0.880344	0.717496	0.250842	0.89949
GM12878	chr8	chr21	2240	642	38	202	0.782191	0.777238	0.841667	0.239336	0.882722
GM12878	chr8	chr20	12665	1629	261	584	0.875157	0.886036	0.691124	0.263895	0.900793
GM12878	chr8	chr19	19918	2697	352	824	0.871842	0.880743	0.70068	0.234024	0.894574
GM12878	chr8	chr18	4625	1247	82	578	0.79654	0.787636	0.875758	0.316712	0.892387
GM12878	chr8	chr17	18188	3317	377	1092	0.83921	0.845757	0.743363	0.247675	0.886743
GM12878	chr8	chr16	10141	2109	227	878	0.825084	0.827837	0.79457	0.29394	0.889214
GM12878	chr8	chr15	7808	2171	196	846	0.785228	0.782443	0.8119	0.280411	0.868693
GM12878	chr8	chr14	15754	2235	258	710	0.868492	0.875757	0.733471	0.241087	0.903186
GM12878	chr8	chr13	4085	1213	93	536	0.779652	0.771046	0.852146	0.306461	0.880002
GM12878	chr8	chr12	14507	3252	404	1307	0.812224	0.816882	0.763881	0.286686	0.868785
GM12878	chr8	chr11	16376	3776	453	1411	0.807912	0.812624	0.756974	0.272026	0.862554
GM12878	chr8	chr10	11459	2833	268	1079	0.801714	0.801777	0.801039	0.275818	0.878677
GM12878	chr8	chr9	8894	2520	177	1012	0.786003	0.779219	0.851135	0.286523	0.880819
GM12878	chr8	chr7	9776	2899	237	1320	0.779651	0.771282	0.847784	0.31287	0.875738
GM12878	chr8	chr6	18477	3666	440	1424	0.828967	0.83444	0.763948	0.279764	0.883061
GM12878	chr8	chr5	14646	3177	277	1268	0.821665	0.821747	0.820712	0.285264	0.891922
GM12878	chr8	chr4	9982	2952	197	1156	0.77959	0.771764	0.854398	0.281402	0.88267
GM12878	chr8	chr3	12964	4216	289	1546	0.763082	0.754598	0.842507	0.26831	0.866666
GM12878	chr8	chr2	21437	5045	307	1882	0.813331	0.809493	0.859753	0.27169	0.897514
GM12878	chr8	chr1	31714	7473	602	2304	0.808163	0.809299	0.792842	0.235655	0.880553
GM12878	chr7	chrX	8576	1295	210	585	0.858897	0.868808	0.735849	0.31117	0.892953
GM12878	chr7	chr22	10057	1100	196	427	0.889983	0.901407	0.685393	0.279633	0.897802
GM12878	chr7	chr21	2324	558	45	195	0.806855	0.806384	0.8125	0.258964	0.885428
GM12878	chr7	chr20	12984	1310	298	547	0.893784	0.908353	0.647337	0.294561	0.897691
GM12878	chr7	chr19	20387	2228	387	789	0.890084	0.901481	0.670918	0.261518	0.885817
GM12878	chr7	chr18	4878	994	117	543	0.829914	0.830722	0.822727	0.353286	0.893852
GM12878	chr7	chr17	18784	2721	454	1015	0.8618	0.873471	0.690946	0.271681	0.882968
GM12878	chr7	chr16	10473	1777	269	836	0.846799	0.854939	0.756561	0.319939	0.88416
GM12878	chr7	chr15	8016	1963	237	805	0.800381	0.803287	0.772553	0.290824	0.865948
GM12878	chr7	chr14	16169	1820	289	679	0.888748	0.898827	0.701446	0.271709	0.901454
GM12878	chr7	chr13	4141	1157	106	523	0.786907	0.781616	0.831479	0.31131	0.876507
GM12878	chr7	chr12	14811	2948	439	1272	0.82604	0.834	0.743425	0.301422	0.867521
GM12878	chr7	chr11	16777	3375	554	1310	0.821539	0.832523	0.70279	0.279616	0.861079
GM12878	chr7	chr10	11777	2515	281	1066	0.821216	0.824027	0.791388	0.297682	0.880886
GM12878	chr7	chr9	9172	2242	210	979	0.805443	0.803575	0.823381	0.303943	0.880577
GM12878	chr7	chr8	11394	2597	234	1077	0.814992	0.814381	0.82151	0.293141	0.880846
GM12878	chr7	chr6	18980	3163	500	1364	0.84742	0.857156	0.73176	0.301303	0.885072
GM12878	chr7	chr5	14916	2907	304	1241	0.834211	0.836896	0.803236	0.29918	0.890417
GM12878	chr7	chr4	10295	2639	237	1116	0.798698	0.795964	0.824834	0.297204	0.877311
GM12878	chr7	chr3	13391	3789	352	1483	0.782225	0.779453	0.808174	0.281297	0.865159
GM12878	chr7	chr2	22013	4469	399	1790	0.830212	0.831244	0.817725	0.285988	0.894984
GM12878	chr7	chr1	32734	6453	720	2186	0.829592	0.835328	0.752237	0.253039	0.881864
GM12878	chr6	chrX	8274	1597	177	618	0.833677	0.838213	0.777358	0.279007	0.895806
GM12878	chr6	chr22	10043	1114	195	428	0.888879	0.900152	0.686998	0.277562	0.902925
GM12878	chr6	chr21	2354	528	45	195	0.816464	0.816794	0.8125	0.26971	0.893449
GM12878	chr6	chr20	12890	1404	269	576	0.889491	0.901777	0.681657	0.290909	0.904892
GM12878	chr6	chr19	20308	2307	344	832	0.888571	0.897988	0.707483	0.265053	0.899331
GM12878	chr6	chr18	4865	1007	116	544	0.828077	0.828508	0.824242	0.350741	0.899845
GM12878	chr6	chr17	19075	2430	434	1035	0.875337	0.887003	0.704561	0.298701	0.89427
GM12878	chr6	chr16	10179	2071	221	884	0.828379	0.830939	0.8	0.299154	0.887606
GM12878	chr6	chr15	7773	2206	185	857	0.783051	0.778936	0.822457	0.279791	0.870686
GM12878	chr6	chr14	15611	2378	205	763	0.863744	0.867808	0.788223	0.242916	0.91117
GM12878	chr6	chr13	3893	1405	77	552	0.749958	0.734806	0.877583	0.282064	0.873167
GM12878	chr6	chr12	14314	3445	345	1366	0.805342	0.806014	0.798364	0.283933	0.876595
GM12878	chr6	chr11	16195	3957	397	1467	0.802235	0.803642	0.787017	0.270465	0.868597
GM12878	chr6	chr10	11279	3013	224	1123	0.793017	0.789183	0.833705	0.271518	0.87972
GM12878	chr6	chr9	8819	2595	168	1021	0.780766	0.772648	0.858705	0.282356	0.881387
GM12878	chr6	chr8	11076	2915	206	1105	0.79604	0.791652	0.842868	0.274876	0.88364
GM12878	chr6	chr7	9663	3012	215	1342	0.773257	0.762367	0.861914	0.308222	0.879293
GM12878	chr6	chr5	14405	3418	248	1297	0.810719	0.808225	0.839482	0.27508	0.892763
GM12878	chr6	chr4	9867	3067	212	1141	0.770491	0.762873	0.843311	0.27115	0.876983
GM12878	chr6	chr3	12732	4448	276	1559	0.751565	0.741094	0.849591	0.259531	0.864445
GM12878	chr6	chr2	21194	5288	292	1897	0.805378	0.800317	0.866606	0.264022	0.897515
GM12878	chr6	chr1	31490	7697	467	2439	0.806049	0.803583	0.839298	0.240627	0.886201
GM12878	chr5	chrX	8584	1287	226	569	0.858147	0.869618	0.715723	0.306573	0.897126
GM12878	chr5	chr22	10088	1069	200	423	0.892275	0.904186	0.678973	0.283512	0.903943
GM12878	chr5	chr21	2312	570	46	194	0.802691	0.802221	0.808333	0.253927	0.884083
GM12878	chr5	chr20	12875	1419	279	566	0.887839	0.900728	0.669822	0.285139	0.90414
GM12878	chr5	chr19	20364	2251	403	773	0.888445	0.900464	0.657313	0.255622	0.890196
GM12878	chr5	chr18	4902	970	120	540	0.833129	0.834809	0.818182	0.357616	0.896766
GM12878	chr5	chr17	18967	2538	463	1006	0.869374	0.881981	0.68482	0.28386	0.88738
GM12878	chr5	chr16	10557	1693	286	819	0.851816	0.861796	0.741176	0.326035	0.888912
GM12878	chr5	chr15	7902	2077	200	842	0.793394	0.791863	0.808061	0.288455	0.874503
GM12878	chr5	chr14	16110	1879	284	684	0.8859	0.895547	0.706612	0.266875	0.913434
GM12878	chr5	chr13	4100	1198	105	524	0.780159	0.773877	0.833068	0.304297	0.880378
GM12878	chr5	chr12	14731	3028	426	1285	0.822599	0.829495	0.751023	0.297936	0.872971
GM12878	chr5	chr11	16520	3632	477	1387	0.813363	0.81977	0.744099	0.27635	0.866033
GM12878	chr5	chr10	11676	2616	260	1087	0.816101	0.816961	0.806978	0.293546	0.884678
GM12878	chr5	chr9	9014	2400	190	999	0.794493	0.789732	0.840202	0.29391	0.883403
GM12878	chr5	chr8	11283	2708	208	1103	0.809437	0.806447	0.841342	0.289425	0.886986
GM12878	chr5	chr7	9879	2796	250	1307	0.785975	0.779408	0.839435	0.318547	0.879193
GM12878	chr5	chr6	18726	3417	454	1410	0.838755	0.845685	0.756438	0.292107	0.887417
GM12878	chr5	chr4	10132	2802	226	1127	0.788059	0.783362	0.832964	0.286841	0.879828
GM12878	chr5	chr3	13091	4089	310	1525	0.768656	0.761991	0.831063	0.271642	0.870331
GM12878	chr5	chr2	21590	4892	345	1844	0.817342	0.815271	0.842394	0.273753	0.899492
GM12878	chr5	chr1	32105	7082	618	2288	0.817072	0.819277	0.787337	0.244184	0.883622
GM12878	chr4	chrX	8776	1095	255	540	0.87343	0.889069	0.679245	0.330275	0.899862
GM12878	chr4	chr22	10190	967	237	386	0.897793	0.913328	0.619583	0.285292	0.894908
GM12878	chr4	chr21	2335	547	55	185	0.807175	0.810201	0.770833	0.252732	0.879168
GM12878	chr4	chr20	13043	1251	317	528	0.896426	0.912481	0.624852	0.296796	0.902022
GM12878	chr4	chr19	20512	2103	506	670	0.890337	0.907009	0.569728	0.241616	0.881711
GM12878	chr4	chr18	5025	847	154	506	0.846754	0.855756	0.766667	0.373984	0.890474
GM12878	chr4	chr17	19215	2290	558	911	0.876034	0.893513	0.62015	0.284599	0.878242
GM12878	chr4	chr16	10708	1542	339	766	0.859154	0.874122	0.693213	0.331889	0.883131
GM12878	chr4	chr15	8193	1786	281	761	0.812449	0.821024	0.730326	0.298783	0.865138
GM12878	chr4	chr14	16184	1805	325	643	0.88764	0.899661	0.664256	0.262663	0.901875
GM12878	chr4	chr13	4215	1083	120	509	0.797031	0.795583	0.809221	0.319724	0.883538
GM12878	chr4	chr12	15004	2755	518	1193	0.831895	0.844867	0.697253	0.302178	0.867927
GM12878	chr4	chr11	17076	3076	632	1232	0.831577	0.84736	0.660944	0.28598	0.858331
GM12878	chr4	chr10	11950	2342	327	1020	0.829337	0.836132	0.757238	0.303391	0.879829
GM12878	chr4	chr9	9372	2042	245	944	0.818535	0.821097	0.793944	0.316142	0.88373
GM12878	chr4	chr8	11532	2459	244	1067	0.823356	0.824244	0.813883	0.302609	0.887951
GM12878	chr4	chr7	10137	2538	316	1241	0.799466	0.799763	0.797046	0.328394	0.871743
GM12878	chr4	chr6	19147	2996	595	1269	0.850419	0.864698	0.680794	0.297538	0.880697
GM12878	chr4	chr5	15027	2796	340	1205	0.838083	0.843124	0.779935	0.301175	0.891309
GM12878	chr4	chr3	13480	3700	368	1467	0.786064	0.784633	0.799455	0.283917	0.865268
GM12878	chr4	chr2	22306	4176	481	1708	0.837571	0.842308	0.780265	0.290279	0.895263
GM12878	chr4	chr1	33075	6112	839	2067	0.834866	0.84403	0.711287	0.25272	0.877377
GM12878	chr3	chrX	8615	1256	222	573	0.861429	0.872759	0.720755	0.313286	0.888368
GM12878	chr3	chr22	9932	1225	200	423	0.879032	0.890203	0.678973	0.256675	0.88851
GM12878	chr3	chr21	2330	552	51	189	0.806855	0.808466	0.7875	0.255061	0.881311
GM12878	chr3	chr20	12731	1563	259	586	0.879649	0.890653	0.693491	0.272685	0.891689
GM12878	chr3	chr19	19953	2662	364	812	0.872809	0.882291	0.690476	0.233736	0.877594
GM12878	chr3	chr18	4912	960	131	529	0.832976	0.836512	0.801515	0.355272	0.893509
GM12878	chr3	chr17	18731	2774	433	1036	0.860407	0.871007	0.705242	0.271916	0.880238
GM12878	chr3	chr16	10560	1690	278	827	0.852639	0.862041	0.748416	0.328566	0.888354
GM12878	chr3	chr15	8122	1857	259	783	0.808003	0.813909	0.75144	0.296591	0.862056
GM12878	chr3	chr14	15504	2485	262	706	0.855093	0.86186	0.729339	0.221247	0.88751
GM12878	chr3	chr13	4256	1042	110	519	0.805635	0.803322	0.825119	0.332479	0.886482
GM12878	chr3	chr12	14858	2901	465	1246	0.827119	0.836646	0.728229	0.300458	0.868666
GM12878	chr3	chr11	16861	3291	551	1313	0.825491	0.836691	0.704399	0.285187	0.859862
GM12878	chr3	chr10	11815	2477	302	1045	0.822303	0.826686	0.775798	0.296706	0.880103
GM12878	chr3	chr9	9178	2236	224	965	0.804808	0.8041	0.811606	0.301468	0.882332
GM12878	chr3	chr8	11468	2523	238	1073	0.819566	0.81967	0.818459	0.298387	0.883833
GM12878	chr3	chr7	10166	2509	337	1220	0.800028	0.802051	0.783558	0.327165	0.873223
GM12878	chr3	chr6	18878	3265	526	1338	0.842088	0.852549	0.717811	0.29068	0.87776
GM12878	chr3	chr5	14949	2874	314	1231	0.835399	0.838748	0.796764	0.299878	0.89206
GM12878	chr3	chr4	10441	2493	250	1103	0.808007	0.807252	0.815225	0.30673	0.878576
GM12878	chr3	chr2	22088	4394	422	1767	0.832025	0.834076	0.807218	0.286804	0.894809
GM12878	chr3	chr1	32469	6718	755	2151	0.822465	0.828566	0.740193	0.24253	0.873107
GM12878	chr2	chrX	8397	1474	185	610	0.844459	0.850674	0.767296	0.292706	0.893285
GM12878	chr2	chr22	9937	1220	190	433	0.880306	0.890652	0.695024	0.261948	0.894647
GM12878	chr2	chr21	2315	567	43	197	0.804612	0.803262	0.820833	0.257853	0.890548
GM12878	chr2	chr20	12913	1381	283	562	0.890085	0.903386	0.665089	0.289243	0.896814
GM12878	chr2	chr19	20246	2369	384	792	0.884284	0.895247	0.673469	0.250554	0.891881
GM12878	chr2	chr18	4919	953	125	535	0.834966	0.837704	0.810606	0.359543	0.892675
GM12878	chr2	chr17	18862	2643	462	1007	0.864847	0.877098	0.6855	0.27589	0.884844
GM12878	chr2	chr16	10546	1704	289	816	0.850768	0.860898	0.738462	0.32381	0.889643
GM12878	chr2	chr15	8329	1650	305	737	0.822611	0.834653	0.707294	0.308756	0.86694
GM12878	chr2	chr14	16359	1630	335	633	0.896344	0.909389	0.653926	0.279717	0.905602
GM12878	chr2	chr13	4293	1005	136	493	0.807491	0.810306	0.783784	0.329105	0.878551
GM12878	chr2	chr12	14505	3254	429	1282	0.810837	0.816769	0.749269	0.282628	0.864547
GM12878	chr2	chr11	16518	3634	504	1360	0.812046	0.819671	0.729614	0.272327	0.860587
GM12878	chr2	chr10	11571	2721	283	1064	0.807916	0.809614	0.789903	0.28111	0.87843
GM12878	chr2	chr9	8841	2573	163	1026	0.782909	0.774575	0.86291	0.285079	0.880326
GM12878	chr2	chr8	11286	2705	221	1090	0.808783	0.806661	0.831426	0.28722	0.883775
GM12878	chr2	chr7	9980	2695	276	1281	0.791245	0.787377	0.822736	0.322183	0.873577
GM12878	chr2	chr6	18799	3344	478	1386	0.840796	0.848982	0.743562	0.293023	0.882771
GM12878	chr2	chr5	14726	3097	281	1264	0.825589	0.826236	0.818123	0.289842	0.891306
GM12878	chr2	chr4	10076	2858	208	1145	0.785399	0.779032	0.846268	0.286035	0.877577
GM12878	chr2	chr3	13068	4112	301	1534	0.76792	0.760652	0.835967	0.271697	0.865266
GM12878	chr2	chr1	32003	7184	646	2260	0.813983	0.816674	0.777701	0.239305	0.877143
GM12878	chr1	chrX	8309	1562	169	626	0.837709	0.841759	0.787421	0.286106	0.90058
GM12878	chr1	chr22	9976	1181	179	444	0.88455	0.894147	0.712681	0.273231	0.907383
GM12878	chr1	chr21	2299	583	43	197	0.799488	0.79771	0.820833	0.252564	0.882497
GM12878	chr1	chr20	12852	1442	255	590	0.887905	0.899119	0.698225	0.290354	0.912203
GM12878	chr1	chr19	20126	2489	341	835	0.881047	0.88994	0.710034	0.251203	0.903971
GM12878	chr1	chr18	4848	1024	107	553	0.826852	0.825613	0.837879	0.350666	0.900112
GM12878	chr1	chr17	18880	2625	410	1059	0.867894	0.877935	0.720899	0.287459	0.900007
GM12878	chr1	chr16	10535	1715	263	842	0.851891	0.86	0.761991	0.329292	0.893078
GM12878	chr1	chr15	8245	1734	253	789	0.819708	0.826235	0.757198	0.312723	0.878288
GM12878	chr1	chr14	16142	1847	295	673	0.887007	0.897326	0.695248	0.267063	0.911524
GM12878	chr1	chr13	4244	1054	119	510	0.802092	0.801057	0.810811	0.326087	0.879436
GM12878	chr1	chr12	14745	3014	418	1293	0.823729	0.830283	0.755698	0.300209	0.876379
GM12878	chr1	chr11	16487	3665	436	1428	0.813726	0.818132	0.766094	0.280385	0.870215
GM12878	chr1	chr10	11440	2852	240	1107	0.802289	0.800448	0.821826	0.279616	0.881107
GM12878	chr1	chr9	8888	2526	188	1001	0.784654	0.778693	0.841884	0.283811	0.881035
GM12878	chr1	chr8	11199	2792	221	1090	0.803098	0.800443	0.831426	0.280783	0.882383
GM12878	chr1	chr7	9840	2835	227	1330	0.784851	0.776331	0.854207	0.319328	0.880435
GM12878	chr1	chr6	18659	3484	432	1432	0.836881	0.842659	0.76824	0.291294	0.891689
GM12878	chr1	chr5	14767	3056	279	1266	0.827809	0.828536	0.819417	0.29292	0.897947
GM12878	chr1	chr4	10104	2830	228	1125	0.785959	0.781197	0.831486	0.28445	0.876434
GM12878	chr1	chr3	13121	4059	342	1493	0.768551	0.763737	0.813624	0.268912	0.865662
GM12878	chr1	chr2	21489	4993	345	1844	0.813819	0.811457	0.842394	0.269709	0.894582
K562	chrX	chr22	52716	2547	277	523	0.949628	0.953911	0.65375	0.170358	0.941508
K562	chrX	chr21	7052	1225	64	240	0.849784	0.852	0.789474	0.163823	0.903537
K562	chrX	chr20	25196	2532	261	565	0.902185	0.908684	0.684019	0.182435	0.915606
K562	chrX	chr19	38200	4609	320	973	0.888236	0.892336	0.752514	0.17431	0.91574
K562	chrX	chr18	6553	1413	92	287	0.819652	0.822621	0.757256	0.168824	0.873391
K562	chrX	chr17	32027	5275	397	1162	0.854044	0.858587	0.74535	0.180519	0.892058
K562	chrX	chr16	21152	3977	199	752	0.839877	0.841737	0.790747	0.159019	0.897083
K562	chrX	chr15	14885	3299	185	758	0.817849	0.818577	0.803818	0.186838	0.88835
K562	chrX	chr14	15079	2345	150	490	0.86188	0.865416	0.765625	0.17284	0.906273
K562	chrX	chr13	4886	1316	46	229	0.789717	0.78781	0.832727	0.14822	0.873998
K562	chrX	chr12	22217	4813	377	1043	0.817575	0.821939	0.734507	0.178108	0.866299
K562	chrX	chr11	27370	5875	373	1358	0.821363	0.823282	0.784518	0.187751	0.886744
K562	chrX	chr10	28138	4058	214	891	0.871716	0.873959	0.806335	0.180036	0.921279
K562	chrX	chr9	18984	3390	196	705	0.845929	0.848485	0.782464	0.172161	0.894208
K562	chrX	chr8	17545	4602	156	824	0.794266	0.792207	0.840816	0.151861	0.889536
K562	chrX	chr7	26812	4440	382	1168	0.852997	0.857929	0.753548	0.208274	0.894761
K562	chrX	chr6	40354	5786	497	1440	0.869314	0.874599	0.743418	0.19928	0.902811
K562	chrX	chr5	24595	5026	285	1007	0.828195	0.830323	0.779412	0.166915	0.886018
K562	chrX	chr4	12806	3649	150	693	0.780379	0.778244	0.822064	0.159604	0.870532
K562	chrX	chr3	22291	5065	300	1138	0.813676	0.814849	0.791377	0.18346	0.884178
K562	chrX	chr2	36828	6852	399	1450	0.840739	0.843132	0.784208	0.174657	0.898632
K562	chrX	chr1	77181	10424	962	2657	0.875186	0.881011	0.734181	0.203119	0.906525
K562	chr22	chrX	10525	4061	48	410	0.726868	0.721582	0.895197	0.0917021	0.887235
K562	chr22	chr21	6084	2193	27	277	0.741289	0.735049	0.911184	0.112146	0.893984
K562	chr22	chr20	22656	5072	100	726	0.81887	0.81708	0.878935	0.125216	0.915118
K562	chr22	chr19	32572	10237	91	1202	0.765816	0.760868	0.929621	0.105079	0.923471
K562	chr22	chr18	6074	1892	74	305	0.76441	0.762491	0.804749	0.138826	0.871074
K562	chr22	chr17	26756	10546	135	1424	0.725149	0.717281	0.913406	0.118964	0.899013
K562	chr22	chr16	18049	7080	85	866	0.725268	0.718254	0.91062	0.108986	0.893267
K562	chr22	chr15	12544	5640	80	863	0.700946	0.689837	0.915164	0.132708	0.885202
K562	chr22	chr14	13491	3933	60	580	0.778953	0.774277	0.90625	0.128518	0.90525
K562	chr22	chr13	4469	1733	42	233	0.725953	0.720574	0.847273	0.118515	0.852794
K562	chr22	chr12	18315	8715	146	1274	0.688541	0.67758	0.897183	0.12754	0.866796
K562	chr22	chr11	22602	10643	118	1613	0.692332	0.679862	0.931831	0.131609	0.889812
K562	chr22	chr10	25568	6628	110	995	0.797664	0.794136	0.900452	0.130526	0.918538
K562	chr22	chr9	16816	5558	131	770	0.755575	0.751587	0.854606	0.121681	0.885461
K562	chr22	chr8	14663	7484	62	918	0.673715	0.662076	0.936735	0.10926	0.883118
K562	chr22	chr7	23881	7371	216	1334	0.768703	0.764143	0.860645	0.153245	0.887544
K562	chr22	chr6	35639	10501	206	1731	0.777295	0.77241	0.89365	0.141514	0.900826
K562	chr22	chr5	21082	8539	119	1173	0.719924	0.711725	0.907895	0.120778	0.891498
K562	chr22	chr4	10382	6073	70	773	0.644872	0.630933	0.916963	0.112913	0.863804
K562	chr22	chr3	19350	8006	180	1258	0.715705	0.70734	0.874826	0.135794	0.872689
K562	chr22	chr2	32228	11452	178	1671	0.744558	0.737821	0.903732	0.127334	0.89401
K562	chr22	chr1	69012	18593	446	3173	0.791294	0.787763	0.876762	0.145778	0.905287
K562	chr21	chrX	12218	2368	115	343	0.834951	0.837653	0.748908	0.126522	0.866403
K562	chr21	chr22	52035	3228	227	573	0.938373	0.941588	0.71625	0.15075	0.929683
K562	chr21	chr20	24606	3122	266	560	0.881348	0.887406	0.677966	0.152091	0.88396
K562	chr21	chr19	36666	6143	273	1020	0.854519	0.856502	0.788863	0.142398	0.900583
K562	chr21	chr18	6804	1162	137	242	0.844338	0.85413	0.638522	0.172365	0.853219
K562	chr21	chr17	31227	6075	371	1188	0.834127	0.83714	0.762027	0.163569	0.877229
K562	chr21	chr16	20755	4374	197	754	0.824732	0.825938	0.79285	0.147036	0.879657
K562	chr21	chr15	14632	3552	206	737	0.803524	0.804663	0.781548	0.171835	0.865296
K562	chr21	chr14	15025	2399	180	460	0.85723	0.862316	0.71875	0.160895	0.869551
K562	chr21	chr13	5036	1166	72	203	0.808862	0.811996	0.738182	0.148283	0.845214
K562	chr21	chr12	21764	5266	393	1027	0.80109	0.805179	0.723239	0.163197	0.841822
K562	chr21	chr11	27019	6226	429	1302	0.809727	0.812724	0.752166	0.172954	0.85952
K562	chr21	chr10	27986	4210	255	850	0.86592	0.869238	0.769231	0.167984	0.888993
K562	chr21	chr9	19363	3011	274	627	0.858861	0.865424	0.695893	0.172347	0.869817
K562	chr21	chr8	17457	4690	211	769	0.788083	0.788233	0.784694	0.140868	0.861549
K562	chr21	chr7	26859	4393	425	1125	0.853119	0.859433	0.725806	0.203878	0.869852
K562	chr21	chr6	39850	6290	546	1391	0.857811	0.863676	0.718121	0.181096	0.874826
K562	chr21	chr5	24778	4843	339	953	0.832368	0.836501	0.737616	0.164424	0.866502
K562	chr21	chr4	12643	3812	195	648	0.768355	0.768338	0.768683	0.145291	0.841272
K562	chr21	chr3	22571	4785	387	1051	0.820379	0.825084	0.730876	0.180089	0.85864
K562	chr21	chr2	36664	7016	479	1370	0.83538	0.839377	0.740941	0.163368	0.872768
K562	chr21	chr1	76507	11098	1050	2569	0.866833	0.873318	0.709865	0.187971	0.880814
K562	chr20	chrX	11606	2980	62	396	0.797793	0.795695	0.864629	0.117299	0.896462
K562	chr20	chr22	51052	4211	161	639	0.922016	0.923801	0.79875	0.131753	0.949184
K562	chr20	chr21	6455	1822	35	269	0.783592	0.779872	0.884868	0.128647	0.896525
K562	chr20	chr19	34514	8295	115	1178	0.809306	0.806232	0.91106	0.124353	0.923859
K562	chr20	chr18	6355	1611	80	299	0.797364	0.797766	0.788918	0.156545	0.872432
K562	chr20	chr17	28453	8849	176	1383	0.767762	0.762774	0.887107	0.135164	0.899321
K562	chr20	chr16	19191	5938	115	836	0.767906	0.763699	0.879075	0.123413	0.895537
K562	chr20	chr15	13441	4743	120	823	0.745752	0.739166	0.872747	0.147862	0.880253
K562	chr20	chr14	14171	3253	81	559	0.815434	0.813303	0.873437	0.146642	0.907134
K562	chr20	chr13	4601	1601	45	230	0.74587	0.741857	0.836364	0.125614	0.865774
K562	chr20	chr12	19896	7134	205	1215	0.742039	0.736071	0.855634	0.145526	0.869448
K562	chr20	chr11	24712	8533	200	1531	0.750315	0.74333	0.88446	0.152126	0.888809
K562	chr20	chr10	26538	5658	139	966	0.825921	0.824264	0.874208	0.145833	0.916624
K562	chr20	chr9	18011	4363	148	753	0.806187	0.804997	0.835738	0.147185	0.890709
K562	chr20	chr8	16215	5932	87	893	0.739741	0.732153	0.911224	0.130842	0.88569
K562	chr20	chr7	24867	6385	237	1313	0.798122	0.795693	0.847097	0.170564	0.890349
K562	chr20	chr6	37721	8419	288	1649	0.818895	0.817534	0.851316	0.163786	0.904532
K562	chr20	chr5	22959	6662	164	1128	0.779187	0.775092	0.873065	0.144801	0.889458
K562	chr20	chr4	11657	4798	99	744	0.716904	0.708417	0.882562	0.134248	0.868213
K562	chr20	chr3	20561	6795	219	1219	0.756408	0.751608	0.847705	0.152109	0.876904
K562	chr20	chr2	34715	8965	237	1612	0.797887	0.794757	0.871823	0.152406	0.895961
K562	chr20	chr1	72221	15384	536	3083	0.825485	0.824394	0.851893	0.166946	0.909721
K562	chr19	chrX	12331	2255	95	363	0.843792	0.8454	0.792576	0.138655	0.896344
K562	chr19	chr22	52667	2596	226	574	0.949664	0.953025	0.7175	0.181073	0.947657
K562	chr19	chr21	6926	1351	50	254	0.836732	0.836777	0.835526	0.158255	0.906541
K562	chr19	chr20	24900	2828	202	624	0.893885	0.898009	0.755448	0.180765	0.920272
K562	chr19	chr18	6763	1203	118	261	0.841702	0.848983	0.688654	0.178279	0.872609
K562	chr19	chr17	31284	6018	258	1301	0.838501	0.838668	0.834509	0.177757	0.908884
K562	chr19	chr16	20896	4233	161	790	0.831518	0.831549	0.830705	0.157277	0.903876
K562	chr19	chr15	14646	3538	159	784	0.806713	0.805433	0.831389	0.181398	0.888129
K562	chr19	chr14	15002	2422	138	502	0.858282	0.860996	0.784375	0.171683	0.909365
K562	chr19	chr13	5037	1165	72	203	0.809017	0.812157	0.738182	0.148392	0.862005
K562	chr19	chr12	21873	5157	301	1119	0.808155	0.809212	0.788028	0.178298	0.874273
K562	chr19	chr11	27082	6163	318	1413	0.814702	0.814619	0.816291	0.18651	0.892957
K562	chr19	chr10	28068	4128	216	889	0.869553	0.871785	0.804525	0.177198	0.919236
K562	chr19	chr9	19269	3105	221	680	0.8571	0.861223	0.754717	0.179657	0.885307
K562	chr19	chr8	17590	4557	155	825	0.796255	0.794238	0.841837	0.153289	0.891112
K562	chr19	chr7	26773	4479	365	1185	0.852326	0.856681	0.764516	0.209216	0.898051
K562	chr19	chr6	40279	5861	411	1526	0.869543	0.872974	0.787816	0.206579	0.910471
K562	chr19	chr5	24822	4799	261	1031	0.836315	0.837987	0.797988	0.176844	0.895073
K562	chr19	chr4	12691	3764	157	686	0.773326	0.771255	0.81376	0.154157	0.866361
K562	chr19	chr3	22485	4871	320	1118	0.819719	0.82194	0.777469	0.186676	0.880604
K562	chr19	chr2	37229	6451	405	1444	0.849415	0.852312	0.780963	0.182901	0.901551
K562	chr19	chr1	76822	10783	826	2793	0.872742	0.876913	0.77176	0.205731	0.913275
K562	chr18	chrX	11221	3365	69	389	0.771736	0.769299	0.849345	0.103623	0.888295
K562	chr18	chr22	49127	6136	130	670	0.888233	0.888967	0.8375	0.0984426	0.934674
K562	chr18	chr21	6617	1660	44	260	0.801422	0.799444	0.855263	0.135417	0.903017
K562	chr18	chr20	23310	4418	148	678	0.840092	0.840666	0.820823	0.133046	0.901738
K562	chr18	chr19	34194	8615	141	1152	0.80146	0.798757	0.890951	0.117948	0.910975
K562	chr18	chr17	28669	8633	219	1340	0.772214	0.768565	0.859525	0.134363	0.890609
K562	chr18	chr16	19541	5588	141	810	0.78033	0.777627	0.851735	0.126602	0.889312
K562	chr18	chr15	13754	4430	135	808	0.761332	0.756379	0.85684	0.154257	0.884364
K562	chr18	chr14	14116	3308	97	543	0.811504	0.810147	0.848437	0.141002	0.896778
K562	chr18	chr13	4571	1631	46	229	0.741084	0.73702	0.832727	0.123118	0.859694
K562	chr18	chr12	20276	6754	253	1167	0.753708	0.750129	0.821831	0.14733	0.860545
K562	chr18	chr11	25236	8009	258	1473	0.763638	0.759092	0.850953	0.155347	0.880713
K562	chr18	chr10	26581	5615	154	951	0.826762	0.825599	0.860633	0.144837	0.910678
K562	chr18	chr9	17974	4400	181	720	0.803179	0.803343	0.799112	0.140625	0.883529
K562	chr18	chr8	16258	5889	99	881	0.741082	0.734095	0.89898	0.130133	0.885604
K562	chr18	chr7	25209	6043	287	1263	0.807024	0.806636	0.814839	0.172872	0.887115
K562	chr18	chr6	37414	8726	325	1612	0.81174	0.81088	0.832215	0.15593	0.896471
K562	chr18	chr5	22682	6939	183	1109	0.769611	0.765741	0.858359	0.137798	0.888033
K562	chr18	chr4	11871	4584	109	734	0.728697	0.721422	0.8707	0.138022	0.868332
K562	chr18	chr3	20982	6374	221	1217	0.770959	0.766998	0.846314	0.160321	0.878581
K562	chr18	chr2	34264	9416	245	1604	0.787806	0.784432	0.867496	0.145554	0.892919
K562	chr18	chr1	71930	15675	607	3012	0.821516	0.821072	0.832274	0.161182	0.897777
K562	chr17	chrX	12426	2160	95	363	0.850106	0.851913	0.792576	0.143876	0.902358
K562	chr17	chr22	52147	3116	181	619	0.941191	0.943615	0.77375	0.16573	0.952057
K562	chr17	chr21	6956	1321	52	252	0.839995	0.840401	0.828947	0.160203	0.909965
K562	chr17	chr20	25082	2646	222	604	0.899559	0.904573	0.731235	0.185846	0.921252
K562	chr17	chr19	37477	5332	184	1109	0.874926	0.875447	0.857695	0.172178	0.937289
K562	chr17	chr18	6861	1105	114	265	0.853925	0.861285	0.699208	0.193431	0.880691
K562	chr17	chr16	21113	4016	169	782	0.839532	0.840185	0.822292	0.162985	0.907717
K562	chr17	chr15	14924	3260	174	769	0.820463	0.820722	0.815483	0.190866	0.894504
K562	chr17	chr14	15166	2258	138	502	0.86736	0.870409	0.784375	0.181884	0.913934
K562	chr17	chr13	5039	1163	58	217	0.811487	0.81248	0.789091	0.157246	0.872562
K562	chr17	chr12	22194	4836	329	1091	0.818453	0.821088	0.76831	0.184073	0.879661
K562	chr17	chr11	27532	5713	324	1407	0.827396	0.828155	0.812825	0.197612	0.898739
K562	chr17	chr10	28054	4142	209	896	0.869343	0.87135	0.81086	0.177848	0.923152
K562	chr17	chr9	19220	3154	220	681	0.855038	0.859033	0.755827	0.177575	0.892213
K562	chr17	chr8	17880	4267	173	807	0.808017	0.807333	0.823469	0.159046	0.894046
K562	chr17	chr7	27039	4213	358	1192	0.860649	0.865193	0.769032	0.220537	0.901338
K562	chr17	chr6	40578	5562	458	1479	0.874784	0.879454	0.763552	0.210055	0.912971
K562	chr17	chr5	25127	4494	274	1018	0.845761	0.848283	0.787926	0.184688	0.903022
K562	chr17	chr4	12906	3549	159	684	0.78564	0.784321	0.811388	0.161588	0.871056
K562	chr17	chr3	22587	4769	331	1107	0.82288	0.825669	0.769819	0.188393	0.883606
K562	chr17	chr2	37521	6159	440	1409	0.855059	0.858997	0.762034	0.186179	0.903542
K562	chr17	chr1	77480	10125	857	2762	0.879615	0.884424	0.763194	0.214325	0.915441
K562	chr16	chrX	12026	2560	82	376	0.824382	0.824489	0.820961	0.128065	0.893364
K562	chr16	chr22	52061	3202	179	621	0.939693	0.942059	0.77625	0.162438	0.946723
K562	chr16	chr21	6718	1559	40	264	0.813658	0.811647	0.868421	0.144816	0.904962
K562	chr16	chr20	24569	3159	205	621	0.882188	0.886072	0.751816	0.164286	0.913573
K562	chr16	chr19	36784	6025	205	1088	0.858737	0.859259	0.841454	0.152959	0.925509
K562	chr16	chr18	6462	1504	86	293	0.809467	0.811198	0.773087	0.16305	0.871686
K562	chr16	chr17	30834	6468	289	1270	0.826124	0.826604	0.814625	0.164125	0.902458
K562	chr16	chr15	14264	3920	153	790	0.787055	0.784426	0.837752	0.167728	0.889491
K562	chr16	chr14	14745	2679	117	523	0.845217	0.846247	0.817187	0.163335	0.905817
K562	chr16	chr13	4734	1468	52	223	0.765323	0.763302	0.810909	0.131875	0.860696
K562	chr16	chr12	21451	5579	311	1109	0.79297	0.7936	0.780986	0.165819	0.867158
K562	chr16	chr11	26520	6725	277	1454	0.799806	0.797714	0.839977	0.177772	0.889907
K562	chr16	chr10	27307	4889	166	939	0.848203	0.848149	0.849774	0.161119	0.919663
K562	chr16	chr9	18640	3734	199	702	0.83102	0.83311	0.779134	0.158251	0.888906
K562	chr16	chr8	17127	5020	135	845	0.7771	0.773333	0.862245	0.144075	0.886536
K562	chr16	chr7	25996	5256	319	1231	0.830041	0.831819	0.794194	0.189764	0.891786
K562	chr16	chr6	39508	6632	420	1517	0.853319	0.856264	0.78317	0.186158	0.902225
K562	chr16	chr5	24192	5429	233	1059	0.816841	0.816718	0.819659	0.163224	0.893296
K562	chr16	chr4	12230	4225	144	699	0.747427	0.743239	0.829181	0.141958	0.861428
K562	chr16	chr3	21638	5718	259	1179	0.792422	0.790978	0.819889	0.170944	0.879568
K562	chr16	chr2	36265	7415	361	1488	0.829208	0.830243	0.804759	0.167135	0.897219
K562	chr16	chr1	75453	12152	792	2827	0.858108	0.861286	0.781155	0.188731	0.908443
K562	chr15	chrX	12606	1980	101	357	0.861672	0.864253	0.779476	0.15276	0.893386
K562	chr15	chr22	53294	1969	312	488	0.959314	0.96437	0.61	0.198616	0.934031
K562	chr15	chr21	7135	1142	57	247	0.860273	0.862027	0.8125	0.177826	0.914076
K562	chr15	chr20	25435	2293	271	555	0.910205	0.917304	0.671913	0.194874	0.910164
K562	chr15	chr19	38679	4130	355	938	0.898304	0.903525	0.725445	0.185083	0.919628
K562	chr15	chr18	6909	1057	132	247	0.857519	0.867311	0.651715	0.189417	0.875118
K562	chr15	chr17	32614	4688	413	1146	0.868737	0.874323	0.735087	0.196435	0.898858
K562	chr15	chr16	21701	3428	235	716	0.859548	0.863584	0.752892	0.17278	0.899003
K562	chr15	chr14	15546	1878	183	457	0.885906	0.892218	0.714063	0.195717	0.901043
K562	chr15	chr13	5181	1021	76	199	0.830631	0.835376	0.723636	0.163115	0.866555
K562	chr15	chr12	22819	4211	425	995	0.837047	0.84421	0.700704	0.191126	0.86788
K562	chr15	chr11	27958	5287	409	1322	0.837145	0.840969	0.76372	0.20003	0.888606
K562	chr15	chr10	28794	3402	260	845	0.890033	0.894335	0.764706	0.198964	0.919448
K562	chr15	chr9	19731	2643	265	636	0.875059	0.881872	0.705882	0.193962	0.88442
K562	chr15	chr8	18102	4045	196	784	0.816621	0.817357	0.8	0.162352	0.886989
K562	chr15	chr7	27593	3659	440	1110	0.875038	0.882919	0.716129	0.232753	0.895025
K562	chr15	chr6	41393	4747	592	1345	0.888949	0.897117	0.694373	0.220781	0.904043
K562	chr15	chr5	25458	4163	332	960	0.854592	0.859458	0.743034	0.18739	0.893285
K562	chr15	chr4	13255	3200	201	642	0.803388	0.80553	0.761566	0.1671	0.867357
K562	chr15	chr3	23253	4103	378	1060	0.844377	0.850015	0.737135	0.205307	0.883619
K562	chr15	chr2	37945	5735	487	1362	0.86334	0.868704	0.736614	0.191912	0.899369
K562	chr15	chr1	79037	8568	1151	2468	0.89346	0.902197	0.681956	0.223632	0.906119
K562	chr14	chrX	11494	3092	77	381	0.789351	0.788016	0.831878	0.109703	0.894742
K562	chr14	chr22	51212	4051	161	639	0.92487	0.926696	0.79875	0.136247	0.948465
K562	chr14	chr21	6494	1783	38	266	0.787787	0.784584	0.875	0.129819	0.898985
K562	chr14	chr20	23963	3765	162	664	0.862471	0.864217	0.803874	0.149921	0.915876
K562	chr14	chr19	36008	6801	184	1109	0.841617	0.841132	0.857695	0.140202	0.920516
K562	chr14	chr18	6097	1869	67	312	0.768005	0.765378	0.823219	0.143054	0.873004
K562	chr14	chr17	29681	7621	218	1341	0.798281	0.795695	0.860167	0.149632	0.899579
K562	chr14	chr16	19663	5466	133	818	0.785314	0.782482	0.860147	0.130172	0.895823
K562	chr14	chr15	13573	4611	117	826	0.75281	0.746425	0.875928	0.151922	0.885824
K562	chr14	chr13	4357	1845	35	240	0.709742	0.702515	0.872727	0.115108	0.861121
K562	chr14	chr12	20296	6734	217	1203	0.755677	0.750869	0.847183	0.151569	0.869782
K562	chr14	chr11	25142	8103	198	1533	0.762666	0.756264	0.885615	0.159091	0.893711
K562	chr14	chr10	26469	5727	140	965	0.823819	0.822121	0.873303	0.144202	0.915867
K562	chr14	chr9	17453	4921	130	771	0.782986	0.780057	0.855716	0.135453	0.891702
K562	chr14	chr8	16106	6041	107	873	0.734164	0.727232	0.890816	0.126266	0.882868
K562	chr14	chr7	24743	6509	238	1312	0.794311	0.791725	0.846452	0.167753	0.892126
K562	chr14	chr6	38084	8056	310	1627	0.825987	0.825401	0.839959	0.168026	0.905826
K562	chr14	chr5	22987	6634	198	1094	0.778993	0.776037	0.846749	0.141563	0.89125
K562	chr14	chr4	11550	4905	104	739	0.710429	0.701914	0.876631	0.130936	0.86234
K562	chr14	chr3	20131	7225	183	1255	0.742724	0.73589	0.87274	0.147995	0.880757
K562	chr14	chr2	34423	9257	280	1569	0.790529	0.788072	0.848567	0.144929	0.89369
K562	chr14	chr1	72961	14644	593	3026	0.832972	0.832841	0.836143	0.171251	0.907311
K562	chr13	chrX	12673	1913	124	334	0.864597	0.868847	0.729258	0.148643	0.888624
K562	chr13	chr22	53539	1724	374	426	0.962578	0.968804	0.5325	0.19814	0.933608
K562	chr13	chr21	7517	760	103	201	0.899429	0.908179	0.661184	0.209157	0.898699
K562	chr13	chr20	25768	1960	377	449	0.918155	0.929313	0.543584	0.186384	0.878049
K562	chr13	chr19	40108	2701	635	658	0.924357	0.936906	0.508894	0.195892	0.883074
K562	chr13	chr18	6859	1107	128	251	0.852007	0.861034	0.662269	0.184831	0.864487
K562	chr13	chr17	33949	3353	691	868	0.895937	0.910112	0.556767	0.205638	0.866597
K562	chr13	chr16	22540	2589	384	567	0.886005	0.896972	0.596215	0.179658	0.875341
K562	chr13	chr15	15934	2250	325	618	0.865374	0.876265	0.655355	0.215481	0.873436
K562	chr13	chr14	15555	1869	221	419	0.8843	0.892734	0.654687	0.183129	0.877645
K562	chr13	chr12	23791	3239	579	841	0.8658	0.88017	0.592254	0.206127	0.847318
K562	chr13	chr11	29512	3733	700	1031	0.873256	0.887712	0.595609	0.216415	0.862828
K562	chr13	chr10	28800	3396	338	767	0.887871	0.894521	0.694118	0.184242	0.900501
K562	chr13	chr9	20086	2288	316	585	0.88812	0.897738	0.649279	0.20362	0.882695
K562	chr13	chr8	18845	3302	290	690	0.844684	0.850905	0.704082	0.172846	0.869024
K562	chr13	chr7	28185	3067	592	958	0.888452	0.901862	0.618065	0.238012	0.88256
K562	chr13	chr6	42283	3857	830	1107	0.902511	0.916407	0.571502	0.223006	0.880093
K562	chr13	chr5	26021	3600	443	849	0.869214	0.878465	0.657121	0.190829	0.863342
K562	chr13	chr4	13526	2929	233	610	0.817204	0.821999	0.723606	0.172365	0.855864
K562	chr13	chr3	23698	3658	479	959	0.856324	0.866282	0.666898	0.207711	0.868421
K562	chr13	chr2	38325	5355	623	1226	0.868699	0.877404	0.663061	0.186294	0.878848
K562	chr13	chr1	80705	6900	1590	2029	0.906932	0.921237	0.560652	0.227237	0.88357
K562	chr12	chrX	11948	2638	67	391	0.820194	0.819142	0.853712	0.129086	0.901836
K562	chr12	chr22	52225	3038	179	621	0.942618	0.945027	0.77625	0.169719	0.952775
K562	chr12	chr21	6988	1289	52	252	0.843725	0.844267	0.828947	0.16353	0.914197
K562	chr12	chr20	25012	2716	226	600	0.896967	0.902048	0.726392	0.180941	0.921165
K562	chr12	chr19	37697	5112	215	1078	0.879212	0.880586	0.83372	0.174152	0.932034
K562	chr12	chr18	6537	1429	89	290	0.818095	0.820613	0.765172	0.168703	0.873698
K562	chr12	chr17	31271	6031	255	1304	0.838244	0.83832	0.836434	0.177778	0.912
K562	chr12	chr16	20722	4407	153	798	0.825153	0.824625	0.839117	0.153314	0.906006
K562	chr12	chr15	14376	3808	147	796	0.793224	0.790585	0.844115	0.172893	0.88957
K562	chr12	chr14	14859	2565	119	521	0.851417	0.852789	0.814063	0.168827	0.911749
K562	chr12	chr13	4732	1470	50	225	0.765323	0.76298	0.818182	0.132743	0.864219
K562	chr12	chr11	26709	6536	275	1456	0.805266	0.803399	0.841132	0.182182	0.896746
K562	chr12	chr10	27468	4728	185	920	0.852467	0.853149	0.832579	0.16289	0.918877
K562	chr12	chr9	18524	3850	178	723	0.826939	0.827925	0.802442	0.158102	0.898567
K562	chr12	chr8	17102	5045	117	863	0.776798	0.772204	0.880612	0.146073	0.890918
K562	chr12	chr7	26311	4941	311	1239	0.839888	0.841898	0.799355	0.200485	0.90165
K562	chr12	chr6	39744	6396	401	1536	0.858623	0.861378	0.792979	0.193646	0.912685
K562	chr12	chr5	24138	5483	239	1053	0.8149	0.814895	0.815015	0.161108	0.891471
K562	chr12	chr4	12211	4244	126	717	0.74737	0.742084	0.850534	0.144527	0.869221
K562	chr12	chr3	21761	5595	267	1171	0.796416	0.795474	0.814325	0.173071	0.885791
K562	chr12	chr2	36231	7449	348	1501	0.828747	0.829464	0.81179	0.167709	0.899293
K562	chr12	chr1	76079	11526	735	2884	0.865595	0.868432	0.796905	0.200139	0.91521
K562	chr11	chrX	12211	2375	91	367	0.836081	0.837173	0.80131	0.133844	0.903486
K562	chr11	chr22	53148	2115	278	522	0.957316	0.961728	0.6525	0.197952	0.947536
K562	chr11	chr21	7026	1251	65	239	0.846638	0.848858	0.786184	0.160403	0.906413
K562	chr11	chr20	25184	2544	238	588	0.902571	0.908252	0.711864	0.187739	0.923865
K562	chr11	chr19	37796	5013	244	1049	0.880799	0.882898	0.811292	0.173045	0.929919
K562	chr11	chr18	6579	1387	102	277	0.82157	0.825885	0.730871	0.166466	0.875272
K562	chr11	chr17	31572	5730	308	1251	0.844626	0.846389	0.802437	0.179201	0.908502
K562	chr11	chr16	21034	4095	176	775	0.836235	0.837041	0.814932	0.159138	0.90544
K562	chr11	chr15	14662	3522	165	778	0.807236	0.806313	0.825027	0.18093	0.891811
K562	chr11	chr14	15008	2416	117	523	0.859776	0.861341	0.817187	0.177952	0.917047
K562	chr11	chr13	4800	1402	57	218	0.774741	0.773944	0.792727	0.134568	0.873382
K562	chr11	chr12	22039	4991	307	1113	0.813779	0.815353	0.783803	0.182339	0.878942
K562	chr11	chr10	27854	4342	199	906	0.863638	0.865139	0.81991	0.172637	0.920539
K562	chr11	chr9	18920	3454	190	711	0.843437	0.845624	0.789123	0.170708	0.900023
K562	chr11	chr8	17527	4620	150	830	0.793748	0.791394	0.846939	0.152294	0.893682
K562	chr11	chr7	26657	4595	344	1206	0.84943	0.852969	0.778065	0.207895	0.900816
K562	chr11	chr6	40442	5698	450	1487	0.872122	0.876506	0.767682	0.206959	0.915203
K562	chr11	chr5	24676	4945	251	1041	0.831915	0.833058	0.805728	0.173906	0.898128
K562	chr11	chr4	12552	3903	142	701	0.766158	0.762808	0.831554	0.152259	0.870607
K562	chr11	chr3	21960	5396	259	1179	0.803605	0.802749	0.819889	0.179316	0.884569
K562	chr11	chr2	36793	6887	367	1482	0.840673	0.842331	0.801514	0.177082	0.903934
K562	chr11	chr1	77159	10446	854	2765	0.876129	0.88076	0.764023	0.209295	0.914892
K562	chr10	chrX	11610	2976	64	394	0.797926	0.795969	0.860262	0.116914	0.896268
K562	chr10	chr22	52351	2912	257	543	0.943474	0.947307	0.67875	0.157164	0.945561
K562	chr10	chr21	6707	1570	46	258	0.811677	0.810318	0.848684	0.141138	0.902389
K562	chr10	chr20	24314	3414	207	619	0.873188	0.876875	0.749395	0.153484	0.910025
K562	chr10	chr19	36959	5850	282	1011	0.860959	0.863346	0.781903	0.147355	0.913471
K562	chr10	chr18	6191	1775	78	301	0.777951	0.777178	0.794195	0.14499	0.871457
K562	chr10	chr17	30231	7071	308	1251	0.810118	0.810439	0.802437	0.150324	0.890057
K562	chr10	chr16	19937	5192	140	811	0.795552	0.793386	0.852787	0.135099	0.89523
K562	chr10	chr15	13707	4477	120	823	0.759659	0.753795	0.872747	0.155283	0.886839
K562	chr10	chr14	14281	3143	118	522	0.819475	0.819617	0.815625	0.142428	0.899019
K562	chr10	chr13	4651	1551	53	222	0.752354	0.749919	0.807273	0.125212	0.854758
K562	chr10	chr12	20571	6459	287	1133	0.762882	0.761043	0.797887	0.149236	0.858498
K562	chr10	chr11	25432	7813	257	1474	0.76927	0.764987	0.851531	0.158716	0.883886
K562	chr10	chr9	18275	4099	180	721	0.816155	0.816796	0.800222	0.149585	0.892014
K562	chr10	chr8	16352	5795	103	877	0.744973	0.738339	0.894898	0.131445	0.880939
K562	chr10	chr7	25520	5732	287	1263	0.816505	0.816588	0.814839	0.180558	0.892496
K562	chr10	chr6	38545	7595	387	1550	0.833975	0.835392	0.800207	0.169492	0.901189
K562	chr10	chr5	23256	6365	229	1063	0.786692	0.785119	0.822755	0.143107	0.884658
K562	chr10	chr4	11911	4544	125	718	0.730084	0.723853	0.85172	0.13645	0.865245
K562	chr10	chr3	20991	6365	239	1199	0.770647	0.767327	0.833797	0.158514	0.880047
K562	chr10	chr2	34641	9039	271	1578	0.795515	0.793063	0.853434	0.14863	0.897165
K562	chr10	chr1	73744	13861	742	2877	0.839922	0.841778	0.794971	0.171884	0.902003
K562	chr9	chrX	11830	2756	76	382	0.811752	0.811052	0.834061	0.121734	0.8963
K562	chr9	chr22	52893	2370	292	508	0.952518	0.957114	0.635	0.176511	0.939844
K562	chr9	chr21	6975	1302	59	245	0.841394	0.842697	0.805921	0.158371	0.903814
K562	chr9	chr20	25017	2711	253	573	0.896197	0.902229	0.693705	0.174482	0.907762
K562	chr9	chr19	38221	4588	325	968	0.888599	0.892826	0.748647	0.174226	0.915053
K562	chr9	chr18	6317	1649	78	301	0.79305	0.792995	0.794195	0.154359	0.873559
K562	chr9	chr17	31759	5543	383	1176	0.847508	0.851402	0.75433	0.175026	0.894511
K562	chr9	chr16	21076	4053	202	749	0.836848	0.838712	0.787592	0.155977	0.892687
K562	chr9	chr15	14599	3585	181	762	0.803106	0.802849	0.808059	0.175293	0.882678
K562	chr9	chr14	14735	2689	129	511	0.843999	0.845673	0.798438	0.159688	0.902649
K562	chr9	chr13	4593	1609	40	235	0.745407	0.740568	0.854545	0.12744	0.87393
K562	chr9	chr12	21743	5287	312	1108	0.803199	0.804403	0.780282	0.17326	0.87017
K562	chr9	chr11	26859	6386	330	1401	0.807983	0.807911	0.809359	0.179915	0.888782
K562	chr9	chr10	27586	4610	205	900	0.85541	0.856815	0.81448	0.163339	0.918065
K562	chr9	chr8	17076	5071	151	829	0.774203	0.77103	0.845918	0.140508	0.883109
K562	chr9	chr7	26321	4931	326	1224	0.839735	0.842218	0.789677	0.198863	0.895297
K562	chr9	chr6	39947	6193	441	1496	0.862013	0.865778	0.772328	0.194564	0.905004
K562	chr9	chr5	24223	5398	256	1036	0.8171	0.817764	0.801858	0.16102	0.886428
K562	chr9	chr4	11977	4478	118	725	0.734305	0.727864	0.860024	0.139343	0.869495
K562	chr9	chr3	21536	5820	237	1201	0.789644	0.78725	0.835188	0.171058	0.885577
K562	chr9	chr2	36008	7672	350	1499	0.823805	0.824359	0.810708	0.16345	0.896188
K562	chr9	chr1	76477	11128	881	2738	0.868357	0.872975	0.756563	0.197461	0.906652
K562	chr8	chrX	12333	2253	97	361	0.843792	0.845537	0.78821	0.138103	0.894361
K562	chr8	chr22	51156	4107	195	605	0.923265	0.925683	0.75625	0.128396	0.935044
K562	chr8	chr21	7096	1181	62	242	0.855145	0.857315	0.796053	0.170063	0.911266
K562	chr8	chr20	25144	2584	261	565	0.900364	0.906809	0.684019	0.179422	0.914045
K562	chr8	chr19	38021	4788	304	989	0.88454	0.888154	0.764888	0.171196	0.91869
K562	chr8	chr18	6551	1415	97	282	0.818814	0.82237	0.744063	0.166176	0.874147
K562	chr8	chr17	32064	5238	400	1159	0.854919	0.859579	0.743425	0.181179	0.892787
K562	chr8	chr16	21241	3888	196	755	0.843405	0.845278	0.793901	0.16261	0.894976
K562	chr8	chr15	14918	3266	198	745	0.818895	0.820392	0.790032	0.185739	0.884813
K562	chr8	chr14	15134	2290	155	485	0.864648	0.868572	0.757812	0.174775	0.902663
K562	chr8	chr13	4812	1390	50	225	0.777675	0.775879	0.818182	0.139319	0.863927
K562	chr8	chr12	22360	4670	386	1034	0.822285	0.827229	0.728169	0.181276	0.862928
K562	chr8	chr11	27553	5692	374	1357	0.826567	0.828786	0.78394	0.19251	0.883486
K562	chr8	chr10	27967	4229	222	883	0.86634	0.868648	0.799095	0.172731	0.914575
K562	chr8	chr9	19047	3327	204	697	0.848292	0.851301	0.773585	0.173211	0.882486
K562	chr8	chr7	26659	4593	375	1175	0.848546	0.853033	0.758065	0.20371	0.888757
K562	chr8	chr6	40411	5729	485	1452	0.870749	0.875834	0.749613	0.2022	0.901352
K562	chr8	chr5	24835	4786	286	1006	0.835927	0.838425	0.778638	0.173688	0.88822
K562	chr8	chr4	12810	3645	161	682	0.779975	0.778487	0.809015	0.157615	0.867181
K562	chr8	chr3	22224	5132	307	1131	0.811106	0.812399	0.786509	0.180584	0.878797
K562	chr8	chr2	37074	6606	409	1440	0.845922	0.848764	0.778799	0.178971	0.897487
K562	chr8	chr1	77207	10398	952	2667	0.875581	0.881308	0.736944	0.204133	0.903552
K562	chr7	chrX	11983	2603	79	379	0.821723	0.821541	0.827511	0.127096	0.897037
K562	chr7	chr22	52953	2310	311	489	0.953249	0.9582	0.61125	0.174705	0.948929
K562	chr7	chr21	6925	1352	53	251	0.836266	0.836656	0.825658	0.156581	0.911215
K562	chr7	chr20	24756	2972	218	608	0.888282	0.892816	0.736077	0.169832	0.91337
K562	chr7	chr19	37796	5013	271	1022	0.880187	0.882898	0.79041	0.169345	0.925461
K562	chr7	chr18	6549	1417	92	287	0.819173	0.822119	0.757256	0.168427	0.877673
K562	chr7	chr17	31478	5824	339	1220	0.841409	0.843869	0.782553	0.173197	0.902472
K562	chr7	chr16	20745	4384	176	775	0.825153	0.82554	0.814932	0.150223	0.8992
K562	chr7	chr15	14509	3675	166	777	0.799184	0.797899	0.823966	0.174528	0.888828
K562	chr7	chr14	14739	2685	132	508	0.844054	0.845902	0.79375	0.159098	0.903142
K562	chr7	chr13	4770	1432	53	222	0.770727	0.769107	0.807273	0.13422	0.866987
K562	chr7	chr12	21543	5487	294	1126	0.796801	0.797003	0.792958	0.170271	0.87302
K562	chr7	chr11	26642	6603	309	1422	0.802379	0.801384	0.82149	0.177196	0.890047
K562	chr7	chr10	27764	4432	197	908	0.860995	0.862343	0.821719	0.170037	0.920882
K562	chr7	chr9	18713	3661	189	712	0.834586	0.836373	0.790233	0.162817	0.895108
K562	chr7	chr8	17270	4877	143	837	0.782938	0.77979	0.854082	0.146482	0.890216
K562	chr7	chr6	39800	6340	411	1526	0.859579	0.862592	0.787816	0.193999	0.911712
K562	chr7	chr5	24259	5362	248	1044	0.818523	0.81898	0.80805	0.162972	0.890615
K562	chr7	chr4	12456	3999	142	701	0.760608	0.756974	0.831554	0.149149	0.870822
K562	chr7	chr3	21874	5482	274	1164	0.800097	0.799605	0.809458	0.175143	0.883707
K562	chr7	chr2	36125	7555	331	1518	0.826792	0.827038	0.820984	0.16731	0.900686
K562	chr7	chr1	75971	11634	790	2829	0.863808	0.867199	0.781708	0.195603	0.910677
K562	chr6	chrX	11693	2893	62	396	0.803576	0.801659	0.864629	0.120401	0.899258
K562	chr6	chr22	51714	3549	162	638	0.933807	0.93578	0.7975	0.152376	0.95227
K562	chr6	chr21	6835	1442	50	254	0.826127	0.825782	0.835526	0.149764	0.909848
K562	chr6	chr20	24452	3276	168	658	0.879386	0.881852	0.79661	0.16726	0.920718
K562	chr6	chr19	36803	6006	179	1114	0.859757	0.859702	0.861562	0.156461	0.931854
K562	chr6	chr18	6413	1553	87	292	0.803475	0.805046	0.770449	0.158266	0.876483
K562	chr6	chr17	30839	6463	274	1285	0.826639	0.826739	0.824246	0.165849	0.907428
K562	chr6	chr16	20372	4757	144	807	0.812078	0.810697	0.84858	0.14504	0.904666
K562	chr6	chr15	14099	4085	139	804	0.77916	0.775352	0.852598	0.164451	0.89084
K562	chr6	chr14	14521	2903	98	542	0.833868	0.833391	0.846875	0.157329	0.91096
K562	chr6	chr13	4726	1476	43	232	0.765478	0.762012	0.843636	0.135831	0.871189
K562	chr6	chr12	21103	5927	254	1166	0.782742	0.780725	0.821127	0.164387	0.878743
K562	chr6	chr11	26030	7215	243	1488	0.786768	0.782975	0.859619	0.170976	0.897533
K562	chr6	chr10	27379	4817	151	954	0.850815	0.850385	0.863348	0.165309	0.922696
K562	chr6	chr9	18426	3948	154	747	0.823759	0.823545	0.829079	0.159105	0.900159
K562	chr6	chr8	16775	5372	102	878	0.763307	0.757439	0.895918	0.14048	0.893495
K562	chr6	chr7	25911	5341	268	1282	0.829004	0.829099	0.827097	0.193568	0.903831
K562	chr6	chr5	23692	5929	202	1090	0.801669	0.799838	0.843653	0.155293	0.894403
K562	chr6	chr4	12007	4448	107	736	0.736675	0.729687	0.873072	0.141975	0.874981
K562	chr6	chr3	21427	5929	256	1182	0.785198	0.783265	0.821975	0.166221	0.883894
K562	chr6	chr2	35454	8226	275	1574	0.813284	0.811676	0.851271	0.160612	0.903129
K562	chr6	chr1	75055	12550	668	2951	0.855104	0.856743	0.815419	0.190375	0.915851
K562	chr5	chrX	11978	2608	80	378	0.821324	0.821198	0.825328	0.126591	0.896031
K562	chr5	chr22	51036	4227	153	647	0.921874	0.923511	0.80875	0.132745	0.950144
K562	chr5	chr21	6891	1386	44	260	0.833353	0.832548	0.855263	0.157959	0.912565
K562	chr5	chr20	24685	3043	189	637	0.886811	0.890255	0.771186	0.173098	0.922512
K562	chr5	chr19	36943	5866	194	1099	0.862591	0.862973	0.849961	0.157789	0.930735
K562	chr5	chr18	6620	1346	101	278	0.826603	0.831032	0.733509	0.171182	0.87601
K562	chr5	chr17	30959	6343	274	1285	0.829726	0.829955	0.824246	0.168458	0.909085
K562	chr5	chr16	20747	4382	148	803	0.826304	0.82562	0.844374	0.15487	0.908216
K562	chr5	chr15	14399	3785	139	804	0.794845	0.79185	0.852598	0.175202	0.893424
K562	chr5	chr14	14695	2729	113	527	0.842671	0.843377	0.823438	0.161855	0.913633
K562	chr5	chr13	4787	1415	48	227	0.774124	0.771848	0.825455	0.138246	0.87006
K562	chr5	chr12	21409	5621	276	1144	0.792724	0.792046	0.805634	0.169106	0.876711
K562	chr5	chr11	26566	6679	275	1456	0.801178	0.799098	0.841132	0.17898	0.89794
K562	chr5	chr10	27492	4704	184	921	0.853218	0.853895	0.833484	0.163733	0.91888
K562	chr5	chr9	18499	3875	171	730	0.826165	0.826808	0.810211	0.158523	0.893228
K562	chr5	chr8	17270	4877	120	860	0.783932	0.77979	0.877551	0.149904	0.897182
K562	chr5	chr7	26055	5197	298	1252	0.83248	0.833707	0.807742	0.194139	0.899092
K562	chr5	chr6	39368	6772	348	1589	0.851904	0.853229	0.820341	0.190049	0.910989
K562	chr5	chr4	12427	4028	136	707	0.759279	0.755211	0.838671	0.149314	0.871364
K562	chr5	chr3	21809	5547	271	1167	0.797944	0.797229	0.811544	0.173816	0.885388
K562	chr5	chr2	36164	7516	309	1540	0.828132	0.82793	0.832883	0.170053	0.905676
K562	chr5	chr1	75215	12390	659	2960	0.856957	0.85857	0.817905	0.192834	0.914693
K562	chr4	chrX	12486	2100	99	359	0.853829	0.856026	0.783843	0.145994	0.896603
K562	chr4	chr22	52458	2805	294	506	0.944723	0.949243	0.6325	0.152824	0.925609
K562	chr4	chr21	7225	1052	85	219	0.867498	0.872901	0.720395	0.172305	0.899594
K562	chr4	chr20	25528	2200	286	540	0.912937	0.920658	0.653753	0.19708	0.912706
K562	chr4	chr19	39117	3692	476	817	0.905492	0.913756	0.631864	0.181193	0.906679
K562	chr4	chr18	6843	1123	113	266	0.851887	0.859026	0.701847	0.191505	0.879786
K562	chr4	chr17	33087	4215	552	1007	0.877332	0.887003	0.645927	0.192838	0.885087
K562	chr4	chr16	22056	3073	289	662	0.871089	0.877711	0.696109	0.177242	0.887475
K562	chr4	chr15	15191	2993	223	720	0.831861	0.835405	0.763521	0.193913	0.880233
K562	chr4	chr14	15156	2268	182	458	0.864371	0.869835	0.715625	0.168012	0.89393
K562	chr4	chr13	4977	1225	59	216	0.80176	0.802483	0.785455	0.149896	0.872408
K562	chr4	chr12	22969	4061	470	950	0.840738	0.84976	0.669014	0.189583	0.861805
K562	chr4	chr11	27920	5325	484	1247	0.833915	0.839826	0.720393	0.189744	0.873897
K562	chr4	chr10	28481	3715	276	829	0.880154	0.884613	0.750226	0.182438	0.913705
K562	chr4	chr9	19431	2943	258	643	0.86247	0.868463	0.713651	0.179308	0.886018
K562	chr4	chr8	18023	4124	201	779	0.812989	0.81379	0.794898	0.158882	0.882076
K562	chr4	chr7	27348	3904	464	1086	0.866837	0.87508	0.700645	0.217635	0.887357
K562	chr4	chr6	41090	5050	613	1324	0.88221	0.89055	0.683531	0.207719	0.895197
K562	chr4	chr5	25018	4603	347	945	0.839873	0.844603	0.731424	0.170332	0.879562
K562	chr4	chr3	22959	4397	411	1027	0.833021	0.839267	0.714186	0.189344	0.872758
K562	chr4	chr2	37404	6276	442	1407	0.852446	0.856319	0.760952	0.183132	0.897558
K562	chr4	chr1	77873	9732	1119	2500	0.881051	0.88891	0.690799	0.204382	0.898863
K562	chr3	chrX	12228	2358	76	382	0.838208	0.838338	0.834061	0.139416	0.901769
K562	chr3	chr22	52828	2435	259	541	0.951947	0.955938	0.67625	0.181788	0.946356
K562	chr3	chr21	7185	1092	75	229	0.864002	0.868068	0.753289	0.173354	0.90791
K562	chr3	chr20	25351	2377	263	563	0.907544	0.914274	0.681598	0.191497	0.911726
K562	chr3	chr19	38158	4651	299	994	0.88776	0.891355	0.768755	0.176085	0.920413
K562	chr3	chr18	6827	1139	116	263	0.849611	0.857017	0.693931	0.187589	0.880333
K562	chr3	chr17	32528	4774	422	1137	0.866293	0.872018	0.729314	0.192353	0.897578
K562	chr3	chr16	21677	3452	214	737	0.859433	0.862629	0.774974	0.175937	0.900964
K562	chr3	chr15	15011	3173	194	749	0.823966	0.825506	0.794274	0.190974	0.889753
K562	chr3	chr14	15066	2358	143	497	0.861548	0.864669	0.776563	0.174081	0.908612
K562	chr3	chr13	4860	1342	49	226	0.78524	0.783618	0.821818	0.144133	0.869148
K562	chr3	chr12	22331	4699	342	1078	0.822812	0.826156	0.759155	0.186602	0.872413
K562	chr3	chr11	27510	5735	356	1375	0.825852	0.827493	0.794339	0.19339	0.88969
K562	chr3	chr10	27910	4286	206	899	0.865109	0.866878	0.813575	0.173385	0.921341
K562	chr3	chr9	19111	3263	196	705	0.851386	0.854161	0.782464	0.177671	0.89926
K562	chr3	chr8	17605	4542	152	828	0.797034	0.794916	0.844898	0.15419	0.887884
K562	chr3	chr7	26866	4386	357	1193	0.855405	0.859657	0.769677	0.213838	0.898381
K562	chr3	chr6	40501	5639	474	1463	0.87285	0.877785	0.755292	0.205998	0.907036
K562	chr3	chr5	24710	4911	279	1013	0.832109	0.834205	0.784056	0.170999	0.889153
K562	chr3	chr4	12733	3722	146	697	0.77639	0.773807	0.826809	0.157728	0.866494
K562	chr3	chr2	36809	6871	372	1477	0.840915	0.842697	0.79881	0.176929	0.899848
K562	chr3	chr1	77429	10176	896	2723	0.878628	0.883842	0.752418	0.211102	0.909723
K562	chr2	chrX	12020	2566	75	383	0.824448	0.824078	0.836245	0.129875	0.902125
K562	chr2	chr22	52138	3125	209	591	0.940531	0.943452	0.73875	0.159042	0.949321
K562	chr2	chr21	6927	1350	53	251	0.836499	0.836897	0.825658	0.156777	0.911406
K562	chr2	chr20	24543	3185	184	642	0.882013	0.885134	0.77724	0.167755	0.920008
K562	chr2	chr19	36960	5849	196	1097	0.862931	0.86337	0.848415	0.157933	0.927501
K562	chr2	chr18	6555	1411	90	289	0.820132	0.822872	0.762533	0.17	0.880889
K562	chr2	chr17	31299	6003	298	1261	0.837858	0.83907	0.808852	0.173596	0.904175
K562	chr2	chr16	20712	4417	155	796	0.824693	0.824227	0.837014	0.152695	0.904019
K562	chr2	chr15	14611	3573	164	779	0.804622	0.803509	0.826087	0.178998	0.891941
K562	chr2	chr14	14807	2617	105	535	0.849314	0.849805	0.835938	0.169734	0.909342
K562	chr2	chr13	4840	1362	50	225	0.781998	0.780393	0.818182	0.141777	0.874142
K562	chr2	chr12	21595	5435	304	1116	0.798278	0.798927	0.785915	0.170356	0.873363
K562	chr2	chr11	26512	6733	284	1447	0.799377	0.797473	0.835933	0.176895	0.891578
K562	chr2	chr10	27584	4612	169	936	0.856431	0.856752	0.847059	0.168709	0.922818
K562	chr2	chr9	18637	3737	177	724	0.831837	0.832976	0.803552	0.162295	0.894878
K562	chr2	chr8	17204	4943	125	855	0.780862	0.77681	0.872449	0.147465	0.893423
K562	chr2	chr7	26163	5089	291	1259	0.835986	0.837162	0.812258	0.19833	0.900673
K562	chr2	chr6	39453	6687	370	1567	0.853215	0.855072	0.808983	0.189847	0.910348
K562	chr2	chr5	24202	5419	234	1058	0.817132	0.817055	0.818885	0.163347	0.896212
K562	chr2	chr4	12424	4031	123	720	0.759857	0.755029	0.854093	0.151547	0.87875
K562	chr2	chr3	21653	5703	239	1199	0.793638	0.791527	0.833797	0.173718	0.885328
K562	chr2	chr1	75216	12389	683	2936	0.856704	0.858581	0.811274	0.191582	0.913818
K562	chr1	chrX	11619	2967	68	390	0.798258	0.796586	0.851528	0.116175	0.90496
K562	chr1	chr22	51455	3808	137	663	0.929633	0.931093	0.82875	0.148289	0.950945
K562	chr1	chr21	6767	1510	42	262	0.819135	0.817567	0.861842	0.147856	0.910286
K562	chr1	chr20	24438	3290	157	669	0.879281	0.881347	0.809927	0.168982	0.926315
K562	chr1	chr19	36577	6232	165	1128	0.85495	0.854423	0.87239	0.153261	0.934243
K562	chr1	chr18	6410	1556	77	302	0.804314	0.80467	0.796834	0.16254	0.88044
K562	chr1	chr17	30548	6754	226	1333	0.820385	0.818937	0.855035	0.164832	0.912443
K562	chr1	chr16	20327	4802	129	822	0.810928	0.808906	0.864353	0.146159	0.908105
K562	chr1	chr15	14147	4037	122	821	0.782559	0.777992	0.870626	0.169	0.896181
K562	chr1	chr14	14613	2811	92	548	0.839294	0.838671	0.85625	0.163144	0.917137
K562	chr1	chr13	4632	1570	40	235	0.751428	0.746856	0.854545	0.130194	0.873399
K562	chr1	chr12	20824	6206	216	1204	0.774271	0.770403	0.847887	0.162483	0.88493
K562	chr1	chr11	25696	7549	211	1520	0.778134	0.772928	0.878105	0.167604	0.900186
K562	chr1	chr10	26927	5269	139	966	0.837602	0.836346	0.874208	0.154932	0.924496
K562	chr1	chr9	18200	4174	161	740	0.813749	0.813444	0.82131	0.15059	0.898018
K562	chr1	chr8	16490	5657	91	889	0.751459	0.74457	0.907143	0.135808	0.896465
K562	chr1	chr7	25473	5779	239	1311	0.816536	0.815084	0.845806	0.184908	0.906402
K562	chr1	chr6	38791	7349	300	1637	0.840901	0.840724	0.845121	0.182172	0.915968
K562	chr1	chr5	23476	6145	172	1120	0.795652	0.792546	0.866873	0.154164	0.901576
K562	chr1	chr4	11663	4792	94	749	0.71754	0.708782	0.888493	0.135174	0.880193
K562	chr1	chr3	20997	6359	206	1232	0.772001	0.767546	0.856745	0.162297	0.88835
K562	chr1	chr2	35179	8501	261	1588	0.807551	0.80538	0.858843	0.157399	0.906226
MCF7	chrX	chr22	5542	1963	16	150	0.742015	0.738441	0.903614	0.0709891	0.88699
MCF7	chrX	chr21	7399	1862	9	149	0.801359	0.798942	0.943038	0.0740925	0.937976
MCF7	chrX	chr20	236937	35645	32	575	0.869405	0.869232	0.947282	0.0158752	0.973965
MCF7	chrX	chr19	17291	6190	15	314	0.739395	0.736383	0.954407	0.048278	0.921132
MCF7	chrX	chr18	4669	1587	28	155	0.749185	0.746324	0.846995	0.0889782	0.870423
MCF7	chrX	chr17	58574	22772	18	633	0.722063	0.72006	0.97235	0.0270455	0.951398
MCF7	chrX	chr16	15278	5298	28	417	0.746634	0.742516	0.937079	0.0729659	0.911889
MCF7	chrX	chr15	20956	6013	30	449	0.779838	0.77704	0.93737	0.0694831	0.925562
MCF7	chrX	chr14	25896	7030	39	502	0.788777	0.786491	0.927911	0.066649	0.931963
MCF7	chrX	chr13	5521	1890	25	160	0.747894	0.744974	0.864865	0.0780488	0.892466
MCF7	chrX	chr12	20514	6580	68	594	0.760484	0.757142	0.897281	0.082799	0.90096
MCF7	chrX	chr11	19299	7043	76	626	0.736762	0.732632	0.891738	0.0816273	0.884632
MCF7	chrX	chr10	17518	5714	45	451	0.757291	0.754046	0.909274	0.0731549	0.908669
MCF7	chrX	chr9	14905	4999	56	495	0.752872	0.748844	0.898367	0.0900983	0.900893
MCF7	chrX	chr8	27936	7469	64	602	0.791162	0.789041	0.903904	0.074588	0.921559
MCF7	chrX	chr7	17890	6179	74	532	0.746586	0.74328	0.877888	0.0792728	0.891616
MCF7	chrX	chr6	20716	6883	58	546	0.753891	0.750607	0.903974	0.0734958	0.898391
MCF7	chrX	chr5	24386	7099	54	601	0.777442	0.774528	0.917557	0.0780519	0.913136
MCF7	chrX	chr4	11658	3682	70	354	0.761989	0.759974	0.834906	0.0877106	0.878531
MCF7	chrX	chr3	45153	13245	103	814	0.774964	0.773194	0.887677	0.0578989	0.915639
MCF7	chrX	chr2	34873	9430	97	767	0.789072	0.787148	0.887731	0.0752182	0.911316
MCF7	chrX	chr1	54860	15460	101	1096	0.782415	0.780148	0.915622	0.0661996	0.922888
MCF7	chr22	chrX	9949	1690	80	170	0.851123	0.854799	0.68	0.0913978	0.868713
MCF7	chr22	chr21	8070	1191	29	129	0.870475	0.871396	0.816456	0.0977273	0.923574
MCF7	chr22	chr20	256702	15880	112	495	0.941462	0.941742	0.815486	0.030229	0.955301
MCF7	chr22	chr19	19594	3887	40	289	0.835069	0.834462	0.878419	0.069205	0.918261
MCF7	chr22	chr18	5222	1034	53	130	0.831185	0.834719	0.710383	0.111684	0.851704
MCF7	chr22	chr17	68439	12907	64	587	0.841811	0.841332	0.90169	0.0435008	0.941158
MCF7	chr22	chr16	17193	3383	67	378	0.835878	0.835585	0.849438	0.100505	0.90962
MCF7	chr22	chr15	22911	4058	54	425	0.850189	0.849531	0.887265	0.0948026	0.930261
MCF7	chr22	chr14	28530	4396	75	466	0.866406	0.866488	0.861368	0.0958453	0.926326
MCF7	chr22	chr13	6005	1406	32	153	0.81069	0.810282	0.827027	0.0981398	0.891043
MCF7	chr22	chr12	22352	4742	123	539	0.824723	0.82498	0.814199	0.102064	0.892774
MCF7	chr22	chr11	21401	4941	140	562	0.812121	0.812429	0.80057	0.102126	0.882762
MCF7	chr22	chr10	19101	4131	81	415	0.822488	0.822185	0.836694	0.091289	0.90202
MCF7	chr22	chr9	16196	3708	90	461	0.814324	0.813706	0.836661	0.110578	0.890669
MCF7	chr22	chr8	30717	4688	124	542	0.866596	0.867589	0.813814	0.103633	0.917497
MCF7	chr22	chr7	19666	4403	112	494	0.817021	0.817068	0.815182	0.100878	0.88449
MCF7	chr22	chr6	23285	4314	135	469	0.842251	0.84369	0.77649	0.0980556	0.892366
MCF7	chr22	chr5	26588	4897	119	536	0.843933	0.844466	0.818321	0.0986564	0.903709
MCF7	chr22	chr4	12509	2831	111	313	0.813372	0.81545	0.738208	0.0995547	0.861643
MCF7	chr22	chr3	51888	6510	238	679	0.886235	0.888524	0.740458	0.0944499	0.900696
MCF7	chr22	chr2	37624	6679	166	698	0.848451	0.849243	0.80787	0.0946184	0.902951
MCF7	chr22	chr1	61701	8619	224	973	0.876351	0.877432	0.812865	0.101439	0.925708
MCF7	chr21	chrX	9716	1923	76	174	0.831861	0.83478	0.696	0.0829757	0.856896
MCF7	chr21	chr22	6091	1414	47	119	0.809542	0.811592	0.716867	0.0776256	0.859221
MCF7	chr21	chr20	255545	17037	79	528	0.937347	0.937498	0.869852	0.0300598	0.958087
MCF7	chr21	chr19	19615	3866	65	264	0.834901	0.835356	0.802432	0.0639225	0.891181
MCF7	chr21	chr18	4699	1557	45	138	0.751204	0.751119	0.754098	0.0814159	0.83051
MCF7	chr21	chr17	68827	12519	81	570	0.846336	0.846102	0.875576	0.043548	0.92992
MCF7	chr21	chr16	16894	3682	74	371	0.821322	0.821054	0.833708	0.0915371	0.897209
MCF7	chr21	chr15	22823	4146	70	409	0.8464	0.846268	0.853862	0.0897914	0.921231
MCF7	chr21	chr14	28268	4658	96	445	0.85795	0.858531	0.822551	0.0872036	0.919134
MCF7	chr21	chr13	5762	1649	36	149	0.778173	0.777493	0.805405	0.0828699	0.881453
MCF7	chr21	chr12	21987	5107	142	520	0.810888	0.811508	0.785498	0.0924116	0.881363
MCF7	chr21	chr11	20965	5377	143	559	0.795888	0.795877	0.796296	0.0941712	0.868461
MCF7	chr21	chr10	18465	4767	78	418	0.795811	0.794809	0.842742	0.0806172	0.889245
MCF7	chr21	chr9	15892	4012	86	465	0.799658	0.798432	0.84392	0.103864	0.892558
MCF7	chr21	chr8	30266	5139	96	570	0.85487	0.854851	0.855856	0.0998424	0.919635
MCF7	chr21	chr7	18785	5284	113	493	0.781277	0.780464	0.813531	0.0853384	0.874209
MCF7	chr21	chr6	22169	5430	113	491	0.803461	0.803254	0.812914	0.0829252	0.883782
MCF7	chr21	chr5	25629	5856	105	550	0.81453	0.814007	0.839695	0.085857	0.898388
MCF7	chr21	chr4	11709	3631	81	343	0.764527	0.763299	0.808962	0.086311	0.854963
MCF7	chr21	chr3	49831	8567	174	743	0.852634	0.8533	0.810251	0.0798067	0.903804
MCF7	chr21	chr2	36668	7635	163	701	0.827352	0.827664	0.811343	0.0840931	0.897093
MCF7	chr21	chr1	60041	10279	232	965	0.853028	0.853825	0.806182	0.0858236	0.900649
MCF7	chr20	chrX	7287	4352	23	227	0.632013	0.626085	0.908	0.0495741	0.860424
MCF7	chr20	chr22	3804	3701	5	161	0.516882	0.506862	0.96988	0.0416882	0.868607
MCF7	chr20	chr21	6430	2831	5	153	0.698906	0.694309	0.968354	0.0512735	0.912065
MCF7	chr20	chr19	14265	9216	12	317	0.612432	0.607512	0.963526	0.0332529	0.897609
MCF7	chr20	chr18	3080	3176	12	171	0.504892	0.492327	0.934426	0.0510905	0.835248
MCF7	chr20	chr17	64466	16880	15	636	0.793956	0.792491	0.976959	0.0363097	0.955618
MCF7	chr20	chr16	12398	8178	10	435	0.610485	0.602547	0.977528	0.0505051	0.898305
MCF7	chr20	chr15	17706	9263	11	468	0.662125	0.656532	0.977035	0.0480937	0.919979
MCF7	chr20	chr14	22328	10598	15	526	0.682882	0.678127	0.972274	0.0472851	0.92237
MCF7	chr20	chr13	3714	3697	4	181	0.51277	0.501147	0.978378	0.0466735	0.876237
MCF7	chr20	chr12	15644	11450	18	644	0.586828	0.577397	0.97281	0.0532495	0.888476
MCF7	chr20	chr11	13978	12364	21	681	0.542043	0.530635	0.970085	0.0522039	0.869614
MCF7	chr20	chr10	12773	10459	9	487	0.558833	0.549802	0.981855	0.0444911	0.904018
MCF7	chr20	chr9	11006	8898	14	537	0.564312	0.552954	0.974592	0.0569157	0.894945
MCF7	chr20	chr8	24066	11339	11	655	0.685343	0.679735	0.983483	0.0546106	0.925354
MCF7	chr20	chr7	13014	11055	21	585	0.551125	0.540696	0.965347	0.0502577	0.877881
MCF7	chr20	chr6	15167	12432	12	592	0.55877	0.549549	0.980132	0.0454545	0.885222
MCF7	chr20	chr5	18986	12499	19	636	0.610516	0.603017	0.970992	0.0484203	0.900949
MCF7	chr20	chr4	7538	7802	14	410	0.504187	0.491395	0.966981	0.0499269	0.872035
MCF7	chr20	chr3	43781	14617	35	882	0.75298	0.7497	0.961832	0.0569069	0.934288
MCF7	chr20	chr2	27072	17231	24	840	0.617973	0.611065	0.972222	0.0464833	0.90839
MCF7	chr20	chr1	46879	23441	63	1134	0.671351	0.666652	0.947368	0.0461445	0.91145
MCF7	chr19	chrX	9483	2156	66	184	0.813105	0.814761	0.736	0.0786325	0.857846
MCF7	chr19	chr22	6184	1321	28	138	0.824143	0.823984	0.831325	0.0945853	0.897189
MCF7	chr19	chr21	8064	1197	21	137	0.870687	0.870748	0.867089	0.102699	0.931439
MCF7	chr19	chr20	258768	13814	122	485	0.948988	0.949322	0.799012	0.0339185	0.957438
MCF7	chr19	chr18	4850	1406	39	144	0.775586	0.775256	0.786885	0.0929032	0.844737
MCF7	chr19	chr17	70443	10903	55	596	0.866361	0.865968	0.915515	0.0518306	0.951988
MCF7	chr19	chr16	17157	3419	67	378	0.834166	0.833836	0.849438	0.0995523	0.911224
MCF7	chr19	chr15	23049	3920	57	422	0.855108	0.854648	0.881002	0.0971902	0.93226
MCF7	chr19	chr14	28686	4240	89	452	0.870649	0.871226	0.83549	0.0963342	0.928638
MCF7	chr19	chr13	5666	1745	30	155	0.766324	0.764539	0.837838	0.0815789	0.879464
MCF7	chr19	chr12	22255	4839	103	559	0.821948	0.8214	0.844411	0.103557	0.896476
MCF7	chr19	chr11	21095	5247	112	590	0.801841	0.800812	0.840456	0.101079	0.891157
MCF7	chr19	chr10	18850	4382	85	411	0.811741	0.811381	0.828629	0.0857501	0.894622
MCF7	chr19	chr9	16084	3820	83	468	0.809191	0.808079	0.849365	0.109142	0.895957
MCF7	chr19	chr8	30637	4768	116	550	0.8646	0.86533	0.825826	0.103422	0.915591
MCF7	chr19	chr7	19258	4811	101	505	0.800932	0.800116	0.833333	0.0949962	0.884955
MCF7	chr19	chr6	22662	4937	117	487	0.820799	0.821117	0.806291	0.0897861	0.890681
MCF7	chr19	chr5	26286	5199	115	540	0.834661	0.834874	0.824427	0.094093	0.902716
MCF7	chr19	chr4	12074	3266	106	318	0.786095	0.787093	0.75	0.0887277	0.847043
MCF7	chr19	chr3	50637	7761	190	727	0.865953	0.867102	0.792803	0.0856503	0.906872
MCF7	chr19	chr2	37478	6825	178	686	0.844953	0.845947	0.793981	0.0913327	0.897906
MCF7	chr19	chr1	60829	9491	213	984	0.864312	0.865031	0.822055	0.0939379	0.921243
MCF7	chr18	chrX	9931	1708	73	177	0.850198	0.853252	0.708	0.0938992	0.876486
MCF7	chr18	chr22	6364	1141	57	109	0.843827	0.847968	0.656627	0.0872	0.867125
MCF7	chr18	chr21	8441	820	42	116	0.908483	0.911457	0.734177	0.123932	0.914822
MCF7	chr18	chr20	264784	7798	117	490	0.971027	0.971392	0.807249	0.0591216	0.97226
MCF7	chr18	chr19	20339	3142	74	255	0.864931	0.86619	0.775076	0.0750662	0.907515
MCF7	chr18	chr17	74845	6501	116	535	0.919302	0.920082	0.821813	0.0760375	0.939681
MCF7	chr18	chr16	17812	2764	129	316	0.862376	0.865669	0.710112	0.102597	0.890257
MCF7	chr18	chr15	23881	3088	123	356	0.883015	0.885498	0.743215	0.103368	0.918051
MCF7	chr18	chr14	29523	3403	138	403	0.894194	0.896647	0.744917	0.105885	0.91463
MCF7	chr18	chr13	6020	1391	39	146	0.811743	0.812306	0.789189	0.0949902	0.89094
MCF7	chr18	chr12	23299	3795	194	468	0.856283	0.859932	0.706949	0.109782	0.880301
MCF7	chr18	chr11	22044	4298	194	508	0.8339	0.836839	0.723647	0.105701	0.876007
MCF7	chr18	chr10	19509	3723	113	383	0.838334	0.839747	0.772177	0.0932781	0.897796
MCF7	chr18	chr9	17051	2853	133	418	0.854021	0.856662	0.758621	0.12779	0.895018
MCF7	chr18	chr8	31946	3459	179	487	0.899143	0.902302	0.731231	0.123416	0.915799
MCF7	chr18	chr7	20062	4007	148	458	0.831611	0.83352	0.755776	0.102576	0.8804
MCF7	chr18	chr6	23100	4499	154	450	0.835018	0.836987	0.745033	0.0909275	0.88678
MCF7	chr18	chr5	27091	4394	168	487	0.858058	0.860441	0.743511	0.0997746	0.899433
MCF7	chr18	chr4	12732	2608	105	319	0.827899	0.829987	0.752358	0.108985	0.873036
MCF7	chr18	chr3	53474	4924	249	668	0.912788	0.915682	0.728462	0.119456	0.909176
MCF7	chr18	chr2	38558	5745	224	640	0.867846	0.870325	0.740741	0.100235	0.9033
MCF7	chr18	chr1	61260	9060	296	901	0.869178	0.87116	0.752715	0.0904528	0.909888
MCF7	chr17	chrX	8992	2647	52	198	0.772983	0.772575	0.792	0.0695958	0.862379
MCF7	chr17	chr22	5758	1747	27	139	0.768739	0.767222	0.837349	0.073701	0.886019
MCF7	chr17	chr21	7910	1351	26	132	0.853806	0.854119	0.835443	0.0890088	0.929891
MCF7	chr17	chr20	267506	5076	148	459	0.980878	0.981378	0.756178	0.0829268	0.984756
MCF7	chr17	chr19	19488	3993	55	274	0.829987	0.829948	0.832827	0.0642137	0.90934
MCF7	chr17	chr18	4400	1856	28	155	0.707408	0.703325	0.846995	0.0770761	0.853015
MCF7	chr17	chr16	16610	3966	52	393	0.808858	0.807251	0.883146	0.0901583	0.912371
MCF7	chr17	chr15	22677	4292	54	425	0.841664	0.840854	0.887265	0.0900996	0.935446
MCF7	chr17	chr14	28157	4769	84	457	0.854991	0.85516	0.844732	0.0874474	0.928249
MCF7	chr17	chr13	5178	2233	17	168	0.703791	0.698691	0.908108	0.0699708	0.899338
MCF7	chr17	chr12	21143	5951	83	579	0.782606	0.780357	0.874622	0.0886677	0.90064
MCF7	chr17	chr11	19904	6438	96	606	0.758394	0.755599	0.863248	0.0860307	0.886978
MCF7	chr17	chr10	17817	5415	49	447	0.769724	0.766916	0.90121	0.0762538	0.907061
MCF7	chr17	chr9	15288	4616	59	492	0.77145	0.768087	0.892922	0.0963195	0.905274
MCF7	chr17	chr8	29733	5672	77	589	0.84062	0.839797	0.884384	0.0940744	0.93093
MCF7	chr17	chr7	18294	5775	82	524	0.762634	0.760065	0.864686	0.0831878	0.890344
MCF7	chr17	chr6	21325	6274	77	527	0.774811	0.772673	0.872517	0.0774886	0.895694
MCF7	chr17	chr5	25010	6475	69	586	0.796391	0.794347	0.894656	0.0829911	0.909122
MCF7	chr17	chr4	10808	4532	55	369	0.709021	0.704563	0.870283	0.0752908	0.868768
MCF7	chr17	chr3	51191	7207	139	778	0.876153	0.876588	0.848419	0.0974327	0.939032
MCF7	chr17	chr2	35628	8675	119	745	0.8053	0.804189	0.862269	0.079087	0.905956
MCF7	chr17	chr1	59654	10666	182	1015	0.848316	0.848322	0.847953	0.0868932	0.917493
MCF7	chr16	chrX	9914	1725	84	166	0.847843	0.851791	0.664	0.0877842	0.857461
MCF7	chr16	chr22	6130	1375	34	132	0.816321	0.816789	0.795181	0.0875912	0.878024
MCF7	chr16	chr21	8092	1169	27	131	0.873023	0.873772	0.829114	0.100769	0.926563
MCF7	chr16	chr20	262122	10460	84	523	0.961404	0.961626	0.861614	0.047619	0.972876
MCF7	chr16	chr19	19838	3643	54	275	0.844729	0.844853	0.835866	0.0701889	0.905606
MCF7	chr16	chr18	4903	1353	55	128	0.781333	0.783728	0.699454	0.0864281	0.81746
MCF7	chr16	chr17	71990	9356	57	594	0.885203	0.884985	0.912442	0.0596985	0.950608
MCF7	chr16	chr15	23029	3940	60	419	0.85427	0.853906	0.874739	0.096123	0.930845
MCF7	chr16	chr14	28569	4357	73	468	0.867631	0.867673	0.865065	0.0969948	0.930916
MCF7	chr16	chr13	5919	1492	40	145	0.798315	0.798678	0.783784	0.0885767	0.869453
MCF7	chr16	chr12	22268	4826	134	528	0.8213	0.821879	0.797583	0.0986179	0.892473
MCF7	chr16	chr11	21367	4975	152	550	0.81042	0.811138	0.783476	0.0995475	0.876132
MCF7	chr16	chr10	18896	4336	75	421	0.814101	0.813361	0.84879	0.0885012	0.900347
MCF7	chr16	chr9	16201	3703	92	459	0.814471	0.813957	0.833031	0.110284	0.893712
MCF7	chr16	chr8	30898	4507	109	557	0.87203	0.872702	0.836336	0.109992	0.922194
MCF7	chr16	chr7	19363	4706	126	480	0.804174	0.804479	0.792079	0.0925569	0.879317
MCF7	chr16	chr6	22590	5009	123	481	0.818034	0.818508	0.796358	0.0876138	0.888933
MCF7	chr16	chr5	26151	5334	96	559	0.831052	0.830586	0.853435	0.0948583	0.907848
MCF7	chr16	chr4	12047	3293	106	318	0.784382	0.785332	0.75	0.0880642	0.853855
MCF7	chr16	chr3	51287	7111	190	727	0.876911	0.878232	0.792803	0.0927533	0.921534
MCF7	chr16	chr2	37472	6831	170	694	0.844997	0.845812	0.803241	0.0922259	0.902724
MCF7	chr16	chr1	61438	8882	206	991	0.872925	0.873692	0.827903	0.100375	0.915097
MCF7	chr15	chrX	9870	1769	81	169	0.844394	0.848011	0.676	0.0872033	0.86268
MCF7	chr15	chr22	6242	1263	38	128	0.8304	0.831712	0.771084	0.0920201	0.888941
MCF7	chr15	chr21	8037	1224	23	135	0.867608	0.867833	0.85443	0.0993377	0.933813
MCF7	chr15	chr20	259905	12677	73	534	0.953329	0.953493	0.879736	0.0404209	0.976975
MCF7	chr15	chr19	19934	3547	45	284	0.849139	0.848942	0.863222	0.0741321	0.915698
MCF7	chr15	chr18	4957	1299	45	138	0.791272	0.792359	0.754098	0.0960334	0.85248
MCF7	chr15	chr17	70710	10636	53	598	0.869642	0.86925	0.918587	0.0532313	0.956007
MCF7	chr15	chr16	17103	3473	70	375	0.831454	0.831211	0.842697	0.0974532	0.916424
MCF7	chr15	chr14	28730	4196	80	461	0.872232	0.872563	0.852126	0.0989908	0.93334
MCF7	chr15	chr13	5957	1454	30	155	0.804634	0.803805	0.837838	0.0963331	0.893531
MCF7	chr15	chr12	22301	4793	104	558	0.82357	0.823097	0.8429	0.10428	0.899532
MCF7	chr15	chr11	21392	4950	141	561	0.811751	0.812087	0.799145	0.101796	0.882166
MCF7	chr15	chr10	19162	4070	86	410	0.824848	0.824811	0.826613	0.0915179	0.905534
MCF7	chr15	chr9	16429	3475	92	459	0.825617	0.825412	0.833031	0.116675	0.902907
MCF7	chr15	chr8	30953	4452	103	563	0.873721	0.874255	0.845345	0.112263	0.930412
MCF7	chr15	chr7	19531	4538	124	482	0.811064	0.811459	0.79538	0.0960159	0.885021
MCF7	chr15	chr6	22793	4806	112	492	0.825621	0.825863	0.81457	0.0928652	0.900563
MCF7	chr15	chr5	26464	5021	108	547	0.840417	0.840527	0.835115	0.0982399	0.910559
MCF7	chr15	chr4	12403	2937	102	322	0.807219	0.80854	0.759434	0.0988033	0.859863
MCF7	chr15	chr3	51800	6598	175	742	0.885813	0.887017	0.80916	0.10109	0.926758
MCF7	chr15	chr2	37682	6621	177	687	0.849492	0.850552	0.795139	0.0940066	0.908218
MCF7	chr15	chr1	61503	8817	202	995	0.87389	0.874616	0.831245	0.101406	0.925668
MCF7	chr14	chrX	9498	2141	64	186	0.814534	0.816049	0.744	0.0799312	0.866527
MCF7	chr14	chr22	5983	1522	28	138	0.79794	0.797202	0.831325	0.0831325	0.890384
MCF7	chr14	chr21	7971	1290	26	132	0.860282	0.860706	0.835443	0.092827	0.93349
MCF7	chr14	chr20	262620	9962	83	524	0.963231	0.963453	0.863262	0.0499714	0.973643
MCF7	chr14	chr19	19624	3857	51	278	0.835867	0.83574	0.844985	0.067231	0.912237
MCF7	chr14	chr18	4675	1581	45	138	0.747476	0.747283	0.754098	0.0802792	0.843705
MCF7	chr14	chr17	71998	9348	42	609	0.885484	0.885083	0.935484	0.061163	0.959972
MCF7	chr14	chr16	16862	3714	54	391	0.820751	0.819498	0.878652	0.0952497	0.916515
MCF7	chr14	chr15	22681	4288	55	424	0.841774	0.841003	0.885177	0.089983	0.936836
MCF7	chr14	chr13	5535	1876	28	157	0.749342	0.746863	0.848649	0.0772258	0.886841
MCF7	chr14	chr12	21740	5354	104	558	0.803358	0.802392	0.8429	0.0943843	0.904337
MCF7	chr14	chr11	20785	5557	113	589	0.790342	0.789044	0.839031	0.0958347	0.885323
MCF7	chr14	chr10	18117	5115	53	443	0.782198	0.77983	0.893145	0.0797049	0.909016
MCF7	chr14	chr9	15458	4446	66	485	0.779418	0.776628	0.880218	0.0983573	0.908505
MCF7	chr14	chr8	30114	5291	75	591	0.851238	0.850558	0.887387	0.100476	0.934718
MCF7	chr14	chr7	18636	5433	101	505	0.775724	0.774274	0.833333	0.0850455	0.888978
MCF7	chr14	chr6	22072	5527	96	508	0.800624	0.799739	0.84106	0.0841756	0.900212
MCF7	chr14	chr5	25569	5916	83	572	0.813348	0.812101	0.873282	0.0881628	0.909355
MCF7	chr14	chr4	11305	4035	77	347	0.739152	0.736962	0.818396	0.0791876	0.860776
MCF7	chr14	chr3	50943	7455	141	776	0.871938	0.872342	0.846238	0.0942777	0.932346
MCF7	chr14	chr2	36271	8032	124	740	0.819426	0.818703	0.856481	0.0843593	0.910674
MCF7	chr14	chr1	60437	9883	176	1021	0.859348	0.859457	0.852966	0.0936354	0.927641
MCF7	chr13	chrX	10064	1575	87	163	0.860207	0.864679	0.652	0.093786	0.865618
MCF7	chr13	chr22	6383	1122	41	125	0.84839	0.8505	0.753012	0.100241	0.883082
MCF7	chr13	chr21	8289	972	34	124	0.893195	0.895044	0.78481	0.113139	0.9299
MCF7	chr13	chr20	267576	5006	142	465	0.981156	0.981635	0.766063	0.0849936	0.976592
MCF7	chr13	chr19	20781	2700	94	235	0.882654	0.885013	0.714286	0.0800681	0.904641
MCF7	chr13	chr18	5079	1177	41	142	0.81084	0.811861	0.775956	0.107657	0.868777
MCF7	chr13	chr17	75709	5637	105	546	0.929973	0.930703	0.83871	0.0883066	0.953079
MCF7	chr13	chr16	17701	2875	87	358	0.859093	0.860274	0.804494	0.110733	0.909912
MCF7	chr13	chr15	23988	2981	82	397	0.888407	0.889466	0.82881	0.117525	0.933956
MCF7	chr13	chr14	29765	3161	132	409	0.901605	0.903997	0.756007	0.114566	0.929665
MCF7	chr13	chr12	23251	3843	163	499	0.855671	0.85816	0.753776	0.114924	0.897576
MCF7	chr13	chr11	22242	4100	185	517	0.841555	0.844355	0.736467	0.111977	0.880169
MCF7	chr13	chr10	19715	3517	97	399	0.84769	0.848614	0.804435	0.10189	0.904654
MCF7	chr13	chr9	17036	2868	121	430	0.853874	0.855908	0.780399	0.130382	0.90605
MCF7	chr13	chr8	31817	3588	135	531	0.896787	0.898658	0.797297	0.128915	0.93361
MCF7	chr13	chr7	20320	3749	142	464	0.84231	0.844239	0.765677	0.110135	0.886471
MCF7	chr13	chr6	23701	3898	157	447	0.856221	0.858763	0.740066	0.102877	0.897471
MCF7	chr13	chr5	27320	4165	131	524	0.866335	0.867715	0.8	0.111751	0.911692
MCF7	chr13	chr4	12787	2553	110	314	0.831071	0.833572	0.740566	0.109522	0.868171
MCF7	chr13	chr3	53551	4847	227	690	0.914457	0.917001	0.752454	0.124616	0.924396
MCF7	chr13	chr2	39089	5214	224	640	0.879602	0.88231	0.740741	0.109327	0.909383
MCF7	chr13	chr1	63614	6706	300	897	0.902037	0.904636	0.749373	0.11798	0.919062
MCF7	chr12	chrX	9671	1968	66	184	0.828917	0.830913	0.736	0.0855019	0.86692
MCF7	chr12	chr22	5978	1527	26	140	0.797549	0.796536	0.843373	0.0839832	0.892009
MCF7	chr12	chr21	7972	1289	26	132	0.860389	0.860814	0.835443	0.0928923	0.92593
MCF7	chr12	chr20	259687	12895	69	538	0.952546	0.952693	0.886326	0.0400506	0.975592
MCF7	chr12	chr19	19380	4101	40	289	0.826081	0.825348	0.878419	0.0658314	0.908089
MCF7	chr12	chr18	4841	1415	46	137	0.773101	0.773817	0.748634	0.0882732	0.845943
MCF7	chr12	chr17	71009	10337	47	604	0.873361	0.872926	0.927803	0.0552052	0.956223
MCF7	chr12	chr16	16963	3613	61	384	0.825222	0.824407	0.862921	0.0960721	0.918072
MCF7	chr12	chr15	22928	4041	55	424	0.850772	0.850161	0.885177	0.0949608	0.93791
MCF7	chr12	chr14	28340	4586	62	479	0.861117	0.860718	0.885397	0.0945706	0.939974
MCF7	chr12	chr13	5704	1707	28	157	0.77159	0.769667	0.848649	0.0842275	0.889946
MCF7	chr12	chr11	20927	5415	104	598	0.795925	0.794435	0.851852	0.0994512	0.892687
MCF7	chr12	chr10	18589	4643	62	434	0.801711	0.800146	0.875	0.0854836	0.910053
MCF7	chr12	chr9	15889	4015	65	486	0.800538	0.798282	0.882033	0.107976	0.909762
MCF7	chr12	chr8	30397	5008	88	578	0.858723	0.858551	0.867868	0.103473	0.932247
MCF7	chr12	chr7	19086	4983	88	518	0.794488	0.79297	0.854785	0.0941647	0.895831
MCF7	chr12	chr6	22288	5311	93	511	0.808389	0.807565	0.846026	0.0877705	0.902221
MCF7	chr12	chr5	25861	5624	78	577	0.822589	0.821375	0.880916	0.0930495	0.915378
MCF7	chr12	chr4	11802	3538	78	346	0.770617	0.769361	0.816038	0.0890834	0.868492
MCF7	chr12	chr3	51165	7233	143	774	0.875647	0.876143	0.844057	0.0966654	0.93437
MCF7	chr12	chr2	36818	7485	117	747	0.831691	0.83105	0.864583	0.0907434	0.914812
MCF7	chr12	chr1	60587	9733	159	1038	0.861683	0.86159	0.867168	0.0963699	0.927
MCF7	chr11	chrX	9768	1871	63	187	0.837329	0.839247	0.748	0.0908649	0.874454
MCF7	chr11	chr22	6218	1287	25	141	0.828966	0.828514	0.849398	0.0987395	0.905367
MCF7	chr11	chr21	8151	1110	22	136	0.879817	0.880143	0.860759	0.109149	0.937715
MCF7	chr11	chr20	263715	8867	112	495	0.967133	0.96747	0.815486	0.0528733	0.970141
MCF7	chr11	chr19	20243	3238	54	275	0.861739	0.862101	0.835866	0.0782807	0.92429
MCF7	chr11	chr18	4900	1356	41	142	0.783041	0.783248	0.775956	0.0947931	0.850182
MCF7	chr11	chr17	73961	7385	74	577	0.909033	0.909215	0.886329	0.0724692	0.953439
MCF7	chr11	chr16	17639	2937	73	372	0.85681	0.857261	0.835955	0.112421	0.922585
MCF7	chr11	chr15	23390	3579	64	415	0.867276	0.867292	0.866388	0.103906	0.940836
MCF7	chr11	chr14	29228	3698	86	455	0.886933	0.887688	0.841035	0.109559	0.939344
MCF7	chr11	chr13	5883	1528	30	155	0.794892	0.79382	0.837838	0.0920974	0.894672
MCF7	chr11	chr12	22801	4293	119	543	0.841043	0.841552	0.820242	0.112283	0.911347
MCF7	chr11	chr10	18994	4238	74	422	0.818274	0.817579	0.850806	0.0905579	0.914066
MCF7	chr11	chr9	16308	3596	76	475	0.820484	0.819333	0.862069	0.116679	0.912755
MCF7	chr11	chr8	31046	4359	113	553	0.876022	0.876882	0.83033	0.112581	0.92939
MCF7	chr11	chr7	19515	4554	99	507	0.811429	0.810794	0.836634	0.100178	0.900592
MCF7	chr11	chr6	23020	4579	113	491	0.833635	0.834088	0.812914	0.0968442	0.9032
MCF7	chr11	chr5	26650	4835	100	555	0.846453	0.846435	0.847328	0.102968	0.917392
MCF7	chr11	chr4	12070	3270	71	353	0.788061	0.786832	0.832547	0.0974331	0.879089
MCF7	chr11	chr3	52262	6136	172	745	0.893653	0.894928	0.812432	0.108269	0.925722
MCF7	chr11	chr2	37679	6624	148	716	0.850068	0.850484	0.828704	0.0975477	0.916477
MCF7	chr11	chr1	61778	8542	206	991	0.877679	0.878527	0.827903	0.103955	0.930309
MCF7	chr10	chrX	10226	1413	84	166	0.874085	0.878598	0.664	0.10513	0.874721
MCF7	chr10	chr22	6295	1210	33	133	0.837961	0.838774	0.801205	0.099032	0.897217
MCF7	chr10	chr21	8131	1130	26	132	0.877269	0.877983	0.835443	0.104596	0.931658
MCF7	chr10	chr20	262330	10252	92	515	0.962136	0.962389	0.848435	0.0478313	0.972398
MCF7	chr10	chr19	19857	3624	50	279	0.845695	0.845662	0.848024	0.0714835	0.912755
MCF7	chr10	chr18	5216	1040	55	128	0.829943	0.83376	0.699454	0.109589	0.855398
MCF7	chr10	chr17	71756	9590	56	595	0.882362	0.882109	0.913978	0.0584192	0.952671
MCF7	chr10	chr16	17342	3234	68	377	0.842919	0.842827	0.847191	0.104403	0.917367
MCF7	chr10	chr15	23350	3619	66	413	0.865746	0.865809	0.862213	0.102431	0.939621
MCF7	chr10	chr14	28943	3983	71	470	0.878866	0.879032	0.868762	0.105547	0.941227
MCF7	chr10	chr13	6162	1249	39	146	0.830437	0.831467	0.789189	0.104659	0.890876
MCF7	chr10	chr12	22909	4185	142	520	0.844106	0.845538	0.785498	0.110521	0.904452
MCF7	chr10	chr11	21830	4512	153	549	0.827503	0.828715	0.782051	0.108477	0.88785
MCF7	chr10	chr9	16702	3202	97	454	0.838719	0.839128	0.823956	0.124179	0.91001
MCF7	chr10	chr8	31310	4095	115	551	0.883286	0.884338	0.827327	0.118597	0.931715
MCF7	chr10	chr7	20117	3952	125	481	0.834772	0.835805	0.793729	0.108504	0.893126
MCF7	chr10	chr6	23371	4228	129	475	0.845513	0.846806	0.786424	0.100999	0.901671
MCF7	chr10	chr5	26849	4636	100	555	0.852645	0.852755	0.847328	0.106916	0.918404
MCF7	chr10	chr4	12835	2505	106	318	0.834369	0.836701	0.75	0.112646	0.873087
MCF7	chr10	chr3	52634	5764	178	739	0.899823	0.901298	0.805889	0.11364	0.918516
MCF7	chr10	chr2	38592	5711	194	670	0.869263	0.871092	0.775463	0.104999	0.915315
MCF7	chr10	chr1	62660	7660	233	964	0.889635	0.891069	0.805347	0.111781	0.924143
MCF7	chr9	chrX	10018	1621	85	165	0.856506	0.860727	0.66	0.0923852	0.864968
MCF7	chr9	chr22	6447	1058	49	117	0.85569	0.859027	0.704819	0.0995745	0.883314
MCF7	chr9	chr21	8425	836	34	124	0.907634	0.909729	0.78481	0.129167	0.93135
MCF7	chr9	chr20	267157	5425	157	450	0.979567	0.980098	0.741351	0.0765957	0.974654
MCF7	chr9	chr19	20949	2532	90	239	0.889878	0.892168	0.726444	0.0862505	0.906623
MCF7	chr9	chr18	5111	1145	59	124	0.813014	0.816976	0.677596	0.0977147	0.845472
MCF7	chr9	chr17	75743	5603	113	538	0.93029	0.931121	0.826421	0.0876079	0.953112
MCF7	chr9	chr16	18029	2547	97	348	0.874221	0.876215	0.782022	0.120207	0.913492
MCF7	chr9	chr15	24028	2941	79	400	0.889974	0.890949	0.835073	0.119725	0.935023
MCF7	chr9	chr14	29780	3146	123	418	0.902322	0.904452	0.772643	0.117284	0.936021
MCF7	chr9	chr13	5955	1456	35	150	0.803712	0.803535	0.810811	0.0933998	0.890791
MCF7	chr9	chr12	23355	3739	160	502	0.859526	0.861999	0.758308	0.118368	0.903486
MCF7	chr9	chr11	22296	4046	178	524	0.84381	0.846405	0.746439	0.114661	0.883861
MCF7	chr9	chr10	19428	3804	78	418	0.836396	0.83626	0.842742	0.0990052	0.905415
MCF7	chr9	chr8	31635	3770	136	530	0.891714	0.893518	0.795796	0.123256	0.930631
MCF7	chr9	chr7	20054	4015	142	464	0.83153	0.833188	0.765677	0.103595	0.888505
MCF7	chr9	chr6	23682	3917	163	441	0.855335	0.858075	0.730132	0.101193	0.897787
MCF7	chr9	chr5	27181	4304	143	512	0.861637	0.8633	0.781679	0.106312	0.909848
MCF7	chr9	chr4	12263	3077	98	326	0.798592	0.799413	0.768868	0.0957978	0.859994
MCF7	chr9	chr3	53361	5037	214	703	0.911473	0.913747	0.76663	0.122474	0.931568
MCF7	chr9	chr2	38399	5904	205	659	0.864746	0.866736	0.762731	0.100411	0.910629
MCF7	chr9	chr1	63451	6869	284	913	0.899982	0.902318	0.76274	0.117322	0.922278
MCF7	chr8	chrX	9742	1897	69	181	0.834637	0.837013	0.724	0.087103	0.86239
MCF7	chr8	chr22	6099	1406	39	127	0.811628	0.812658	0.76506	0.0828441	0.876885
MCF7	chr8	chr21	7983	1278	30	128	0.861132	0.862002	0.810127	0.0910384	0.918502
MCF7	chr8	chr20	265103	7479	79	528	0.972334	0.972562	0.869852	0.0659423	0.980239
MCF7	chr8	chr19	19777	3704	68	261	0.841579	0.842255	0.793313	0.065826	0.900571
MCF7	chr8	chr18	4770	1486	48	135	0.761764	0.762468	0.737705	0.0832819	0.849093
MCF7	chr8	chr17	73417	7929	64	587	0.902521	0.902527	0.90169	0.0689291	0.958351
MCF7	chr8	chr16	16786	3790	64	381	0.81666	0.815805	0.85618	0.091345	0.907798
MCF7	chr8	chr15	22816	4153	51	428	0.846838	0.846008	0.893528	0.0934294	0.932041
MCF7	chr8	chr14	28305	4621	87	454	0.859324	0.859655	0.839187	0.0894581	0.930941
MCF7	chr8	chr13	5747	1664	29	156	0.77712	0.775469	0.843243	0.0857143	0.894214
MCF7	chr8	chr12	21883	5211	109	553	0.80833	0.80767	0.835347	0.0959403	0.897877
MCF7	chr8	chr11	20902	5440	134	568	0.793891	0.793486	0.809117	0.0945406	0.879098
MCF7	chr8	chr10	18503	4729	60	436	0.798171	0.796445	0.879032	0.0844143	0.908213
MCF7	chr8	chr9	15969	3935	85	466	0.803471	0.802301	0.845735	0.105885	0.902403
MCF7	chr8	chr7	18849	5220	96	510	0.784559	0.783124	0.841584	0.0890052	0.887132
MCF7	chr8	chr6	22178	5421	105	499	0.804063	0.80358	0.826159	0.0842905	0.891726
MCF7	chr8	chr5	25626	5859	87	568	0.814997	0.813911	0.867176	0.0883772	0.911463
MCF7	chr8	chr4	11772	3568	82	342	0.76846	0.767405	0.806604	0.087468	0.870675
MCF7	chr8	chr3	51936	6462	147	770	0.888578	0.889346	0.839695	0.106471	0.937447
MCF7	chr8	chr2	36804	7499	142	722	0.830828	0.830734	0.835648	0.0878239	0.908706
MCF7	chr8	chr1	60870	9450	218	979	0.864815	0.865614	0.817878	0.0938729	0.919259
MCF7	chr7	chrX	9608	2031	61	189	0.824039	0.8255	0.756	0.0851351	0.869052
MCF7	chr7	chr22	5915	1590	26	140	0.789336	0.788141	0.843373	0.0809249	0.893285
MCF7	chr7	chr21	7899	1362	27	131	0.852532	0.852932	0.829114	0.0877428	0.927375
MCF7	chr7	chr20	258442	14140	73	534	0.947974	0.948126	0.879736	0.0363909	0.972071
MCF7	chr7	chr19	19020	4461	39	290	0.811004	0.810017	0.881459	0.0610398	0.90505
MCF7	chr7	chr18	4851	1405	48	135	0.774344	0.775416	0.737705	0.0876623	0.842206
MCF7	chr7	chr17	69276	12070	36	615	0.85236	0.851621	0.9447	0.0484825	0.955054
MCF7	chr7	chr16	16481	4095	44	401	0.803102	0.800982	0.901124	0.0891904	0.9174
MCF7	chr7	chr15	22430	4539	44	435	0.83303	0.831696	0.908142	0.0874548	0.934717
MCF7	chr7	chr14	27923	5003	52	489	0.848956	0.848053	0.903882	0.0890386	0.934692
MCF7	chr7	chr13	5733	1678	28	157	0.775408	0.77358	0.848649	0.0855586	0.884119
MCF7	chr7	chr12	21626	5468	89	573	0.799791	0.798184	0.865559	0.0948518	0.904283
MCF7	chr7	chr11	20474	5868	101	601	0.779286	0.777238	0.856125	0.0929046	0.885969
MCF7	chr7	chr10	18433	4799	55	441	0.795432	0.793431	0.889113	0.0841603	0.910152
MCF7	chr7	chr9	15704	4200	65	486	0.791494	0.788987	0.882033	0.103713	0.904141
MCF7	chr7	chr8	30069	5336	76	590	0.849963	0.849287	0.885886	0.0995613	0.928895
MCF7	chr7	chr6	21996	5603	82	522	0.798426	0.796985	0.864238	0.0852245	0.902384
MCF7	chr7	chr5	25539	5946	72	583	0.812757	0.811148	0.890076	0.0892939	0.912016
MCF7	chr7	chr4	11951	3389	81	343	0.779878	0.779074	0.808962	0.0919078	0.871734
MCF7	chr7	chr3	50388	8010	122	795	0.862901	0.862838	0.866957	0.0902896	0.931499
MCF7	chr7	chr2	36473	7830	115	749	0.824097	0.823263	0.866898	0.0873062	0.911498
MCF7	chr7	chr1	59608	10712	139	1058	0.848274	0.847668	0.883876	0.0898895	0.923159
MCF7	chr6	chrX	9752	1887	67	183	0.835646	0.837873	0.732	0.0884058	0.872749
MCF7	chr6	chr22	6088	1417	27	139	0.811759	0.811193	0.837349	0.0893316	0.900628
MCF7	chr6	chr21	7977	1284	15	143	0.862087	0.861354	0.905063	0.10021	0.939628
MCF7	chr6	chr20	257272	15310	93	514	0.943618	0.943833	0.846787	0.0324823	0.967252
MCF7	chr6	chr19	19521	3960	34	295	0.832255	0.831353	0.896657	0.0693302	0.91522
MCF7	chr6	chr18	4817	1439	38	145	0.770617	0.769981	0.79235	0.0915404	0.859138
MCF7	chr6	chr17	69389	11957	40	611	0.85369	0.853011	0.938556	0.0486155	0.957651
MCF7	chr6	chr16	17127	3449	67	378	0.832739	0.832378	0.849438	0.0987719	0.918327
MCF7	chr6	chr15	23159	3810	57	422	0.859115	0.858727	0.881002	0.0997164	0.938724
MCF7	chr6	chr14	28650	4276	73	468	0.870051	0.870133	0.865065	0.0986509	0.936137
MCF7	chr6	chr13	5800	1611	24	161	0.784755	0.78262	0.87027	0.0908578	0.899725
MCF7	chr6	chr12	22224	4870	93	569	0.821192	0.820255	0.859517	0.104615	0.908825
MCF7	chr6	chr11	21299	5043	108	594	0.809533	0.808557	0.846154	0.105375	0.89291
MCF7	chr6	chr10	19083	4149	66	430	0.822362	0.82141	0.866935	0.093907	0.91239
MCF7	chr6	chr9	16283	3621	78	473	0.819164	0.818077	0.858439	0.115535	0.908676
MCF7	chr6	chr8	30644	4761	107	559	0.865044	0.865527	0.839339	0.105075	0.924896
MCF7	chr6	chr7	19429	4640	93	513	0.808186	0.807221	0.846535	0.0995537	0.897657
MCF7	chr6	chr5	26354	5131	91	564	0.837523	0.837034	0.861069	0.0990342	0.914775
MCF7	chr6	chr4	12111	3229	80	344	0.790091	0.789505	0.811321	0.0962776	0.869437
MCF7	chr6	chr3	50364	8034	160	757	0.861856	0.862427	0.825518	0.0861108	0.925022
MCF7	chr6	chr2	37554	6749	149	715	0.847278	0.847663	0.827546	0.0957931	0.913673
MCF7	chr6	chr1	60982	9338	180	1017	0.866913	0.867207	0.849624	0.0982134	0.926134
MCF7	chr5	chrX	10090	1549	82	168	0.862814	0.866913	0.672	0.0978451	0.873414
MCF7	chr5	chr22	6219	1286	37	129	0.827532	0.828648	0.777108	0.0911661	0.890923
MCF7	chr5	chr21	8062	1199	26	132	0.869944	0.870532	0.835443	0.0991736	0.932541
MCF7	chr5	chr20	254912	17670	52	555	0.935129	0.935175	0.914333	0.0304527	0.973592
MCF7	chr5	chr19	19488	3993	46	283	0.830365	0.829948	0.860182	0.0661833	0.905392
MCF7	chr5	chr18	5095	1161	52	131	0.811617	0.814418	0.715847	0.101393	0.84957
MCF7	chr5	chr17	68599	12747	51	600	0.843921	0.843299	0.921659	0.0449539	0.950536
MCF7	chr5	chr16	16970	3606	64	381	0.825413	0.824747	0.85618	0.0955606	0.914229
MCF7	chr5	chr15	23328	3641	64	415	0.865017	0.864993	0.866388	0.102318	0.938721
MCF7	chr5	chr14	28666	4260	64	477	0.870798	0.870619	0.881701	0.100697	0.936131
MCF7	chr5	chr13	6089	1322	33	152	0.821617	0.821617	0.821622	0.103121	0.899044
MCF7	chr5	chr12	22612	4482	132	530	0.833766	0.834576	0.800604	0.105746	0.903565
MCF7	chr5	chr11	21632	4710	147	555	0.820404	0.821198	0.790598	0.105413	0.887284
MCF7	chr5	chr10	19455	3777	68	428	0.837955	0.837423	0.862903	0.101784	0.912659
MCF7	chr5	chr9	16615	3289	103	448	0.834173	0.834757	0.813067	0.119882	0.906875
MCF7	chr5	chr8	31169	4236	116	550	0.879349	0.880356	0.825826	0.114919	0.932292
MCF7	chr5	chr7	19992	4077	110	496	0.830314	0.830612	0.818482	0.108463	0.894933
MCF7	chr5	chr6	23077	4522	120	484	0.835408	0.836153	0.801325	0.096684	0.904742
MCF7	chr5	chr4	12674	2666	108	316	0.824029	0.826206	0.745283	0.105969	0.872904
MCF7	chr5	chr3	52277	6121	183	734	0.89372	0.895185	0.800436	0.107075	0.931111
MCF7	chr5	chr2	38140	6163	171	693	0.859765	0.86089	0.802083	0.101079	0.915302
MCF7	chr5	chr1	62072	8248	217	980	0.881637	0.882708	0.818713	0.106199	0.925936
MCF7	chr4	chrX	10052	1587	72	178	0.860459	0.863648	0.712	0.10085	0.882039
MCF7	chr4	chr22	6304	1201	46	120	0.83744	0.839973	0.722892	0.0908403	0.888234
MCF7	chr4	chr21	8186	1075	29	129	0.88279	0.883922	0.816456	0.107143	0.932864
MCF7	chr4	chr20	262151	10431	101	506	0.961448	0.961733	0.833608	0.046265	0.972564
MCF7	chr4	chr19	20090	3391	68	261	0.854725	0.855585	0.793313	0.0714677	0.905694
MCF7	chr4	chr18	5072	1184	44	139	0.809287	0.810742	0.759563	0.105064	0.858589
MCF7	chr4	chr17	73473	7873	106	545	0.902692	0.903216	0.837174	0.0647422	0.945071
MCF7	chr4	chr16	17539	3037	85	360	0.851482	0.852401	0.808989	0.105976	0.911775
MCF7	chr4	chr15	23386	3583	71	408	0.866876	0.867144	0.851775	0.10223	0.935887
MCF7	chr4	chr14	28888	4038	83	458	0.876864	0.877361	0.84658	0.101868	0.931824
MCF7	chr4	chr13	6024	1387	34	151	0.812928	0.812846	0.816216	0.0981795	0.893322
MCF7	chr4	chr12	22646	4448	140	522	0.834702	0.835831	0.78852	0.10503	0.902461
MCF7	chr4	chr11	21476	4866	132	570	0.81519	0.815276	0.811966	0.104857	0.891857
MCF7	chr4	chr10	19054	4178	80	416	0.82055	0.820162	0.83871	0.0905529	0.907092
MCF7	chr4	chr9	16378	3526	88	463	0.823319	0.82285	0.84029	0.116069	0.904474
MCF7	chr4	chr8	31112	4293	112	554	0.87788	0.878746	0.831832	0.114298	0.932912
MCF7	chr4	chr7	19583	4486	114	492	0.813576	0.813619	0.811881	0.0988349	0.894019
MCF7	chr4	chr6	22996	4603	125	479	0.832358	0.833219	0.793046	0.0942542	0.898758
MCF7	chr4	chr5	26583	4902	92	563	0.844617	0.844307	0.859542	0.103019	0.917054
MCF7	chr4	chr3	52030	6368	203	714	0.889219	0.890955	0.778626	0.100819	0.922684
MCF7	chr4	chr2	37627	6676	156	708	0.848739	0.84931	0.819444	0.095883	0.91578
MCF7	chr4	chr1	61580	8740	226	971	0.874631	0.875711	0.811195	0.0999897	0.921499
MCF7	chr3	chrX	9143	2496	48	202	0.786021	0.785549	0.808	0.0748703	0.866264
MCF7	chr3	chr22	5822	1683	30	136	0.776691	0.77575	0.819277	0.0747664	0.876631
MCF7	chr3	chr21	7775	1486	25	133	0.83958	0.839542	0.841772	0.0821495	0.917218
MCF7	chr3	chr20	265888	6694	82	525	0.975197	0.975442	0.864909	0.0727248	0.985618
MCF7	chr3	chr19	18717	4764	53	276	0.79769	0.797113	0.838906	0.0547619	0.894314
MCF7	chr3	chr18	4552	1704	39	144	0.729306	0.727621	0.786885	0.0779221	0.846109
MCF7	chr3	chr17	72218	9128	44	607	0.888142	0.887788	0.932412	0.0623523	0.961784
MCF7	chr3	chr16	16289	4287	57	388	0.79335	0.79165	0.87191	0.0829947	0.907648
MCF7	chr3	chr15	22039	4930	44	435	0.818785	0.817198	0.908142	0.0810811	0.933842
MCF7	chr3	chr14	27463	5463	72	469	0.834613	0.834082	0.866913	0.0790627	0.927712
MCF7	chr3	chr13	5281	2130	23	162	0.716561	0.712589	0.875676	0.0706806	0.882956
MCF7	chr3	chr12	20847	6247	79	583	0.772085	0.769432	0.880665	0.0853587	0.900563
MCF7	chr3	chr11	19529	6813	98	604	0.744453	0.741364	0.860399	0.0814345	0.879333
MCF7	chr3	chr10	17778	5454	56	440	0.767785	0.765238	0.887097	0.0746522	0.902792
MCF7	chr3	chr9	15247	4657	58	493	0.769494	0.766027	0.894737	0.0957282	0.902442
MCF7	chr3	chr8	29274	6131	65	601	0.828228	0.826832	0.902402	0.0892751	0.930197
MCF7	chr3	chr7	18179	5890	82	524	0.757974	0.755287	0.864686	0.0816963	0.889062
MCF7	chr3	chr6	20863	6736	65	539	0.758855	0.755933	0.892384	0.0740893	0.893119
MCF7	chr3	chr5	24641	6844	60	595	0.78519	0.782627	0.908397	0.0799839	0.912977
MCF7	chr3	chr4	11095	4245	67	357	0.726465	0.723272	0.841981	0.077575	0.865007
MCF7	chr3	chr2	35272	9031	96	768	0.797928	0.796154	0.888889	0.0783753	0.909845
MCF7	chr3	chr1	57980	12340	164	1033	0.82516	0.824516	0.862991	0.0772452	0.917901
MCF7	chr2	chrX	9457	2182	60	190	0.811422	0.812527	0.76	0.0801012	0.869448
MCF7	chr2	chr22	5916	1589	30	136	0.788945	0.788274	0.819277	0.0788406	0.887856
MCF7	chr2	chr21	7858	1403	18	140	0.849135	0.848504	0.886076	0.0907323	0.931675
MCF7	chr2	chr20	255155	17427	49	558	0.93603	0.936067	0.919275	0.0310259	0.978527
MCF7	chr2	chr19	18812	4669	34	295	0.802478	0.801158	0.896657	0.0594279	0.916432
MCF7	chr2	chr18	4761	1495	39	144	0.761764	0.761029	0.786885	0.0878585	0.862071
MCF7	chr2	chr17	67268	14078	36	615	0.827872	0.826937	0.9447	0.0418567	0.953812
MCF7	chr2	chr16	16235	4341	39	406	0.791637	0.789026	0.91236	0.0855277	0.920165
MCF7	chr2	chr15	22260	4709	41	438	0.826945	0.825392	0.914405	0.0850981	0.938119
MCF7	chr2	chr14	27639	5287	43	498	0.840739	0.839428	0.920518	0.0860847	0.938659
MCF7	chr2	chr13	5638	1773	19	166	0.764086	0.760761	0.897297	0.0856111	0.899233
MCF7	chr2	chr12	21463	5631	85	577	0.794063	0.792168	0.871601	0.0929446	0.907287
MCF7	chr2	chr11	20335	6007	98	604	0.774257	0.771961	0.860399	0.0913629	0.888357
MCF7	chr2	chr10	18403	4829	53	443	0.794252	0.79214	0.893145	0.0840288	0.911648
MCF7	chr2	chr9	15776	4128	70	481	0.794769	0.792605	0.872958	0.104361	0.908608
MCF7	chr2	chr8	30124	5281	71	595	0.851626	0.85084	0.893393	0.101259	0.933244
MCF7	chr2	chr7	18766	5303	79	527	0.781884	0.779675	0.869637	0.0903945	0.894519
MCF7	chr2	chr6	21671	5928	70	534	0.787328	0.78521	0.884106	0.082637	0.90735
MCF7	chr2	chr5	25490	5995	71	584	0.811263	0.809592	0.891603	0.0887673	0.916524
MCF7	chr2	chr4	11705	3635	66	358	0.765225	0.763038	0.84434	0.0896569	0.875851
MCF7	chr2	chr3	50047	8351	124	793	0.857119	0.856999	0.864776	0.0867235	0.931709
MCF7	chr2	chr1	59569	10751	146	1051	0.847631	0.847113	0.878028	0.0890527	0.927542
MCF7	chr1	chrX	9652	1987	51	199	0.828581	0.829281	0.796	0.0910339	0.880764
MCF7	chr1	chr22	6091	1414	21	145	0.812932	0.811592	0.873494	0.0930083	0.9129
MCF7	chr1	chr21	8055	1206	24	134	0.869413	0.869776	0.848101	0.1	0.93144
MCF7	chr1	chr20	265399	7183	112	495	0.973297	0.973648	0.815486	0.0644699	0.978323
MCF7	chr1	chr19	19681	3800	36	293	0.838891	0.838167	0.890578	0.0715856	0.929275
MCF7	chr1	chr18	4951	1305	42	141	0.790806	0.7914	0.770492	0.0975104	0.869575
MCF7	chr1	chr17	72133	9213	46	605	0.887081	0.886743	0.929339	0.0616215	0.963117
MCF7	chr1	chr16	17112	3464	55	390	0.832596	0.831649	0.876404	0.101194	0.922859
MCF7	chr1	chr15	23044	3925	55	424	0.854999	0.854463	0.885177	0.0974937	0.941096
MCF7	chr1	chr14	28818	4108	74	467	0.875041	0.875235	0.863216	0.102077	0.942668
MCF7	chr1	chr13	5813	1598	23	162	0.786598	0.784375	0.875676	0.0920455	0.90485
MCF7	chr1	chr12	22239	4855	89	573	0.821876	0.820809	0.865559	0.105564	0.912546
MCF7	chr1	chr11	21052	5290	103	599	0.800584	0.79918	0.853276	0.101715	0.903498
MCF7	chr1	chr10	18810	4422	62	434	0.811025	0.809659	0.875	0.089374	0.919319
MCF7	chr1	chr9	16044	3860	70	481	0.807871	0.806069	0.872958	0.110804	0.912819
MCF7	chr1	chr8	30742	4663	97	569	0.868038	0.868295	0.854354	0.108754	0.936086
MCF7	chr1	chr7	19331	4738	88	518	0.804417	0.803149	0.854785	0.098554	0.901387
MCF7	chr1	chr6	22631	4968	88	516	0.820728	0.819993	0.854305	0.0940919	0.909113
MCF7	chr1	chr5	26325	5160	83	572	0.83687	0.836112	0.873282	0.0997906	0.92055
MCF7	chr1	chr4	12085	3255	75	349	0.788759	0.78781	0.823113	0.0968368	0.88155
MCF7	chr1	chr3	51797	6601	144	773	0.886285	0.886965	0.842966	0.104828	0.940644
MCF7	chr1	chr2	37152	7151	126	738	0.838887	0.838589	0.854167	0.093548	0.922343
HeLa	chrX	chr22	9502	2338	24	176	0.803821	0.802534	0.88	0.070008	0.910833
HeLa	chrX	chr21	6718	1056	14	126	0.864797	0.864163	0.9	0.106599	0.94087
HeLa	chrX	chr20	32240	3791	60	456	0.894629	0.894785	0.883721	0.10737	0.949698
HeLa	chrX	chr19	26642	4812	87	504	0.847121	0.847015	0.852792	0.0948081	0.922216
HeLa	chrX	chr18	9694	2256	27	287	0.813845	0.811213	0.914013	0.112859	0.93217
HeLa	chrX	chr17	28170	5837	124	832	0.829505	0.828359	0.870293	0.124756	0.919061
HeLa	chrX	chr16	18277	4106	49	438	0.818321	0.816557	0.899384	0.0963908	0.923259
HeLa	chrX	chr15	23932	4424	56	709	0.846159	0.843984	0.926797	0.138126	0.946744
HeLa	chrX	chr14	20332	3786	65	536	0.844209	0.843022	0.891847	0.124017	0.933011
HeLa	chrX	chr13	7610	1934	22	190	0.799508	0.79736	0.896226	0.0894539	0.915701
HeLa	chrX	chr12	26777	6006	154	965	0.8183	0.816795	0.862377	0.138431	0.905875
HeLa	chrX	chr11	32910	7196	145	1081	0.822389	0.820575	0.881729	0.130603	0.921243
HeLa	chrX	chr10	26555	4826	81	676	0.847315	0.846213	0.892999	0.122864	0.936513
HeLa	chrX	chr9	26657	5486	84	757	0.83113	0.829325	0.900119	0.121256	0.934295
HeLa	chrX	chr8	23116	5280	68	685	0.816529	0.814058	0.909695	0.114837	0.923886
HeLa	chrX	chr7	19522	4903	83	726	0.802409	0.799263	0.897404	0.128975	0.918601
HeLa	chrX	chr6	23941	6534	103	898	0.789141	0.785595	0.897103	0.120829	0.908153
HeLa	chrX	chr5	39400	6469	97	991	0.86017	0.858968	0.910846	0.132842	0.942071
HeLa	chrX	chr4	11580	3371	54	398	0.777641	0.77453	0.880531	0.105598	0.901097
HeLa	chrX	chr3	27418	6581	123	1057	0.809432	0.806435	0.895763	0.138387	0.918986
HeLa	chrX	chr2	35174	7713	95	941	0.822234	0.820155	0.908301	0.108736	0.925554
HeLa	chrX	chr1	64991	12858	249	1971	0.836304	0.834834	0.887838	0.132915	0.931111
HeLa	chr22	chrX	18907	1556	138	342	0.919114	0.92396	0.7125	0.18019	0.926843
HeLa	chr22	chr21	7004	770	27	113	0.899292	0.900952	0.807143	0.127973	0.922274
HeLa	chr22	chr20	33498	2533	113	403	0.9276	0.929699	0.781008	0.137262	0.941958
HeLa	chr22	chr19	28282	3172	123	468	0.897176	0.899154	0.791878	0.128571	0.922585
HeLa	chr22	chr18	10675	1275	59	255	0.891226	0.893305	0.812102	0.166667	0.931494
HeLa	chr22	chr17	29920	4087	198	758	0.877442	0.879819	0.792887	0.15645	0.917834
HeLa	chr22	chr16	19437	2946	73	414	0.867993	0.868382	0.850103	0.123214	0.923047
HeLa	chr22	chr15	25091	3265	115	650	0.883933	0.884857	0.849673	0.166028	0.939682
HeLa	chr22	chr14	21620	2498	123	478	0.893968	0.896426	0.795341	0.160618	0.927955
HeLa	chr22	chr13	8343	1201	54	158	0.871361	0.874162	0.745283	0.116262	0.907984
HeLa	chr22	chr12	28714	4069	287	832	0.871512	0.875881	0.743521	0.169761	0.90027
HeLa	chr22	chr11	35290	4816	256	970	0.877286	0.879918	0.791191	0.167646	0.918463
HeLa	chr22	chr10	28158	3223	154	603	0.894922	0.897295	0.796565	0.157606	0.932758
HeLa	chr22	chr9	28210	3933	153	688	0.876122	0.877641	0.818074	0.148886	0.926344
HeLa	chr22	chr8	25004	3392	170	583	0.8778	0.880547	0.774236	0.146667	0.911929
HeLa	chr22	chr7	21223	3202	208	601	0.864865	0.868905	0.742892	0.158033	0.910086
HeLa	chr22	chr6	26779	3696	267	734	0.874095	0.87872	0.733267	0.165688	0.898623
HeLa	chr22	chr5	41480	4389	219	869	0.901868	0.904314	0.798713	0.165272	0.934703
HeLa	chr22	chr4	13056	1895	128	324	0.868662	0.873253	0.716814	0.146012	0.887085
HeLa	chr22	chr3	29606	4393	261	919	0.867705	0.87079	0.778814	0.173005	0.912703
HeLa	chr22	chr2	38177	4710	243	793	0.887234	0.890177	0.765444	0.144103	0.914936
HeLa	chr22	chr1	69967	7882	464	1756	0.895765	0.898753	0.790991	0.182195	0.92907
HeLa	chr21	chrX	18089	2374	90	390	0.882347	0.883986	0.8125	0.1411	0.921827
HeLa	chr21	chr22	9772	2068	32	168	0.825581	0.825338	0.84	0.0751342	0.903044
HeLa	chr21	chr20	32154	3877	96	420	0.891291	0.892398	0.813953	0.0977426	0.929672
HeLa	chr21	chr19	26474	4980	112	479	0.841098	0.841674	0.810491	0.087745	0.906368
HeLa	chr21	chr18	10196	1754	52	262	0.85274	0.853222	0.834395	0.12996	0.924218
HeLa	chr21	chr17	28690	5317	179	777	0.842805	0.84365	0.812762	0.127502	0.906179
HeLa	chr21	chr16	18789	3594	83	404	0.839222	0.839432	0.829569	0.101051	0.91316
HeLa	chr21	chr15	24421	3935	102	663	0.861372	0.861229	0.866667	0.144193	0.934851
HeLa	chr21	chr14	20845	3273	102	499	0.863465	0.864292	0.830283	0.132291	0.921531
HeLa	chr21	chr13	7732	1812	35	177	0.810681	0.810142	0.834906	0.0889894	0.905659
HeLa	chr21	chr12	27558	5225	221	898	0.839361	0.840619	0.802502	0.14666	0.8948
HeLa	chr21	chr11	33655	6451	220	1006	0.8386	0.839151	0.820555	0.134907	0.909744
HeLa	chr21	chr10	27224	4157	128	629	0.866669	0.867531	0.830911	0.131425	0.924501
HeLa	chr21	chr9	27468	4675	128	713	0.854384	0.854556	0.8478	0.132331	0.926088
HeLa	chr21	chr8	23770	4626	130	623	0.836838	0.83709	0.827357	0.118689	0.911323
HeLa	chr21	chr7	20013	4412	134	675	0.819846	0.819365	0.834363	0.132691	0.900703
HeLa	chr21	chr6	24869	5606	192	809	0.815796	0.816046	0.808192	0.126111	0.892756
HeLa	chr21	chr5	40182	5687	154	934	0.87561	0.876016	0.858456	0.141066	0.932941
HeLa	chr21	chr4	11886	3065	86	366	0.795429	0.794997	0.809735	0.106674	0.879787
HeLa	chr21	chr3	28356	5643	197	983	0.833992	0.834025	0.833051	0.148355	0.907835
HeLa	chr21	chr2	35713	7174	168	868	0.832844	0.832723	0.837838	0.107933	0.90819
HeLa	chr21	chr1	66130	11719	373	1847	0.84898	0.849465	0.831982	0.136149	0.918806
HeLa	chr20	chrX	17852	2611	57	423	0.872607	0.872404	0.88125	0.13942	0.937527
HeLa	chr20	chr22	9130	2710	16	184	0.773588	0.771115	0.92	0.0635798	0.912957
HeLa	chr20	chr21	6574	1200	17	123	0.846222	0.845639	0.878571	0.0929705	0.931744
HeLa	chr20	chr19	26101	5353	73	518	0.830676	0.829815	0.876481	0.0882303	0.925305
HeLa	chr20	chr18	9760	2190	28	286	0.819145	0.816736	0.910828	0.115509	0.929746
HeLa	chr20	chr17	27478	6529	101	855	0.810371	0.80801	0.894351	0.115791	0.918814
HeLa	chr20	chr16	18031	4352	52	435	0.807433	0.805567	0.893224	0.0908711	0.920855
HeLa	chr20	chr15	23399	4957	48	717	0.828131	0.825187	0.937255	0.126366	0.944798
HeLa	chr20	chr14	20181	3937	66	535	0.83806	0.836761	0.890183	0.119633	0.932077
HeLa	chr20	chr13	7531	2013	22	190	0.79141	0.789082	0.896226	0.086246	0.910922
HeLa	chr20	chr12	26315	6468	156	963	0.804613	0.802703	0.86059	0.129592	0.903859
HeLa	chr20	chr11	32480	7626	123	1103	0.812518	0.809854	0.899674	0.12636	0.924365
HeLa	chr20	chr10	26481	4900	83	674	0.84495	0.843855	0.890357	0.120919	0.934587
HeLa	chr20	chr9	26341	5802	80	761	0.821671	0.819494	0.904875	0.115953	0.932127
HeLa	chr20	chr8	22968	5428	62	691	0.811657	0.808846	0.917663	0.112927	0.920965
HeLa	chr20	chr7	19268	5157	73	736	0.79274	0.788864	0.909765	0.124894	0.914728
HeLa	chr20	chr6	24248	6227	114	887	0.798545	0.795669	0.886114	0.124684	0.902605
HeLa	chr20	chr5	38976	6893	89	999	0.851311	0.849724	0.918199	0.126584	0.941383
HeLa	chr20	chr4	11530	3421	59	393	0.77407	0.771186	0.869469	0.103041	0.898153
HeLa	chr20	chr3	27240	6759	109	1071	0.80477	0.8012	0.907627	0.136782	0.918764
HeLa	chr20	chr2	35238	7649	91	945	0.823783	0.821648	0.912162	0.10996	0.923042
HeLa	chr20	chr1	64950	12899	234	1986	0.835979	0.834307	0.894595	0.133423	0.930735
HeLa	chr19	chrX	18897	1566	142	338	0.918445	0.923472	0.704167	0.177521	0.92973
HeLa	chr19	chr22	10141	1699	29	171	0.856478	0.856503	0.855	0.0914439	0.930088
HeLa	chr19	chr21	6946	828	26	114	0.89209	0.893491	0.814286	0.121019	0.930429
HeLa	chr19	chr20	33114	2917	101	415	0.917421	0.919042	0.804264	0.12455	0.950379
HeLa	chr19	chr18	10682	1268	70	244	0.8909	0.893891	0.77707	0.161376	0.927181
HeLa	chr19	chr17	29652	4355	140	816	0.871436	0.871938	0.853556	0.157803	0.934625
HeLa	chr19	chr16	19393	2990	68	419	0.866288	0.866416	0.86037	0.12291	0.937619
HeLa	chr19	chr15	25029	3327	95	670	0.88249	0.88267	0.875817	0.167626	0.944872
HeLa	chr19	chr14	21548	2570	122	479	0.891096	0.893441	0.797005	0.157101	0.933051
HeLa	chr19	chr13	8250	1294	62	150	0.861009	0.864417	0.707547	0.103878	0.89844
HeLa	chr19	chr12	28655	4128	295	824	0.869536	0.874081	0.736372	0.166397	0.903863
HeLa	chr19	chr11	34946	5160	232	994	0.869544	0.871341	0.810767	0.161521	0.923653
HeLa	chr19	chr10	28014	3367	159	598	0.890286	0.892706	0.78996	0.15082	0.933291
HeLa	chr19	chr9	28291	3852	164	677	0.878244	0.880161	0.804994	0.149481	0.929897
HeLa	chr19	chr8	24807	3589	191	562	0.870321	0.873609	0.746348	0.135389	0.906982
HeLa	chr19	chr7	21163	3262	234	575	0.861457	0.866448	0.710754	0.149857	0.899658
HeLa	chr19	chr6	26536	3939	251	750	0.866883	0.870747	0.749251	0.159949	0.901032
HeLa	chr19	chr5	41456	4413	259	829	0.900505	0.903791	0.761949	0.158146	0.932244
HeLa	chr19	chr4	12986	1965	145	307	0.863014	0.868571	0.679204	0.135123	0.877552
HeLa	chr19	chr3	29700	4299	273	907	0.870036	0.873555	0.768644	0.174222	0.911856
HeLa	chr19	chr2	37754	5133	259	777	0.87724	0.880313	0.75	0.131472	0.915741
HeLa	chr19	chr1	69310	8539	437	1783	0.887897	0.890313	0.803153	0.172738	0.933395
HeLa	chr18	chrX	17893	2570	74	406	0.873753	0.874407	0.845833	0.136425	0.928102
HeLa	chr18	chr22	9786	2054	30	170	0.82691	0.82652	0.85	0.0764388	0.909001
HeLa	chr18	chr21	6761	1013	17	123	0.869851	0.869694	0.878571	0.108275	0.928836
HeLa	chr18	chr20	32338	3693	76	440	0.896873	0.897505	0.852713	0.10646	0.941706
HeLa	chr18	chr19	27120	4334	115	476	0.861164	0.862211	0.805415	0.0989605	0.911777
HeLa	chr18	chr17	28749	5258	174	782	0.844636	0.845385	0.817992	0.12947	0.910876
HeLa	chr18	chr16	18731	3652	61	426	0.837648	0.83684	0.874743	0.104463	0.918576
HeLa	chr18	chr15	24272	4084	66	699	0.857491	0.855974	0.913725	0.146143	0.941631
HeLa	chr18	chr14	20606	3512	87	514	0.854403	0.854383	0.855241	0.12767	0.926037
HeLa	chr18	chr13	7663	1881	29	183	0.804223	0.802913	0.863208	0.0886628	0.909239
HeLa	chr18	chr12	27347	5436	201	918	0.833727	0.834182	0.820375	0.144476	0.898514
HeLa	chr18	chr11	33766	6340	196	1030	0.841866	0.841919	0.840131	0.139756	0.915457
HeLa	chr18	chr10	27055	4326	118	639	0.861721	0.862146	0.844122	0.128701	0.926712
HeLa	chr18	chr9	27230	4913	116	725	0.847532	0.847152	0.862069	0.128592	0.928638
HeLa	chr18	chr8	23530	4866	95	658	0.829805	0.828638	0.873838	0.119117	0.918603
HeLa	chr18	chr7	20007	4418	115	694	0.820361	0.81912	0.857849	0.135759	0.910251
HeLa	chr18	chr6	24999	5476	159	842	0.820975	0.820312	0.841159	0.13327	0.896743
HeLa	chr18	chr5	39920	5949	134	954	0.870456	0.870305	0.876838	0.138201	0.936634
HeLa	chr18	chr4	11690	3261	70	382	0.783743	0.781887	0.845133	0.104859	0.887837
HeLa	chr18	chr3	28035	5964	164	1016	0.825805	0.824583	0.861017	0.145559	0.913062
HeLa	chr18	chr2	35697	7190	132	904	0.833299	0.83235	0.872587	0.111688	0.914958
HeLa	chr18	chr1	66561	11288	352	1868	0.854625	0.855001	0.841441	0.141988	0.922767
HeLa	chr17	chrX	18732	1731	108	372	0.91219	0.915408	0.775	0.17689	0.938863
HeLa	chr17	chr22	9997	1843	22	178	0.8451	0.844341	0.89	0.0880752	0.925333
HeLa	chr17	chr21	6874	900	18	122	0.884003	0.884229	0.871429	0.119374	0.936179
HeLa	chr17	chr20	33152	2879	82	434	0.918981	0.920097	0.841085	0.130999	0.951758
HeLa	chr17	chr19	27749	3705	67	524	0.882291	0.882209	0.886633	0.123906	0.94137
HeLa	chr17	chr18	10276	1674	38	276	0.860404	0.859916	0.878981	0.141538	0.9349
HeLa	chr17	chr16	19248	3135	67	420	0.859991	0.859938	0.862423	0.118143	0.932942
HeLa	chr17	chr15	24761	3595	70	695	0.874146	0.873219	0.908497	0.162005	0.950957
HeLa	chr17	chr14	21143	2975	80	521	0.876411	0.876648	0.866889	0.149027	0.939431
HeLa	chr17	chr13	8072	1472	41	171	0.844916	0.845767	0.806604	0.104078	0.911881
HeLa	chr17	chr12	28166	4617	191	928	0.858179	0.859165	0.829312	0.167358	0.91816
HeLa	chr17	chr11	34538	5568	163	1063	0.861342	0.861168	0.867047	0.160308	0.930553
HeLa	chr17	chr10	27622	3759	91	666	0.880204	0.880214	0.879789	0.150508	0.943134
HeLa	chr17	chr9	27697	4446	93	748	0.862388	0.861681	0.889417	0.144012	0.941135
HeLa	chr17	chr8	24414	3982	111	642	0.859584	0.859769	0.85259	0.138841	0.924814
HeLa	chr17	chr7	20666	3759	122	687	0.8462	0.8461	0.849197	0.154521	0.919304
HeLa	chr17	chr6	25639	4836	155	846	0.841435	0.841313	0.845155	0.148891	0.911846
HeLa	chr17	chr5	40899	4970	131	957	0.891369	0.891648	0.879596	0.161464	0.94401
HeLa	chr17	chr4	12520	2431	87	365	0.836525	0.837402	0.807522	0.130544	0.896221
HeLa	chr17	chr3	28926	5073	163	1017	0.851161	0.85079	0.861864	0.166995	0.921902
HeLa	chr17	chr2	37109	5778	144	892	0.865173	0.865274	0.861004	0.133733	0.92494
HeLa	chr17	chr1	68176	9673	274	1946	0.87577	0.875747	0.876577	0.167484	0.940211
HeLa	chr16	chrX	18554	1909	103	377	0.90393	0.90671	0.785417	0.164917	0.933804
HeLa	chr16	chr22	10080	1760	32	168	0.851163	0.851351	0.84	0.0871369	0.920644
HeLa	chr16	chr21	6844	930	22	118	0.879707	0.88037	0.842857	0.112595	0.933998
HeLa	chr16	chr20	32717	3314	79	437	0.907161	0.908024	0.846899	0.116502	0.943489
HeLa	chr16	chr19	27743	3711	101	490	0.881042	0.882018	0.829103	0.116639	0.932352
HeLa	chr16	chr18	10441	1509	50	264	0.87288	0.873724	0.840764	0.1489	0.930619
HeLa	chr16	chr17	29419	4588	161	795	0.864171	0.865087	0.83159	0.147687	0.926462
HeLa	chr16	chr15	24752	3604	78	687	0.873562	0.872902	0.898039	0.160103	0.947249
HeLa	chr16	chr14	21363	2755	107	494	0.884219	0.88577	0.821963	0.152047	0.933955
HeLa	chr16	chr13	8030	1514	43	169	0.840406	0.841366	0.79717	0.100416	0.906107
HeLa	chr16	chr12	28159	4624	228	891	0.856882	0.858951	0.796247	0.161559	0.907667
HeLa	chr16	chr11	34546	5560	234	992	0.859818	0.861367	0.809135	0.151404	0.920008
HeLa	chr16	chr10	27807	3574	119	638	0.885089	0.886109	0.842801	0.151472	0.935811
HeLa	chr16	chr9	27806	4337	115	726	0.865025	0.865072	0.863258	0.143393	0.935904
HeLa	chr16	chr8	24508	3888	137	616	0.861916	0.863079	0.818061	0.136767	0.917451
HeLa	chr16	chr7	20755	3670	169	640	0.847864	0.849744	0.7911	0.148492	0.910093
HeLa	chr16	chr6	26064	4411	223	778	0.852777	0.855258	0.777223	0.149933	0.903035
HeLa	chr16	chr5	40823	5046	151	937	0.889324	0.889991	0.861213	0.15661	0.940594
HeLa	chr16	chr4	12565	2386	106	346	0.838213	0.840412	0.765487	0.126647	0.884572
HeLa	chr16	chr3	29151	4848	219	961	0.855965	0.857408	0.814407	0.165433	0.914255
HeLa	chr16	chr2	37367	5520	182	854	0.870182	0.87129	0.824324	0.133982	0.920114
HeLa	chr16	chr1	68640	9209	367	1853	0.880403	0.881707	0.834685	0.16751	0.930663
HeLa	chr15	chrX	18704	1759	105	375	0.910997	0.91404	0.78125	0.175726	0.932649
HeLa	chr15	chr22	10107	1733	31	169	0.853488	0.853632	0.845	0.0888538	0.918563
HeLa	chr15	chr21	6907	867	23	117	0.887541	0.888474	0.835714	0.118902	0.930038
HeLa	chr15	chr20	33197	2834	85	431	0.92013	0.921346	0.835271	0.132006	0.948217
HeLa	chr15	chr19	28080	3374	108	483	0.89134	0.892732	0.817259	0.125227	0.92629
HeLa	chr15	chr18	10492	1458	53	261	0.876794	0.877992	0.83121	0.151832	0.927607
HeLa	chr15	chr17	29815	4192	179	777	0.874982	0.876731	0.812762	0.156369	0.920835
HeLa	chr15	chr16	19431	2952	74	413	0.867687	0.868114	0.848049	0.122734	0.926918
HeLa	chr15	chr14	21436	2682	101	500	0.887415	0.888797	0.831947	0.157134	0.933361
HeLa	chr15	chr13	8150	1394	43	169	0.852706	0.85394	0.79717	0.108125	0.908837
HeLa	chr15	chr12	28547	4236	236	883	0.86809	0.870787	0.789097	0.172495	0.903527
HeLa	chr15	chr11	35004	5102	237	989	0.870826	0.872787	0.806688	0.162371	0.920364
HeLa	chr15	chr10	27994	3387	133	624	0.890472	0.892068	0.824306	0.155572	0.934745
HeLa	chr15	chr9	28163	3980	125	716	0.875546	0.876178	0.851367	0.15247	0.933874
HeLa	chr15	chr8	24594	3802	135	618	0.864935	0.866108	0.820717	0.139819	0.919311
HeLa	chr15	chr7	20943	3482	162	647	0.855592	0.857441	0.799753	0.156697	0.911844
HeLa	chr15	chr6	26195	4280	197	804	0.857765	0.859557	0.803197	0.158143	0.903947
HeLa	chr15	chr5	41062	4807	143	945	0.894584	0.895202	0.868566	0.164291	0.943676
HeLa	chr15	chr4	12698	2253	114	338	0.846329	0.849308	0.747788	0.130452	0.882539
HeLa	chr15	chr3	29376	4623	207	973	0.862702	0.864025	0.824576	0.173874	0.916255
HeLa	chr15	chr2	37581	5306	196	840	0.874735	0.87628	0.810811	0.136674	0.915822
HeLa	chr15	chr1	69163	8686	385	1835	0.88671	0.888425	0.826577	0.174413	0.930302
HeLa	chr14	chrX	18290	2173	81	399	0.892375	0.893808	0.83125	0.155132	0.936466
HeLa	chr14	chr22	9817	2023	23	177	0.830066	0.829139	0.885	0.0804545	0.925003
HeLa	chr14	chr21	6754	1020	19	121	0.868714	0.868793	0.864286	0.106047	0.937551
HeLa	chr14	chr20	32783	3248	78	438	0.908994	0.909855	0.848837	0.118828	0.950661
HeLa	chr14	chr19	27593	3861	96	495	0.876517	0.877249	0.837563	0.113636	0.931166
HeLa	chr14	chr18	10104	1846	35	279	0.846624	0.845523	0.888535	0.131294	0.931731
HeLa	chr14	chr17	29091	4916	148	808	0.855161	0.855442	0.845188	0.14116	0.9278
HeLa	chr14	chr16	18982	3401	67	420	0.84836	0.848054	0.862423	0.109919	0.928338
HeLa	chr14	chr15	24365	3991	66	699	0.860685	0.859254	0.913725	0.149041	0.948535
HeLa	chr14	chr13	7789	1755	30	182	0.817036	0.816115	0.858491	0.0939597	0.916954
HeLa	chr14	chr12	27477	5306	188	931	0.837945	0.838148	0.831993	0.14927	0.910304
HeLa	chr14	chr11	33913	6193	160	1066	0.846293	0.845584	0.869494	0.146852	0.927701
HeLa	chr14	chr10	27274	4107	92	665	0.869345	0.869125	0.878468	0.139355	0.939209
HeLa	chr14	chr9	27266	4877	99	742	0.849139	0.848272	0.882283	0.132052	0.936733
HeLa	chr14	chr8	23857	4539	102	651	0.840784	0.840154	0.864542	0.125434	0.924584
HeLa	chr14	chr7	20149	4276	102	707	0.826504	0.824933	0.873918	0.141882	0.918621
HeLa	chr14	chr6	25238	5237	147	854	0.828949	0.828154	0.853147	0.140207	0.909267
HeLa	chr14	chr5	40425	5444	134	954	0.88121	0.881314	0.876838	0.149109	0.943539
HeLa	chr14	chr4	11994	2957	66	386	0.80374	0.802221	0.853982	0.115465	0.89433
HeLa	chr14	chr3	28197	5802	144	1036	0.830979	0.829348	0.877966	0.151506	0.922621
HeLa	chr14	chr2	36380	6507	124	912	0.849031	0.848276	0.880309	0.122928	0.927301
HeLa	chr14	chr1	67683	10166	295	1925	0.86935	0.869414	0.867117	0.159209	0.93643
HeLa	chr13	chrX	18553	1910	137	343	0.902259	0.906661	0.714583	0.152241	0.921656
HeLa	chr13	chr22	10114	1726	46	154	0.852824	0.854223	0.77	0.0819149	0.898136
HeLa	chr13	chr21	6883	891	25	115	0.884256	0.885387	0.821429	0.114314	0.925765
HeLa	chr13	chr20	33648	2383	173	343	0.930063	0.933863	0.664729	0.125825	0.931433
HeLa	chr13	chr19	28746	2708	210	381	0.908941	0.913906	0.64467	0.123341	0.901145
HeLa	chr13	chr18	10320	1630	52	262	0.862851	0.863598	0.834395	0.138478	0.923512
HeLa	chr13	chr17	29981	4026	277	679	0.876927	0.881613	0.710251	0.144315	0.900858
HeLa	chr13	chr16	19407	2976	103	384	0.865369	0.867042	0.788501	0.114286	0.904385
HeLa	chr13	chr15	25071	3285	137	628	0.88249	0.884152	0.820915	0.160491	0.933756
HeLa	chr13	chr14	21477	2641	143	458	0.887374	0.890497	0.762063	0.14779	0.9219
HeLa	chr13	chr12	28382	4401	299	820	0.861365	0.865754	0.732797	0.157058	0.88954
HeLa	chr13	chr11	35018	5088	300	926	0.869641	0.873136	0.755302	0.153974	0.909217
HeLa	chr13	chr10	27797	3584	160	597	0.883502	0.885791	0.788639	0.142789	0.923745
HeLa	chr13	chr9	28273	3870	172	669	0.877456	0.879601	0.795482	0.147389	0.923632
HeLa	chr13	chr8	24427	3969	149	604	0.858726	0.860227	0.802125	0.13208	0.913762
HeLa	chr13	chr7	20625	3800	151	658	0.843426	0.844422	0.81335	0.1476	0.906505
HeLa	chr13	chr6	26201	4274	251	750	0.85624	0.859754	0.749251	0.149283	0.892286
HeLa	chr13	chr5	41213	4656	227	861	0.896011	0.898494	0.79136	0.156063	0.933373
HeLa	chr13	chr4	12384	2567	95	357	0.827177	0.828306	0.789823	0.122093	0.88567
HeLa	chr13	chr3	28976	5023	227	953	0.850763	0.85226	0.807627	0.159471	0.910048
HeLa	chr13	chr2	37612	5275	242	794	0.874394	0.877002	0.766409	0.130829	0.909128
HeLa	chr13	chr1	69828	8021	624	1596	0.892031	0.896967	0.718919	0.165956	0.916187
HeLa	chr12	chrX	18342	2121	75	405	0.895144	0.89635	0.84375	0.160333	0.940999
HeLa	chr12	chr22	9882	1958	24	176	0.835382	0.834628	0.88	0.0824742	0.927501
HeLa	chr12	chr21	6785	989	15	125	0.873136	0.872781	0.892857	0.112208	0.940543
HeLa	chr12	chr20	32371	3660	55	461	0.89835	0.898421	0.893411	0.111866	0.95331
HeLa	chr12	chr19	27418	4036	80	511	0.871556	0.871686	0.864636	0.112382	0.937556
HeLa	chr12	chr18	10090	1860	29	285	0.845972	0.844351	0.907643	0.132867	0.936139
HeLa	chr12	chr17	28963	5044	114	842	0.852473	0.851678	0.880753	0.143051	0.936891
HeLa	chr12	chr16	18949	3434	52	435	0.847573	0.84658	0.893224	0.112432	0.934264
HeLa	chr12	chr15	24303	4053	51	714	0.859071	0.857067	0.933333	0.14978	0.952554
HeLa	chr12	chr14	20804	3314	71	530	0.863061	0.862592	0.881864	0.137877	0.942035
HeLa	chr12	chr13	7837	1707	31	181	0.821853	0.821144	0.853774	0.0958686	0.920745
HeLa	chr12	chr11	33973	6133	141	1085	0.848205	0.84708	0.884992	0.150319	0.933391
HeLa	chr12	chr10	27270	4111	93	664	0.869189	0.868997	0.877147	0.139058	0.942946
HeLa	chr12	chr9	27305	4838	85	756	0.850746	0.849485	0.89893	0.135145	0.941884
HeLa	chr12	chr8	23901	4495	79	674	0.843082	0.841703	0.895086	0.130393	0.930317
HeLa	chr12	chr7	20294	4131	88	721	0.832805	0.83087	0.891224	0.148599	0.925325
HeLa	chr12	chr6	25189	5286	130	871	0.827932	0.826546	0.87013	0.141465	0.917887
HeLa	chr12	chr5	40165	5704	96	992	0.876483	0.875646	0.911765	0.148148	0.946977
HeLa	chr12	chr4	12041	2910	62	390	0.807051	0.805364	0.862832	0.118182	0.904026
HeLa	chr12	chr3	28311	5688	142	1038	0.834276	0.832701	0.879661	0.154326	0.923691
HeLa	chr12	chr2	36101	6786	115	921	0.842884	0.84177	0.888996	0.119502	0.928465
HeLa	chr12	chr1	66994	10855	270	1950	0.861057	0.860563	0.878378	0.152284	0.938476
HeLa	chr11	chrX	18444	2019	80	400	0.899776	0.901334	0.833333	0.165358	0.938476
HeLa	chr11	chr22	9953	1887	30	170	0.840781	0.840625	0.85	0.0826446	0.924438
HeLa	chr11	chr21	6833	941	19	121	0.878696	0.878955	0.864286	0.113936	0.935101
HeLa	chr11	chr20	32903	3128	74	442	0.912387	0.913186	0.856589	0.12381	0.95315
HeLa	chr11	chr19	27607	3847	93	498	0.877048	0.877694	0.84264	0.114614	0.93172
HeLa	chr11	chr18	10204	1746	44	270	0.854044	0.853891	0.859873	0.133929	0.932419
HeLa	chr11	chr17	29289	4718	138	818	0.86111	0.861264	0.855649	0.14776	0.930788
HeLa	chr11	chr16	19109	3274	59	428	0.854263	0.853728	0.87885	0.115613	0.931196
HeLa	chr11	chr15	24633	3723	60	705	0.870094	0.868705	0.921569	0.159214	0.95226
HeLa	chr11	chr14	21048	3070	86	515	0.872325	0.872709	0.856905	0.143654	0.937872
HeLa	chr11	chr13	7861	1683	37	175	0.823698	0.823659	0.825472	0.0941873	0.914548
HeLa	chr11	chr12	27749	5034	199	920	0.845643	0.846445	0.822163	0.154518	0.910401
HeLa	chr11	chr10	27472	3909	101	656	0.875226	0.875434	0.866579	0.143702	0.939361
HeLa	chr11	chr9	27594	4549	95	746	0.859204	0.858476	0.887039	0.140888	0.939702
HeLa	chr11	chr8	24090	4306	101	652	0.848811	0.848359	0.86587	0.131505	0.925266
HeLa	chr11	chr7	20312	4113	108	701	0.832726	0.831607	0.866502	0.145617	0.919445
HeLa	chr11	chr6	25508	4967	157	844	0.837209	0.837014	0.843157	0.145242	0.910312
HeLa	chr11	chr5	40691	5178	128	960	0.887003	0.887113	0.882353	0.156403	0.946491
HeLa	chr11	chr4	12074	2877	76	376	0.808284	0.807571	0.831858	0.115586	0.895418
HeLa	chr11	chr3	28601	5398	162	1018	0.841951	0.841231	0.862712	0.158666	0.922482
HeLa	chr11	chr2	36655	6232	137	899	0.854996	0.854688	0.867761	0.126069	0.925547
HeLa	chr11	chr1	67924	9925	303	1917	0.87226	0.87251	0.863514	0.161881	0.937109
HeLa	chr10	chrX	18255	2208	86	394	0.890465	0.892098	0.820833	0.151422	0.933323
HeLa	chr10	chr22	9808	2032	29	171	0.828821	0.828378	0.855	0.0776214	0.9185
HeLa	chr10	chr21	6695	1079	13	127	0.862017	0.861204	0.907143	0.105307	0.938529
HeLa	chr10	chr20	32570	3461	70	446	0.903385	0.903944	0.864341	0.114154	0.948999
HeLa	chr10	chr19	27334	4120	100	491	0.86831	0.869015	0.830795	0.106484	0.928073
HeLa	chr10	chr18	9987	1963	31	283	0.83741	0.835732	0.901274	0.126002	0.93466
HeLa	chr10	chr17	28881	5126	141	815	0.849355	0.849266	0.85251	0.137182	0.923894
HeLa	chr10	chr16	18799	3584	63	424	0.840533	0.839878	0.870637	0.105788	0.926981
HeLa	chr10	chr15	24014	4342	60	705	0.848838	0.846875	0.921569	0.139687	0.945101
HeLa	chr10	chr14	20666	3452	65	536	0.857721	0.85687	0.891847	0.134403	0.936152
HeLa	chr10	chr13	7682	1862	26	186	0.806478	0.804904	0.877358	0.0908203	0.914186
HeLa	chr10	chr12	27331	5452	177	942	0.833963	0.833694	0.841823	0.147326	0.911999
HeLa	chr10	chr11	33495	6611	184	1042	0.8356	0.835162	0.849918	0.136156	0.921743
HeLa	chr10	chr9	26943	5200	91	750	0.839589	0.838223	0.891795	0.12605	0.937042
HeLa	chr10	chr8	23622	4774	95	658	0.832962	0.831878	0.873838	0.121134	0.921776
HeLa	chr10	chr7	19822	4603	97	712	0.813743	0.811546	0.880099	0.13396	0.915591
HeLa	chr10	chr6	25039	5436	148	853	0.822595	0.821624	0.852148	0.135634	0.907168
HeLa	chr10	chr5	39601	6268	109	979	0.864195	0.86335	0.899816	0.13509	0.941709
HeLa	chr10	chr4	11924	3027	76	376	0.798546	0.797539	0.831858	0.110491	0.892602
HeLa	chr10	chr3	27802	6197	144	1036	0.81975	0.81773	0.877966	0.143232	0.919265
HeLa	chr10	chr2	36010	6877	122	914	0.840653	0.839648	0.882239	0.117315	0.92649
HeLa	chr10	chr1	66710	11139	282	1938	0.857361	0.856915	0.872973	0.148199	0.934772
HeLa	chr9	chrX	18500	1963	90	390	0.901972	0.904071	0.8125	0.165746	0.935113
HeLa	chr9	chr22	10109	1731	36	164	0.853239	0.853801	0.82	0.0865435	0.91592
HeLa	chr9	chr21	6887	887	23	117	0.885014	0.885902	0.835714	0.116534	0.935246
HeLa	chr9	chr20	32995	3036	83	433	0.914658	0.915739	0.839147	0.12482	0.948991
HeLa	chr9	chr19	27783	3671	113	478	0.881916	0.88329	0.808799	0.115208	0.925071
HeLa	chr9	chr18	10212	1738	41	273	0.854941	0.854561	0.869427	0.135753	0.932962
HeLa	chr9	chr17	29442	4565	172	784	0.864514	0.865763	0.820084	0.146569	0.92197
HeLa	chr9	chr16	19089	3294	59	428	0.853389	0.852835	0.87885	0.114992	0.930215
HeLa	chr9	chr15	24637	3719	71	694	0.869853	0.868846	0.90719	0.157263	0.948473
HeLa	chr9	chr14	21105	3013	86	515	0.874631	0.875073	0.856905	0.145975	0.934461
HeLa	chr9	chr13	8019	1525	37	175	0.839893	0.840214	0.825472	0.102941	0.912401
HeLa	chr9	chr12	28027	4756	206	913	0.853637	0.854925	0.815907	0.161051	0.911928
HeLa	chr9	chr11	34399	5707	202	1024	0.857036	0.857702	0.835237	0.152132	0.923557
HeLa	chr9	chr10	27603	3778	118	639	0.878773	0.879609	0.844122	0.144668	0.938453
HeLa	chr9	chr8	24226	4170	98	655	0.85358	0.853148	0.869854	0.135751	0.924049
HeLa	chr9	chr7	20483	3942	128	681	0.83871	0.838608	0.84178	0.147307	0.918097
HeLa	chr9	chr6	25461	5014	164	837	0.835494	0.835472	0.836164	0.143052	0.906644
HeLa	chr9	chr5	40663	5206	137	951	0.886215	0.886503	0.874081	0.154458	0.943551
HeLa	chr9	chr4	12407	2544	86	366	0.829254	0.829844	0.809735	0.125773	0.891899
HeLa	chr9	chr3	28710	5289	173	1007	0.844737	0.844437	0.85339	0.159943	0.91832
HeLa	chr9	chr2	36812	6075	145	891	0.858389	0.858349	0.860039	0.127907	0.923471
HeLa	chr9	chr1	67952	9897	348	1872	0.872048	0.872869	0.843243	0.159062	0.93337
HeLa	chr8	chrX	18329	2134	75	405	0.894523	0.895714	0.84375	0.159512	0.938654
HeLa	chr8	chr22	9927	1913	28	172	0.838787	0.838429	0.86	0.082494	0.912723
HeLa	chr8	chr21	6866	908	22	118	0.882487	0.8832	0.842857	0.11501	0.939732
HeLa	chr8	chr20	32748	3283	65	451	0.908392	0.908884	0.874031	0.120782	0.948161
HeLa	chr8	chr19	27620	3834	106	485	0.877048	0.878108	0.820643	0.112295	0.924281
HeLa	chr8	chr18	10132	1818	35	279	0.848907	0.847866	0.888535	0.133047	0.932756
HeLa	chr8	chr17	29359	4648	161	795	0.862455	0.863322	0.83159	0.146059	0.92276
HeLa	chr8	chr16	19096	3287	63	424	0.85352	0.853147	0.870637	0.114255	0.929253
HeLa	chr8	chr15	24633	3723	69	696	0.869785	0.868705	0.909804	0.157502	0.948845
HeLa	chr8	chr14	21029	3089	88	513	0.871475	0.871921	0.853577	0.142421	0.933951
HeLa	chr8	chr13	7863	1681	30	182	0.824621	0.823868	0.858491	0.0976919	0.920358
HeLa	chr8	chr12	27790	4993	181	938	0.847384	0.847695	0.838248	0.158152	0.912286
HeLa	chr8	chr11	34411	5695	190	1036	0.857616	0.858001	0.845024	0.153915	0.925455
HeLa	chr8	chr10	27414	3967	99	658	0.873483	0.873586	0.869221	0.14227	0.938128
HeLa	chr8	chr9	27627	4516	103	738	0.859962	0.859503	0.877527	0.140464	0.935359
HeLa	chr8	chr7	20345	4080	110	699	0.833954	0.832958	0.86403	0.146265	0.919308
HeLa	chr8	chr6	25400	5075	153	848	0.833905	0.83347	0.847153	0.143171	0.913045
HeLa	chr8	chr5	40466	5403	122	966	0.882339	0.882208	0.887868	0.151672	0.945273
HeLa	chr8	chr4	12045	2906	71	381	0.806726	0.805632	0.84292	0.115911	0.898913
HeLa	chr8	chr3	28574	5425	155	1025	0.841383	0.840436	0.868644	0.158915	0.920853
HeLa	chr8	chr2	36594	6293	119	917	0.854017	0.853266	0.885135	0.127184	0.924501
HeLa	chr8	chr1	67889	9960	311	1909	0.871723	0.87206	0.85991	0.160839	0.934397
HeLa	chr7	chrX	18507	1956	87	393	0.90245	0.904413	0.81875	0.167305	0.933721
HeLa	chr7	chr22	10116	1724	34	166	0.853987	0.854392	0.83	0.0878307	0.919257
HeLa	chr7	chr21	6867	907	20	120	0.882866	0.883329	0.857143	0.116845	0.933579
HeLa	chr7	chr20	33041	2990	84	432	0.915889	0.917016	0.837209	0.126242	0.944216
HeLa	chr7	chr19	27898	3556	107	484	0.885692	0.886946	0.818951	0.119802	0.923797
HeLa	chr7	chr18	10160	1790	42	272	0.85062	0.850209	0.866242	0.131911	0.934037
HeLa	chr7	chr17	29766	4241	166	790	0.873952	0.87529	0.82636	0.157026	0.924088
HeLa	chr7	chr16	19378	3005	68	419	0.865632	0.865746	0.86037	0.122371	0.92551
HeLa	chr7	chr15	24880	3476	84	681	0.877751	0.877416	0.890196	0.16382	0.946385
HeLa	chr7	chr14	21393	2725	97	504	0.885837	0.887014	0.838602	0.156085	0.93475
HeLa	chr7	chr13	7992	1552	28	184	0.838048	0.837385	0.867925	0.105991	0.915364
HeLa	chr7	chr12	28299	4484	204	915	0.861719	0.863222	0.817694	0.169476	0.911165
HeLa	chr7	chr11	34924	5182	217	1009	0.869375	0.870792	0.823002	0.162979	0.91993
HeLa	chr7	chr10	27606	3775	124	633	0.878679	0.879704	0.836196	0.143603	0.931106
HeLa	chr7	chr9	28017	4126	109	732	0.871604	0.871636	0.870392	0.150679	0.931489
HeLa	chr7	chr8	24447	3949	115	638	0.860578	0.860931	0.847278	0.139089	0.924006
HeLa	chr7	chr6	25709	4766	162	839	0.843436	0.84361	0.838162	0.149688	0.9115
HeLa	chr7	chr5	40810	5059	141	947	0.88926	0.889708	0.870404	0.157676	0.939088
HeLa	chr7	chr4	12179	2772	64	388	0.81588	0.814594	0.858407	0.122785	0.899773
HeLa	chr7	chr3	28949	5050	181	999	0.851303	0.851466	0.84661	0.165151	0.920592
HeLa	chr7	chr2	37159	5728	167	869	0.865788	0.86644	0.838803	0.131727	0.919415
HeLa	chr7	chr1	68447	9402	340	1880	0.87833	0.879228	0.846847	0.166637	0.931011
HeLa	chr6	chrX	18374	2089	75	405	0.896672	0.897913	0.84375	0.16239	0.93776
HeLa	chr6	chr22	9971	1869	31	169	0.842193	0.842145	0.845	0.0829244	0.916925
HeLa	chr6	chr21	6854	920	20	120	0.881223	0.881657	0.857143	0.115385	0.933647
HeLa	chr6	chr20	33105	2926	70	446	0.918023	0.918792	0.864341	0.132266	0.951706
HeLa	chr6	chr19	27989	3465	97	494	0.888844	0.889839	0.835871	0.124779	0.933964
HeLa	chr6	chr18	10171	1779	36	278	0.852006	0.85113	0.88535	0.135148	0.935122
HeLa	chr6	chr17	29677	4330	149	807	0.871893	0.872673	0.844142	0.157096	0.930884
HeLa	chr6	chr16	19197	3186	56	431	0.858242	0.85766	0.88501	0.11916	0.932922
HeLa	chr6	chr15	24544	3812	60	705	0.867038	0.865566	0.921569	0.156077	0.949995
HeLa	chr6	chr14	21079	3039	75	526	0.874024	0.873995	0.875208	0.147546	0.93777
HeLa	chr6	chr13	7801	1743	26	186	0.818676	0.817372	0.877358	0.096423	0.913869
HeLa	chr6	chr12	27938	4845	174	945	0.851956	0.85221	0.844504	0.163212	0.916322
HeLa	chr6	chr11	34349	5757	169	1057	0.856624	0.856455	0.862153	0.155122	0.927281
HeLa	chr6	chr10	27381	4000	100	657	0.872425	0.872534	0.8679	0.141078	0.937009
HeLa	chr6	chr9	27664	4479	97	744	0.861266	0.860654	0.884661	0.142447	0.935537
HeLa	chr6	chr8	23979	4417	95	658	0.845209	0.84445	0.873838	0.129655	0.925383
HeLa	chr6	chr7	20188	4237	89	720	0.828565	0.82653	0.889988	0.145249	0.921458
HeLa	chr6	chr5	40531	5338	135	953	0.883447	0.883625	0.875919	0.151486	0.94287
HeLa	chr6	chr4	11801	3150	54	398	0.791989	0.789312	0.880531	0.112176	0.898647
HeLa	chr6	chr3	28501	5498	144	1036	0.83962	0.838289	0.877966	0.158555	0.919729
HeLa	chr6	chr2	36471	6416	121	915	0.851171	0.850398	0.883205	0.124812	0.925737
HeLa	chr6	chr1	68176	9673	289	1931	0.875582	0.875747	0.86982	0.166408	0.937886
HeLa	chr5	chrX	18526	1937	103	377	0.902593	0.905341	0.785417	0.162921	0.934973
HeLa	chr5	chr22	9888	1952	33	167	0.835133	0.835135	0.835	0.0788108	0.906629
HeLa	chr5	chr21	6872	902	19	121	0.883624	0.883972	0.864286	0.11828	0.936795
HeLa	chr5	chr20	32923	3108	84	432	0.91266	0.913741	0.837209	0.122034	0.945705
HeLa	chr5	chr19	27668	3786	143	448	0.877391	0.879634	0.758037	0.10581	0.914907
HeLa	chr5	chr18	10290	1660	44	270	0.861057	0.861088	0.859873	0.139896	0.930808
HeLa	chr5	chr17	29282	4725	190	766	0.859423	0.861058	0.801255	0.139501	0.915384
HeLa	chr5	chr16	19086	3297	81	406	0.852296	0.852701	0.833676	0.109641	0.920722
HeLa	chr5	chr15	24332	4024	78	687	0.859139	0.85809	0.898039	0.145829	0.941732
HeLa	chr5	chr14	20880	3238	86	515	0.865529	0.865743	0.856905	0.137224	0.931935
HeLa	chr5	chr13	7974	1570	37	175	0.835281	0.835499	0.825472	0.100287	0.914556
HeLa	chr5	chr12	27482	5301	189	930	0.838063	0.8383	0.831099	0.149254	0.906453
HeLa	chr5	chr11	33914	6192	204	1022	0.845253	0.845609	0.833605	0.141669	0.919144
HeLa	chr5	chr10	27652	3729	128	629	0.879986	0.88117	0.830911	0.144332	0.935509
HeLa	chr5	chr9	27326	4817	105	736	0.850776	0.850138	0.875149	0.132541	0.93321
HeLa	chr5	chr8	24090	4306	106	647	0.84864	0.848359	0.85923	0.130628	0.923822
HeLa	chr5	chr7	20359	4066	131	678	0.833677	0.833531	0.838072	0.142917	0.913454
HeLa	chr5	chr6	25254	5221	176	825	0.828536	0.828679	0.824176	0.136454	0.903572
HeLa	chr5	chr4	12409	2542	97	355	0.82867	0.829978	0.785398	0.122541	0.892985
HeLa	chr5	chr3	28523	5476	194	986	0.838824	0.838936	0.835593	0.152584	0.917312
HeLa	chr5	chr2	36877	6010	144	892	0.859891	0.859864	0.861004	0.129238	0.925138
HeLa	chr5	chr1	67583	10266	348	1872	0.867439	0.868129	0.843243	0.154226	0.9296
HeLa	chr4	chrX	18539	1924	97	383	0.9035	0.905977	0.797917	0.166016	0.938467
HeLa	chr4	chr22	10094	1746	38	162	0.851827	0.852534	0.81	0.0849057	0.909445
HeLa	chr4	chr21	6912	862	23	117	0.888173	0.889118	0.835714	0.11951	0.934073
HeLa	chr4	chr20	32652	3379	82	434	0.9053	0.90622	0.841085	0.113821	0.94619
HeLa	chr4	chr19	27742	3712	105	486	0.880886	0.881986	0.822335	0.115769	0.922045
HeLa	chr4	chr18	10403	1547	42	272	0.870434	0.870544	0.866242	0.149533	0.934665
HeLa	chr4	chr17	29610	4397	174	782	0.869262	0.870703	0.817992	0.150994	0.9209
HeLa	chr4	chr16	19451	2932	78	409	0.868387	0.869008	0.839836	0.122418	0.925233
HeLa	chr4	chr15	24701	3655	94	671	0.871261	0.871103	0.877124	0.155109	0.940589
HeLa	chr4	chr14	21170	2948	97	504	0.876815	0.877768	0.838602	0.146002	0.933972
HeLa	chr4	chr13	8049	1495	37	175	0.842968	0.843357	0.825472	0.10479	0.921745
HeLa	chr4	chr12	28093	4690	200	919	0.855761	0.856938	0.821269	0.163844	0.908552
HeLa	chr4	chr11	34337	5769	220	1006	0.8551	0.856156	0.820555	0.148487	0.917169
HeLa	chr4	chr10	27728	3653	115	642	0.882756	0.883592	0.848085	0.149476	0.935831
HeLa	chr4	chr9	27677	4466	116	725	0.861084	0.861058	0.862069	0.139665	0.932375
HeLa	chr4	chr8	24244	4152	119	634	0.853477	0.853782	0.841965	0.13247	0.922541
HeLa	chr4	chr7	20511	3914	124	685	0.839978	0.839754	0.846724	0.148945	0.91725
HeLa	chr4	chr6	25420	5055	145	856	0.834795	0.834126	0.855145	0.144815	0.911401
HeLa	chr4	chr5	40752	5117	144	944	0.887961	0.888443	0.867647	0.15575	0.94083
HeLa	chr4	chr3	28853	5146	173	1007	0.848802	0.848643	0.85339	0.16366	0.921511
HeLa	chr4	chr2	36698	6189	137	899	0.855975	0.855691	0.867761	0.126834	0.923105
HeLa	chr4	chr1	67472	10377	322	1898	0.866378	0.866703	0.854955	0.154623	0.929692
HeLa	chr3	chrX	18623	1840	87	393	0.907988	0.910082	0.81875	0.175996	0.941168
HeLa	chr3	chr22	10140	1700	36	164	0.855814	0.856419	0.82	0.0879828	0.918102
HeLa	chr3	chr21	6948	826	23	117	0.892722	0.893748	0.835714	0.124072	0.938281
HeLa	chr3	chr20	33262	2769	81	435	0.922018	0.92315	0.843023	0.135768	0.951163
HeLa	chr3	chr19	27895	3559	106	485	0.88563	0.886851	0.820643	0.119931	0.927713
HeLa	chr3	chr18	10447	1503	42	272	0.874022	0.874226	0.866242	0.153239	0.93355
HeLa	chr3	chr17	29855	4152	175	781	0.876241	0.877907	0.816946	0.158322	0.926526
HeLa	chr3	chr16	19542	2841	79	408	0.872322	0.873073	0.837782	0.125577	0.92958
HeLa	chr3	chr15	24861	3495	73	692	0.877477	0.876746	0.904575	0.165273	0.950639
HeLa	chr3	chr14	21303	2815	85	516	0.882681	0.883282	0.858569	0.154908	0.940353
HeLa	chr3	chr13	8024	1520	35	177	0.840611	0.840738	0.834906	0.104302	0.916515
HeLa	chr3	chr12	28335	4448	224	895	0.862191	0.86432	0.799821	0.167509	0.912087
HeLa	chr3	chr11	34852	5254	210	1016	0.867802	0.868997	0.828711	0.162041	0.926185
HeLa	chr3	chr10	27829	3552	110	647	0.886054	0.88681	0.85469	0.154084	0.938177
HeLa	chr3	chr9	28032	4111	112	729	0.871968	0.872103	0.866825	0.15062	0.936241
HeLa	chr3	chr8	24442	3954	123	630	0.860132	0.860755	0.836653	0.137435	0.924108
HeLa	chr3	chr7	20848	3577	126	683	0.853254	0.853552	0.844252	0.160329	0.92108
HeLa	chr3	chr6	25787	4688	164	837	0.845851	0.846169	0.836164	0.151493	0.913151
HeLa	chr3	chr5	41069	4800	141	947	0.894776	0.895354	0.870404	0.164782	0.945484
HeLa	chr3	chr4	12516	2435	76	376	0.83698	0.837135	0.831858	0.13376	0.904051
HeLa	chr3	chr2	37164	5723	139	897	0.866539	0.866556	0.86583	0.135498	0.927876
HeLa	chr3	chr1	68549	9300	331	1889	0.879716	0.880538	0.850901	0.168827	0.934434
HeLa	chr2	chrX	18398	2065	77	403	0.897722	0.899086	0.839583	0.16329	0.941904
HeLa	chr2	chr22	10118	1722	35	165	0.85407	0.854561	0.825	0.0874404	0.916425
HeLa	chr2	chr21	6940	834	23	117	0.891711	0.892719	0.835714	0.123028	0.936687
HeLa	chr2	chr20	33227	2804	89	427	0.920842	0.922178	0.827519	0.132157	0.953211
HeLa	chr2	chr19	28028	3426	123	468	0.889249	0.891079	0.791878	0.120185	0.931983
HeLa	chr2	chr18	10360	1590	42	272	0.866928	0.866946	0.866242	0.146079	0.938308
HeLa	chr2	chr17	29759	4248	194	762	0.872951	0.875085	0.797071	0.152096	0.925761
HeLa	chr2	chr16	19421	2962	72	415	0.867337	0.867667	0.852156	0.12289	0.932571
HeLa	chr2	chr15	25031	3325	87	678	0.882834	0.882741	0.886275	0.169373	0.946276
HeLa	chr2	chr14	21329	2789	91	510	0.88349	0.88436	0.848586	0.154592	0.938444
HeLa	chr2	chr13	8026	1518	30	182	0.841328	0.840947	0.858491	0.107059	0.919818
HeLa	chr2	chr12	27928	4855	192	927	0.85113	0.851905	0.828418	0.160325	0.914948
HeLa	chr2	chr11	34531	5575	183	1043	0.860689	0.860993	0.850734	0.1576	0.928793
HeLa	chr2	chr10	27581	3800	105	652	0.878493	0.878908	0.861295	0.146451	0.940279
HeLa	chr2	chr9	27865	4278	104	737	0.867148	0.866907	0.876338	0.146959	0.935132
HeLa	chr2	chr8	24308	4088	103	650	0.856221	0.856036	0.863214	0.137189	0.929549
HeLa	chr2	chr7	20487	3938	115	694	0.839383	0.838772	0.857849	0.149827	0.922976
HeLa	chr2	chr6	25417	5058	156	845	0.83435	0.834028	0.844156	0.143148	0.91435
[truncated: 26 more rows]

## Sheet: Chromosome level 2
					Chromosomes level trained on cell type and tedsted on other cell types
			Average results Chromosomes level Tests
Training Cell Type	Tested Cell Type	Accuracy	Specificity	Sensitivity	AUC	predictions	Verified	All ChIA-PET reported in experement
MCF7	HeLa	0.841	0.841	0.872	0.931	122803	15477	17744
K562	HeLa	0.809	0.806	0.938	0.938	147256	16650	17744
GM12878	HeLa	0.871	0.872	0.832	0.926	100873	14755	17744
HeLa	MCF7	0.878	0.878	0.854	0.934	120826	10533	12338
K562	MCF7	0.827	0.825	0.903	0.931	168818	11141	12338
GM12878	MCF7	0.887	0.889	0.809	0.926	110676	9984	12338
HeLa	K562	0.877	0.882	0.753	0.909	100601	20397	27093
MCF7	K562	0.858	0.863	0.732	0.893	112954	19842	27093
GM12878	K562	0.887	0.895	0.704	0.905	90720	19063	27093
HeLa	GM12878	0.822	0.827	0.761	0.879	85094	23004	30223
MCF7	GM12878	0.81	0.816	0.728	0.862	88038	22003	30223
K562	GM12878	0.774	0.767	0.859	0.884	109765	25973	30223
				Cell types Chromosomes
Training Cell Type	Tested Cell Type	Chromosome	True Negative	False Positive	False Negative	True Positive	Accuracy	Sensitivity	Specificity	Precision	AUC
MCF7	K562	chrX	11553	3033	123	335	0.790215	0.792061	0.731441	0.0994656	0.847418
MCF7	HeLa	chrX	16815	3648	59	421	0.822996	0.821727	0.877083	0.103465	0.920569
MCF7	GM12878	chrX	7856	2015	218	577	0.790643	0.795867	0.725786	0.222608	0.849583
HeLa	K562	chrX	12400	2186	92	366	0.848577	0.85013	0.799127	0.143417	0.895752
HeLa	MCF7	chrX	9337	2302	65	185	0.800908	0.802217	0.74	0.0743868	0.849256
HeLa	GM12878	chrX	8148	1723	173	622	0.822239	0.825448	0.78239	0.265245	0.886121
GM12878	K562	chrX	12394	2192	109	349	0.847049	0.849719	0.762009	0.137348	0.89397
GM12878	MCF7	chrX	8906	2733	62	188	0.764909	0.765186	0.752	0.0643615	0.838161
GM12878	HeLa	chrX	18302	2161	105	375	0.891802	0.894395	0.78125	0.147871	0.927189
K562	MCF7	chrX	8807	2832	62	188	0.756582	0.75668	0.752	0.0622517	0.836467
K562	HeLa	chrX	17757	2706	66	414	0.867641	0.867761	0.8625	0.132692	0.935898
K562	GM12878	chrX	8044	1827	142	653	0.815395	0.814912	0.821384	0.263306	0.897402
MCF7	K562	chr22	49774	5489	181	619	0.898864	0.900675	0.77375	0.101343	0.91081
MCF7	HeLa	chr22	9558	2282	18	182	0.80897	0.807264	0.91	0.0738636	0.919268
MCF7	GM12878	chr22	9307	1850	176	447	0.828014	0.834185	0.717496	0.194602	0.862696
HeLa	K562	chr22	52920	2343	250	550	0.953748	0.957603	0.6875	0.190114	0.937407
HeLa	MCF7	chr22	6459	1046	47	119	0.857515	0.860626	0.716867	0.102146	0.878984
HeLa	GM12878	chr22	9889	1268	221	402	0.873599	0.886349	0.645265	0.240719	0.862308
GM12878	K562	chr22	54209	1054	447	353	0.973226	0.980928	0.44125	0.250888	0.931457
GM12878	MCF7	chr22	5670	1835	30	136	0.756876	0.755496	0.819277	0.0690005	0.863313
GM12878	HeLa	chr22	9783	2057	31	169	0.826578	0.826267	0.845	0.0759209	0.89939
K562	MCF7	chr22	4022	3483	4	162	0.545431	0.535909	0.975904	0.0444444	0.876545
K562	HeLa	chr22	7954	3886	8	192	0.676578	0.67179	0.96	0.0470819	0.916432
K562	GM12878	chr22	7531	3626	32	591	0.689474	0.675002	0.948636	0.140147	0.890918
MCF7	K562	chr21	6907	1370	61	243	0.833236	0.834481	0.799342	0.150651	0.879617
MCF7	HeLa	chr21	6596	1178	17	123	0.849002	0.848469	0.878571	0.0945427	0.92684
MCF7	GM12878	chr21	2051	831	42	198	0.720372	0.711659	0.825	0.19242	0.838949
HeLa	K562	chr21	7274	1003	79	225	0.873907	0.878821	0.740132	0.183225	0.895389
HeLa	MCF7	chr21	8138	1123	37	121	0.876845	0.878739	0.765823	0.0972669	0.913442
HeLa	GM12878	chr21	2177	705	48	192	0.758808	0.755378	0.8	0.214047	0.852018
GM12878	K562	chr21	7655	622	123	181	0.91318	0.924852	0.595395	0.225405	0.882129
GM12878	MCF7	chr21	8659	602	65	93	0.929186	0.934996	0.588608	0.133813	0.859374
GM12878	HeLa	chr21	6879	895	32	108	0.882866	0.884873	0.771429	0.107677	0.912481
K562	MCF7	chr21	7843	1418	30	128	0.846268	0.846885	0.810127	0.0827943	0.905541
K562	HeLa	chr21	6380	1394	16	124	0.821835	0.820684	0.885714	0.0816864	0.928561
K562	GM12878	chr21	1986	896	38	202	0.700833	0.689105	0.841667	0.183971	0.848793
MCF7	K562	chr20	20873	6855	56	770	0.757967	0.752777	0.932203	0.100984	0.914059
MCF7	HeLa	chr20	27009	9022	8	508	0.752921	0.749605	0.984496	0.0533054	0.950849
MCF7	GM12878	chr20	9350	4944	45	800	0.670454	0.654121	0.946746	0.139276	0.887283
HeLa	K562	chr20	24680	3048	205	621	0.886076	0.890075	0.751816	0.169256	0.914403
HeLa	MCF7	chr20	262768	9814	88	519	0.963754	0.963996	0.855025	0.0502274	0.978795
HeLa	GM12878	chr20	12113	2181	202	643	0.842592	0.847418	0.760947	0.227691	0.889317
GM12878	K562	chr20	25179	2549	239	587	0.90236	0.908071	0.710654	0.187181	0.9211
GM12878	MCF7	chr20	268276	4306	144	463	0.983711	0.984203	0.762768	0.0970853	0.981855
GM12878	HeLa	chr20	32502	3529	71	445	0.901497	0.902057	0.862403	0.111978	0.947295
K562	MCF7	chr20	259176	13406	47	560	0.950756	0.950819	0.92257	0.0400974	0.980354
K562	HeLa	chr20	30524	5507	31	485	0.848469	0.847159	0.939922	0.0809413	0.950716
K562	GM12878	chr20	11146	3148	85	760	0.786446	0.779768	0.899408	0.194473	0.896959
MCF7	K562	chr19	37184	5625	277	1016	0.866174	0.868602	0.78577	0.152989	0.906949
MCF7	HeLa	chr19	26787	4667	53	538	0.852707	0.851625	0.910322	0.103362	0.941266
MCF7	GM12878	chr19	19118	3497	336	840	0.838889	0.845368	0.714286	0.193682	0.87239
HeLa	K562	chr19	38666	4143	294	999	0.899392	0.903221	0.772622	0.194282	0.927561
HeLa	MCF7	chr19	20478	3003	62	267	0.871273	0.872109	0.81155	0.0816514	0.925335
HeLa	GM12878	chr19	19701	2914	365	811	0.862175	0.871147	0.689626	0.217718	0.885206
GM12878	K562	chr19	38722	4087	318	975	0.900118	0.904529	0.75406	0.192612	0.92747
GM12878	MCF7	chr19	19605	3876	55	274	0.834901	0.83493	0.832827	0.0660241	0.90642
GM12878	HeLa	chr19	27403	4051	105	486	0.870307	0.871209	0.822335	0.107119	0.927092
K562	MCF7	chr19	18688	4793	33	296	0.797312	0.795878	0.899696	0.0581647	0.902236
K562	HeLa	chr19	26121	5333	42	549	0.832267	0.830451	0.928934	0.0933356	0.938564
K562	GM12878	chr19	18186	4429	169	1007	0.806734	0.804157	0.856293	0.185247	0.895225
MCF7	K562	chr18	6924	1042	162	217	0.855722	0.869194	0.572559	0.172359	0.831972
MCF7	HeLa	chr18	10537	1413	82	232	0.878099	0.881757	0.738854	0.141033	0.9082
MCF7	GM12878	chr18	5070	802	283	377	0.833895	0.86342	0.571212	0.319763	0.835807
HeLa	K562	chr18	6903	1063	136	243	0.856321	0.866558	0.641161	0.186064	0.86537
HeLa	MCF7	chr18	4979	1277	58	125	0.79267	0.795876	0.68306	0.0891583	0.831939
HeLa	GM12878	chr18	4695	1177	146	514	0.797459	0.799557	0.778788	0.303962	0.863422
GM12878	K562	chr18	7139	827	165	214	0.881126	0.896184	0.564644	0.205572	0.873449
GM12878	MCF7	chr18	4945	1311	67	116	0.785992	0.790441	0.63388	0.0812894	0.807368
GM12878	HeLa	chr18	10514	1436	62	252	0.877854	0.879833	0.802548	0.149289	0.918281
K562	MCF7	chr18	4150	2106	44	139	0.666097	0.663363	0.759563	0.0619154	0.798497
K562	HeLa	chr18	8921	3029	15	299	0.751794	0.746527	0.952229	0.0898438	0.92878
K562	GM12878	chr18	3961	1911	45	615	0.700551	0.674557	0.931818	0.243468	0.883989
MCF7	K562	chr17	31663	5639	373	1186	0.845295	0.848828	0.760744	0.173773	0.889621
MCF7	HeLa	chr17	27702	6305	108	848	0.816577	0.814597	0.887029	0.118552	0.922477
MCF7	GM12878	chr17	16785	4720	241	1228	0.78406	0.780516	0.835943	0.206456	0.880389
HeLa	K562	chr17	32474	4828	348	1211	0.866807	0.87057	0.77678	0.20053	0.90184
HeLa	MCF7	chr17	72240	9106	66	585	0.888142	0.888058	0.898617	0.0603653	0.951381
HeLa	GM12878	chr17	18082	3423	397	1072	0.833725	0.840828	0.729748	0.238487	0.871308
GM12878	K562	chr17	33012	4290	415	1144	0.878927	0.884993	0.733804	0.210526	0.905583
GM12878	MCF7	chr17	77324	4022	161	490	0.948986	0.950557	0.752688	0.108599	0.949687
GM12878	HeLa	chr17	29699	4308	182	774	0.871579	0.87332	0.809623	0.152302	0.921444
K562	MCF7	chr17	71736	9610	55	596	0.88213	0.881863	0.915515	0.058397	0.954222
K562	HeLa	chr17	27975	6032	78	878	0.825244	0.822625	0.91841	0.127062	0.937271
K562	GM12878	chr17	17208	4297	210	1259	0.803822	0.800186	0.857046	0.226602	0.893924
MCF7	K562	chr16	21384	3745	211	740	0.848313	0.850969	0.778128	0.164994	0.887558
MCF7	HeLa	chr16	18472	3911	52	435	0.826716	0.825269	0.893224	0.100092	0.929226
MCF7	GM12878	chr16	9698	2552	250	855	0.790191	0.791674	0.773756	0.250954	0.864115
HeLa	K562	chr16	22033	3096	260	691	0.871319	0.876796	0.726604	0.182466	0.88832
HeLa	MCF7	chr16	17632	2944	93	352	0.855525	0.856921	0.791011	0.106796	0.911065
HeLa	GM12878	chr16	10293	1957	346	759	0.827555	0.840245	0.686878	0.279455	0.859456
GM12878	K562	chr16	22522	2607	319	632	0.887807	0.896255	0.664564	0.195122	0.89463
GM12878	MCF7	chr16	18019	2557	115	330	0.872889	0.875729	0.741573	0.114306	0.8979
GM12878	HeLa	chr16	19943	2440	113	374	0.888369	0.890989	0.767967	0.132907	0.915671
K562	MCF7	chr16	16074	4502	51	394	0.783407	0.781201	0.885393	0.0804739	0.901335
K562	HeLa	chr16	17770	4613	36	451	0.796721	0.793906	0.926078	0.08906	0.93068
K562	GM12878	chr16	9002	3248	145	960	0.745938	0.734857	0.868778	0.228137	0.880036
MCF7	K562	chr15	15184	3000	236	707	0.830815	0.83502	0.749735	0.19072	0.864773
MCF7	HeLa	chr15	24208	4148	80	685	0.854813	0.853717	0.895425	0.141734	0.94387
MCF7	GM12878	chr15	7980	1999	326	716	0.789039	0.799679	0.68714	0.26372	0.831859
HeLa	K562	chr15	15895	2289	288	655	0.865269	0.87412	0.694592	0.222486	0.877516
HeLa	MCF7	chr15	23633	3336	78	401	0.875619	0.876302	0.837161	0.107305	0.924513
HeLa	GM12878	chr15	8322	1657	381	661	0.81508	0.833951	0.634357	0.28516	0.833524
GM12878	K562	chr15	16021	2163	307	636	0.870863	0.881049	0.674443	0.227224	0.882149
GM12878	MCF7	chr15	24065	2904	104	375	0.890411	0.892321	0.782881	0.114364	0.915707
GM12878	HeLa	chr15	26065	2291	186	579	0.914941	0.919206	0.756863	0.201742	0.937974
K562	MCF7	chr15	22483	4486	65	414	0.834196	0.833661	0.864301	0.0844898	0.922682
K562	HeLa	chr15	24329	4027	69	696	0.859345	0.857984	0.909804	0.147364	0.943946
K562	GM12878	chr15	7578	2401	211	831	0.762998	0.759395	0.797505	0.257116	0.852918
MCF7	K562	chr14	14908	2516	134	506	0.853299	0.855602	0.790625	0.167439	0.902737
MCF7	HeLa	chr14	20235	3883	70	531	0.840082	0.839	0.883528	0.120299	0.936203
MCF7	GM12878	chr14	15190	2799	221	747	0.840692	0.844405	0.771694	0.21066	0.892933
HeLa	K562	chr14	15262	2162	178	462	0.870461	0.875918	0.721875	0.176067	0.898557
HeLa	MCF7	chr14	28154	4772	81	460	0.854992	0.855069	0.850277	0.0879205	0.926988
HeLa	GM12878	chr14	15601	2388	258	710	0.860421	0.867252	0.733471	0.22918	0.892095
GM12878	K562	chr14	14822	2602	121	519	0.849258	0.850666	0.810937	0.166293	0.907572
GM12878	MCF7	chr14	27435	5491	77	464	0.833627	0.833232	0.857671	0.0779177	0.912795
GM12878	HeLa	chr14	20001	4117	69	532	0.830657	0.829298	0.885191	0.114433	0.921905
K562	MCF7	chr14	26032	6894	52	489	0.792452	0.790621	0.903882	0.0662332	0.918896
K562	HeLa	chr14	19162	4956	42	559	0.797807	0.79451	0.930117	0.10136	0.929446
K562	GM12878	chr14	14293	3696	127	841	0.798333	0.794541	0.868802	0.185365	0.902164
MCF7	K562	chr13	5022	1180	78	197	0.805774	0.809739	0.716364	0.143065	0.829089
MCF7	HeLa	chr13	7712	1832	39	173	0.808221	0.808047	0.816038	0.0862843	0.892018
MCF7	GM12878	chr13	4061	1237	170	459	0.762612	0.766516	0.72973	0.270637	0.8335
HeLa	K562	chr13	5210	992	84	191	0.833874	0.840052	0.694546	0.161454	0.858888
HeLa	MCF7	chr13	5838	1573	46	139	0.786861	0.787748	0.751351	0.0811916	0.85787
HeLa	GM12878	chr13	4342	956	167	462	0.810528	0.819554	0.734499	0.325811	0.855888
GM12878	K562	chr13	5677	525	122	153	0.900108	0.91535	0.556364	0.225664	0.877004
GM12878	MCF7	chr13	6059	1352	47	138	0.815824	0.817569	0.745946	0.0926175	0.856273
GM12878	HeLa	chr13	8189	1355	45	167	0.856499	0.858026	0.787736	0.109724	0.909646
K562	MCF7	chr13	5353	2058	35	150	0.72446	0.722305	0.810811	0.0679348	0.83369
K562	HeLa	chr13	7674	1870	28	184	0.805453	0.804065	0.867924	0.0895813	0.907603
K562	GM12878	chr13	4104	1194	112	517	0.779652	0.774632	0.82194	0.302162	0.867026
MCF7	K562	chr12	22237	4793	388	1032	0.817891	0.822678	0.726761	0.177167	0.85891
MCF7	HeLa	chr12	26944	5839	163	956	0.82296	0.821889	0.854334	0.140692	0.912041
MCF7	GM12878	chr12	13783	3976	406	1305	0.774936	0.776114	0.762712	0.247112	0.846698
HeLa	K562	chr12	22913	4117	399	1021	0.841265	0.847688	0.719014	0.198715	0.872261
HeLa	MCF7	chr12	22108	4986	115	547	0.81622	0.815974	0.826284	0.0988614	0.898232
HeLa	GM12878	chr12	14226	3533	463	1248	0.794761	0.801059	0.729398	0.261033	0.844057
GM12878	K562	chr12	23614	3416	477	943	0.863163	0.873622	0.664084	0.216334	0.871607
GM12878	MCF7	chr12	22900	4194	159	503	0.843169	0.845206	0.759819	0.10709	0.881835
GM12878	HeLa	chr12	28361	4422	277	842	0.861395	0.865113	0.752458	0.159954	0.897163
K562	MCF7	chr12	20140	6954	79	583	0.746613	0.743338	0.880665	0.0773517	0.890066
K562	HeLa	chr12	25860	6923	117	1002	0.792343	0.788824	0.895442	0.126435	0.914502
K562	GM12878	chr12	12916	4843	265	1446	0.737648	0.727293	0.84512	0.229925	0.861358
MCF7	K562	chr11	28512	4733	476	1255	0.851069	0.857633	0.725014	0.209586	0.881411
MCF7	HeLa	chr11	34387	5719	202	1024	0.856745	0.857403	0.835237	0.151861	0.926101
MCF7	GM12878	chr11	16755	3397	592	1272	0.818814	0.831431	0.682403	0.272435	0.851141
HeLa	K562	chr11	28495	4750	452	1279	0.851269	0.857121	0.738879	0.212141	0.885122
HeLa	MCF7	chr11	21256	5086	172	530	0.805576	0.806924	0.754986	0.0943732	0.866171
HeLa	GM12878	chr11	16417	3735	583	1281	0.80387	0.814659	0.687232	0.255383	0.839882
GM12878	K562	chr11	28512	4733	464	1267	0.851412	0.857633	0.731947	0.211167	0.887467
GM12878	MCF7	chr11	20303	6039	133	569	0.771779	0.770746	0.810541	0.0861077	0.860962
GM12878	HeLa	chr11	34585	5521	231	995	0.860834	0.86234	0.811582	0.152701	0.910214
K562	MCF7	chr11	19197	7145	93	609	0.732362	0.72876	0.867521	0.0785401	0.875048
K562	HeLa	chr11	32920	7186	121	1105	0.823212	0.820825	0.901305	0.133277	0.927283
K562	GM12878	chr11	15073	5079	284	1580	0.756404	0.747965	0.847639	0.237273	0.862865
MCF7	K562	chr10	28292	3904	324	781	0.873037	0.878743	0.706787	0.166702	0.878636
MCF7	HeLa	chr10	26795	4586	124	633	0.853445	0.853861	0.836195	0.121288	0.921152
MCF7	GM12878	chr10	11596	2696	458	889	0.798325	0.811363	0.659985	0.247978	0.830244
HeLa	K562	chr10	28593	3603	272	833	0.883637	0.888092	0.753846	0.187782	0.917371
HeLa	MCF7	chr10	18153	5079	79	417	0.78262	0.781379	0.840726	0.0758734	0.886129
HeLa	GM12878	chr10	11283	3009	331	1016	0.786431	0.789463	0.754269	0.252422	0.854055
GM12878	K562	chr10	29497	2699	387	718	0.90733	0.91617	0.649774	0.210126	0.908601
GM12878	MCF7	chr10	18597	4635	92	404	0.800784	0.800491	0.814516	0.0801746	0.875754
GM12878	HeLa	chr10	28196	3185	179	578	0.895326	0.898505	0.76354	0.153601	0.920803
K562	MCF7	chr10	15256	7976	45	451	0.661961	0.65668	0.909274	0.0535185	0.875852
K562	HeLa	chr10	24701	6680	49	708	0.790622	0.787132	0.935271	0.0958311	0.935143
K562	GM12878	chr10	9869	4423	157	1190	0.707142	0.690526	0.883445	0.212008	0.861201
MCF7	K562	chr9	20077	2297	321	580	0.887519	0.897336	0.643729	0.201599	0.868678
MCF7	HeLa	chr9	28620	3523	165	676	0.888188	0.890396	0.803805	0.160991	0.933835
MCF7	GM12878	chr9	9255	2159	264	925	0.807744	0.810846	0.777965	0.299935	0.867469
HeLa	K562	chr9	19539	2835	266	635	0.866767	0.87329	0.704773	0.182997	0.869984
HeLa	MCF7	chr9	15727	4177	79	472	0.791933	0.790143	0.856624	0.101527	0.893603
HeLa	GM12878	chr9	9096	2318	299	890	0.792351	0.796916	0.748528	0.277431	0.855403
GM12878	K562	chr9	20759	1615	388	513	0.913942	0.927818	0.569367	0.241071	0.884399
GM12878	MCF7	chr9	16570	3334	123	428	0.830995	0.832496	0.77677	0.113769	0.883715
GM12878	HeLa	chr9	28932	3211	212	629	0.896222	0.900103	0.747919	0.163802	0.914725
K562	MCF7	chr9	14002	5902	65	486	0.708287	0.703477	0.882033	0.0760801	0.882687
K562	HeLa	chr9	26511	5632	104	737	0.826098	0.824783	0.876338	0.115717	0.928025
K562	GM12878	chr9	7666	3748	91	1098	0.69539	0.671631	0.923465	0.226579	0.871445
MCF7	K562	chr8	18114	4033	260	720	0.814373	0.817899	0.734694	0.151483	0.865753
MCF7	HeLa	chr8	22988	5408	90	663	0.811383	0.809551	0.880478	0.109208	0.914951
MCF7	GM12878	chr8	10825	3166	290	1021	0.774147	0.773712	0.778795	0.24385	0.853003
HeLa	K562	chr8	18597	3550	219	761	0.83703	0.839707	0.776531	0.176525	0.890115
HeLa	MCF7	chr8	30625	4780	119	547	0.864185	0.864991	0.821321	0.102684	0.918296
HeLa	GM12878	chr8	11233	2758	260	1051	0.802771	0.802873	0.801678	0.275925	0.871864
GM12878	K562	chr8	18745	3402	254	726	0.841916	0.84639	0.740816	0.175872	0.888134
GM12878	MCF7	chr8	31182	4223	151	515	0.878739	0.880723	0.773273	0.108696	0.912189
GM12878	HeLa	chr8	24625	3771	139	614	0.865862	0.8672	0.815405	0.140023	0.91823
K562	MCF7	chr8	29113	6292	94	572	0.82296	0.822285	0.858859	0.0833333	0.910646
K562	HeLa	chr8	22941	5455	76	677	0.810251	0.807895	0.89907	0.110404	0.921605
K562	GM12878	chr8	10555	3436	177	1134	0.763887	0.754414	0.864989	0.24814	0.87179
MCF7	K562	chr7	26259	4993	414	1136	0.835163	0.840234	0.732903	0.185348	0.870687
MCF7	HeLa	chr7	19148	5277	96	713	0.787073	0.783951	0.881335	0.119032	0.911231
MCF7	GM12878	chr7	9675	3000	369	1188	0.76328	0.763314	0.763006	0.283668	0.841117
HeLa	K562	chr7	27711	3541	433	1117	0.878849	0.886695	0.720645	0.239802	0.885575
HeLa	MCF7	chr7	19166	4903	128	478	0.796109	0.796294	0.788779	0.0888311	0.869648
HeLa	GM12878	chr7	10284	2391	402	1155	0.803752	0.811361	0.741811	0.325719	0.855527
GM12878	K562	chr7	29178	2074	679	871	0.916072	0.933636	0.561936	0.295756	0.892789
GM12878	MCF7	chr7	19685	4384	154	452	0.816089	0.817857	0.745875	0.0934657	0.864022
GM12878	HeLa	chr7	21153	3272	176	633	0.863359	0.866039	0.782447	0.1621	0.91235
K562	MCF7	chr7	16913	7156	88	518	0.706423	0.702688	0.854785	0.0675006	0.856013
K562	HeLa	chr7	18604	5821	59	750	0.766981	0.761679	0.927071	0.114138	0.913743
K562	GM12878	chr7	8917	3758	175	1382	0.723651	0.703511	0.887604	0.268872	0.86312
MCF7	K562	chr6	39803	6337	580	1357	0.856127	0.862657	0.700568	0.176371	0.864944
MCF7	HeLa	chr6	25365	5110	173	828	0.832158	0.832322	0.827173	0.139441	0.900351
MCF7	GM12878	chr6	18321	3822	575	1289	0.816845	0.827395	0.691524	0.252201	0.849995
HeLa	K562	chr6	41488	4652	551	1386	0.891778	0.899176	0.715539	0.229546	0.899553
HeLa	MCF7	chr6	22670	4929	132	472	0.820551	0.821407	0.781457	0.0873912	0.888446
HeLa	GM12878	chr6	18267	3876	453	1411	0.819678	0.824956	0.756974	0.266881	0.87024
GM12878	K562	chr6	42367	3773	671	1266	0.907565	0.918227	0.653588	0.25124	0.903401
GM12878	MCF7	chr6	22264	5335	130	474	0.806226	0.806696	0.784768	0.0815975	0.868078
GM12878	HeLa	chr6	25544	4931	159	842	0.83829	0.838195	0.841159	0.145851	0.901319
K562	MCF7	chr6	19788	7811	78	526	0.720278	0.716982	0.870861	0.0630922	0.868669
K562	HeLa	chr6	22620	7855	59	942	0.74857	0.742248	0.941059	0.107082	0.910062
K562	GM12878	chr6	15966	6177	213	1651	0.733828	0.72104	0.88573	0.21091	0.874853
MCF7	K562	chr5	25836	3785	385	907	0.865105	0.872219	0.702012	0.193308	0.874911
MCF7	HeLa	chr5	40254	5615	160	928	0.877015	0.877586	0.852941	0.141831	0.938141
MCF7	GM12878	chr5	14843	2980	433	1112	0.823782	0.8328	0.719741	0.27175	0.863666
HeLa	K562	chr5	25668	3953	373	919	0.860059	0.866547	0.7113	0.188629	0.889477
HeLa	MCF7	chr5	26363	5122	139	516	0.83631	0.837319	0.787786	0.0915218	0.894675
HeLa	GM12878	chr5	14747	3076	436	1109	0.81867	0.827414	0.717799	0.264994	0.864315
GM12878	K562	chr5	26715	2906	461	831	0.891081	0.901894	0.643189	0.222371	0.888233
GM12878	MCF7	chr5	26536	4949	152	503	0.841288	0.842814	0.767939	0.0922597	0.887663
GM12878	HeLa	chr5	42061	3808	285	803	0.912835	0.916981	0.738051	0.174149	0.929509
K562	MCF7	chr5	24135	7350	82	573	0.768762	0.766555	0.874809	0.0723211	0.894609
K562	HeLa	chr5	37920	7949	67	1021	0.829291	0.826702	0.938419	0.113824	0.945815
K562	GM12878	chr5	13436	4387	198	1347	0.763269	0.753857	0.871845	0.234915	0.884938
MCF7	K562	chr4	13494	2961	302	541	0.811365	0.820055	0.641756	0.154483	0.829616
MCF7	HeLa	chr4	11958	2993	77	375	0.800688	0.799813	0.829646	0.111342	0.896076
MCF7	GM12878	chr4	10381	2553	455	898	0.789459	0.802613	0.66371	0.260214	0.83119
HeLa	K562	chr4	13836	2619	224	619	0.835646	0.840839	0.734282	0.191167	0.872811
HeLa	MCF7	chr4	11812	3528	72	352	0.771632	0.770013	0.830189	0.0907217	0.860894
HeLa	GM12878	chr4	10539	2395	334	1019	0.808987	0.814829	0.753141	0.298477	0.859871
GM12878	K562	chr4	14237	2218	293	550	0.854839	0.865208	0.652432	0.198699	0.868975
GM12878	MCF7	chr4	11920	3420	117	307	0.775628	0.777053	0.724057	0.0823719	0.831665
GM12878	HeLa	chr4	12361	2590	90	362	0.826008	0.826767	0.800885	0.122629	0.892812
K562	MCF7	chr4	10779	4561	72	352	0.706102	0.702673	0.830189	0.0716467	0.837411
K562	HeLa	chr4	11494	3457	49	403	0.772382	0.768778	0.891593	0.104404	0.900516
K562	GM12878	chr4	10017	2917	255	1098	0.77798	0.77447	0.81153	0.273474	0.867364
MCF7	K562	chr3	21419	5937	273	1165	0.78433	0.782973	0.810153	0.164038	0.872481
MCF7	HeLa	chr3	26178	7821	101	1079	0.774809	0.769964	0.914407	0.121236	0.916494
MCF7	GM12878	chr3	11801	5379	302	1533	0.701236	0.686903	0.835422	0.221788	0.839757
HeLa	K562	chr3	24005	3351	452	986	0.867924	0.877504	0.685674	0.227346	0.87629
HeLa	MCF7	chr3	53141	5257	220	697	0.907663	0.90998	0.760087	0.117064	0.924756
HeLa	GM12878	chr3	13761	3419	489	1346	0.794478	0.80099	0.733515	0.282476	0.849643
GM12878	K562	chr3	24209	3147	513	925	0.87289	0.884961	0.643254	0.227161	0.872537
GM12878	MCF7	chr3	54354	4044	286	631	0.927	0.930751	0.688113	0.134973	0.914322
GM12878	HeLa	chr3	29235	4764	243	937	0.857671	0.859878	0.794068	0.164357	0.907931
K562	MCF7	chr3	49916	8482	133	784	0.854758	0.854755	0.854962	0.0846104	0.926149
K562	HeLa	chr3	27049	6950	114	1066	0.799198	0.795582	0.90339	0.132984	0.914728
K562	GM12878	chr3	12218	4962	274	1561	0.724638	0.711176	0.850681	0.239307	0.853569
MCF7	K562	chr2	37165	6515	511	1338	0.845681	0.850847	0.723634	0.170381	0.878606
MCF7	HeLa	chr2	34757	8130	104	932	0.812536	0.810432	0.899614	0.102847	0.922338
MCF7	GM12878	chr2	21070	5412	485	1704	0.794322	0.795635	0.778438	0.23946	0.866932
HeLa	K562	chr2	38398	5282	506	1343	0.872872	0.879075	0.726339	0.202717	0.901419
HeLa	MCF7	chr2	36624	7679	148	716	0.82671	0.826671	0.828704	0.0852889	0.901666
HeLa	GM12878	chr2	21799	4683	437	1752	0.821422	0.823163	0.800365	0.272261	0.887219
GM12878	K562	chr2	39480	4200	707	1142	0.892223	0.903846	0.617631	0.213778	0.895117
GM12878	MCF7	chr2	37544	6759	212	652	0.845662	0.847437	0.75463	0.0879773	0.884424
GM12878	HeLa	chr2	36528	6359	192	844	0.850853	0.851727	0.814672	0.117173	0.907605
K562	MCF7	chr2	33376	10927	100	764	0.755862	0.753358	0.884259	0.0653494	0.889565
K562	HeLa	chr2	33955	8932	71	965	0.795028	0.791732	0.931467	0.0975043	0.926885
K562	GM12878	chr2	19705	6777	217	1972	0.75606	0.74409	0.900868	0.225397	0.891526
MCF7	K562	chr1	77762	9843	1109	2510	0.879944	0.887643	0.693562	0.20319	0.895972
MCF7	HeLa	chr1	67583	10266	282	1938	0.868264	0.868129	0.872973	0.1588	0.939683
MCF7	GM12878	chr1	32403	6784	839	2067	0.818901	0.826881	0.711287	0.233533	0.862553
HeLa	K562	chr1	78280	9325	977	2642	0.887069	0.893556	0.730036	0.220774	0.907633
HeLa	MCF7	chr1	60749	9571	178	1019	0.863683	0.863894	0.851295	0.0962228	0.92347
HeLa	GM12878	chr1	31637	7550	671	2235	0.804694	0.807334	0.769098	0.228411	0.870163
GM12878	K562	chr1	81174	6431	1534	2085	0.912687	0.926591	0.576126	0.244833	0.905176
GM12878	MCF7	chr1	62101	8219	339	858	0.880336	0.88312	0.716792	0.0945246	0.905432
GM12878	HeLa	chr1	69371	8478	477	1743	0.888159	0.891097	0.785135	0.170531	0.924169
K562	MCF7	chr1	55641	14679	111	1086	0.793196	0.791254	0.907268	0.0688868	0.912998
K562	HeLa	chr1	62350	15499	131	2089	0.804793	0.80091	0.940991	0.118774	0.937823
K562	GM12878	chr1	27551	11636	256	2650	0.717483	0.703065	0.911906	0.185496	0.880444

## Sheet: Chromosome Level 3
						Chromosomes level trained on cell type and tedsted on other cell types
Model	Training Cell Type	Tested Cell Type	Chromosome	True Positive	False Negative	False Positive	True Negative	Accuracy	Sensitivity	Specificity	Precision	AUC
adaboost	MCF7	K562	chrX	338	120	3224	11362	0.777719	0.737991	0.778966	0.0948905	0.610367
adaboost	MCF7	HeLa	chrX	422	58	3784	16679	0.81655	0.879167	0.815081	0.100333	0.670773
adaboost	MCF7	GM12878	chrX	576	219	2049	7822	0.787362	0.724528	0.792422	0.219429	0.619199
nnet	MCF7	K562	chrX	73	385	2588	11998	0.80238	0.159389	0.82257	0.0274333	0.546742
nnet	MCF7	HeLa	chrX	71	409	1800	18663	0.894523	0.147917	0.912036	0.0379476	0.607318
nnet	MCF7	GM12878	chrX	70	725	884	8987	0.849147	0.0880503	0.910445	0.0733753	0.583391
svmRadial	MCF7	K562	chrX	227	231	2598	11988	0.811952	0.495633	0.821884	0.080354	0.67629
svmRadial	MCF7	HeLa	chrX	279	201	3610	16853	0.81803	0.58125	0.823584	0.0717408	0.71794
svmRadial	MCF7	GM12878	chrX	386	409	1960	7911	0.777892	0.485535	0.801439	0.164535	0.632255
rf	MCF7	K562	chrX	328	130	3141	11445	0.782571	0.716157	0.784657	0.0945517	0.83649
rf	MCF7	HeLa	chrX	407	73	3773	16690	0.816359	0.847917	0.815618	0.0973684	0.905816
rf	MCF7	GM12878	chrX	560	235	2023	7848	0.788299	0.704403	0.795056	0.216802	0.838045
gbm	MCF7	K562	chrX	303	155	2387	12199	0.831029	0.661572	0.83635	0.112639	0.846085
gbm	MCF7	HeLa	chrX	368	112	2976	17487	0.852552	0.766667	0.854567	0.110048	0.908234
gbm	MCF7	GM12878	chrX	492	303	1664	8207	0.815582	0.618868	0.831425	0.2282	0.838341
adaboost	HeLa	K562	chrX	362	96	2227	12359	0.845586	0.790393	0.847319	0.139822	0.676229
adaboost	HeLa	MCF7	chrX	187	63	2290	9349	0.802086	0.748	0.803248	0.0754945	0.672121
adaboost	HeLa	GM12878	chrX	630	165	1694	8177	0.825708	0.792453	0.828386	0.271084	0.671015
nnet	HeLa	K562	chrX	36	422	1411	13175	0.878157	0.0786026	0.903263	0.0248791	0.519945
nnet	HeLa	MCF7	chrX	59	191	2008	9631	0.815039	0.236	0.827477	0.0285438	0.541664
nnet	HeLa	GM12878	chrX	93	702	1056	8815	0.835177	0.116981	0.89302	0.0809399	0.547841
svmRadial	HeLa	K562	chrX	351	107	2528	12058	0.824847	0.766376	0.826683	0.121917	0.880358
svmRadial	HeLa	MCF7	chrX	184	66	3334	8305	0.714021	0.736	0.713549	0.0523024	0.803245
svmRadial	HeLa	GM12878	chrX	644	151	1995	7876	0.7988	0.810063	0.797893	0.244032	0.875427
rf	HeLa	K562	chrX	382	76	2295	12291	0.842396	0.834061	0.842657	0.142697	0.901479
rf	HeLa	MCF7	chrX	195	55	2350	9289	0.797712	0.78	0.798093	0.0766208	0.860772
rf	HeLa	GM12878	chrX	629	166	1710	8161	0.824114	0.791195	0.826765	0.268918	0.893775
gbm	HeLa	K562	chrX	390	68	2588	11998	0.823451	0.851528	0.82257	0.13096	0.901249
gbm	HeLa	MCF7	chrX	193	57	2428	9211	0.790983	0.772	0.791391	0.073636	0.868051
gbm	HeLa	GM12878	chrX	653	142	1998	7873	0.799362	0.821384	0.797589	0.246322	0.887701
adaboost	GM12878	K562	chrX	356	102	2450	12136	0.830364	0.777293	0.832031	0.126871	0.884293
adaboost	GM12878	MCF7	chrX	191	59	2874	8765	0.753301	0.764	0.753072	0.0623165	0.842644
adaboost	GM12878	HeLa	chrX	353	127	2246	18217	0.886692	0.735417	0.890241	0.135821	0.916382
nnet	GM12878	K562	chrX	4	454	317	14269	0.94875	0.00873362	0.978267	0.0124611	0.529785
nnet	GM12878	MCF7	chrX	1	249	202	11437	0.962066	0.004	0.982645	0.00492611	0.473378
nnet	GM12878	HeLa	chrX	27	453	484	19979	0.95526	0.05625	0.976348	0.0528376	0.546043
svmRadial	GM12878	K562	chrX	318	140	4264	10322	0.707259	0.694323	0.707665	0.069402	0.755782
svmRadial	GM12878	MCF7	chrX	204	46	4898	6741	0.584153	0.816	0.579173	0.0399843	0.737505
svmRadial	GM12878	HeLa	chrX	368	112	6044	14419	0.706059	0.766667	0.704638	0.0573924	0.791176
rf	GM12878	K562	chrX	348	110	2372	12214	0.835017	0.759825	0.837378	0.127941	0.886815
rf	GM12878	MCF7	chrX	195	55	2840	8799	0.756498	0.78	0.755993	0.0642504	0.842937
rf	GM12878	HeLa	chrX	357	123	2255	18208	0.886454	0.74375	0.889801	0.136677	0.922727
gbm	GM12878	K562	chrX	364	94	2579	12007	0.822321	0.79476	0.823187	0.123683	0.886273
gbm	GM12878	MCF7	chrX	201	49	2931	8708	0.749348	0.804	0.748174	0.0641762	0.847935
gbm	GM12878	HeLa	chrX	363	117	2332	18131	0.883064	0.75625	0.886038	0.134694	0.922874
adaboost	K562	MCF7	chrX	197	53	2840	8799	0.756666	0.788	0.755993	0.0648666	0.844662
adaboost	K562	HeLa	chrX	411	69	2740	17723	0.865874	0.85625	0.8661	0.130435	0.928522
adaboost	K562	GM12878	chrX	621	174	1640	8231	0.829927	0.781132	0.833857	0.274657	0.886377
nnet	K562	MCF7	chrX	207	43	5740	5899	0.513584	0.828	0.50683	0.0348075	0.752039
nnet	K562	HeLa	chrX	416	64	6965	13498	0.664375	0.866667	0.65963	0.0563609	0.834983
nnet	K562	GM12878	chrX	713	82	4324	5547	0.586912	0.896855	0.561949	0.141553	0.794875
svmRadial	K562	MCF7	chrX	183	67	4025	7614	0.655816	0.732	0.65418	0.0434886	0.756678
svmRadial	K562	HeLa	chrX	296	184	4800	15663	0.762021	0.616667	0.76543	0.0580848	0.764432
svmRadial	K562	GM12878	chrX	543	252	2781	7090	0.715638	0.683019	0.718266	0.163357	0.746806
rf	K562	MCF7	chrX	189	61	2826	8813	0.75717	0.756	0.757196	0.0626866	0.838839
rf	K562	HeLa	chrX	417	63	2685	17778	0.868787	0.86875	0.868788	0.134429	0.932601
rf	K562	GM12878	chrX	649	146	1798	8073	0.817739	0.816352	0.81785	0.265223	0.896337
gbm	K562	MCF7	chrX	193	57	2785	8854	0.760956	0.772	0.760718	0.0648086	0.848738
gbm	K562	HeLa	chrX	405	75	2506	17957	0.876761	0.84375	0.877535	0.139127	0.935067
gbm	K562	GM12878	chrX	638	157	1798	8073	0.816707	0.802516	0.81785	0.261905	0.891039
adaboost	MCF7	K562	chr22	595	205	6582	48681	0.87894	0.74375	0.880897	0.0829037	0.680013
adaboost	MCF7	HeLa	chr22	179	21	2496	9344	0.790947	0.895	0.789189	0.0669159	0.746108
adaboost	MCF7	GM12878	chr22	463	160	2104	9053	0.80781	0.743178	0.811419	0.180366	0.682927
nnet	MCF7	K562	chr22	257	543	20618	34645	0.62255	0.32125	0.626911	0.0123114	0.445745
nnet	MCF7	HeLa	chr22	16	184	528	11312	0.940864	0.08	0.955405	0.0294118	0.503844
nnet	MCF7	GM12878	chr22	14	609	500	10657	0.905857	0.0224719	0.955185	0.0272374	0.468018
svmRadial	MCF7	K562	chr22	200	600	2320	52943	0.947916	0.25	0.958019	0.0793651	0.597886
svmRadial	MCF7	HeLa	chr22	142	58	3808	8032	0.678904	0.71	0.678378	0.0359494	0.721144
svmRadial	MCF7	GM12878	chr22	339	284	3010	8147	0.720374	0.544141	0.730214	0.101224	0.64962
rf	MCF7	K562	chr22	500	300	4262	51001	0.918627	0.625	0.922878	0.104998	0.852116
rf	MCF7	HeLa	chr22	171	29	2282	9558	0.808056	0.855	0.807264	0.0697106	0.905278
rf	MCF7	GM12878	chr22	411	212	1834	9323	0.826316	0.659711	0.835619	0.183073	0.838129
gbm	MCF7	K562	chr22	601	199	6786	48477	0.875408	0.75125	0.877205	0.0813591	0.909234
gbm	MCF7	HeLa	chr22	172	28	2299	9541	0.806728	0.86	0.805828	0.0696074	0.904134
gbm	MCF7	GM12878	chr22	410	213	1924	9233	0.818591	0.658106	0.827552	0.175664	0.845747
adaboost	HeLa	K562	chr22	575	225	4465	50798	0.916344	0.71875	0.919205	0.114087	0.919795
adaboost	HeLa	MCF7	chr22	130	36	1148	6357	0.845652	0.783133	0.847035	0.101721	0.905937
adaboost	HeLa	GM12878	chr22	382	241	1385	9772	0.861969	0.613162	0.875863	0.216186	0.848605
nnet	HeLa	K562	chr22	246	554	4373	50890	0.912117	0.3075	0.920869	0.0532583	0.715296
nnet	HeLa	MCF7	chr22	152	14	3031	4474	0.60305	0.915663	0.596136	0.0477537	0.744595
nnet	HeLa	GM12878	chr22	430	193	3044	8113	0.725212	0.690209	0.727167	0.123777	0.725254
svmRadial	HeLa	K562	chr22	162	638	2341	52922	0.946863	0.2025	0.957639	0.0647223	0.553075
svmRadial	HeLa	MCF7	chr22	136	30	3194	4311	0.579716	0.819277	0.574417	0.0408408	0.776966
svmRadial	HeLa	GM12878	chr22	357	266	2840	8317	0.736333	0.573034	0.745451	0.111667	0.72557
rf	HeLa	K562	chr22	488	312	2284	52979	0.953695	0.61	0.95867	0.176046	0.928097
rf	HeLa	MCF7	chr22	123	43	1044	6461	0.858297	0.740964	0.860893	0.105398	0.888872
rf	HeLa	GM12878	chr22	399	224	1246	9911	0.875212	0.640449	0.888321	0.242553	0.861606
gbm	HeLa	K562	chr22	498	302	2662	52601	0.947131	0.6225	0.95183	0.157595	0.937149
gbm	HeLa	MCF7	chr22	125	41	961	6544	0.869378	0.753012	0.871952	0.115101	0.909221
gbm	HeLa	GM12878	chr22	362	261	1154	10003	0.879881	0.581059	0.896567	0.238786	0.864472
adaboost	GM12878	K562	chr22	402	398	1281	53982	0.970052	0.5025	0.97682	0.238859	0.928714
adaboost	GM12878	MCF7	chr22	147	19	2028	5477	0.733151	0.885542	0.72978	0.0675862	0.876428
adaboost	GM12878	HeLa	chr22	168	32	2056	9784	0.826578	0.84	0.826351	0.0755396	0.90038
nnet	GM12878	K562	chr22	493	307	28609	26654	0.484223	0.61625	0.482312	0.0169404	0.543631
nnet	GM12878	MCF7	chr22	102	64	4537	2968	0.400209	0.614458	0.39547	0.0219875	0.510314
nnet	GM12878	HeLa	chr22	97	103	5104	6736	0.567525	0.485	0.568919	0.0186503	0.528201
svmRadial	GM12878	K562	chr22	220	580	4954	50309	0.90129	0.275	0.910356	0.0425203	0.698695
svmRadial	GM12878	MCF7	chr22	119	47	5111	2394	0.327597	0.716867	0.318987	0.0227533	0.677643
svmRadial	GM12878	HeLa	chr22	124	76	5599	6241	0.528654	0.62	0.527111	0.021667	0.687283
rf	GM12878	K562	chr22	340	460	1023	54240	0.973548	0.425	0.981489	0.24945	0.909846
rf	GM12878	MCF7	chr22	139	27	1857	5648	0.7544	0.837349	0.752565	0.0696393	0.867038
rf	GM12878	HeLa	chr22	163	37	2002	9838	0.830648	0.815	0.830912	0.0752887	0.894701
gbm	GM12878	K562	chr22	409	391	1085	54178	0.973672	0.51125	0.980367	0.273762	0.924928
gbm	GM12878	MCF7	chr22	148	18	1981	5524	0.739408	0.891566	0.736043	0.0695162	0.89458
gbm	GM12878	HeLa	chr22	175	25	2049	9791	0.827741	0.875	0.826943	0.0786871	0.91603
adaboost	K562	MCF7	chr22	162	4	3395	4110	0.556903	0.975904	0.547635	0.045544	0.686399
adaboost	K562	HeLa	chr22	196	4	4253	7587	0.646429	0.98	0.640794	0.0440548	0.698239
adaboost	K562	GM12878	chr22	593	30	3847	7310	0.670883	0.951846	0.655194	0.133559	0.714089
nnet	K562	MCF7	chr22	113	53	5008	2497	0.340242	0.680723	0.332712	0.022066	0.506204
nnet	K562	HeLa	chr22	119	81	5770	6070	0.514037	0.595	0.512669	0.0202072	0.574947
nnet	K562	GM12878	chr22	383	240	4258	6899	0.618166	0.614767	0.618356	0.0825253	0.63927
svmRadial	K562	MCF7	chr22	156	10	2877	4628	0.623648	0.939759	0.616656	0.0514342	0.86867
svmRadial	K562	HeLa	chr22	192	8	4020	7820	0.665449	0.96	0.660473	0.045584	0.917921
svmRadial	K562	GM12878	chr22	543	80	3520	7637	0.694397	0.871589	0.684503	0.133645	0.865658
rf	K562	MCF7	chr22	163	3	3532	3973	0.539174	0.981928	0.52938	0.0441137	0.884894
rf	K562	HeLa	chr22	193	7	3945	7895	0.671761	0.965	0.666807	0.0466409	0.919481
rf	K562	GM12878	chr22	597	26	3674	7483	0.685908	0.958266	0.6707	0.13978	0.893618
gbm	K562	MCF7	chr22	162	4	3193	4312	0.583236	0.975904	0.57455	0.0482861	0.899238
gbm	K562	HeLa	chr22	193	7	3621	8219	0.698671	0.965	0.694172	0.050603	0.932342
gbm	K562	GM12878	chr22	569	54	3279	7878	0.717063	0.913323	0.706104	0.147869	0.889732
adaboost	MCF7	K562	chr21	236	68	1405	6872	0.828342	0.776316	0.830253	0.143815	0.721096
adaboost	MCF7	HeLa	chr21	123	17	1286	6488	0.835355	0.878571	0.834577	0.087296	0.74491
adaboost	MCF7	GM12878	chr21	195	45	850	2032	0.713325	0.8125	0.705066	0.186603	0.694599
nnet	MCF7	K562	chr21	25	279	1193	7084	0.828458	0.0822368	0.855866	0.0205255	0.476143
nnet	MCF7	HeLa	chr21	4	136	161	7613	0.962472	0.0285714	0.97929	0.0242424	0.49422
nnet	MCF7	GM12878	chr21	2	238	120	2762	0.88533	0.00833333	0.958362	0.0163934	0.482269
svmRadial	MCF7	K562	chr21	130	174	2488	5789	0.68978	0.427632	0.699408	0.0496562	0.592959
svmRadial	MCF7	HeLa	chr21	42	98	1494	6280	0.798838	0.3	0.807821	0.0273438	0.617469
svmRadial	MCF7	GM12878	chr21	46	194	604	2278	0.744395	0.191667	0.790423	0.0707692	0.542881
rf	MCF7	K562	chr21	210	94	1344	6933	0.83242	0.690789	0.837622	0.135135	0.842023
rf	MCF7	HeLa	chr21	116	24	1182	6592	0.847612	0.828571	0.847955	0.0893683	0.911421
rf	MCF7	GM12878	chr21	180	60	801	2081	0.724215	0.75	0.722068	0.183486	0.806737
gbm	MCF7	K562	chr21	248	56	1582	6695	0.809113	0.815789	0.808868	0.135519	0.874652
gbm	MCF7	HeLa	chr21	121	19	1446	6328	0.814885	0.864286	0.813995	0.0772176	0.918272
gbm	MCF7	GM12878	chr21	209	31	995	1887	0.671365	0.870833	0.654754	0.173588	0.826056
adaboost	HeLa	K562	chr21	209	95	821	7456	0.893253	0.6875	0.900809	0.202913	0.672567
adaboost	HeLa	MCF7	chr21	117	41	824	8437	0.908164	0.740506	0.911025	0.124336	0.677291
adaboost	HeLa	GM12878	chr21	182	58	594	2288	0.79116	0.758333	0.793893	0.234536	0.669842
nnet	HeLa	K562	chr21	92	212	1435	6842	0.808064	0.302632	0.826628	0.0602489	0.565634
nnet	HeLa	MCF7	chr21	44	114	1151	8110	0.865697	0.278481	0.875715	0.0368201	0.578892
nnet	HeLa	GM12878	chr21	4	236	51	2831	0.908072	0.0166667	0.982304	0.0727273	0.498042
svmRadial	HeLa	K562	chr21	151	153	1005	7272	0.865051	0.496711	0.878579	0.130623	0.795069
svmRadial	HeLa	MCF7	chr21	80	78	960	8301	0.889797	0.506329	0.896339	0.0769231	0.840863
svmRadial	HeLa	GM12878	chr21	175	65	771	2111	0.732223	0.729167	0.732477	0.184989	0.795476
rf	HeLa	K562	chr21	215	89	991	7286	0.874141	0.707237	0.880271	0.178275	0.890886
rf	HeLa	MCF7	chr21	112	46	1090	8171	0.879393	0.708861	0.882302	0.093178	0.901495
rf	HeLa	GM12878	chr21	187	53	669	2213	0.768738	0.779167	0.76787	0.218458	0.848426
gbm	HeLa	K562	chr21	216	88	1034	7243	0.869246	0.710526	0.875076	0.1728	0.893329
gbm	HeLa	MCF7	chr21	120	38	974	8287	0.892558	0.759494	0.894828	0.109689	0.92548
gbm	HeLa	GM12878	chr21	196	44	730	2152	0.752082	0.816667	0.746704	0.211663	0.850416
adaboost	GM12878	K562	chr21	203	101	1006	7271	0.870994	0.667763	0.878458	0.167907	0.866016
adaboost	GM12878	MCF7	chr21	105	53	1128	8133	0.874615	0.664557	0.878199	0.0851582	0.839435
adaboost	GM12878	HeLa	chr21	117	23	1254	6520	0.83864	0.835714	0.838693	0.0853392	0.901214
nnet	GM12878	K562	chr21	145	159	3302	4975	0.596667	0.476974	0.601063	0.0420656	0.524595
nnet	GM12878	MCF7	chr21	67	91	4479	4782	0.51481	0.424051	0.516359	0.0147382	0.464179
nnet	GM12878	HeLa	chr21	91	49	4624	3150	0.409527	0.65	0.405197	0.0193001	0.527762
svmRadial	GM12878	K562	chr21	98	206	1784	6493	0.768092	0.322368	0.784463	0.0520723	0.569863
svmRadial	GM12878	MCF7	chr21	54	104	2787	6474	0.693067	0.341772	0.699061	0.0190074	0.56106
svmRadial	GM12878	HeLa	chr21	79	61	2368	5406	0.693076	0.564286	0.695395	0.0322844	0.65628
rf	GM12878	K562	chr21	196	108	781	7496	0.896399	0.644737	0.905642	0.200614	0.869771
rf	GM12878	MCF7	chr21	96	62	720	8541	0.916976	0.607595	0.922255	0.117647	0.855062
rf	GM12878	HeLa	chr21	114	26	1128	6646	0.854182	0.814286	0.854901	0.0917874	0.90409
gbm	GM12878	K562	chr21	198	106	777	7500	0.897098	0.651316	0.906125	0.203077	0.884538
gbm	GM12878	MCF7	chr21	92	66	688	8573	0.919949	0.582278	0.92571	0.117949	0.87231
gbm	GM12878	HeLa	chr21	111	29	1025	6749	0.866818	0.792857	0.86815	0.0977113	0.910982
adaboost	K562	MCF7	chr21	126	32	1194	8067	0.869838	0.797468	0.871072	0.0954545	0.749252
adaboost	K562	HeLa	chr21	121	19	1286	6488	0.835102	0.864286	0.834577	0.0859986	0.696797
adaboost	K562	GM12878	chr21	199	41	894	1988	0.700512	0.829167	0.689799	0.182068	0.688885
nnet	K562	MCF7	chr21	51	107	1743	7518	0.803588	0.322785	0.811791	0.0284281	0.571671
nnet	K562	HeLa	chr21	34	106	1731	6043	0.76788	0.242857	0.777335	0.0192635	0.499745
nnet	K562	GM12878	chr21	48	192	497	2385	0.779308	0.2	0.82755	0.0880734	0.564775
svmRadial	K562	MCF7	chr21	70	88	2686	6575	0.705489	0.443038	0.709967	0.0253991	0.651025
svmRadial	K562	HeLa	chr21	17	123	1225	6549	0.829669	0.121429	0.842423	0.0136876	0.602289
svmRadial	K562	GM12878	chr21	30	210	446	2436	0.789878	0.125	0.845246	0.0630252	0.569143
rf	K562	MCF7	chr21	126	32	1466	7795	0.84096	0.797468	0.841702	0.0791457	0.898461
rf	K562	HeLa	chr21	123	17	1415	6359	0.819055	0.878571	0.817983	0.079974	0.923656
rf	K562	GM12878	chr21	205	35	901	1981	0.700192	0.854167	0.68737	0.185353	0.84903
gbm	K562	MCF7	chr21	119	39	1165	8096	0.872173	0.753165	0.874204	0.0926791	0.902133
gbm	K562	HeLa	chr21	125	15	1619	6155	0.79353	0.892857	0.791742	0.0716743	0.9253
gbm	K562	GM12878	chr21	206	34	986	1896	0.673286	0.858333	0.657876	0.172819	0.851825
adaboost	MCF7	K562	chr20	773	53	7607	20121	0.731736	0.935835	0.725656	0.0922434	0.710863
adaboost	MCF7	HeLa	chr20	509	7	9795	26236	0.731797	0.986434	0.728151	0.0493983	0.724115
adaboost	MCF7	GM12878	chr20	824	21	5802	8492	0.615364	0.975148	0.594095	0.124359	0.699512
nnet	MCF7	K562	chr20	739	87	26182	1546	0.0800238	0.894673	0.0557559	0.0274507	0.499586
nnet	MCF7	HeLa	chr20	473	43	34323	1708	0.0596766	0.916667	0.0474036	0.0135935	0.492653
nnet	MCF7	GM12878	chr20	803	42	14032	262	0.0703481	0.950296	0.0183294	0.0541287	0.498326
svmRadial	MCF7	K562	chr20	717	109	6897	20831	0.75464	0.868039	0.751262	0.0941686	0.882078
svmRadial	MCF7	HeLa	chr20	487	29	8915	27116	0.755274	0.943798	0.752574	0.0517975	0.929994
svmRadial	MCF7	GM12878	chr20	696	149	3993	10301	0.726402	0.823669	0.720652	0.148433	0.845292
rf	MCF7	K562	chr20	744	82	6788	20940	0.759403	0.900726	0.755193	0.0987785	0.907472
rf	MCF7	HeLa	chr20	505	11	8688	27343	0.761978	0.978682	0.758874	0.0549331	0.948476
rf	MCF7	GM12878	chr20	783	62	4704	9590	0.685184	0.926627	0.670911	0.142701	0.884764
gbm	MCF7	K562	chr20	739	87	6319	21409	0.775653	0.894673	0.772108	0.104704	0.906836
gbm	MCF7	HeLa	chr20	503	13	8890	27141	0.756396	0.974806	0.753268	0.0535505	0.946191
gbm	MCF7	GM12878	chr20	783	62	4768	9526	0.680956	0.926627	0.666433	0.141056	0.882759
adaboost	HeLa	K562	chr20	626	200	3111	24617	0.884044	0.757869	0.887803	0.167514	0.916725
adaboost	HeLa	MCF7	chr20	542	65	16458	256124	0.939518	0.892916	0.939622	0.0318824	0.973497
adaboost	HeLa	GM12878	chr20	625	220	1963	12331	0.855803	0.739645	0.86267	0.241499	0.897832
nnet	HeLa	K562	chr20	46	780	1308	26420	0.926875	0.0556901	0.952827	0.0339734	0.502077
nnet	HeLa	MCF7	chr20	142	465	79369	193213	0.70777	0.233937	0.708825	0.00178592	0.468422
nnet	HeLa	GM12878	chr20	10	835	175	14119	0.933285	0.0118343	0.987757	0.0540541	0.499865
svmRadial	HeLa	K562	chr20	573	253	3275	24453	0.876445	0.693705	0.881888	0.148909	0.890825
svmRadial	HeLa	MCF7	chr20	357	250	7105	265477	0.973077	0.588138	0.973934	0.0478424	0.825749
svmRadial	HeLa	GM12878	chr20	631	214	2501	11793	0.820662	0.746746	0.825031	0.201469	0.877716
rf	HeLa	K562	chr20	617	209	3002	24726	0.887546	0.746973	0.891734	0.170489	0.914584
rf	HeLa	MCF7	chr20	509	98	13809	258773	0.949094	0.83855	0.94934	0.0355497	0.972076
rf	HeLa	GM12878	chr20	623	222	1936	12358	0.857454	0.737278	0.864559	0.243454	0.891476
gbm	HeLa	K562	chr20	626	200	3022	24706	0.887161	0.757869	0.891013	0.171601	0.918856
gbm	HeLa	MCF7	chr20	541	66	18469	254113	0.932153	0.891269	0.932244	0.0284587	0.971
gbm	HeLa	GM12878	chr20	591	254	1882	12412	0.858907	0.699408	0.868336	0.238981	0.894473
adaboost	GM12878	K562	chr20	579	247	2714	25014	0.896302	0.700969	0.902121	0.175828	0.91384
adaboost	GM12878	MCF7	chr20	470	137	6804	265778	0.974593	0.7743	0.975039	0.0646137	0.974087
adaboost	GM12878	HeLa	chr20	439	77	3650	32381	0.898022	0.850775	0.898698	0.107361	0.944083
nnet	GM12878	K562	chr20	207	619	3696	24032	0.848883	0.250605	0.866705	0.0530361	0.556318
nnet	GM12878	MCF7	chr20	142	465	20477	252105	0.923342	0.233937	0.924878	0.00688685	0.673108
nnet	GM12878	HeLa	chr20	105	411	3588	32443	0.890579	0.203488	0.900419	0.0284322	0.588224
svmRadial	GM12878	K562	chr20	415	411	6244	21484	0.766933	0.502421	0.774812	0.0623217	0.714195
svmRadial	GM12878	MCF7	chr20	188	419	13178	259404	0.950229	0.30972	0.951655	0.0140655	0.597613
svmRadial	GM12878	HeLa	chr20	302	214	8067	27964	0.773415	0.585271	0.776109	0.0360856	0.739446
rf	GM12878	K562	chr20	583	243	2558	25170	0.901905	0.705811	0.907747	0.18561	0.918438
rf	GM12878	MCF7	chr20	447	160	4478	268104	0.983023	0.736409	0.983572	0.0907614	0.974616
rf	GM12878	HeLa	chr20	432	84	3494	32537	0.902099	0.837209	0.903028	0.110036	0.944647
gbm	GM12878	K562	chr20	578	248	2444	25284	0.905722	0.699758	0.911858	0.191264	0.919312
gbm	GM12878	MCF7	chr20	490	117	10704	261878	0.96039	0.807249	0.960731	0.0437735	0.969552
gbm	GM12878	HeLa	chr20	428	88	3175	32856	0.910718	0.829457	0.911881	0.11879	0.949273
adaboost	K562	MCF7	chr20	558	49	17048	255534	0.937417	0.919275	0.937457	0.0316937	0.976437
adaboost	K562	HeLa	chr20	487	29	5861	30170	0.838838	0.943798	0.837335	0.0767171	0.947735
adaboost	K562	GM12878	chr20	734	111	2984	11310	0.795561	0.868639	0.791241	0.197418	0.892631
nnet	K562	MCF7	chr20	179	428	58674	213908	0.783659	0.294893	0.784747	0.00304148	0.516413
nnet	K562	HeLa	chr20	73	443	2535	33496	0.918516	0.141473	0.929644	0.0279908	0.546449
nnet	K562	GM12878	chr20	62	783	904	13390	0.888566	0.0733728	0.936757	0.0641822	0.505511
svmRadial	K562	MCF7	chr20	233	374	19682	252900	0.926586	0.383855	0.927794	0.0116997	0.664292
svmRadial	K562	HeLa	chr20	203	313	6925	29106	0.801954	0.393411	0.807804	0.0284792	0.733818
svmRadial	K562	GM12878	chr20	212	633	2308	11986	0.805734	0.250888	0.838534	0.084127	0.694882
rf	K562	MCF7	chr20	560	47	15068	257514	0.944672	0.92257	0.944721	0.0358331	0.978224
rf	K562	HeLa	chr20	491	25	6122	29909	0.831806	0.95155	0.830091	0.0742477	0.952223
rf	K562	GM12878	chr20	760	85	3244	11050	0.780104	0.899408	0.773052	0.18981	0.897105
gbm	K562	MCF7	chr20	556	51	14375	258207	0.947194	0.91598	0.947264	0.037238	0.979592
gbm	K562	HeLa	chr20	481	35	5516	30515	0.848113	0.932171	0.84691	0.0802068	0.954441
gbm	K562	GM12878	chr20	736	109	3083	11211	0.789154	0.871006	0.784315	0.192721	0.896627
adaboost	MCF7	K562	chr19	1014	279	6325	36484	0.850256	0.784223	0.852251	0.138166	0.676869
adaboost	MCF7	HeLa	chr19	529	62	4838	26616	0.84709	0.895093	0.846188	0.0985653	0.70727
adaboost	MCF7	GM12878	chr19	835	341	3706	18909	0.829894	0.710034	0.836126	0.18388	0.635836
nnet	MCF7	K562	chr19	488	805	12475	30334	0.69888	0.377417	0.708589	0.0376456	0.549257
nnet	MCF7	HeLa	chr19	128	463	5941	25513	0.800156	0.216582	0.811121	0.0210908	0.524367
nnet	MCF7	GM12878	chr19	236	940	4275	18340	0.780799	0.20068	0.810966	0.0523166	0.499
svmRadial	MCF7	K562	chr19	411	882	7250	35559	0.815609	0.317865	0.830643	0.0536483	0.616624
svmRadial	MCF7	HeLa	chr19	139	452	4180	27274	0.855453	0.235195	0.867108	0.0321834	0.638793
svmRadial	MCF7	GM12878	chr19	219	957	3520	19095	0.81182	0.186224	0.844351	0.0585718	0.571003
rf	MCF7	K562	chr19	972	321	6209	36600	0.851934	0.75174	0.85496	0.135357	0.878295
rf	MCF7	HeLa	chr19	520	71	4927	26527	0.844032	0.879865	0.843359	0.0954654	0.931265
rf	MCF7	GM12878	chr19	798	378	3642	18973	0.831029	0.678571	0.838956	0.17973	0.863097
gbm	MCF7	K562	chr19	884	409	5092	37717	0.875266	0.683681	0.881053	0.147925	0.894184
gbm	MCF7	HeLa	chr19	494	97	4316	27138	0.862287	0.835871	0.862784	0.102703	0.930914
gbm	MCF7	GM12878	chr19	735	441	3189	19426	0.847421	0.625	0.858987	0.187309	0.861213
adaboost	HeLa	K562	chr19	1031	262	4749	38060	0.886377	0.79737	0.889065	0.178374	0.701419
adaboost	HeLa	MCF7	chr19	282	47	3312	20169	0.858925	0.857143	0.85895	0.0784641	0.717404
adaboost	HeLa	GM12878	chr19	838	338	3128	19487	0.854315	0.712585	0.861685	0.211296	0.649176
nnet	HeLa	K562	chr19	1066	227	19119	23690	0.561335	0.824439	0.553388	0.0528115	0.690184
nnet	HeLa	MCF7	chr19	316	13	8389	15092	0.647123	0.960486	0.642732	0.036301	0.80112
nnet	HeLa	GM12878	chr19	1009	167	8370	14245	0.641167	0.857993	0.629892	0.107581	0.744413
svmRadial	HeLa	K562	chr19	623	670	11786	31023	0.717564	0.481825	0.724684	0.0502055	0.686402
svmRadial	HeLa	MCF7	chr19	211	118	10578	12903	0.550777	0.641337	0.549508	0.019557	0.709408
svmRadial	HeLa	GM12878	chr19	722	454	9177	13438	0.595183	0.613946	0.594207	0.0729367	0.692828
rf	HeLa	K562	chr19	1003	290	4475	38334	0.891955	0.775715	0.895466	0.183096	0.917277
rf	HeLa	MCF7	chr19	278	51	3096	20385	0.867829	0.844985	0.868149	0.0823948	0.93313
rf	HeLa	GM12878	chr19	787	389	3007	19608	0.857257	0.669218	0.867035	0.207433	0.878123
gbm	HeLa	K562	chr19	968	325	4040	38769	0.901025	0.748647	0.905627	0.193291	0.923766
gbm	HeLa	MCF7	chr19	273	56	2779	20702	0.880932	0.829787	0.881649	0.0894495	0.934416
gbm	HeLa	GM12878	chr19	795	381	2888	19727	0.862595	0.67602	0.872297	0.215857	0.880751
adaboost	GM12878	K562	chr19	953	340	4332	38477	0.894064	0.737046	0.898806	0.180322	0.9185
adaboost	GM12878	MCF7	chr19	277	52	3904	19577	0.833851	0.841945	0.833738	0.0662521	0.908619
adaboost	GM12878	HeLa	chr19	480	111	4140	27314	0.867343	0.812183	0.868379	0.103896	0.923528
nnet	GM12878	K562	chr19	0	1293	0	42809	0.970682	0	1	#DIV/0!	0.764843
nnet	GM12878	MCF7	chr19	0	329	0	23481	0.986182	0	1	#DIV/0!	0.799296
nnet	GM12878	HeLa	chr19	0	591	0	31454	0.981557	0	1	#DIV/0!	0.816232
svmRadial	GM12878	K562	chr19	501	792	8644	34165	0.786041	0.387471	0.79808	0.054784	0.68992
svmRadial	GM12878	MCF7	chr19	186	143	8957	14524	0.617808	0.56535	0.618543	0.0203434	0.682879
svmRadial	GM12878	HeLa	chr19	289	302	8526	22928	0.724512	0.489002	0.728937	0.032785	0.718492
rf	GM12878	K562	chr19	958	335	4439	38370	0.891751	0.740913	0.896307	0.177506	0.915116
rf	GM12878	MCF7	chr19	277	52	4153	19328	0.823394	0.841945	0.823134	0.0625282	0.904709
rf	GM12878	HeLa	chr19	484	107	4326	27128	0.861663	0.818951	0.862466	0.100624	0.921698
gbm	GM12878	K562	chr19	965	328	4229	38580	0.896671	0.746326	0.901212	0.185791	0.924245
gbm	GM12878	MCF7	chr19	263	66	3141	20340	0.865309	0.799392	0.866232	0.077262	0.91852
gbm	GM12878	HeLa	chr19	487	104	3840	27614	0.876923	0.824027	0.877917	0.112549	0.932341
adaboost	K562	MCF7	chr19	298	31	4971	18510	0.78992	0.905775	0.788297	0.0565572	0.910626
adaboost	K562	HeLa	chr19	551	40	5742	25712	0.819566	0.932318	0.817448	0.0875576	0.940847
adaboost	K562	GM12878	chr19	999	177	4444	18171	0.805767	0.84949	0.803493	0.183538	0.893614
nnet	K562	MCF7	chr19	0	329	0	23481	0.986182	0	1	#DIV/0!	0.494297
nnet	K562	HeLa	chr19	0	591	0	31454	0.981557	0	1	#DIV/0!	0.50113
nnet	K562	GM12878	chr19	0	1176	0	22615	0.95057	0	1	#DIV/0!	0.449905
svmRadial	K562	MCF7	chr19	173	156	8586	14895	0.632843	0.525836	0.634343	0.0197511	0.689712
svmRadial	K562	HeLa	chr19	306	285	8393	23061	0.729193	0.517766	0.733166	0.0351765	0.733802
svmRadial	K562	GM12878	chr19	646	530	7287	15328	0.67143	0.54932	0.67778	0.081432	0.696458
rf	K562	MCF7	chr19	295	34	4854	18627	0.794708	0.896657	0.79328	0.0572927	0.905102
rf	K562	HeLa	chr19	550	41	5366	26088	0.831269	0.930626	0.829402	0.0929682	0.940274
rf	K562	GM12878	chr19	1002	174	4231	18384	0.814846	0.852041	0.812912	0.191477	0.897733
gbm	K562	MCF7	chr19	293	36	4569	18912	0.806594	0.890578	0.805417	0.0602633	0.915358
gbm	K562	HeLa	chr19	548	43	5392	26062	0.830395	0.927242	0.828575	0.0922559	0.943904
gbm	K562	GM12878	chr19	1028	148	4561	18054	0.802068	0.87415	0.79832	0.183933	0.901005
adaboost	MCF7	K562	chr18	200	179	1101	6865	0.846615	0.527704	0.861788	0.153728	0.797116
adaboost	MCF7	HeLa	chr18	219	95	1565	10385	0.864644	0.697452	0.869038	0.122758	0.875486
adaboost	MCF7	GM12878	chr18	344	316	847	5025	0.821953	0.521212	0.855756	0.288833	0.811302
nnet	MCF7	K562	chr18	0	379	0	7966	0.954584	0	1	#DIV/0!	0.587579
nnet	MCF7	HeLa	chr18	0	314	6	11944	0.973907	0	0.999498	0	0.578175
nnet	MCF7	GM12878	chr18	0	660	3	5869	0.8985	0	0.999489	0	0.614687
svmRadial	MCF7	K562	chr18	142	237	1333	6633	0.811863	0.37467	0.832664	0.0962712	0.672081
svmRadial	MCF7	HeLa	chr18	128	186	1752	10198	0.841977	0.407643	0.853389	0.0680851	0.696109
svmRadial	MCF7	GM12878	chr18	271	389	868	5004	0.807563	0.410606	0.85218	0.237928	0.645378
rf	MCF7	K562	chr18	213	166	1173	6793	0.839545	0.562005	0.852749	0.15368	0.809073
rf	MCF7	HeLa	chr18	225	89	1523	10427	0.868558	0.716561	0.872552	0.128719	0.887567
rf	MCF7	GM12878	chr18	360	300	798	5074	0.831904	0.545455	0.864101	0.310881	0.802857
gbm	MCF7	K562	chr18	200	179	1125	6841	0.843739	0.527704	0.858775	0.150943	0.805909
gbm	MCF7	HeLa	chr18	215	99	1526	10424	0.867498	0.684713	0.872301	0.123492	0.879493
gbm	MCF7	GM12878	chr18	349	311	905	4967	0.81384	0.528788	0.845879	0.278309	0.791471
adaboost	HeLa	K562	chr18	255	124	1067	6899	0.85728	0.672823	0.866056	0.19289	0.858392
adaboost	HeLa	MCF7	chr18	139	44	1333	4923	0.786147	0.759563	0.786925	0.0944293	0.853836
adaboost	HeLa	GM12878	chr18	490	170	1264	4608	0.780465	0.742424	0.784741	0.279361	0.84466
nnet	HeLa	K562	chr18	15	364	408	7558	0.90749	0.0395778	0.948782	0.035461	0.499483
nnet	HeLa	MCF7	chr18	0	183	33	6223	0.966454	0	0.994725	0	0.499041
nnet	HeLa	GM12878	chr18	10	650	180	5692	0.872933	0.0151515	0.969346	0.0526316	0.501911
svmRadial	HeLa	K562	chr18	228	151	2399	5567	0.694428	0.601583	0.698845	0.086791	0.678319
svmRadial	HeLa	MCF7	chr18	162	21	2707	3549	0.576332	0.885246	0.567295	0.0564657	0.766153
svmRadial	HeLa	GM12878	chr18	390	270	1822	4050	0.679731	0.590909	0.689714	0.176311	0.659939
rf	HeLa	K562	chr18	264	115	1188	6778	0.843859	0.69657	0.850866	0.181818	0.860415
rf	HeLa	MCF7	chr18	136	47	1397	4859	0.775742	0.743169	0.776694	0.0887149	0.848654
rf	HeLa	GM12878	chr18	505	155	1161	4711	0.79853	0.765152	0.802282	0.303121	0.858832
gbm	HeLa	K562	chr18	254	125	1048	6918	0.859437	0.670185	0.868441	0.195084	0.865703
gbm	HeLa	MCF7	chr18	130	53	1161	5095	0.811461	0.710383	0.814418	0.100697	0.856876
gbm	HeLa	GM12878	chr18	467	193	970	4902	0.821953	0.707576	0.834809	0.324983	0.857937
adaboost	GM12878	K562	chr18	222	157	789	7177	0.886639	0.585752	0.900954	0.219585	0.868848
adaboost	GM12878	MCF7	chr18	122	61	1394	4862	0.774033	0.666667	0.777174	0.0804749	0.806574
adaboost	GM12878	HeLa	chr18	246	68	1372	10578	0.882583	0.783439	0.885188	0.15204	0.916311
nnet	GM12878	K562	chr18	277	102	4730	3236	0.420971	0.730871	0.406226	0.0553225	0.581637
nnet	GM12878	MCF7	chr18	157	26	4966	1290	0.224724	0.857923	0.206202	0.0306461	0.506287
nnet	GM12878	HeLa	chr18	184	130	5286	6664	0.558382	0.585987	0.557657	0.033638	0.570414
svmRadial	GM12878	K562	chr18	220	159	2710	5256	0.656201	0.580475	0.659804	0.0750853	0.673489
svmRadial	GM12878	MCF7	chr18	150	33	3023	3233	0.525392	0.819672	0.516784	0.0472739	0.747617
svmRadial	GM12878	HeLa	chr18	163	151	3085	8865	0.736138	0.519108	0.741841	0.0501847	0.672538
rf	GM12878	K562	chr18	227	152	839	7127	0.881246	0.598945	0.894677	0.212946	0.87648
rf	GM12878	MCF7	chr18	119	64	1407	4849	0.771548	0.650273	0.775096	0.0779817	0.801206
rf	GM12878	HeLa	chr18	249	65	1410	10540	0.879729	0.792994	0.882008	0.15009	0.914958
gbm	GM12878	K562	chr18	192	187	685	7281	0.895506	0.506596	0.91401	0.218928	0.870024
gbm	GM12878	MCF7	chr18	126	57	1294	4962	0.790185	0.688525	0.793159	0.0887324	0.824251
gbm	GM12878	HeLa	chr18	258	56	1375	10575	0.883317	0.821656	0.884937	0.157991	0.923247
adaboost	K562	MCF7	chr18	133	50	1933	4323	0.692033	0.726776	0.691017	0.0643756	0.62194
adaboost	K562	HeLa	chr18	299	15	3037	8913	0.751142	0.952229	0.745858	0.0896283	0.723907
adaboost	K562	GM12878	chr18	610	50	1954	3918	0.693203	0.924242	0.667234	0.23791	0.671732
nnet	K562	MCF7	chr18	7	176	210	6046	0.940053	0.0382514	0.966432	0.0322581	0.539396
nnet	K562	HeLa	chr18	38	276	1038	10912	0.892857	0.121019	0.913138	0.035316	0.55829
nnet	K562	GM12878	chr18	31	629	338	5534	0.85196	0.0469697	0.942439	0.0840108	0.575411
svmRadial	K562	MCF7	chr18	128	55	1787	4469	0.713931	0.699454	0.714354	0.0668407	0.766138
svmRadial	K562	HeLa	chr18	286	28	3303	8647	0.728392	0.910828	0.723598	0.0796879	0.887373
svmRadial	K562	GM12878	chr18	607	53	2523	3349	0.605634	0.919697	0.570334	0.19393	0.822259
rf	K562	MCF7	chr18	143	40	2083	4173	0.67029	0.781421	0.66704	0.0642408	0.801356
rf	K562	HeLa	chr18	297	17	3055	8895	0.749511	0.94586	0.744351	0.0886038	0.927972
rf	K562	GM12878	chr18	617	43	2069	3803	0.676669	0.934848	0.64765	0.22971	0.883605
gbm	K562	MCF7	chr18	143	40	2015	4241	0.680851	0.781421	0.677909	0.0662651	0.817939
gbm	K562	HeLa	chr18	304	10	3171	8779	0.740623	0.968153	0.734644	0.087482	0.927852
gbm	K562	GM12878	chr18	611	49	2163	3709	0.661359	0.925758	0.631642	0.22026	0.876001
adaboost	MCF7	K562	chr17	1220	339	6404	30898	0.826484	0.782553	0.82832	0.160021	0.680077
adaboost	MCF7	HeLa	chr17	851	105	7433	26574	0.784401	0.890167	0.781427	0.102728	0.704038
adaboost	MCF7	GM12878	chr17	1285	184	5621	15884	0.747323	0.874745	0.738619	0.18607	0.681358
nnet	MCF7	K562	chr17	386	1173	7276	30026	0.782584	0.247595	0.804943	0.0503785	0.518588
nnet	MCF7	HeLa	chr17	413	543	12960	21047	0.613792	0.432008	0.618902	0.0308831	0.532361
nnet	MCF7	GM12878	chr17	800	669	8229	13276	0.612693	0.544588	0.617345	0.0886034	0.583941
svmRadial	MCF7	K562	chr17	1058	501	4178	33124	0.879597	0.67864	0.887995	0.202063	0.883213
svmRadial	MCF7	HeLa	chr17	798	158	4769	29238	0.85908	0.834728	0.859764	0.143345	0.924147
svmRadial	MCF7	GM12878	chr17	954	515	3282	18223	0.834726	0.649421	0.847384	0.225212	0.849928
rf	MCF7	K562	chr17	1184	375	5601	31701	0.846221	0.759461	0.849847	0.174503	0.884948
rf	MCF7	HeLa	chr17	840	116	6678	27329	0.80568	0.878661	0.803629	0.111732	0.917576
rf	MCF7	GM12878	chr17	1224	245	4732	16773	0.783364	0.83322	0.779958	0.205507	0.875365
gbm	MCF7	K562	chr17	1229	330	6774	30528	0.817195	0.788326	0.818401	0.153567	0.886677
gbm	MCF7	HeLa	chr17	871	85	8730	25277	0.747876	0.911088	0.743288	0.0907197	0.912398
gbm	MCF7	GM12878	chr17	1304	165	6382	15123	0.715026	0.887679	0.703232	0.169659	0.874007
adaboost	HeLa	K562	chr17	1247	312	5591	31711	0.8481	0.799872	0.850115	0.182363	0.904038
adaboost	HeLa	MCF7	chr17	578	73	9201	72145	0.886898	0.887865	0.886891	0.0591062	0.948526
adaboost	HeLa	GM12878	chr17	1119	350	3929	17576	0.813746	0.761743	0.817298	0.221672	0.874132
nnet	HeLa	K562	chr17	34	1525	542	36760	0.94681	0.0218089	0.98547	0.0590278	0.518351
nnet	HeLa	MCF7	chr17	27	624	5760	75586	0.922143	0.0414747	0.929191	0.00466563	0.54313
nnet	HeLa	GM12878	chr17	3	1466	75	21430	0.932924	0.00204221	0.996512	0.0384615	0.56107
svmRadial	HeLa	K562	chr17	1030	529	5886	31416	0.834924	0.66068	0.842207	0.14893	0.844296
svmRadial	HeLa	MCF7	chr17	444	207	7153	74193	0.910241	0.682028	0.912067	0.0584441	0.88517
svmRadial	HeLa	GM12878	chr17	1084	385	4015	17490	0.808479	0.737917	0.813299	0.212591	0.866394
rf	HeLa	K562	chr17	1246	313	5080	32222	0.861223	0.79923	0.863814	0.196965	0.904272
rf	HeLa	MCF7	chr17	564	87	8904	72442	0.89035	0.866359	0.890542	0.0595691	0.946885
rf	HeLa	GM12878	chr17	1061	408	3468	18037	0.831288	0.72226	0.838735	0.234268	0.873188
gbm	HeLa	K562	chr17	1217	342	5207	32095	0.857209	0.780629	0.86041	0.189446	0.907143
gbm	HeLa	MCF7	chr17	583	68	10424	70922	0.872044	0.895545	0.871856	0.0529663	0.948322
gbm	HeLa	GM12878	chr17	1089	380	3480	18025	0.831984	0.741321	0.838177	0.238345	0.882152
adaboost	GM12878	K562	chr17	1199	360	4908	32394	0.86444	0.769083	0.868425	0.196332	0.904385
adaboost	GM12878	MCF7	chr17	519	132	6459	74887	0.919619	0.797235	0.920598	0.0743766	0.925921
adaboost	GM12878	HeLa	chr17	782	174	4345	29662	0.870749	0.817992	0.872232	0.152526	0.920655
nnet	GM12878	K562	chr17	607	952	10455	26847	0.706467	0.389352	0.71972	0.0548725	0.585308
nnet	GM12878	MCF7	chr17	318	333	25951	55395	0.679452	0.488479	0.68098	0.0121055	0.589841
nnet	GM12878	HeLa	chr17	508	448	12967	21040	0.616309	0.531381	0.618696	0.0376994	0.574641
svmRadial	GM12878	K562	chr17	910	649	4205	33097	0.875093	0.583708	0.887271	0.177908	0.853627
svmRadial	GM12878	MCF7	chr17	408	243	5191	76155	0.933729	0.626728	0.936186	0.0728702	0.883872
svmRadial	GM12878	HeLa	chr17	804	152	5257	28750	0.845294	0.841004	0.845414	0.132651	0.914839
rf	GM12878	K562	chr17	1161	398	4914	32388	0.863308	0.744708	0.868264	0.191111	0.900129
rf	GM12878	MCF7	chr17	490	161	8075	73271	0.899557	0.752688	0.900733	0.0572096	0.913416
rf	GM12878	HeLa	chr17	776	180	4525	29482	0.865429	0.811715	0.866939	0.146387	0.917706
gbm	GM12878	K562	chr17	1152	407	4336	32966	0.87795	0.738935	0.88376	0.209913	0.911214
gbm	GM12878	MCF7	chr17	517	134	5056	76290	0.936705	0.794163	0.937846	0.0927687	0.950784
gbm	GM12878	HeLa	chr17	805	151	4541	29466	0.865801	0.84205	0.866469	0.15058	0.927868
adaboost	K562	MCF7	chr17	590	61	12496	68850	0.84686	0.906298	0.846385	0.0450864	0.938482
adaboost	K562	HeLa	chr17	880	76	6275	27732	0.818351	0.920502	0.815479	0.122991	0.933732
adaboost	K562	GM12878	chr17	1245	224	4322	17183	0.802124	0.847515	0.799023	0.223639	0.891434
nnet	K562	MCF7	chr17	57	594	24946	56400	0.688525	0.0875576	0.693335	0.00227973	0.411883
nnet	K562	HeLa	chr17	1	955	37	33970	0.971627	0.00104603	0.998912	0.0263158	0.51442
nnet	K562	GM12878	chr17	0	1469	37	21468	0.934448	0	0.998279	0	0.431744
svmRadial	K562	MCF7	chr17	472	179	8250	73096	0.897204	0.725038	0.898581	0.054116	0.888235
svmRadial	K562	HeLa	chr17	855	101	6405	27602	0.813918	0.894351	0.811656	0.117769	0.923538
svmRadial	K562	GM12878	chr17	1217	252	4389	17116	0.797989	0.828455	0.795908	0.217089	0.884316
rf	K562	MCF7	chr17	585	66	9925	71421	0.878154	0.898618	0.87799	0.0556613	0.948592
rf	K562	HeLa	chr17	892	64	6262	27745	0.819066	0.933054	0.815861	0.124685	0.936382
rf	K562	GM12878	chr17	1255	214	4398	17107	0.799251	0.854323	0.795489	0.222006	0.893746
gbm	K562	MCF7	chr17	561	90	8833	72513	0.891179	0.861751	0.891414	0.059719	0.94529
gbm	K562	HeLa	chr17	874	82	5552	28455	0.838858	0.914226	0.836739	0.13601	0.939602
gbm	K562	GM12878	chr17	1263	206	4131	17374	0.811221	0.859769	0.807905	0.234149	0.901661
adaboost	MCF7	K562	chr16	724	227	3831	21298	0.844402	0.761304	0.847547	0.158946	0.678048
adaboost	MCF7	HeLa	chr16	440	47	4038	18345	0.821382	0.903491	0.819595	0.0982582	0.703731
adaboost	MCF7	GM12878	chr16	875	230	2760	9490	0.776114	0.791855	0.774694	0.240715	0.641215
nnet	MCF7	K562	chr16	0	951	0	25129	0.963535	0	1	#DIV/0!	0.550152
nnet	MCF7	HeLa	chr16	0	487	0	22383	0.978706	0	1	#DIV/0!	0.510531
nnet	MCF7	GM12878	chr16	0	1105	0	12250	0.917259	0	1	#DIV/0!	0.580782
svmRadial	MCF7	K562	chr16	400	551	6016	19113	0.748198	0.42061	0.760595	0.0623441	0.615308
svmRadial	MCF7	HeLa	chr16	146	341	5090	17293	0.762527	0.299795	0.772595	0.0278839	0.567813
svmRadial	MCF7	GM12878	chr16	275	830	2471	9779	0.752827	0.248869	0.798286	0.100146	0.566574
rf	MCF7	K562	chr16	722	229	3786	21343	0.846051	0.759201	0.849337	0.16016	0.882436
rf	MCF7	HeLa	chr16	440	47	3985	18398	0.823699	0.903491	0.821963	0.099435	0.926159
rf	MCF7	GM12878	chr16	873	232	2659	9591	0.783527	0.790045	0.782939	0.247169	0.863061
gbm	MCF7	K562	chr16	663	288	3369	21760	0.859778	0.697161	0.865932	0.164435	0.883368
gbm	MCF7	HeLa	chr16	437	50	3864	18519	0.828859	0.897331	0.827369	0.101604	0.927925
gbm	MCF7	GM12878	chr16	840	265	2594	9656	0.785923	0.760181	0.788245	0.244613	0.852166
adaboost	HeLa	K562	chr16	666	285	2973	22156	0.875077	0.700315	0.88169	0.183017	0.887588
adaboost	HeLa	MCF7	chr16	357	88	2861	17715	0.859712	0.802247	0.860955	0.110938	0.917961
adaboost	HeLa	GM12878	chr16	740	365	1821	10429	0.836316	0.669683	0.851347	0.28895	0.857117
nnet	HeLa	K562	chr16	337	614	5844	19285	0.752377	0.354364	0.76744	0.0545219	0.618837
nnet	HeLa	MCF7	chr16	151	294	6462	14114	0.678607	0.339326	0.685945	0.0228338	0.543298
nnet	HeLa	GM12878	chr16	527	578	3663	8587	0.682441	0.476923	0.70098	0.125776	0.624058
svmRadial	HeLa	K562	chr16	503	448	8159	16970	0.669977	0.528917	0.675315	0.0580697	0.669424
svmRadial	HeLa	MCF7	chr16	229	216	8162	12414	0.601446	0.514607	0.603324	0.0272911	0.580145
svmRadial	HeLa	GM12878	chr16	360	745	2953	9297	0.7231	0.325792	0.758939	0.108663	0.625013
rf	HeLa	K562	chr16	692	259	3166	21963	0.868673	0.727655	0.87401	0.179368	0.885231
rf	HeLa	MCF7	chr16	368	77	2959	17617	0.855573	0.826966	0.856192	0.11061	0.917096
rf	HeLa	GM12878	chr16	742	363	1857	10393	0.83377	0.671493	0.848408	0.285494	0.857092
gbm	HeLa	K562	chr16	639	312	2706	22423	0.884279	0.671924	0.892316	0.191031	0.894681
gbm	HeLa	MCF7	chr16	354	91	2558	18018	0.873983	0.795506	0.87568	0.121566	0.923166
gbm	HeLa	GM12878	chr16	735	370	1871	10379	0.832198	0.665158	0.847265	0.282041	0.862769
adaboost	GM12878	K562	chr16	631	320	2590	22539	0.88842	0.663512	0.896932	0.195902	0.884888
adaboost	GM12878	MCF7	chr16	331	114	2518	18058	0.874792	0.74382	0.877624	0.116181	0.897452
adaboost	GM12878	HeLa	chr16	375	112	2298	20085	0.894622	0.770021	0.897333	0.140292	0.919761
nnet	GM12878	K562	chr16	135	816	3716	21413	0.826227	0.141956	0.852123	0.0350558	0.510895
nnet	GM12878	MCF7	chr16	63	382	2424	18152	0.866514	0.141573	0.882193	0.0253317	0.495084
nnet	GM12878	HeLa	chr16	39	448	2793	19590	0.858286	0.0800821	0.875218	0.0137712	0.510868
svmRadial	GM12878	K562	chr16	545	406	7259	17870	0.706097	0.573081	0.711131	0.069836	0.661342
svmRadial	GM12878	MCF7	chr16	247	198	6966	13610	0.659198	0.555056	0.66145	0.0342437	0.640499
svmRadial	GM12878	HeLa	chr16	267	220	5512	16871	0.749366	0.548255	0.753742	0.0462018	0.674911
rf	GM12878	K562	chr16	630	321	2511	22618	0.891411	0.662461	0.900076	0.200573	0.882551
rf	GM12878	MCF7	chr16	317	128	2344	18232	0.882403	0.71236	0.886081	0.119128	0.898508
rf	GM12878	HeLa	chr16	369	118	2300	20083	0.894272	0.7577	0.897243	0.138254	0.917392
gbm	GM12878	K562	chr16	662	289	2685	22444	0.885966	0.696109	0.893151	0.197789	0.895604
gbm	GM12878	MCF7	chr16	341	104	2610	17966	0.870891	0.766292	0.873153	0.115554	0.903333
gbm	GM12878	HeLa	chr16	381	106	2424	19959	0.889375	0.782341	0.891704	0.135829	0.924777
adaboost	K562	MCF7	chr16	402	43	4803	15773	0.769469	0.903371	0.766573	0.0772334	0.90514
adaboost	K562	HeLa	chr16	451	36	4648	17735	0.79519	0.926078	0.792342	0.0884487	0.930284
adaboost	K562	GM12878	chr16	928	177	3060	9190	0.757619	0.839819	0.750204	0.232698	0.871945
nnet	K562	MCF7	chr16	140	305	4642	15934	0.764664	0.314607	0.774397	0.0292765	0.544618
nnet	K562	HeLa	chr16	82	405	3449	18934	0.831482	0.168378	0.84591	0.0232229	0.496968
nnet	K562	GM12878	chr16	187	918	1242	11008	0.838263	0.169231	0.898612	0.130861	0.607092
svmRadial	K562	MCF7	chr16	289	156	3904	16672	0.80686	0.649438	0.810264	0.0689244	0.836547
svmRadial	K562	HeLa	chr16	435	52	4589	17794	0.79707	0.893224	0.794978	0.0865844	0.916442
svmRadial	K562	GM12878	chr16	900	205	2918	9332	0.766155	0.81448	0.761796	0.235726	0.866791
rf	K562	MCF7	chr16	396	49	4537	16039	0.781837	0.889888	0.7795	0.0802757	0.898624
rf	K562	HeLa	chr16	456	31	4654	17729	0.795146	0.936345	0.792074	0.0892368	0.929776
rf	K562	GM12878	chr16	967	138	3314	8936	0.74152	0.875113	0.729469	0.225882	0.878376
gbm	K562	MCF7	chr16	397	48	4395	16181	0.78864	0.892135	0.786402	0.0828464	0.912002
gbm	K562	HeLa	chr16	453	34	4548	17835	0.79965	0.930185	0.79681	0.0905819	0.932819
gbm	K562	GM12878	chr16	960	145	3192	9058	0.750131	0.868778	0.739429	0.231214	0.878023
adaboost	MCF7	K562	chr15	700	243	3419	14765	0.808543	0.742312	0.811978	0.169944	0.673255
adaboost	MCF7	HeLa	chr15	676	89	4605	23751	0.83881	0.88366	0.837601	0.128006	0.72943
adaboost	MCF7	GM12878	chr15	766	276	2292	7687	0.76699	0.735125	0.770318	0.250491	0.660835
nnet	MCF7	K562	chr15	55	888	1145	17039	0.89371	0.0583245	0.937033	0.0458333	0.462226
nnet	MCF7	HeLa	chr15	265	500	8917	19439	0.676625	0.346405	0.685534	0.0288608	0.510521
nnet	MCF7	GM12878	chr15	247	795	3280	6699	0.630251	0.237044	0.67131	0.0700312	0.445568
svmRadial	MCF7	K562	chr15	665	278	4904	13280	0.729074	0.705196	0.730312	0.119411	0.811118
svmRadial	MCF7	HeLa	chr15	683	82	7169	21187	0.751004	0.89281	0.747179	0.0869842	0.904267
svmRadial	MCF7	GM12878	chr15	665	377	2079	7900	0.777153	0.638196	0.791662	0.242347	0.795524
rf	MCF7	K562	chr15	692	251	3091	15093	0.825273	0.733828	0.830015	0.182924	0.8573
rf	MCF7	HeLa	chr15	675	90	4328	24028	0.848288	0.882353	0.847369	0.134919	0.937705
rf	MCF7	GM12878	chr15	711	331	1955	8024	0.792578	0.682342	0.804089	0.266692	0.828223
gbm	MCF7	K562	chr15	706	237	3383	14801	0.810739	0.748674	0.813957	0.172658	0.857929
gbm	MCF7	HeLa	chr15	697	68	5104	23252	0.822396	0.911111	0.820003	0.120152	0.932957
gbm	MCF7	GM12878	chr15	707	335	2123	7856	0.776971	0.678503	0.787253	0.249823	0.820429
adaboost	HeLa	K562	chr15	656	287	2412	15772	0.858891	0.695652	0.867356	0.21382	0.681653
adaboost	HeLa	MCF7	chr15	412	67	3494	23475	0.870264	0.860125	0.870444	0.105479	0.751245
adaboost	HeLa	GM12878	chr15	678	364	1722	8257	0.810725	0.650672	0.827438	0.2825	0.651848
nnet	HeLa	K562	chr15	907	36	14867	3317	0.22084	0.961824	0.182413	0.0574997	0.612489
nnet	HeLa	MCF7	chr15	456	23	24737	2232	0.0979306	0.951983	0.0827617	0.0181003	0.546827
nnet	HeLa	GM12878	chr15	1027	15	9239	740	0.16033	0.985605	0.0741557	0.100039	0.550533
svmRadial	HeLa	K562	chr15	634	309	2328	15856	0.862132	0.672322	0.871975	0.214045	0.862334
svmRadial	HeLa	MCF7	chr15	395	84	4102	22867	0.847493	0.824635	0.847899	0.0878363	0.915689
svmRadial	HeLa	GM12878	chr15	673	369	1766	8213	0.806279	0.645873	0.823028	0.275933	0.826376
rf	HeLa	K562	chr15	644	299	2232	15952	0.867674	0.682927	0.877255	0.223922	0.876847
rf	HeLa	MCF7	chr15	409	70	3350	23619	0.875401	0.853862	0.875783	0.108806	0.927627
rf	HeLa	GM12878	chr15	625	417	1461	8518	0.829598	0.599808	0.853593	0.299616	0.831565
gbm	HeLa	K562	chr15	658	285	2329	15855	0.863335	0.697773	0.87192	0.220288	0.882875
gbm	HeLa	MCF7	chr15	399	80	3409	23560	0.872887	0.832985	0.873596	0.104779	0.934979
gbm	HeLa	GM12878	chr15	644	398	1580	8399	0.820524	0.618042	0.841668	0.289568	0.835039
adaboost	GM12878	K562	chr15	635	308	2164	16020	0.870759	0.673383	0.880994	0.226867	0.629117
adaboost	GM12878	MCF7	chr15	380	99	2792	24177	0.894674	0.793319	0.896474	0.119798	0.702784
adaboost	GM12878	HeLa	chr15	575	190	2435	25921	0.909859	0.751634	0.914128	0.19103	0.669234
nnet	GM12878	K562	chr15	0	943	1	18183	0.950646	0	0.999945	0	0.505745
nnet	GM12878	MCF7	chr15	0	479	0	26969	0.982549	0	1	#DIV/0!	0.513689
nnet	GM12878	HeLa	chr15	0	765	48	28308	0.972082	0	0.998307	0	0.542754
svmRadial	GM12878	K562	chr15	592	351	6102	12082	0.662624	0.627784	0.66443	0.0884374	0.666501
svmRadial	GM12878	MCF7	chr15	260	219	10081	16888	0.624745	0.542797	0.6262	0.0251426	0.612723
svmRadial	GM12878	HeLa	chr15	456	309	7690	20666	0.725318	0.596078	0.728805	0.0559784	0.694804
rf	GM12878	K562	chr15	632	311	2263	15921	0.865426	0.670201	0.87555	0.218307	0.875747
rf	GM12878	MCF7	chr15	375	104	2975	23994	0.887824	0.782881	0.889688	0.11194	0.911266
rf	GM12878	HeLa	chr15	562	203	2298	26058	0.914117	0.734641	0.918959	0.196503	0.932125
gbm	GM12878	K562	chr15	621	322	2266	15918	0.864694	0.658537	0.875385	0.215102	0.875427
gbm	GM12878	MCF7	chr15	363	116	3011	23958	0.886075	0.757829	0.888353	0.107587	0.911961
gbm	GM12878	HeLa	chr15	544	221	2406	25950	0.90979	0.711111	0.91515	0.184407	0.921255
adaboost	K562	MCF7	chr15	410	69	4288	22681	0.841263	0.85595	0.841003	0.0872712	0.69503
adaboost	K562	HeLa	chr15	690	75	3979	24377	0.860788	0.901961	0.859677	0.147783	0.719843
adaboost	K562	GM12878	chr15	788	254	2292	7687	0.768986	0.756238	0.770318	0.255844	0.632002
nnet	K562	MCF7	chr15	431	48	22629	4340	0.17382	0.899791	0.160926	0.0186904	0.540236
nnet	K562	HeLa	chr15	725	40	18332	10024	0.369115	0.947712	0.353505	0.0380438	0.66759
nnet	K562	GM12878	chr15	998	44	7643	2336	0.302513	0.957774	0.234092	0.115496	0.614318
svmRadial	K562	MCF7	chr15	270	209	12696	14273	0.529838	0.563674	0.529237	0.0208237	0.585814
svmRadial	K562	HeLa	chr15	390	375	11038	17318	0.608084	0.509804	0.610735	0.0341267	0.599815
svmRadial	K562	GM12878	chr15	379	663	3831	6148	0.592233	0.363724	0.616094	0.0900238	0.56081
rf	K562	MCF7	chr15	420	59	4467	22502	0.835106	0.876827	0.834365	0.0859423	0.921907
rf	K562	HeLa	chr15	700	65	4134	24222	0.855809	0.915033	0.854211	0.144808	0.942243
rf	K562	GM12878	chr15	835	207	2450	7529	0.758915	0.801344	0.754484	0.254186	0.853393
gbm	K562	MCF7	chr15	415	64	4266	22703	0.842247	0.866388	0.841818	0.0886563	0.929549
gbm	K562	HeLa	chr15	689	76	3897	24459	0.863569	0.900654	0.862569	0.15024	0.946998
gbm	K562	GM12878	chr15	845	197	2347	7632	0.769168	0.81094	0.764806	0.264724	0.867862
adaboost	MCF7	K562	chr14	486	154	2477	14947	0.854351	0.759375	0.85784	0.164023	0.670603
adaboost	MCF7	HeLa	chr14	532	69	3919	20199	0.838667	0.885191	0.837507	0.119524	0.737565
adaboost	MCF7	GM12878	chr14	744	224	2758	15231	0.842697	0.768595	0.846684	0.21245	0.70966
nnet	MCF7	K562	chr14	184	456	2683	14741	0.826229	0.2875	0.846017	0.0641786	0.572009
nnet	MCF7	HeLa	chr14	208	393	3739	20379	0.832841	0.34609	0.844971	0.0526983	0.596022
nnet	MCF7	GM12878	chr14	275	693	3285	14704	0.790157	0.284091	0.817388	0.0772472	0.537384
svmRadial	MCF7	K562	chr14	180	460	3042	14382	0.806134	0.28125	0.825413	0.0558659	0.589083
svmRadial	MCF7	HeLa	chr14	140	461	2729	21389	0.870949	0.232945	0.886848	0.0487975	0.604378
svmRadial	MCF7	GM12878	chr14	199	769	2819	15170	0.81073	0.205579	0.843293	0.0659377	0.590135
rf	MCF7	K562	chr14	506	134	2666	14758	0.844996	0.790625	0.846993	0.159521	0.900297
rf	MCF7	HeLa	chr14	524	77	3941	20177	0.837453	0.87188	0.836595	0.117357	0.933108
rf	MCF7	GM12878	chr14	744	224	2866	15123	0.837	0.768595	0.84068	0.206094	0.890252
gbm	MCF7	K562	chr14	509	131	2798	14626	0.837854	0.795312	0.839417	0.153916	0.901349
gbm	MCF7	HeLa	chr14	520	81	3838	20280	0.841458	0.865225	0.840866	0.119321	0.929098
gbm	MCF7	GM12878	chr14	739	229	2932	15057	0.833254	0.76343	0.837012	0.201308	0.886767
adaboost	HeLa	K562	chr14	480	160	2366	15058	0.860164	0.75	0.86421	0.168658	0.898467
adaboost	HeLa	MCF7	chr14	473	68	4888	28038	0.851914	0.874307	0.851546	0.0882298	0.932422
adaboost	HeLa	GM12878	chr14	698	270	2437	15552	0.857203	0.721074	0.864528	0.222648	0.888723
nnet	HeLa	K562	chr14	295	345	4670	12754	0.722376	0.460938	0.731979	0.0594159	0.610167
nnet	HeLa	MCF7	chr14	168	373	9494	23432	0.705172	0.310536	0.711656	0.0173877	0.527106
nnet	HeLa	GM12878	chr14	606	362	6075	11914	0.660442	0.626033	0.662294	0.090705	0.647405
svmRadial	HeLa	K562	chr14	447	193	2546	14878	0.848372	0.698438	0.85388	0.149348	0.877475
svmRadial	HeLa	MCF7	chr14	434	107	6252	26674	0.809992	0.802218	0.81012	0.0649118	0.890067
svmRadial	HeLa	GM12878	chr14	671	297	2510	15479	0.851928	0.693182	0.86047	0.21094	0.862151
rf	HeLa	K562	chr14	480	160	2178	15246	0.870571	0.75	0.875	0.180587	0.904284
rf	HeLa	MCF7	chr14	470	71	4567	28359	0.861416	0.868762	0.861295	0.0933095	0.933454
rf	HeLa	GM12878	chr14	741	227	2500	15489	0.856148	0.765496	0.861026	0.228633	0.898514
gbm	HeLa	K562	chr14	494	146	2426	14998	0.857617	0.771875	0.860767	0.169178	0.899084
gbm	HeLa	MCF7	chr14	484	57	4845	28081	0.853527	0.89464	0.852852	0.0908238	0.938656
gbm	HeLa	GM12878	chr14	714	254	2541	15448	0.852561	0.737603	0.858747	0.219355	0.891653
adaboost	GM12878	K562	chr14	515	125	2567	14857	0.850974	0.804688	0.852674	0.167099	0.906264
adaboost	GM12878	MCF7	chr14	472	69	5453	27473	0.835002	0.872458	0.834386	0.0796624	0.912083
adaboost	GM12878	HeLa	chr14	531	70	3746	20372	0.845625	0.883527	0.84468	0.124152	0.927538
nnet	GM12878	K562	chr14	384	256	8571	8853	0.511349	0.6	0.508092	0.0428811	0.552263
nnet	GM12878	MCF7	chr14	277	264	16940	15986	0.485941	0.512015	0.485513	0.0160887	0.50302
nnet	GM12878	HeLa	chr14	331	270	10576	13542	0.561228	0.550749	0.561489	0.0303475	0.554447
svmRadial	GM12878	K562	chr14	426	214	2585	14839	0.845051	0.665625	0.851641	0.141481	0.870493
svmRadial	GM12878	MCF7	chr14	395	146	5977	26949	0.817044	0.730129	0.818472	0.06199	0.87035
svmRadial	GM12878	HeLa	chr14	511	90	4732	19386	0.804927	0.85025	0.803798	0.0974633	0.908848
rf	GM12878	K562	chr14	503	137	2486	14938	0.854794	0.785937	0.857323	0.168284	0.90537
rf	GM12878	MCF7	chr14	472	69	5382	27544	0.837123	0.872458	0.836543	0.0806286	0.910342
rf	GM12878	HeLa	chr14	529	72	4024	20094	0.834298	0.8802	0.833154	0.116187	0.91927
gbm	GM12878	K562	chr14	511	129	2466	14958	0.856344	0.798438	0.858471	0.171649	0.911942
gbm	GM12878	MCF7	chr14	477	64	5258	27668	0.840978	0.881701	0.840309	0.0831735	0.918897
gbm	GM12878	HeLa	chr14	537	64	3816	20302	0.843036	0.893511	0.841778	0.123363	0.933161
adaboost	K562	MCF7	chr14	499	42	7565	25361	0.772701	0.922366	0.770242	0.06188	0.916034
adaboost	K562	HeLa	chr14	557	44	5189	18929	0.7883	0.926789	0.784849	0.096937	0.926564
adaboost	K562	GM12878	chr14	827	141	3938	14051	0.784829	0.854339	0.781088	0.173557	0.887211
nnet	K562	MCF7	chr14	488	53	12415	20511	0.627454	0.902033	0.622942	0.0378207	0.750208
nnet	K562	HeLa	chr14	500	101	7446	16672	0.694688	0.831947	0.691268	0.0629247	0.776835
nnet	K562	GM12878	chr14	698	270	6477	11512	0.644089	0.721074	0.639947	0.0972822	0.710083
svmRadial	K562	MCF7	chr14	377	164	12811	20115	0.612305	0.696858	0.610915	0.0285866	0.727775
svmRadial	K562	HeLa	chr14	460	141	8097	16021	0.666734	0.765391	0.664276	0.0537572	0.777239
svmRadial	K562	GM12878	chr14	712	256	6689	11300	0.633645	0.735537	0.628162	0.0962032	0.724841
rf	K562	MCF7	chr14	496	45	7036	25890	0.788418	0.916821	0.786309	0.0658524	0.918775
rf	K562	HeLa	chr14	560	41	4903	19215	0.799992	0.93178	0.796708	0.102508	0.928858
rf	K562	GM12878	chr14	850	118	3948	14041	0.785515	0.878099	0.780533	0.177157	0.899919
gbm	K562	MCF7	chr14	494	47	7019	25907	0.788867	0.913124	0.786825	0.0657527	0.924126
gbm	K562	HeLa	chr14	558	43	4890	19228	0.800437	0.928453	0.797247	0.102423	0.929835
gbm	K562	GM12878	chr14	838	130	3790	14199	0.793216	0.865702	0.789316	0.181072	0.896241
adaboost	MCF7	K562	chr13	180	95	1170	5032	0.804694	0.654545	0.811351	0.133333	0.626737
adaboost	MCF7	HeLa	chr13	176	36	1970	7574	0.794383	0.830189	0.793588	0.082013	0.733537
adaboost	MCF7	GM12878	chr13	423	206	1252	4046	0.754007	0.672496	0.763684	0.252537	0.644418
nnet	MCF7	K562	chr13	12	263	387	5815	0.899645	0.0436364	0.937601	0.0300752	0.511697
nnet	MCF7	HeLa	chr13	31	181	2164	7380	0.759635	0.146226	0.773261	0.014123	0.469546
nnet	MCF7	GM12878	chr13	142	487	1515	3783	0.662224	0.225755	0.714043	0.085697	0.462956
svmRadial	MCF7	K562	chr13	122	153	1345	4857	0.76872	0.443636	0.783134	0.0831629	0.593082
svmRadial	MCF7	HeLa	chr13	109	103	2369	7175	0.746617	0.514151	0.751781	0.0439871	0.617074
svmRadial	MCF7	GM12878	chr13	271	358	1180	4118	0.74051	0.430843	0.777274	0.186768	0.566624
rf	MCF7	K562	chr13	187	88	1167	5035	0.806237	0.68	0.811835	0.138109	0.807639
rf	MCF7	HeLa	chr13	174	38	1877	7667	0.803711	0.820755	0.803332	0.0848367	0.87978
rf	MCF7	GM12878	chr13	427	202	1226	4072	0.759069	0.678855	0.768592	0.258318	0.813012
gbm	MCF7	K562	chr13	164	111	1050	5152	0.82075	0.596364	0.8307	0.135091	0.814406
gbm	MCF7	HeLa	chr13	153	59	1651	7893	0.824723	0.721698	0.827012	0.0848115	0.863402
gbm	MCF7	GM12878	chr13	382	247	1102	4196	0.772398	0.607313	0.791997	0.257412	0.807923
adaboost	HeLa	K562	chr13	197	78	961	5241	0.839586	0.716364	0.84505	0.170121	0.618081
adaboost	HeLa	MCF7	chr13	150	35	1627	5784	0.781201	0.810811	0.780461	0.0844119	0.6159
adaboost	HeLa	GM12878	chr13	451	178	955	4343	0.808841	0.717011	0.819743	0.320768	0.60516
nnet	HeLa	K562	chr13	152	123	2672	3530	0.568473	0.552727	0.569171	0.0538244	0.574986
nnet	HeLa	MCF7	chr13	97	88	4379	3032	0.411927	0.524324	0.409122	0.0216711	0.471732
nnet	HeLa	GM12878	chr13	405	224	2459	2839	0.547326	0.643879	0.535863	0.141411	0.599275
svmRadial	HeLa	K562	chr13	157	118	1721	4481	0.716072	0.570909	0.722509	0.0835996	0.651644
svmRadial	HeLa	MCF7	chr13	129	56	2908	4503	0.609795	0.697297	0.60761	0.0424761	0.685655
svmRadial	HeLa	GM12878	chr13	371	258	1796	3502	0.65345	0.589825	0.661004	0.171204	0.636171
rf	HeLa	K562	chr13	177	98	903	5299	0.845453	0.643636	0.854402	0.163889	0.849593
rf	HeLa	MCF7	chr13	131	54	1550	5861	0.788836	0.708108	0.790851	0.0779298	0.844919
rf	HeLa	GM12878	chr13	471	158	1100	4198	0.787751	0.748808	0.792374	0.299809	0.845659
gbm	HeLa	K562	chr13	195	80	1110	5092	0.816273	0.709091	0.821025	0.149425	0.856963
gbm	HeLa	MCF7	chr13	141	44	1574	5837	0.786993	0.762162	0.787613	0.0822157	0.866297
gbm	HeLa	GM12878	chr13	449	180	1027	4271	0.796356	0.713831	0.806153	0.304201	0.845404
adaboost	GM12878	K562	chr13	151	124	480	5722	0.906747	0.549091	0.922606	0.239303	0.662525
adaboost	GM12878	MCF7	chr13	138	47	1271	6140	0.826488	0.745946	0.828498	0.0979418	0.678177
adaboost	GM12878	HeLa	chr13	165	47	1232	8312	0.868901	0.778302	0.870914	0.11811	0.676687
nnet	GM12878	K562	chr13	176	99	2889	3313	0.538675	0.64	0.534183	0.0574225	0.590776
nnet	GM12878	MCF7	chr13	132	53	5399	2012	0.282254	0.713514	0.271488	0.0238655	0.490912
nnet	GM12878	HeLa	chr13	176	36	6336	3208	0.346863	0.830189	0.336127	0.027027	0.574875
svmRadial	GM12878	K562	chr13	169	106	2018	4184	0.67207	0.614545	0.674621	0.0772748	0.662143
svmRadial	GM12878	MCF7	chr13	130	55	3793	3618	0.493418	0.702703	0.488193	0.0331379	0.618067
svmRadial	GM12878	HeLa	chr13	169	43	4048	5496	0.580668	0.79717	0.575859	0.0400759	0.721761
rf	GM12878	K562	chr13	156	119	535	5667	0.899027	0.567273	0.913738	0.22576	0.867749
rf	GM12878	MCF7	chr13	139	46	1389	6022	0.811085	0.751351	0.812576	0.0909686	0.856046
rf	GM12878	HeLa	chr13	169	43	1323	8221	0.859984	0.79717	0.861379	0.113271	0.905642
gbm	GM12878	K562	chr13	154	121	535	5667	0.898719	0.56	0.913738	0.223512	0.871485
gbm	GM12878	MCF7	chr13	139	46	1264	6147	0.827541	0.751351	0.829443	0.0990734	0.865637
gbm	GM12878	HeLa	chr13	172	40	1389	8155	0.853526	0.811321	0.854464	0.110186	0.916735
adaboost	K562	MCF7	chr13	133	52	1689	5722	0.7708	0.718919	0.772096	0.0729967	0.827208
adaboost	K562	HeLa	chr13	183	29	1800	7744	0.812526	0.863208	0.8114	0.0922844	0.902096
adaboost	K562	GM12878	chr13	426	203	934	4364	0.808166	0.677266	0.823707	0.313235	0.841393
nnet	K562	MCF7	chr13	26	159	692	6719	0.887967	0.140541	0.906625	0.0362117	0.539503
nnet	K562	HeLa	chr13	8	204	125	9419	0.966277	0.0377358	0.986903	0.0601504	0.52165
nnet	K562	GM12878	chr13	32	597	334	4964	0.842922	0.0508744	0.936957	0.0874317	0.533545
svmRadial	K562	MCF7	chr13	100	85	1654	5757	0.771064	0.540541	0.776818	0.0570125	0.754702
svmRadial	K562	HeLa	chr13	133	79	1165	8379	0.872489	0.627358	0.877934	0.102465	0.852363
svmRadial	K562	GM12878	chr13	323	306	728	4570	0.825544	0.513514	0.86259	0.307326	0.8169
rf	K562	MCF7	chr13	151	34	2141	5270	0.713665	0.816216	0.711105	0.0658813	0.831056
rf	K562	HeLa	chr13	188	24	2027	7517	0.78977	0.886792	0.787615	0.0848758	0.905447
rf	K562	GM12878	chr13	526	103	1310	3988	0.761599	0.836248	0.752737	0.286492	0.865768
gbm	K562	MCF7	chr13	152	33	2142	5269	0.713665	0.821622	0.71097	0.0662598	0.852694
gbm	K562	HeLa	chr13	187	25	1947	7597	0.797868	0.882075	0.795997	0.0876289	0.908164
gbm	K562	GM12878	chr13	493	136	1250	4048	0.766155	0.783784	0.764062	0.282846	0.853124
adaboost	MCF7	K562	chr12	1028	392	5032	21998	0.80935	0.723944	0.813836	0.169637	0.676975
adaboost	MCF7	HeLa	chr12	960	159	6371	26412	0.807386	0.857909	0.805661	0.130951	0.714825
adaboost	MCF7	GM12878	chr12	1339	372	4322	13437	0.758911	0.782583	0.75663	0.236531	0.675425
nnet	MCF7	K562	chr12	154	1266	3549	23481	0.830756	0.108451	0.868701	0.0415879	0.491006
nnet	MCF7	HeLa	chr12	148	971	4215	28568	0.84703	0.132261	0.871427	0.0339216	0.511594
nnet	MCF7	GM12878	chr12	168	1543	3282	14477	0.752183	0.0981882	0.815192	0.0486957	0.477848
svmRadial	MCF7	K562	chr12	495	925	7199	19831	0.714446	0.348592	0.733666	0.0643358	0.591358
svmRadial	MCF7	HeLa	chr12	178	941	3453	29330	0.870391	0.159071	0.894671	0.0490223	0.596071
svmRadial	MCF7	GM12878	chr12	244	1467	2488	15271	0.796867	0.142607	0.859902	0.0893119	0.594825
rf	MCF7	K562	chr12	1050	370	5152	21878	0.805905	0.739437	0.809397	0.1693	0.852719
rf	MCF7	HeLa	chr12	958	161	6385	26398	0.806914	0.856122	0.805234	0.130464	0.907362
rf	MCF7	GM12878	chr12	1283	428	3999	13760	0.772625	0.749854	0.774818	0.2429	0.839741
gbm	MCF7	K562	chr12	992	428	4379	22651	0.831037	0.698592	0.837995	0.184696	0.859932
gbm	MCF7	HeLa	chr12	915	204	5244	27539	0.839302	0.817694	0.840039	0.148563	0.907706
gbm	MCF7	GM12878	chr12	1190	521	3537	14222	0.791577	0.6955	0.800833	0.251745	0.836764
adaboost	HeLa	K562	chr12	1021	399	4188	22842	0.83877	0.719014	0.845061	0.196007	0.871312
adaboost	HeLa	MCF7	chr12	557	105	4854	22240	0.821336	0.84139	0.820846	0.102938	0.903827
adaboost	HeLa	GM12878	chr12	1227	484	3399	14360	0.800565	0.717124	0.808604	0.26524	0.840605
nnet	HeLa	K562	chr12	0	1420	0	27030	0.950088	0	1	#DIV/0!	0.579531
nnet	HeLa	MCF7	chr12	0	662	0	27094	0.976149	0	1	#DIV/0!	0.506072
nnet	HeLa	GM12878	chr12	0	1711	0	17759	0.912121	0	1	#DIV/0!	0.517402
svmRadial	HeLa	K562	chr12	939	481	3939	23091	0.84464	0.661268	0.854273	0.192497	0.850514
svmRadial	HeLa	MCF7	chr12	499	163	4541	22553	0.830523	0.753776	0.832398	0.0990079	0.888605
svmRadial	HeLa	GM12878	chr12	1258	453	3920	13839	0.775398	0.735243	0.779267	0.242951	0.837572
rf	HeLa	K562	chr12	1021	399	4032	22998	0.844253	0.719014	0.850832	0.202058	0.872353
rf	HeLa	MCF7	chr12	555	107	4644	22450	0.82883	0.838369	0.828597	0.106751	0.903555
rf	HeLa	GM12878	chr12	1239	472	3370	14389	0.802671	0.724138	0.810237	0.268822	0.839973
gbm	HeLa	K562	chr12	1024	396	4050	22980	0.843726	0.721127	0.850166	0.201813	0.874621
gbm	HeLa	MCF7	chr12	558	104	4481	22613	0.83481	0.8429	0.834613	0.110736	0.913776
gbm	HeLa	GM12878	chr12	1236	475	3512	14247	0.795223	0.722385	0.802241	0.26032	0.846422
adaboost	GM12878	K562	chr12	932	488	3546	23484	0.858207	0.656338	0.868812	0.208129	0.861726
adaboost	GM12878	MCF7	chr12	475	187	3833	23261	0.855166	0.717523	0.85853	0.11026	0.878588
adaboost	GM12878	HeLa	chr12	848	271	4422	28361	0.861572	0.757819	0.865113	0.160911	0.890816
nnet	GM12878	K562	chr12	505	915	7301	19729	0.711213	0.355634	0.729893	0.0646938	0.577678
nnet	GM12878	MCF7	chr12	242	420	11196	15898	0.581496	0.365559	0.586772	0.0211575	0.477795
nnet	GM12878	HeLa	chr12	465	654	12150	20633	0.622323	0.41555	0.629381	0.0368609	0.549688
svmRadial	GM12878	K562	chr12	707	713	3180	23850	0.863163	0.497887	0.882353	0.181888	0.791017
svmRadial	GM12878	MCF7	chr12	413	249	3841	23253	0.852644	0.623867	0.858234	0.0970851	0.854267
svmRadial	GM12878	HeLa	chr12	793	326	4607	28176	0.854492	0.708668	0.85947	0.146852	0.872913
rf	GM12878	K562	chr12	963	457	3672	23358	0.854868	0.678169	0.864151	0.207767	0.869297
rf	GM12878	MCF7	chr12	503	159	4191	22903	0.843277	0.759819	0.845316	0.107158	0.883275
rf	GM12878	HeLa	chr12	854	265	4460	28323	0.860628	0.763181	0.863954	0.160708	0.897716
gbm	GM12878	K562	chr12	917	503	3389	23641	0.863199	0.645775	0.874621	0.212959	0.867092
gbm	GM12878	MCF7	chr12	495	167	3812	23282	0.856644	0.747734	0.859305	0.114929	0.890354
gbm	GM12878	HeLa	chr12	813	306	4183	28600	0.867589	0.726542	0.872403	0.16273	0.896989
adaboost	K562	MCF7	chr12	586	76	6732	20362	0.75472	0.885196	0.751532	0.0800765	0.655784
adaboost	K562	HeLa	chr12	996	123	6978	25805	0.790543	0.89008	0.787146	0.124906	0.675591
adaboost	K562	GM12878	chr12	1449	262	5043	12716	0.72753	0.846873	0.716031	0.223198	0.65032
nnet	K562	MCF7	chr12	628	34	15170	11924	0.452227	0.94864	0.440097	0.0397519	0.704643
nnet	K562	HeLa	chr12	992	127	16532	16251	0.508613	0.886506	0.495714	0.0566081	0.70076
nnet	K562	GM12878	chr12	1398	313	9187	8572	0.51207	0.817066	0.482685	0.132074	0.659979
svmRadial	K562	MCF7	chr12	548	114	7585	19509	0.722619	0.827795	0.720049	0.0673798	0.867718
svmRadial	K562	HeLa	chr12	974	145	7740	25043	0.767418	0.87042	0.763902	0.111774	0.890315
svmRadial	K562	GM12878	chr12	1419	292	5294	12465	0.713097	0.82934	0.701898	0.211381	0.844244
rf	K562	MCF7	chr12	584	78	6995	20099	0.745172	0.882175	0.741825	0.077055	0.889571
rf	K562	HeLa	chr12	1006	113	7012	25771	0.789835	0.899017	0.786109	0.125468	0.913014
rf	K562	GM12878	chr12	1427	284	4871	12888	0.735234	0.834015	0.725717	0.22658	0.854679
gbm	K562	MCF7	chr12	580	82	6819	20275	0.751369	0.876133	0.748321	0.078389	0.893087
gbm	K562	HeLa	chr12	994	125	6511	26272	0.804259	0.888293	0.801391	0.132445	0.915852
gbm	K562	GM12878	chr12	1429	282	4708	13051	0.743708	0.835184	0.734895	0.23285	0.858877
adaboost	MCF7	K562	chr11	1276	455	5200	28045	0.838318	0.737146	0.843586	0.197035	0.646321
adaboost	MCF7	HeLa	chr11	1042	184	6331	33775	0.842374	0.849918	0.842143	0.141326	0.689974
adaboost	MCF7	GM12878	chr11	1291	573	3692	16460	0.806277	0.692597	0.816792	0.259081	0.617935
nnet	MCF7	K562	chr11	1194	537	16388	16857	0.516097	0.689775	0.507054	0.0679104	0.55578
nnet	MCF7	HeLa	chr11	960	266	19128	20978	0.530775	0.783034	0.523064	0.0477897	0.604616
nnet	MCF7	GM12878	chr11	1158	706	8110	12042	0.599564	0.621245	0.597559	0.124946	0.609537
svmRadial	MCF7	K562	chr11	636	1095	8776	24469	0.717778	0.367418	0.73602	0.0675733	0.581361
svmRadial	MCF7	HeLa	chr11	353	873	7674	32432	0.793211	0.287928	0.808657	0.0439766	0.588737
svmRadial	MCF7	GM12878	chr11	441	1423	3666	16486	0.76885	0.236588	0.818083	0.107378	0.549796
rf	MCF7	K562	chr11	1245	486	4680	28565	0.852299	0.719237	0.859227	0.210127	0.87604
rf	MCF7	HeLa	chr11	1007	219	5876	34230	0.852536	0.82137	0.853488	0.146302	0.915944
rf	MCF7	GM12878	chr11	1251	613	3371	16781	0.819041	0.671137	0.832721	0.270662	0.84551
gbm	MCF7	K562	chr11	1212	519	4683	28562	0.851269	0.700173	0.859137	0.205598	0.877738
gbm	MCF7	HeLa	chr11	999	227	5795	34311	0.854302	0.814845	0.855508	0.147042	0.916915
gbm	MCF7	GM12878	chr11	1213	651	3341	16811	0.818677	0.650751	0.83421	0.266359	0.84551
adaboost	HeLa	K562	chr11	1250	481	4680	28565	0.852442	0.722126	0.859227	0.210793	0.672711
adaboost	HeLa	MCF7	chr11	536	166	5142	21200	0.803727	0.763533	0.804798	0.0943994	0.66633
adaboost	HeLa	GM12878	chr11	1286	578	3801	16351	0.801099	0.689914	0.811383	0.252801	0.652916
nnet	HeLa	K562	chr11	1503	228	19728	13517	0.429437	0.868284	0.406587	0.0707927	0.652162
nnet	HeLa	MCF7	chr11	662	40	20186	6156	0.252108	0.94302	0.233695	0.0317536	0.579807
nnet	HeLa	GM12878	chr11	1615	249	12967	7185	0.399709	0.866416	0.35654	0.110753	0.615522
svmRadial	HeLa	K562	chr11	1159	572	4313	28932	0.860333	0.669555	0.870266	0.211806	0.870348
svmRadial	HeLa	MCF7	chr11	431	271	4031	22311	0.840926	0.61396	0.846974	0.0965935	0.839834
svmRadial	HeLa	GM12878	chr11	1242	622	3617	16535	0.807458	0.666309	0.820514	0.255608	0.836987
rf	HeLa	K562	chr11	1280	451	4699	28546	0.852756	0.739457	0.858655	0.214083	0.890457
rf	HeLa	MCF7	chr11	545	157	4822	21520	0.815893	0.776353	0.816946	0.101546	0.878305
rf	HeLa	GM12878	chr11	1254	610	3505	16647	0.81309	0.672747	0.826072	0.263501	0.844413
gbm	HeLa	K562	chr11	1267	464	4468	28777	0.858989	0.731947	0.865604	0.220924	0.897562
gbm	HeLa	MCF7	chr11	551	151	4704	21638	0.820478	0.7849	0.821426	0.104853	0.889632
gbm	HeLa	GM12878	chr11	1256	608	3409	16743	0.817542	0.67382	0.830836	0.269239	0.852953
adaboost	GM12878	K562	chr11	1253	478	4841	28404	0.847924	0.723859	0.854384	0.205612	0.88333
adaboost	GM12878	MCF7	chr11	569	133	6061	20281	0.770966	0.810541	0.769911	0.085822	0.863033
adaboost	GM12878	HeLa	chr11	947	279	5571	34535	0.858463	0.772431	0.861093	0.14529	0.900044
nnet	GM12878	K562	chr11	941	790	9553	23692	0.704283	0.543616	0.712649	0.0896703	0.674903
nnet	GM12878	MCF7	chr11	495	207	11647	14695	0.561677	0.705128	0.557854	0.0407676	0.68701
nnet	GM12878	HeLa	chr11	666	560	12344	27762	0.687796	0.54323	0.692216	0.0511914	0.665217
svmRadial	GM12878	K562	chr11	947	784	8862	24383	0.724211	0.547083	0.733434	0.096544	0.688671
svmRadial	GM12878	MCF7	chr11	551	151	12244	14098	0.541673	0.7849	0.535191	0.0430637	0.723254
svmRadial	GM12878	HeLa	chr11	724	502	11382	28724	0.712475	0.590538	0.716202	0.0598051	0.700447
rf	GM12878	K562	chr11	1256	475	4679	28566	0.852642	0.725592	0.859257	0.211626	0.884109
rf	GM12878	MCF7	chr11	570	132	5829	20513	0.779581	0.811966	0.778718	0.0890764	0.859525
rf	GM12878	HeLa	chr11	991	235	5825	34281	0.853382	0.80832	0.85476	0.145393	0.905442
gbm	GM12878	K562	chr11	1258	473	4769	28476	0.850126	0.726748	0.85655	0.208727	0.883973
gbm	GM12878	MCF7	chr11	577	125	6300	20042	0.762424	0.821937	0.760838	0.0839029	0.866572
gbm	GM12878	HeLa	chr11	887	339	4806	35300	0.87552	0.723491	0.880168	0.155805	0.904741
adaboost	K562	MCF7	chr11	627	75	7371	18971	0.724671	0.893162	0.720181	0.0783946	0.876909
adaboost	K562	HeLa	chr11	1105	121	7687	32419	0.811091	0.901305	0.808333	0.125682	0.925238
adaboost	K562	GM12878	chr11	1535	329	4991	15161	0.758358	0.823498	0.752332	0.235213	0.856924
nnet	K562	MCF7	chr11	5	697	243	26099	0.965242	0.00712251	0.990775	0.0201613	0.500547
nnet	K562	HeLa	chr11	29	1197	884	39222	0.949652	0.0236542	0.977958	0.0317634	0.490648
nnet	K562	GM12878	chr11	15	1849	324	19828	0.901299	0.00804721	0.983922	0.0442478	0.503593
svmRadial	K562	MCF7	chr11	499	203	6268	20074	0.760723	0.710826	0.762053	0.0737402	0.826166
svmRadial	K562	HeLa	chr11	1038	188	7876	32230	0.804897	0.846656	0.80362	0.116446	0.903638
svmRadial	K562	GM12878	chr11	1499	365	5073	15079	0.752998	0.804185	0.748263	0.228089	0.8445
rf	K562	MCF7	chr11	620	82	7191	19151	0.731068	0.883191	0.727014	0.0793752	0.876076
rf	K562	HeLa	chr11	1103	123	7354	32752	0.819099	0.899674	0.816636	0.130425	0.925424
rf	K562	GM12878	chr11	1556	308	5038	15114	0.757177	0.834764	0.75	0.235972	0.861138
gbm	K562	MCF7	chr11	624	78	6821	19521	0.744897	0.888889	0.74106	0.0838146	0.893429
gbm	K562	HeLa	chr11	1118	108	7740	32366	0.810123	0.911909	0.807011	0.126214	0.930663
gbm	K562	GM12878	chr11	1587	277	5566	14586	0.734602	0.851395	0.723799	0.221865	0.858958
adaboost	MCF7	K562	chr10	777	328	4339	27857	0.859854	0.703167	0.865232	0.151876	0.644374
adaboost	MCF7	HeLa	chr10	614	143	4887	26494	0.843487	0.811096	0.844269	0.111616	0.653466
adaboost	MCF7	GM12878	chr10	897	450	2860	11432	0.78835	0.665924	0.799888	0.238754	0.614337
nnet	MCF7	K562	chr10	282	823	8498	23698	0.720098	0.255204	0.736054	0.0321185	0.601663
nnet	MCF7	HeLa	chr10	87	670	2951	28430	0.88733	0.114927	0.905962	0.0286373	0.647659
nnet	MCF7	GM12878	chr10	112	1235	1951	12341	0.796279	0.0831477	0.86349	0.0542899	0.59275
svmRadial	MCF7	K562	chr10	561	544	5960	26236	0.804691	0.507692	0.814884	0.0860298	0.675781
svmRadial	MCF7	HeLa	chr10	456	301	6783	24598	0.779576	0.602378	0.78385	0.0629921	0.735525
svmRadial	MCF7	GM12878	chr10	687	660	4144	10148	0.692819	0.510022	0.710048	0.142207	0.631582
rf	MCF7	K562	chr10	776	329	4508	27688	0.854749	0.702262	0.859983	0.146858	0.867765
rf	MCF7	HeLa	chr10	624	133	5319	26062	0.830357	0.824306	0.830503	0.104997	0.908575
rf	MCF7	GM12878	chr10	868	479	2951	11341	0.780677	0.644395	0.793521	0.227285	0.811078
gbm	MCF7	K562	chr10	725	380	4029	28167	0.867602	0.656109	0.87486	0.152503	0.867534
gbm	MCF7	HeLa	chr10	582	175	4330	27051	0.859823	0.768824	0.862018	0.118485	0.910636
gbm	MCF7	GM12878	chr10	762	585	2337	11955	0.813159	0.565702	0.836482	0.245886	0.805808
adaboost	HeLa	K562	chr10	823	282	3872	28324	0.875259	0.744796	0.879737	0.175293	0.911686
adaboost	HeLa	MCF7	chr10	421	75	5032	18200	0.784769	0.84879	0.783402	0.0772052	0.890236
adaboost	HeLa	GM12878	chr10	963	384	2872	11420	0.791803	0.714922	0.799048	0.251108	0.844861
nnet	HeLa	K562	chr10	693	412	16410	15786	0.49485	0.627149	0.490309	0.0405192	0.563429
nnet	HeLa	MCF7	chr10	263	233	9976	13256	0.569749	0.530242	0.570592	0.0256861	0.534501
nnet	HeLa	GM12878	chr10	451	896	4692	9600	0.642688	0.334818	0.671704	0.087692	0.520631
svmRadial	HeLa	K562	chr10	799	306	3945	28251	0.872346	0.723077	0.877469	0.168423	0.870093
svmRadial	HeLa	MCF7	chr10	373	123	5597	17635	0.758935	0.752016	0.759082	0.0624791	0.844482
svmRadial	HeLa	GM12878	chr10	971	376	2952	11340	0.787199	0.720861	0.793451	0.247515	0.842875
rf	HeLa	K562	chr10	834	271	3698	28498	0.880814	0.754751	0.885141	0.184025	0.915288
rf	HeLa	MCF7	chr10	412	84	4821	18411	0.793282	0.830645	0.792485	0.0787311	0.89069
rf	HeLa	GM12878	chr10	989	358	2903	11389	0.791483	0.734224	0.796879	0.254111	0.849957
gbm	HeLa	K562	chr10	819	286	3489	28707	0.88664	0.741176	0.891633	0.190111	0.919949
gbm	HeLa	MCF7	chr10	428	68	4751	18481	0.796907	0.862903	0.795498	0.0826414	0.903733
gbm	HeLa	GM12878	chr10	977	370	2851	11441	0.794041	0.725316	0.800518	0.255225	0.851883
adaboost	GM12878	K562	chr10	723	382	2819	29377	0.903877	0.654299	0.912443	0.204122	0.894815
adaboost	GM12878	MCF7	chr10	422	74	4865	18367	0.791849	0.850806	0.790591	0.0798184	0.881407
adaboost	GM12878	HeLa	chr10	568	189	3024	28357	0.900025	0.75033	0.903636	0.158129	0.923413
nnet	GM12878	K562	chr10	834	271	11794	20402	0.637699	0.754751	0.633681	0.0660437	0.703423
nnet	GM12878	MCF7	chr10	463	33	11000	12232	0.535022	0.933468	0.526515	0.0403908	0.712467
nnet	GM12878	HeLa	chr10	657	100	13417	17964	0.579408	0.8679	0.572448	0.0466818	0.73249
svmRadial	GM12878	K562	chr10	542	563	6188	26008	0.797273	0.490498	0.807802	0.0805349	0.681439
svmRadial	GM12878	MCF7	chr10	314	182	9735	13497	0.582055	0.633065	0.580966	0.0312469	0.66663
svmRadial	GM12878	HeLa	chr10	389	368	6975	24406	0.771517	0.513871	0.777732	0.0528246	0.690753
rf	GM12878	K562	chr10	705	400	2622	29574	0.909252	0.638009	0.918561	0.211903	0.894154
rf	GM12878	MCF7	chr10	405	91	4472	18760	0.807696	0.816532	0.807507	0.0830429	0.874556
rf	GM12878	HeLa	chr10	569	188	3095	28286	0.897847	0.751651	0.901373	0.155295	0.913412
gbm	GM12878	K562	chr10	754	351	2810	29386	0.905078	0.682353	0.912722	0.21156	0.910804
gbm	GM12878	MCF7	chr10	423	73	4630	18602	0.801795	0.852823	0.800706	0.0837126	0.891808
gbm	GM12878	HeLa	chr10	587	170	3066	28315	0.899309	0.775429	0.902298	0.16069	0.924914
adaboost	K562	MCF7	chr10	451	45	7626	15606	0.676711	0.909274	0.671746	0.0558376	0.883775
adaboost	K562	HeLa	chr10	710	47	6318	25063	0.801948	0.937913	0.798668	0.101024	0.934946
adaboost	K562	GM12878	chr10	1132	215	4095	10197	0.724407	0.840386	0.713476	0.216568	0.856256
nnet	K562	MCF7	chr10	491	5	20085	3147	0.153321	0.989919	0.13546	0.0238628	0.676853
nnet	K562	HeLa	chr10	741	16	18200	13181	0.433194	0.978864	0.420031	0.0391215	0.749859
nnet	K562	GM12878	chr10	1318	29	11529	2763	0.26095	0.978471	0.193325	0.102592	0.624398
svmRadial	K562	MCF7	chr10	368	128	7545	15687	0.676627	0.741935	0.675232	0.0465058	0.793391
svmRadial	K562	HeLa	chr10	694	63	7580	23801	0.762182	0.916777	0.758453	0.0838772	0.9121
svmRadial	K562	GM12878	chr10	1186	161	4828	9464	0.68099	0.880475	0.662189	0.197207	0.844176
rf	K562	MCF7	chr10	454	42	7829	15403	0.668282	0.915323	0.663008	0.0548111	0.875187
rf	K562	HeLa	chr10	708	49	6624	24757	0.792364	0.935271	0.788917	0.096563	0.932477
rf	K562	GM12878	chr10	1190	157	4352	9940	0.711682	0.883445	0.695494	0.214724	0.857125
gbm	K562	MCF7	chr10	458	38	8410	14822	0.643965	0.923387	0.637999	0.0516464	0.894146
gbm	K562	HeLa	chr10	702	55	6357	25024	0.800485	0.927345	0.797425	0.0994475	0.937546
gbm	K562	GM12878	chr10	1196	151	4701	9591	0.68975	0.887899	0.671075	0.202815	0.863664
adaboost	MCF7	K562	chr9	580	321	2309	20065	0.887003	0.643729	0.8968	0.200762	0.844131
adaboost	MCF7	HeLa	chr9	662	179	3783	28360	0.879881	0.787158	0.882307	0.148931	0.92191
adaboost	MCF7	GM12878	chr9	849	340	2087	9327	0.807427	0.714045	0.817154	0.289169	0.845406
nnet	MCF7	K562	chr9	450	451	5371	17003	0.74986	0.499445	0.759945	0.0773063	0.642026
nnet	MCF7	HeLa	chr9	481	360	7835	24308	0.751546	0.571938	0.756246	0.0578403	0.672283
nnet	MCF7	GM12878	chr9	631	558	4099	7315	0.630485	0.530698	0.64088	0.133404	0.599959
svmRadial	MCF7	K562	chr9	315	586	4565	17809	0.77869	0.349612	0.795969	0.0645492	0.542633
svmRadial	MCF7	HeLa	chr9	112	729	2504	29639	0.901983	0.133175	0.922098	0.0428135	0.572955
svmRadial	MCF7	GM12878	chr9	86	1103	481	10933	0.874316	0.0723297	0.957859	0.151675	0.539899
rf	MCF7	K562	chr9	598	303	2698	19676	0.871063	0.663707	0.879414	0.181432	0.844084
rf	MCF7	HeLa	chr9	686	155	3995	28148	0.874181	0.815696	0.875712	0.14655	0.926204
rf	MCF7	GM12878	chr9	899	290	2203	9211	0.80219	0.756098	0.806991	0.289813	0.853759
gbm	MCF7	K562	chr9	549	352	2080	20294	0.89551	0.609323	0.907035	0.208825	0.875595
gbm	MCF7	HeLa	chr9	655	186	3959	28184	0.874333	0.778835	0.876832	0.141959	0.925036
gbm	MCF7	GM12878	chr9	866	323	2260	9154	0.795049	0.728343	0.801998	0.277031	0.853237
adaboost	HeLa	K562	chr9	646	255	3277	19097	0.848249	0.716981	0.853535	0.16467	0.669547
adaboost	HeLa	MCF7	chr9	472	79	4317	15587	0.785089	0.856624	0.783109	0.0985592	0.6861
adaboost	HeLa	GM12878	chr9	893	296	2415	8999	0.784892	0.751051	0.788418	0.269952	0.629742
nnet	HeLa	K562	chr9	698	203	11016	11358	0.517981	0.774695	0.507643	0.0595868	0.688058
nnet	HeLa	MCF7	chr9	372	179	11141	8763	0.44659	0.675136	0.440263	0.0323113	0.589122
nnet	HeLa	GM12878	chr9	801	388	5934	5480	0.498373	0.673675	0.480112	0.118931	0.596578
svmRadial	HeLa	K562	chr9	581	320	2801	19573	0.865908	0.644839	0.87481	0.171792	0.82978
svmRadial	HeLa	MCF7	chr9	424	127	3457	16447	0.824786	0.76951	0.826316	0.10925	0.882605
svmRadial	HeLa	GM12878	chr9	785	404	2055	9359	0.804888	0.660219	0.819958	0.276408	0.824008
rf	HeLa	K562	chr9	607	294	2862	19512	0.864404	0.673696	0.872084	0.174978	0.861556
rf	HeLa	MCF7	chr9	469	82	4049	15855	0.798044	0.85118	0.796574	0.103807	0.900679
rf	HeLa	GM12878	chr9	851	338	2378	9036	0.784496	0.715728	0.791659	0.263549	0.847524
gbm	HeLa	K562	chr9	635	266	3072	19302	0.856584	0.704772	0.862698	0.171298	0.877256
gbm	HeLa	MCF7	chr9	471	80	4091	15813	0.796089	0.854809	0.794463	0.103244	0.905284
gbm	HeLa	GM12878	chr9	823	366	2130	9284	0.801952	0.692178	0.813387	0.2787	0.846143
adaboost	GM12878	K562	chr9	535	366	1730	20644	0.909946	0.593785	0.922678	0.236203	0.871085
adaboost	GM12878	MCF7	chr9	438	113	3450	16454	0.825813	0.794918	0.826668	0.112654	0.889274
adaboost	GM12878	HeLa	chr9	639	202	3267	28876	0.894828	0.75981	0.89836	0.163594	0.914057
nnet	GM12878	K562	chr9	311	590	3502	18872	0.824189	0.345172	0.843479	0.0815631	0.667721
nnet	GM12878	MCF7	chr9	211	340	4409	15495	0.767832	0.38294	0.778487	0.045671	0.613824
nnet	GM12878	HeLa	chr9	298	543	5098	27045	0.828978	0.35434	0.841396	0.0552261	0.666841
svmRadial	GM12878	K562	chr9	493	408	4845	17529	0.774307	0.54717	0.783454	0.0923567	0.673128
svmRadial	GM12878	MCF7	chr9	346	205	6665	13239	0.664141	0.627949	0.665143	0.049351	0.668028
svmRadial	GM12878	HeLa	chr9	407	434	7062	25081	0.772738	0.483948	0.780294	0.0544919	0.638225
rf	GM12878	K562	chr9	501	400	1595	20779	0.914286	0.556049	0.928712	0.239027	0.877907
rf	GM12878	MCF7	chr9	431	120	3404	16500	0.827719	0.782214	0.828979	0.112386	0.880532
rf	GM12878	HeLa	chr9	642	199	3146	28997	0.898587	0.763377	0.902125	0.169483	0.91168
gbm	GM12878	K562	chr9	528	373	1548	20826	0.917465	0.586016	0.930813	0.254335	0.89138
gbm	GM12878	MCF7	chr9	437	114	3512	16392	0.822733	0.793103	0.823553	0.110661	0.891264
gbm	GM12878	HeLa	chr9	616	225	2941	29202	0.904014	0.732461	0.908503	0.17318	0.919109
adaboost	K562	MCF7	chr9	494	57	5834	14070	0.712002	0.896552	0.706893	0.0780657	0.656559
adaboost	K562	HeLa	chr9	750	91	5834	26309	0.820367	0.891795	0.818499	0.113913	0.703884
adaboost	K562	GM12878	chr9	1093	96	3787	7627	0.691899	0.91926	0.668214	0.223975	0.65992
nnet	K562	MCF7	chr9	312	239	9565	10339	0.520704	0.566243	0.519443	0.0315885	0.562421
nnet	K562	HeLa	chr9	390	451	10449	21694	0.669537	0.463734	0.674921	0.0359812	0.569931
nnet	K562	GM12878	chr9	819	370	5355	6059	0.545743	0.688814	0.530839	0.132653	0.618605
svmRadial	K562	MCF7	chr9	440	111	5586	14318	0.721486	0.798548	0.719353	0.0730169	0.835605
svmRadial	K562	HeLa	chr9	593	248	4694	27449	0.85017	0.705113	0.853965	0.112162	0.881239
svmRadial	K562	GM12878	chr9	855	334	2461	8953	0.778227	0.719092	0.784388	0.257841	0.831154
rf	K562	MCF7	chr9	495	56	5925	13979	0.707602	0.898367	0.702321	0.0771028	0.886261
rf	K562	HeLa	chr9	744	97	5463	26680	0.831433	0.884661	0.830041	0.119865	0.928113
rf	K562	GM12878	chr9	1089	100	3809	7605	0.689836	0.915896	0.666287	0.222336	0.865467
gbm	K562	MCF7	chr9	511	40	6420	13484	0.684185	0.927405	0.677452	0.0737267	0.898206
gbm	K562	HeLa	chr9	761	80	5740	26403	0.823551	0.904875	0.821423	0.117059	0.935231
gbm	K562	GM12878	chr9	1081	108	3983	7431	0.675395	0.909167	0.651043	0.213468	0.854283
adaboost	MCF7	K562	chr8	707	273	4194	17953	0.806849	0.721429	0.810629	0.144256	0.675646
adaboost	MCF7	HeLa	chr8	669	84	5983	22413	0.791862	0.888446	0.789301	0.100571	0.732428
adaboost	MCF7	GM12878	chr8	1041	270	3500	10491	0.753627	0.79405	0.749839	0.229245	0.677753
nnet	MCF7	K562	chr8	276	704	6172	15975	0.702685	0.281633	0.721317	0.042804	0.540273
nnet	MCF7	HeLa	chr8	97	656	5466	22930	0.789976	0.128818	0.807508	0.0174366	0.510369
nnet	MCF7	GM12878	chr8	154	1157	1758	12233	0.809502	0.117468	0.874348	0.0805439	0.584672
svmRadial	MCF7	K562	chr8	297	683	5552	16595	0.730402	0.303061	0.749311	0.0507779	0.567772
svmRadial	MCF7	HeLa	chr8	180	573	4181	24215	0.836907	0.239044	0.852761	0.0412749	0.59548
svmRadial	MCF7	GM12878	chr8	244	1067	2588	11403	0.761142	0.186117	0.815024	0.0861582	0.538973
rf	MCF7	K562	chr8	692	288	3982	18165	0.815367	0.706122	0.820201	0.148053	0.857428
rf	MCF7	HeLa	chr8	646	107	5259	23137	0.815911	0.857902	0.814798	0.109399	0.908328
rf	MCF7	GM12878	chr8	992	319	3087	10904	0.777415	0.756674	0.779358	0.243197	0.844826
gbm	MCF7	K562	chr8	703	277	4135	18012	0.809227	0.717347	0.813293	0.145308	0.859381
gbm	MCF7	HeLa	chr8	648	105	5770	22626	0.798449	0.860558	0.796802	0.100966	0.905158
gbm	MCF7	GM12878	chr8	1001	310	3378	10613	0.758986	0.763539	0.758559	0.228591	0.844076
adaboost	HeLa	K562	chr8	755	225	3692	18455	0.830631	0.770408	0.833296	0.169777	0.658465
adaboost	HeLa	MCF7	chr8	563	103	4868	30537	0.862188	0.845345	0.862505	0.103664	0.71043
adaboost	HeLa	GM12878	chr8	1056	255	2864	11127	0.79617	0.805492	0.795297	0.269388	0.656201
nnet	HeLa	K562	chr8	479	501	10873	11274	0.508194	0.488776	0.509053	0.0421952	0.509263
nnet	HeLa	MCF7	chr8	350	316	18743	16662	0.471625	0.525526	0.470611	0.0183313	0.50569
nnet	HeLa	GM12878	chr8	468	843	7130	6861	0.478957	0.356979	0.490387	0.0615952	0.4306
svmRadial	HeLa	K562	chr8	707	273	3516	18631	0.836166	0.721429	0.841243	0.167417	0.870184
svmRadial	HeLa	MCF7	chr8	423	243	4266	31139	0.874997	0.635135	0.879509	0.0902111	0.867615
svmRadial	HeLa	GM12878	chr8	995	316	2662	11329	0.805385	0.758963	0.809735	0.272081	0.859313
rf	HeLa	K562	chr8	760	220	3635	18512	0.833312	0.77551	0.835869	0.172924	0.886217
rf	HeLa	MCF7	chr8	553	113	5028	30377	0.857476	0.83033	0.857986	0.0990862	0.911398
rf	HeLa	GM12878	chr8	1028	283	2695	11296	0.805385	0.784134	0.807376	0.276121	0.868465
gbm	HeLa	K562	chr8	765	215	3814	18333	0.825788	0.780612	0.827787	0.167067	0.888527
gbm	HeLa	MCF7	chr8	555	111	5149	30256	0.854176	0.833333	0.854569	0.0973001	0.920321
gbm	HeLa	GM12878	chr8	988	323	2653	11338	0.805516	0.753623	0.810378	0.271354	0.862479
adaboost	GM12878	K562	chr8	742	238	3742	18405	0.827907	0.757143	0.831038	0.165477	0.87821
adaboost	GM12878	MCF7	chr8	542	124	4852	30553	0.86205	0.813814	0.862957	0.100482	0.906957
adaboost	GM12878	HeLa	chr8	624	129	4166	24230	0.852654	0.828685	0.853289	0.130271	0.912021
nnet	GM12878	K562	chr8	490	490	7907	14240	0.636918	0.5	0.642976	0.0583542	0.602116
nnet	GM12878	MCF7	chr8	315	351	14407	20998	0.590862	0.472973	0.59308	0.0213965	0.554325
nnet	GM12878	HeLa	chr8	387	366	11141	17255	0.605235	0.513944	0.607656	0.0335704	0.588819
svmRadial	GM12878	K562	chr8	570	410	7013	15134	0.679033	0.581633	0.683343	0.0751681	0.679639
svmRadial	GM12878	MCF7	chr8	346	320	12126	23279	0.654958	0.51952	0.657506	0.0277421	0.626325
svmRadial	GM12878	HeLa	chr8	536	217	9751	18645	0.658033	0.711819	0.656607	0.0521046	0.709816
rf	GM12878	K562	chr8	726	254	3403	18744	0.841873	0.740816	0.846345	0.175829	0.886104
rf	GM12878	MCF7	chr8	505	161	4104	31301	0.881761	0.758258	0.884084	0.109568	0.912112
rf	GM12878	HeLa	chr8	608	145	3707	24689	0.867851	0.807437	0.869453	0.140904	0.916274
gbm	GM12878	K562	chr8	752	228	3643	18504	0.83262	0.767347	0.835508	0.171104	0.886986
gbm	GM12878	MCF7	chr8	531	135	4558	30847	0.869895	0.797297	0.871261	0.104343	0.914636
gbm	GM12878	HeLa	chr8	633	120	4107	24289	0.854986	0.840637	0.855367	0.133544	0.916711
adaboost	K562	MCF7	chr8	569	97	6351	29054	0.821241	0.854354	0.820619	0.0822254	0.908049
adaboost	K562	HeLa	chr8	662	91	5338	23058	0.81375	0.87915	0.812016	0.110333	0.914646
adaboost	K562	GM12878	chr8	1058	253	3115	10876	0.779898	0.807018	0.777357	0.253535	0.861278
nnet	K562	MCF7	chr8	110	556	4119	31286	0.870394	0.165165	0.88366	0.0260109	0.552868
nnet	K562	HeLa	chr8	15	738	265	28131	0.965591	0.0199203	0.990668	0.0535714	0.552909
nnet	K562	GM12878	chr8	15	1296	201	13790	0.90217	0.0114416	0.985634	0.0694444	0.536344
svmRadial	K562	MCF7	chr8	336	330	16667	18738	0.52879	0.504505	0.529247	0.0197612	0.597386
svmRadial	K562	HeLa	chr8	389	364	9825	18571	0.650451	0.5166	0.654001	0.038085	0.67314
svmRadial	K562	GM12878	chr8	843	468	6122	7869	0.569337	0.643021	0.562433	0.121034	0.665887
rf	K562	MCF7	chr8	586	80	6552	28853	0.81614	0.87988	0.814941	0.0820958	0.907884
rf	K562	HeLa	chr8	675	78	5600	22796	0.805208	0.896414	0.802789	0.10757	0.918234
rf	K562	GM12878	chr8	1113	198	3335	10656	0.769115	0.84897	0.761632	0.250225	0.87072
gbm	K562	MCF7	chr8	579	87	5794	29611	0.83696	0.869369	0.836351	0.090852	0.923793
gbm	K562	HeLa	chr8	677	76	5260	23136	0.816941	0.89907	0.814763	0.114031	0.924479
gbm	K562	GM12878	chr8	1104	207	3207	10784	0.776892	0.842105	0.770781	0.256089	0.876417
adaboost	MCF7	K562	chr7	1045	505	4901	26351	0.835193	0.674194	0.843178	0.175748	0.852278
adaboost	MCF7	HeLa	chr7	684	125	5245	19180	0.787192	0.845488	0.785261	0.115365	0.893182
adaboost	MCF7	GM12878	chr7	1094	463	2955	9720	0.759837	0.702633	0.766864	0.27019	0.818982
nnet	MCF7	K562	chr7	500	1050	7273	23979	0.746265	0.322581	0.767279	0.0643252	0.550258
nnet	MCF7	HeLa	chr7	158	651	2880	21545	0.86007	0.195303	0.882088	0.0520079	0.579814
nnet	MCF7	GM12878	chr7	228	1329	1702	10973	0.787029	0.146435	0.86572	0.118135	0.522626
svmRadial	MCF7	K562	chr7	561	989	6370	24882	0.775654	0.361935	0.796173	0.0809407	0.595757
svmRadial	MCF7	HeLa	chr7	152	657	2170	22255	0.887969	0.187886	0.911157	0.0654608	0.618186
svmRadial	MCF7	GM12878	chr7	230	1327	1592	11083	0.794899	0.14772	0.874398	0.126235	0.503875
rf	MCF7	K562	chr7	1135	415	5577	25675	0.817328	0.732258	0.821547	0.1691	0.853911
rf	MCF7	HeLa	chr7	715	94	5513	18912	0.7778	0.883807	0.774289	0.114804	0.89714
rf	MCF7	GM12878	chr7	1157	400	3047	9628	0.757799	0.743096	0.759606	0.275214	0.827797
gbm	MCF7	K562	chr7	1043	507	4696	26556	0.841382	0.672903	0.849738	0.181739	0.859427
gbm	MCF7	HeLa	chr7	680	129	5110	19315	0.792383	0.840544	0.790788	0.117444	0.895896
gbm	MCF7	GM12878	chr7	1067	490	2809	9866	0.768198	0.685292	0.778383	0.275284	0.818997
adaboost	HeLa	K562	chr7	1120	430	4041	27211	0.863697	0.722581	0.870696	0.217012	0.886293
adaboost	HeLa	MCF7	chr7	491	115	4783	19286	0.801499	0.810231	0.80128	0.0930982	0.879854
adaboost	HeLa	GM12878	chr7	1135	422	2435	10240	0.799255	0.728966	0.80789	0.317927	0.849425
nnet	HeLa	K562	chr7	0	1550	0	31252	0.952747	0	1	#DIV/0!	0.559077
nnet	HeLa	MCF7	chr7	0	606	0	24069	0.975441	0	1	#DIV/0!	0.521082
nnet	HeLa	GM12878	chr7	0	1557	0	12675	0.890599	0	1	#DIV/0!	0.482602
svmRadial	HeLa	K562	chr7	348	1202	4339	26913	0.831077	0.224516	0.861161	0.0742479	0.58303
svmRadial	HeLa	MCF7	chr7	242	364	7120	16949	0.696697	0.39934	0.704184	0.0328715	0.609375
svmRadial	HeLa	GM12878	chr7	835	722	3833	8842	0.679947	0.536288	0.697594	0.178877	0.63929
rf	HeLa	K562	chr7	1121	429	3744	27508	0.872782	0.723226	0.8802	0.230421	0.882747
rf	HeLa	MCF7	chr7	487	119	4665	19404	0.80612	0.80363	0.806182	0.0945264	0.876313
rf	HeLa	GM12878	chr7	1145	412	2340	10335	0.806633	0.735389	0.815385	0.328551	0.854698
gbm	HeLa	K562	chr7	1077	473	3498	27754	0.87894	0.694839	0.888071	0.23541	0.894421
gbm	HeLa	MCF7	chr7	495	111	4627	19442	0.807984	0.816832	0.807761	0.0966419	0.888463
gbm	HeLa	GM12878	chr7	1177	380	2437	10238	0.802066	0.755941	0.807732	0.325678	0.866166
adaboost	GM12878	K562	chr7	894	656	2425	28827	0.906073	0.576774	0.922405	0.269358	0.877497
adaboost	GM12878	MCF7	chr7	476	130	4748	19321	0.80231	0.785479	0.802734	0.0911179	0.867513
adaboost	GM12878	HeLa	chr7	635	174	3213	21212	0.865776	0.78492	0.868454	0.165021	0.908482
nnet	GM12878	K562	chr7	766	784	9870	21382	0.675203	0.494194	0.68418	0.0720196	0.637317
nnet	GM12878	MCF7	chr7	292	314	10428	13641	0.564661	0.481848	0.566746	0.0272388	0.573356
nnet	GM12878	HeLa	chr7	444	365	9507	14918	0.608782	0.548826	0.610768	0.0446186	0.657729
svmRadial	GM12878	K562	chr7	575	975	1844	29408	0.91406	0.370968	0.940996	0.237702	0.802967
svmRadial	GM12878	MCF7	chr7	335	271	3837	20232	0.833516	0.552805	0.840583	0.0802972	0.802213
svmRadial	GM12878	HeLa	chr7	636	173	3883	20542	0.839264	0.786156	0.841024	0.140739	0.896826
rf	GM12878	K562	chr7	824	726	1944	29308	0.918603	0.531613	0.937796	0.297688	0.883427
rf	GM12878	MCF7	chr7	448	158	4266	19803	0.820709	0.739274	0.82276	0.0950361	0.86313
rf	GM12878	HeLa	chr7	617	192	2909	21516	0.87711	0.76267	0.880901	0.174986	0.910708
gbm	GM12878	K562	chr7	806	744	1895	29357	0.919548	0.52	0.939364	0.298408	0.890533
gbm	GM12878	MCF7	chr7	472	134	4510	19559	0.811793	0.778878	0.812622	0.0947411	0.874869
gbm	GM12878	HeLa	chr7	637	172	2963	21462	0.875763	0.787392	0.87869	0.176944	0.915082
adaboost	K562	MCF7	chr7	513	93	6578	17491	0.729645	0.846535	0.726702	0.0723452	0.863512
adaboost	K562	HeLa	chr7	740	69	5516	18909	0.778672	0.91471	0.774166	0.118286	0.915359
adaboost	K562	GM12878	chr7	1238	319	3214	9461	0.751757	0.795119	0.74643	0.278077	0.849787
nnet	K562	MCF7	chr7	109	497	2907	21162	0.862047	0.179868	0.879222	0.0361406	0.528792
nnet	K562	HeLa	chr7	61	748	1480	22945	0.911706	0.0754017	0.939406	0.0395847	0.52055
nnet	K562	GM12878	chr7	100	1457	1235	11440	0.810849	0.0642261	0.902564	0.0749064	0.500008
svmRadial	K562	MCF7	chr7	465	141	6904	17165	0.714488	0.767327	0.713158	0.0631022	0.822651
svmRadial	K562	HeLa	chr7	740	69	5926	18499	0.762424	0.91471	0.75738	0.111011	0.905972
svmRadial	K562	GM12878	chr7	1383	174	4352	8323	0.681984	0.888247	0.656647	0.241151	0.845393
rf	K562	MCF7	chr7	527	79	7014	17055	0.712543	0.869637	0.708588	0.0698846	0.86279
rf	K562	HeLa	chr7	748	61	5744	18681	0.769953	0.924598	0.764831	0.115219	0.913478
rf	K562	GM12878	chr7	1396	161	3807	8868	0.721192	0.896596	0.699645	0.268307	0.861814
gbm	K562	MCF7	chr7	542	64	7714	16355	0.684782	0.894389	0.679505	0.0656492	0.877584
gbm	K562	HeLa	chr7	762	47	6118	18307	0.755687	0.941904	0.749519	0.110756	0.921243
gbm	K562	GM12878	chr7	1411	146	4301	8374	0.687535	0.90623	0.660671	0.247024	0.866167
adaboost	MCF7	K562	chr6	1304	633	5876	40264	0.864613	0.673206	0.872648	0.181616	0.681105
adaboost	MCF7	HeLa	chr6	840	161	5565	24910	0.818084	0.839161	0.817391	0.131148	0.731601
adaboost	MCF7	GM12878	chr6	1325	539	4240	17903	0.800933	0.710837	0.808517	0.238095	0.674147
nnet	MCF7	K562	chr6	1243	694	20713	25427	0.554735	0.641714	0.551084	0.0566132	0.59087
nnet	MCF7	HeLa	chr6	694	307	16600	13875	0.462861	0.693307	0.455291	0.0401295	0.579476
nnet	MCF7	GM12878	chr6	1279	585	11623	10520	0.491482	0.686159	0.475094	0.0991319	0.544462
svmRadial	MCF7	K562	chr6	667	1270	11881	34259	0.72646	0.344347	0.742501	0.0531559	0.53836
svmRadial	MCF7	HeLa	chr6	289	712	5870	24605	0.790888	0.288711	0.807383	0.0469232	0.629581
svmRadial	MCF7	GM12878	chr6	491	1373	5812	16331	0.700712	0.263412	0.737524	0.0778994	0.537028
rf	MCF7	K562	chr6	1286	651	6405	39735	0.853235	0.663913	0.861183	0.167208	0.85617
rf	MCF7	HeLa	chr6	815	186	5443	25032	0.821165	0.814186	0.821395	0.130233	0.892185
rf	MCF7	GM12878	chr6	1277	587	3933	18210	0.811722	0.685086	0.822382	0.245106	0.846202
gbm	MCF7	K562	chr6	1204	733	5463	40677	0.871123	0.62158	0.881599	0.180591	0.861253
gbm	MCF7	HeLa	chr6	758	243	4613	25862	0.845724	0.757243	0.84863	0.141128	0.888738
gbm	MCF7	GM12878	chr6	1160	704	3461	18682	0.826509	0.622318	0.843698	0.251028	0.843498
adaboost	HeLa	K562	chr6	1360	577	4938	41202	0.885288	0.702117	0.892978	0.215942	0.644099
adaboost	HeLa	MCF7	chr6	476	128	4633	22966	0.831188	0.788079	0.832132	0.0931689	0.643735
adaboost	HeLa	GM12878	chr6	1386	478	3800	18343	0.821802	0.743562	0.828388	0.267258	0.648119
nnet	HeLa	K562	chr6	0	1937	0	46140	0.95971	0	1	#DIV/0!	0.497608
nnet	HeLa	MCF7	chr6	0	604	0	27599	0.978584	0	1	#DIV/0!	0.499777
nnet	HeLa	GM12878	chr6	0	1864	0	22143	0.922356	0	1	#DIV/0!	0.495187
svmRadial	HeLa	K562	chr6	969	968	10585	35555	0.759698	0.500258	0.77059	0.0838671	0.668255
svmRadial	HeLa	MCF7	chr6	486	118	10964	16635	0.607063	0.804636	0.602739	0.0424454	0.757132
svmRadial	HeLa	GM12878	chr6	1152	712	6442	15701	0.702004	0.618026	0.709073	0.151699	0.705634
rf	HeLa	K562	chr6	1395	542	4862	41278	0.887597	0.720186	0.894625	0.22295	0.894917
rf	HeLa	MCF7	chr6	480	124	4888	22711	0.822288	0.794702	0.822892	0.0894188	0.892402
rf	HeLa	GM12878	chr6	1407	457	3859	18284	0.820219	0.754828	0.825724	0.267186	0.869617
gbm	HeLa	K562	chr6	1365	572	4675	41465	0.890863	0.704698	0.898678	0.225993	0.908645
gbm	HeLa	MCF7	chr6	458	146	4343	23256	0.840833	0.758278	0.842639	0.0953968	0.896116
gbm	HeLa	GM12878	chr6	1379	485	3742	18401	0.823926	0.739807	0.831008	0.269283	0.874193
adaboost	GM12878	K562	chr6	1289	648	4063	42077	0.902011	0.665462	0.911942	0.240845	0.901426
adaboost	GM12878	MCF7	chr6	480	124	5289	22310	0.80807	0.794702	0.808363	0.0832033	0.878309
adaboost	GM12878	HeLa	chr6	842	159	4793	25682	0.842674	0.841159	0.842724	0.149423	0.903409
nnet	GM12878	K562	chr6	0	1937	0	46140	0.95971	0	1	#DIV/0!	0.610666
nnet	GM12878	MCF7	chr6	0	604	0	27599	0.978584	0	1	#DIV/0!	0.519765
nnet	GM12878	HeLa	chr6	0	1001	0	30475	0.968198	0	1	#DIV/0!	0.601272
svmRadial	GM12878	K562	chr6	909	1028	10226	35914	0.765917	0.469282	0.77837	0.0816345	0.661526
svmRadial	GM12878	MCF7	chr6	421	183	12794	14805	0.539872	0.69702	0.536432	0.0318577	0.674679
svmRadial	GM12878	HeLa	chr6	652	349	11026	19449	0.638614	0.651349	0.638195	0.0558315	0.699135
rf	GM12878	K562	chr6	1250	687	3921	42219	0.904154	0.645328	0.91502	0.241733	0.897806
rf	GM12878	MCF7	chr6	484	120	5280	22319	0.808531	0.801325	0.808689	0.0839695	0.874397
rf	GM12878	HeLa	chr6	842	159	4880	25595	0.83991	0.841159	0.839869	0.147151	0.900361
gbm	GM12878	K562	chr6	1251	686	3838	42302	0.905901	0.645844	0.916818	0.245824	0.904317
gbm	GM12878	MCF7	chr6	482	122	5169	22430	0.812396	0.798013	0.812711	0.0852946	0.881256
gbm	GM12878	HeLa	chr6	839	162	4947	25528	0.837686	0.838162	0.83767	0.145005	0.902539
adaboost	K562	MCF7	chr6	536	68	7865	19734	0.718718	0.887417	0.715026	0.0638019	0.876139
adaboost	K562	HeLa	chr6	934	67	7772	22703	0.750953	0.933067	0.744971	0.107282	0.908545
adaboost	K562	GM12878	chr6	1631	233	5923	16220	0.743575	0.875	0.732511	0.215912	0.870057
nnet	K562	MCF7	chr6	306	298	15779	11820	0.429954	0.506623	0.428276	0.0190239	0.462142
nnet	K562	HeLa	chr6	654	347	18307	12168	0.407358	0.653347	0.399278	0.0344919	0.53795
nnet	K562	GM12878	chr6	1219	645	12014	10129	0.472695	0.65397	0.457436	0.0921182	0.57718
svmRadial	K562	MCF7	chr6	512	92	7927	19672	0.715669	0.847682	0.712779	0.0606707	0.859733
svmRadial	K562	HeLa	chr6	935	66	8484	21991	0.728364	0.934066	0.721608	0.0992674	0.905278
svmRadial	K562	GM12878	chr6	1629	235	6557	15586	0.717083	0.873927	0.703879	0.198998	0.865981
rf	K562	MCF7	chr6	538	66	7736	19863	0.723363	0.890728	0.7197	0.065023	0.874955
rf	K562	HeLa	chr6	945	56	7812	22663	0.750032	0.944056	0.743659	0.107914	0.909923
rf	K562	GM12878	chr6	1666	198	6228	15915	0.732328	0.893777	0.718737	0.211046	0.875557
gbm	K562	MCF7	chr6	543	61	7837	19762	0.719959	0.899007	0.71604	0.0647971	0.888603
gbm	K562	HeLa	chr6	948	53	8108	22367	0.740723	0.947053	0.733946	0.104682	0.917577
gbm	K562	GM12878	chr6	1682	182	6629	15514	0.716291	0.902361	0.700628	0.202382	0.883529
adaboost	MCF7	K562	chr5	883	409	3844	25777	0.86242	0.683437	0.870227	0.186799	0.667277
adaboost	MCF7	HeLa	chr5	908	180	5819	40050	0.872245	0.834559	0.873139	0.134978	0.714061
adaboost	MCF7	GM12878	chr5	1129	416	3235	14588	0.811493	0.730744	0.818493	0.258708	0.651486
nnet	MCF7	K562	chr5	1161	131	17057	12564	0.443988	0.898607	0.424159	0.0637282	0.615936
nnet	MCF7	HeLa	chr5	994	94	27072	18797	0.421471	0.913603	0.409797	0.0354165	0.617824
nnet	MCF7	GM12878	chr5	1304	241	9765	8058	0.483375	0.844013	0.452112	0.117806	0.616847
svmRadial	MCF7	K562	chr5	820	472	3917	25704	0.858021	0.634675	0.867763	0.173105	0.806287
svmRadial	MCF7	HeLa	chr5	837	251	5497	40372	0.87759	0.769301	0.880159	0.132144	0.891261
svmRadial	MCF7	GM12878	chr5	1104	441	3400	14423	0.801683	0.714563	0.809235	0.245115	0.829469
rf	MCF7	K562	chr5	900	392	3925	25696	0.86035	0.696594	0.867493	0.186528	0.86332
rf	MCF7	HeLa	chr5	913	175	5720	40149	0.87446	0.839154	0.875297	0.137645	0.926758
rf	MCF7	GM12878	chr5	1111	434	3107	14716	0.817173	0.719094	0.825675	0.263395	0.855471
gbm	MCF7	K562	chr5	870	422	3524	26097	0.872351	0.673375	0.88103	0.197997	0.875906
gbm	MCF7	HeLa	chr5	890	198	5318	40551	0.882531	0.818015	0.884061	0.143363	0.932102
gbm	MCF7	GM12878	chr5	1036	509	2806	15017	0.828841	0.67055	0.842563	0.269651	0.852215
adaboost	HeLa	K562	chr5	947	345	4312	25309	0.849351	0.732972	0.854428	0.180072	0.88866
adaboost	HeLa	MCF7	chr5	526	129	5189	26296	0.834536	0.803053	0.835191	0.0920385	0.900513
adaboost	HeLa	GM12878	chr5	1087	458	3092	14731	0.816708	0.70356	0.826516	0.26011	0.860054
nnet	HeLa	K562	chr5	1028	264	19416	10205	0.363375	0.795666	0.344519	0.0502837	0.579797
nnet	HeLa	MCF7	chr5	486	169	22271	9214	0.301805	0.741985	0.292647	0.0213561	0.516422
nnet	HeLa	GM12878	chr5	1186	359	9540	8283	0.488899	0.767638	0.464737	0.110572	0.621396
svmRadial	HeLa	K562	chr5	904	388	4118	25503	0.854236	0.69969	0.860977	0.180008	0.874679
svmRadial	HeLa	MCF7	chr5	529	126	5719	25766	0.818139	0.807634	0.818358	0.0846671	0.893541
svmRadial	HeLa	GM12878	chr5	1163	382	3477	14346	0.800754	0.752751	0.804915	0.250647	0.860691
rf	HeLa	K562	chr5	938	354	4151	25470	0.854268	0.726006	0.859863	0.184319	0.886809
rf	HeLa	MCF7	chr5	538	117	5221	26264	0.833914	0.821374	0.834175	0.093419	0.899045
rf	HeLa	GM12878	chr5	1141	404	3307	14516	0.808395	0.738511	0.814453	0.25652	0.861492
gbm	HeLa	K562	chr5	919	373	4089	25532	0.855659	0.7113	0.861956	0.183506	0.883965
gbm	HeLa	MCF7	chr5	515	140	4909	26576	0.842906	0.78626	0.844084	0.0949484	0.904002
gbm	HeLa	GM12878	chr5	1105	440	3133	14690	0.81552	0.71521	0.824216	0.260736	0.859864
adaboost	GM12878	K562	chr5	815	477	2921	26700	0.890079	0.630805	0.901388	0.218148	0.88583
adaboost	GM12878	MCF7	chr5	514	141	4950	26535	0.841599	0.784733	0.842782	0.0940703	0.892673
adaboost	GM12878	HeLa	chr5	747	341	3600	42269	0.916072	0.686581	0.921516	0.171843	0.923786
nnet	GM12878	K562	chr5	858	434	16212	13409	0.461521	0.664087	0.452686	0.0502636	0.563729
nnet	GM12878	MCF7	chr5	431	224	21475	10010	0.32486	0.658015	0.317929	0.019675	0.466168
nnet	GM12878	HeLa	chr5	648	440	26304	19565	0.430458	0.595588	0.426541	0.0240427	0.50084
svmRadial	GM12878	K562	chr5	738	554	9244	20377	0.683046	0.571207	0.687924	0.0739331	0.66925
svmRadial	GM12878	MCF7	chr5	444	211	13069	18416	0.586808	0.677863	0.584913	0.0328572	0.67993
svmRadial	GM12878	HeLa	chr5	664	424	12290	33579	0.729242	0.610294	0.732063	0.0512583	0.701881
rf	GM12878	K562	chr5	815	477	2902	26719	0.890693	0.630805	0.902029	0.219263	0.889223
rf	GM12878	MCF7	chr5	509	146	4948	26537	0.841506	0.777099	0.842846	0.0932747	0.890819
rf	GM12878	HeLa	chr5	789	299	3615	42254	0.916647	0.725184	0.921189	0.179155	0.92843
gbm	GM12878	K562	chr5	829	463	2838	26783	0.893216	0.641641	0.90419	0.22607	0.895597
gbm	GM12878	MCF7	chr5	512	143	4583	26902	0.852956	0.781679	0.854439	0.100491	0.897239
gbm	GM12878	HeLa	chr5	787	301	3480	42389	0.91948	0.723346	0.924132	0.184439	0.933823
adaboost	K562	MCF7	chr5	567	88	7011	24474	0.779123	0.865649	0.777323	0.0748219	0.68228
adaboost	K562	HeLa	chr5	1011	77	7798	38071	0.832293	0.929228	0.829994	0.114769	0.717067
adaboost	K562	GM12878	chr5	1323	222	4430	13393	0.75981	0.856311	0.751445	0.229967	0.680472
nnet	K562	MCF7	chr5	124	531	6743	24742	0.773678	0.189313	0.785835	0.0180574	0.488891
nnet	K562	HeLa	chr5	227	861	6290	39579	0.847712	0.20864	0.86287	0.034832	0.554881
nnet	K562	GM12878	chr5	162	1383	1895	15928	0.830752	0.104854	0.893677	0.0787555	0.484803
svmRadial	K562	MCF7	chr5	519	136	7098	24387	0.774922	0.792366	0.774559	0.0681371	0.866902
svmRadial	K562	HeLa	chr5	945	143	8546	37323	0.814958	0.868566	0.813687	0.099568	0.91098
svmRadial	K562	GM12878	chr5	1119	426	3339	14484	0.805607	0.724272	0.812658	0.251009	0.849911
rf	K562	MCF7	chr5	577	78	7169	24316	0.774518	0.880916	0.772304	0.0744901	0.895043
rf	K562	HeLa	chr5	1024	64	8086	37783	0.826437	0.941176	0.823715	0.112404	0.943169
rf	K562	GM12878	chr5	1339	206	4254	13569	0.769723	0.866667	0.76132	0.239406	0.882782
gbm	K562	MCF7	chr5	591	64	7223	24262	0.773273	0.90229	0.770589	0.0756335	0.909776
gbm	K562	HeLa	chr5	1019	69	7822	38047	0.831953	0.936581	0.829471	0.115258	0.945132
gbm	K562	GM12878	chr5	1340	205	4320	13503	0.766367	0.867314	0.757617	0.236749	0.8837
adaboost	MCF7	K562	chr4	567	276	3656	12799	0.77269	0.672598	0.777818	0.134265	0.644511
adaboost	MCF7	HeLa	chr4	379	73	3558	11393	0.764267	0.838496	0.762023	0.0962662	0.707954
adaboost	MCF7	GM12878	chr4	924	429	3046	9888	0.756772	0.682927	0.764497	0.232746	0.638731
nnet	MCF7	K562	chr4	170	673	5523	10932	0.641808	0.201661	0.664357	0.0298612	0.436537
nnet	MCF7	HeLa	chr4	20	432	1257	13694	0.890346	0.0442478	0.915925	0.0156617	0.482895
nnet	MCF7	GM12878	chr4	141	1212	2953	9981	0.708476	0.104213	0.771687	0.0455721	0.438826
svmRadial	MCF7	K562	chr4	341	502	3099	13356	0.791826	0.404508	0.811668	0.0991279	0.625082
svmRadial	MCF7	HeLa	chr4	279	173	3227	11724	0.779264	0.617257	0.784162	0.0795779	0.730908
svmRadial	MCF7	GM12878	chr4	597	756	2513	10421	0.771191	0.441242	0.805706	0.191961	0.637783
rf	MCF7	K562	chr4	551	292	3195	13260	0.798416	0.653618	0.805834	0.14709	0.807143
rf	MCF7	HeLa	chr4	375	77	3150	11801	0.790495	0.829646	0.789312	0.106383	0.882297
rf	MCF7	GM12878	chr4	880	473	2805	10129	0.770561	0.650407	0.78313	0.238806	0.80498
gbm	MCF7	K562	chr4	516	327	2822	13633	0.817956	0.6121	0.828502	0.154584	0.81839
gbm	MCF7	HeLa	chr4	349	103	3060	11891	0.79465	0.772124	0.795331	0.102376	0.877607
gbm	MCF7	GM12878	chr4	824	529	2418	10516	0.793729	0.609017	0.813051	0.254164	0.806032
adaboost	HeLa	K562	chr4	633	210	2919	13536	0.819112	0.75089	0.822607	0.178209	0.863757
adaboost	HeLa	MCF7	chr4	350	74	3572	11768	0.768714	0.825472	0.767145	0.0892402	0.861454
adaboost	HeLa	GM12878	chr4	978	375	2775	10159	0.77952	0.722838	0.785449	0.260592	0.834319
nnet	HeLa	K562	chr4	469	374	6485	9970	0.60348	0.556346	0.605895	0.0674432	0.611675
nnet	HeLa	MCF7	chr4	243	181	8580	6760	0.44424	0.573113	0.440678	0.0275417	0.507649
nnet	HeLa	GM12878	chr4	869	484	6298	6636	0.525303	0.642276	0.513066	0.12125	0.582599
svmRadial	HeLa	K562	chr4	375	468	3277	13178	0.783501	0.44484	0.800851	0.102683	0.660854
svmRadial	HeLa	MCF7	chr4	316	108	5386	9954	0.651484	0.745283	0.648892	0.0554192	0.741969
svmRadial	HeLa	GM12878	chr4	718	635	3219	9715	0.730244	0.530673	0.751121	0.182372	0.66587
rf	HeLa	K562	chr4	629	214	2944	13511	0.817436	0.746145	0.821088	0.176043	0.862602
rf	HeLa	MCF7	chr4	354	70	3732	11608	0.758818	0.834906	0.756714	0.0866373	0.866923
rf	HeLa	GM12878	chr4	1059	294	2893	10041	0.77693	0.782705	0.776326	0.267966	0.843995
gbm	HeLa	K562	chr4	617	226	2766	13689	0.827032	0.73191	0.831905	0.182383	0.867549
gbm	HeLa	MCF7	chr4	362	62	3693	11647	0.761799	0.853774	0.759257	0.0892725	0.879017
gbm	HeLa	GM12878	chr4	1049	304	2824	10110	0.78106	0.775314	0.781661	0.270849	0.850955
adaboost	GM12878	K562	chr4	547	296	2350	14105	0.847034	0.648873	0.857186	0.188816	0.860781
adaboost	GM12878	MCF7	chr4	299	125	3258	12082	0.785397	0.705189	0.787614	0.0840596	0.8265
adaboost	GM12878	HeLa	chr4	361	91	2495	12456	0.832111	0.798673	0.833122	0.126401	0.890466
nnet	GM12878	K562	chr4	5	838	337	16118	0.932073	0.0059312	0.97952	0.0146199	0.492521
nnet	GM12878	MCF7	chr4	5	419	205	15135	0.960416	0.0117925	0.986636	0.0238095	0.50393
nnet	GM12878	HeLa	chr4	10	442	234	14717	0.956112	0.0221239	0.984349	0.0409836	0.515831
svmRadial	GM12878	K562	chr4	509	334	4881	11574	0.69852	0.603796	0.703373	0.0944341	0.685201
svmRadial	GM12878	MCF7	chr4	348	76	7406	7934	0.525374	0.820755	0.51721	0.0448801	0.713699
svmRadial	GM12878	HeLa	chr4	363	89	5732	9219	0.622087	0.803097	0.616614	0.059557	0.740194
rf	GM12878	K562	chr4	559	284	2283	14172	0.851601	0.663108	0.861258	0.196692	0.867336
rf	GM12878	MCF7	chr4	306	118	3380	11960	0.778102	0.721698	0.779661	0.0830168	0.834484
rf	GM12878	HeLa	chr4	346	106	2457	12494	0.833604	0.765487	0.835663	0.123439	0.893815
gbm	GM12878	K562	chr4	574	269	2306	14149	0.851139	0.680902	0.85986	0.199306	0.871648
gbm	GM12878	MCF7	chr4	315	109	3380	11960	0.778673	0.742925	0.779661	0.0852503	0.848379
gbm	GM12878	HeLa	chr4	365	87	2459	12492	0.834708	0.807522	0.835529	0.129249	0.899302
adaboost	K562	MCF7	chr4	351	73	4691	10649	0.697792	0.82783	0.694198	0.0696152	0.833761
adaboost	K562	HeLa	chr4	394	58	3345	11606	0.779069	0.871681	0.776269	0.105376	0.899415
adaboost	K562	GM12878	chr4	1007	346	2705	10229	0.786449	0.744272	0.790861	0.271282	0.850635
nnet	K562	MCF7	chr4	402	22	9424	5916	0.400787	0.948113	0.385658	0.0409119	0.669669
nnet	K562	HeLa	chr4	432	20	7889	7062	0.486529	0.955752	0.472343	0.0519168	0.721314
nnet	K562	GM12878	chr4	1151	202	7100	5834	0.488906	0.850702	0.451059	0.139498	0.676833
svmRadial	K562	MCF7	chr4	333	91	5062	10278	0.673116	0.785377	0.670013	0.0617238	0.808442
svmRadial	K562	HeLa	chr4	379	73	3139	11812	0.791469	0.838496	0.790047	0.107732	0.892757
svmRadial	K562	GM12878	chr4	935	418	2433	10501	0.800448	0.691057	0.811891	0.277613	0.836469
rf	K562	MCF7	chr4	347	77	4327	11013	0.720629	0.818396	0.717927	0.0742405	0.840727
rf	K562	HeLa	chr4	410	42	3432	11519	0.77446	0.90708	0.77045	0.106715	0.901846
rf	K562	GM12878	chr4	1061	292	2857	10077	0.77959	0.784183	0.779109	0.270801	0.857065
gbm	K562	MCF7	chr4	362	62	4439	10901	0.714476	0.853774	0.710626	0.075401	0.864357
gbm	K562	HeLa	chr4	402	50	3425	11526	0.774395	0.889381	0.770918	0.105043	0.905888
gbm	K562	GM12878	chr4	1068	285	2761	10173	0.786799	0.789357	0.786532	0.278924	0.866822
adaboost	MCF7	K562	chr3	1138	300	5962	21394	0.782524	0.791377	0.782059	0.160282	0.862223
adaboost	MCF7	HeLa	chr3	1056	124	8114	25885	0.765826	0.894915	0.761346	0.115158	0.907107
adaboost	MCF7	GM12878	chr3	1563	272	5880	11300	0.676466	0.851771	0.657742	0.209996	0.832411
nnet	MCF7	K562	chr3	1349	89	25738	1618	0.103042	0.938108	0.0591461	0.0498025	0.511934
nnet	MCF7	HeLa	chr3	1174	6	33630	369	0.0438614	0.994915	0.0108533	0.0337318	0.510663
nnet	MCF7	GM12878	chr3	1830	5	16971	209	0.107231	0.997275	0.0121653	0.0973352	0.570008
svmRadial	MCF7	K562	chr3	972	466	4733	22623	0.819442	0.675939	0.826985	0.170377	0.828944
svmRadial	MCF7	HeLa	chr3	1004	176	6721	27278	0.803946	0.850847	0.802318	0.129968	0.891087
svmRadial	MCF7	GM12878	chr3	1246	589	4131	13049	0.751775	0.679019	0.759546	0.231728	0.788349
rf	MCF7	K562	chr3	1149	289	6057	21299	0.779607	0.799026	0.778586	0.15945	0.865291
rf	MCF7	HeLa	chr3	1064	116	7908	26091	0.771909	0.901695	0.767405	0.118591	0.910754
rf	MCF7	GM12878	chr3	1548	287	5577	11603	0.691612	0.843597	0.675378	0.217263	0.839315
gbm	MCF7	K562	chr3	1093	345	5447	21909	0.798847	0.760083	0.800885	0.167125	0.865262
gbm	MCF7	HeLa	chr3	1057	123	7477	26522	0.783962	0.895763	0.780082	0.123858	0.914011
gbm	MCF7	GM12878	chr3	1513	322	5517	11663	0.692927	0.824523	0.678871	0.21522	0.828727
adaboost	HeLa	K562	chr3	964	474	3367	23989	0.866604	0.670376	0.876919	0.222581	0.874131
adaboost	HeLa	MCF7	chr3	694	223	5247	53151	0.90778	0.756816	0.910151	0.116815	0.926498
adaboost	HeLa	GM12878	chr3	1296	539	3303	13877	0.797949	0.706267	0.807742	0.2818	0.838377
nnet	HeLa	K562	chr3	10	1428	286	27070	0.940474	0.0069541	0.989545	0.0337838	0.498557
nnet	HeLa	MCF7	chr3	90	827	4117	54281	0.916648	0.0981461	0.929501	0.0213929	0.403226
nnet	HeLa	GM12878	chr3	51	1784	392	16788	0.885564	0.0277929	0.977183	0.115124	0.502431
svmRadial	HeLa	K562	chr3	763	675	7772	19584	0.70664	0.530598	0.715894	0.0893966	0.660441
svmRadial	HeLa	MCF7	chr3	622	295	12946	45452	0.776768	0.678299	0.778314	0.0458432	0.761538
svmRadial	HeLa	GM12878	chr3	1112	723	5777	11403	0.658165	0.605995	0.663737	0.161417	0.668338
rf	HeLa	K562	chr3	988	450	3388	23968	0.866708	0.687065	0.876151	0.225777	0.872719
rf	HeLa	MCF7	chr3	703	214	5714	52684	0.900059	0.76663	0.902154	0.109553	0.920274
rf	HeLa	GM12878	chr3	1318	517	3337	13843	0.797318	0.718256	0.805763	0.283136	0.847518
gbm	HeLa	K562	chr3	932	506	3117	24239	0.874175	0.648122	0.886058	0.23018	0.882697
gbm	HeLa	MCF7	chr3	691	226	5097	53301	0.910259	0.753544	0.91272	0.119385	0.936517
gbm	HeLa	GM12878	chr3	1318	517	3413	13767	0.793321	0.718256	0.801339	0.278588	0.847427
adaboost	GM12878	K562	chr3	945	493	3485	23871	0.861846	0.657163	0.872606	0.213318	0.867674
adaboost	GM12878	MCF7	chr3	653	264	4663	53735	0.916935	0.712105	0.920151	0.122837	0.907113
adaboost	GM12878	HeLa	chr3	956	224	4824	29175	0.856505	0.810169	0.858113	0.165398	0.905478
nnet	GM12878	K562	chr3	973	465	13665	13691	0.509273	0.676634	0.500475	0.0664708	0.586793
nnet	GM12878	MCF7	chr3	666	251	23050	35348	0.607165	0.726281	0.605295	0.0280823	0.680296
nnet	GM12878	HeLa	chr3	776	404	16538	17461	0.518406	0.657627	0.513574	0.0448192	0.597507
svmRadial	GM12878	K562	chr3	865	573	9895	17461	0.636452	0.60153	0.638288	0.0803903	0.639452
svmRadial	GM12878	MCF7	chr3	582	335	14619	43779	0.747888	0.634678	0.749666	0.038287	0.688411
svmRadial	GM12878	HeLa	chr3	753	427	11468	22531	0.661872	0.638136	0.662696	0.0616153	0.6852
rf	GM12878	K562	chr3	947	491	3400	23956	0.864868	0.658554	0.875713	0.217851	0.865648
rf	GM12878	MCF7	chr3	642	275	5893	52505	0.896013	0.700109	0.899089	0.0982402	0.886068
rf	GM12878	HeLa	chr3	948	232	4989	29010	0.851588	0.80339	0.85326	0.159677	0.906555
gbm	GM12878	K562	chr3	987	451	3657	23699	0.857331	0.68637	0.866318	0.212532	0.87657
gbm	GM12878	MCF7	chr3	688	229	5826	52572	0.897918	0.750273	0.900236	0.105619	0.90559
gbm	GM12878	HeLa	chr3	964	216	4812	29187	0.857074	0.816949	0.858466	0.166898	0.913709
adaboost	K562	MCF7	chr3	780	137	8375	50023	0.856495	0.8506	0.856588	0.0851993	0.926405
adaboost	K562	HeLa	chr3	1063	117	7219	26780	0.791466	0.900847	0.78767	0.128351	0.911715
adaboost	K562	GM12878	chr3	1539	296	5044	12136	0.719169	0.838692	0.706403	0.233784	0.84125
nnet	K562	MCF7	chr3	3	914	1030	57368	0.967226	0.00327154	0.982362	0.00290416	0.374642
nnet	K562	HeLa	chr3	0	1180	13	33986	0.966088	0	0.999618	0	0.474823
nnet	K562	GM12878	chr3	2	1833	5	17175	0.903339	0.00108992	0.999709	0.285714	0.582031
svmRadial	K562	MCF7	chr3	692	225	9227	49171	0.840647	0.754635	0.841998	0.0697651	0.849135
svmRadial	K562	HeLa	chr3	1071	109	8258	25741	0.762159	0.907627	0.757111	0.114803	0.897012
svmRadial	K562	GM12878	chr3	1543	292	5980	11200	0.670155	0.840872	0.651921	0.205104	0.810176
rf	K562	MCF7	chr3	770	147	8164	50234	0.859884	0.839695	0.860201	0.0861876	0.924558
rf	K562	HeLa	chr3	1073	107	7172	26827	0.793087	0.909322	0.789053	0.130139	0.914567
rf	K562	GM12878	chr3	1561	274	5008	12172	0.722219	0.850681	0.708498	0.237631	0.8491
gbm	K562	MCF7	chr3	776	141	7439	50959	0.872208	0.846238	0.872616	0.0944614	0.934985
gbm	K562	HeLa	chr3	1082	98	7089	26910	0.795702	0.916949	0.791494	0.13242	0.926826
gbm	K562	GM12878	chr3	1624	211	5753	11427	0.686353	0.885014	0.665134	0.220144	0.855791
adaboost	MCF7	K562	chr2	1306	543	6461	37219	0.846164	0.706328	0.852083	0.168147	0.867668
adaboost	MCF7	HeLa	chr2	927	109	8869	34018	0.795597	0.894788	0.793201	0.0946305	0.915567
adaboost	MCF7	GM12878	chr2	1687	502	5880	20602	0.777406	0.770672	0.777962	0.222942	0.858734
nnet	MCF7	K562	chr2	93	1756	1955	41725	0.918492	0.0502975	0.955243	0.0454102	0.490254
nnet	MCF7	HeLa	chr2	55	981	1861	41026	0.935296	0.0530888	0.956607	0.0287056	0.495783
nnet	MCF7	GM12878	chr2	95	2094	2136	24346	0.852464	0.0433988	0.919341	0.0425818	0.433327
svmRadial	MCF7	K562	chr2	697	1152	12866	30814	0.692108	0.376961	0.705449	0.0513898	0.562716
svmRadial	MCF7	HeLa	chr2	247	789	7071	35816	0.82105	0.238417	0.835125	0.0337524	0.616761
svmRadial	MCF7	GM12878	chr2	386	1803	5587	20895	0.742248	0.176336	0.789027	0.0646241	0.561048
rf	MCF7	K562	chr2	1331	518	6923	36757	0.836566	0.719849	0.841506	0.161255	0.867291
rf	MCF7	HeLa	chr2	914	122	8635	34252	0.800628	0.882239	0.798657	0.0957168	0.916644
rf	MCF7	GM12878	chr2	1666	523	5705	20777	0.782777	0.761078	0.784571	0.226021	0.854016
gbm	MCF7	K562	chr2	1242	607	6148	37532	0.851633	0.671714	0.859249	0.168065	0.868189
gbm	MCF7	HeLa	chr2	879	157	7549	35338	0.824557	0.848456	0.823979	0.104295	0.913982
gbm	MCF7	GM12878	chr2	1505	684	4911	21571	0.804855	0.687529	0.814553	0.23457	0.846927
adaboost	HeLa	K562	chr2	1394	455	6053	37627	0.857058	0.753921	0.861424	0.187189	0.897254
adaboost	HeLa	MCF7	chr2	740	124	7969	36334	0.820821	0.856481	0.820125	0.0849696	0.905952
adaboost	HeLa	GM12878	chr2	1702	487	4582	21900	0.823201	0.777524	0.826977	0.270847	0.878265
nnet	HeLa	K562	chr2	1226	623	19440	24240	0.559336	0.663061	0.554945	0.0593245	0.642067
nnet	HeLa	MCF7	chr2	554	310	25384	18919	0.431133	0.641204	0.427037	0.0213586	0.538802
nnet	HeLa	GM12878	chr2	1504	685	12055	14427	0.555649	0.687072	0.544785	0.110923	0.626671
svmRadial	HeLa	K562	chr2	1200	649	5376	38304	0.867667	0.648999	0.876923	0.182482	0.868301
svmRadial	HeLa	MCF7	chr2	672	192	7918	36385	0.820444	0.777778	0.821276	0.0782305	0.881421
svmRadial	HeLa	GM12878	chr2	1666	523	4829	21653	0.813331	0.761078	0.81765	0.256505	0.868877
rf	HeLa	K562	chr2	1360	489	5599	38081	0.866283	0.735533	0.871818	0.19543	0.897863
rf	HeLa	MCF7	chr2	731	133	7855	36448	0.823145	0.846065	0.822698	0.0851386	0.90628
rf	HeLa	GM12878	chr2	1742	447	4753	21729	0.818632	0.795797	0.82052	0.268206	0.883905
gbm	HeLa	K562	chr2	1334	515	5447	38233	0.86905	0.721471	0.875298	0.196726	0.899711
gbm	HeLa	MCF7	chr2	708	156	7061	37242	0.840215	0.819444	0.84062	0.0911314	0.913221
gbm	HeLa	GM12878	chr2	1673	516	4564	21918	0.822817	0.764276	0.827657	0.268238	0.87786
adaboost	GM12878	K562	chr2	1152	697	4440	39240	0.887171	0.623039	0.898352	0.206009	0.892782
adaboost	GM12878	MCF7	chr2	672	192	6883	37420	0.843359	0.777778	0.844638	0.0889477	0.890185
adaboost	GM12878	HeLa	chr2	867	169	6549	36338	0.847051	0.836873	0.847296	0.116909	0.909327
nnet	GM12878	K562	chr2	1	1848	23	43657	0.958905	0.000540833	0.999473	0.0416667	0.526512
nnet	GM12878	MCF7	chr2	0	864	17	44286	0.980495	0	0.999616	0	0.503186
nnet	GM12878	HeLa	chr2	0	1036	0	42887	0.976413	0	1	#DIV/0!	0.522312
svmRadial	GM12878	K562	chr2	849	1000	3369	40311	0.904039	0.459167	0.922871	0.20128	0.841863
svmRadial	GM12878	MCF7	chr2	431	433	4863	39440	0.882746	0.498843	0.890233	0.0814129	0.811194
svmRadial	GM12878	HeLa	chr2	687	349	5809	37078	0.8598	0.663127	0.864551	0.105757	0.866791
rf	GM12878	K562	chr2	1098	751	4327	39353	0.888467	0.593835	0.900939	0.202396	0.892106
rf	GM12878	MCF7	chr2	643	221	6745	37558	0.845772	0.744213	0.847753	0.087033	0.883756
rf	GM12878	HeLa	chr2	831	205	6453	36434	0.848417	0.802124	0.849535	0.114086	0.904904
gbm	GM12878	K562	chr2	1118	731	3788	39892	0.900745	0.604651	0.913278	0.227884	0.89602
gbm	GM12878	MCF7	chr2	662	202	6491	37812	0.851817	0.766204	0.853486	0.0925486	0.893961
gbm	GM12878	HeLa	chr2	847	189	6171	36716	0.855201	0.817568	0.85611	0.12069	0.911545
adaboost	K562	MCF7	chr2	767	97	10350	33953	0.768703	0.887731	0.766382	0.0689934	0.897605
adaboost	K562	HeLa	chr2	968	68	8931	33956	0.795119	0.934363	0.791755	0.0977877	0.926838
adaboost	K562	GM12878	chr2	1875	314	5997	20485	0.779882	0.856556	0.773544	0.238186	0.88323
nnet	K562	MCF7	chr2	364	500	19624	24679	0.554453	0.421296	0.55705	0.0182109	0.486199
nnet	K562	HeLa	chr2	561	475	17178	25709	0.598092	0.541506	0.599459	0.0316252	0.584706
nnet	K562	GM12878	chr2	1249	940	10222	16260	0.610687	0.57058	0.614002	0.108883	0.579313
svmRadial	K562	MCF7	chr2	716	148	10562	33741	0.76288	0.828704	0.761596	0.0634864	0.871396
svmRadial	K562	HeLa	chr2	911	125	8633	34254	0.800606	0.879344	0.798704	0.0954526	0.910193
svmRadial	K562	GM12878	chr2	1844	345	6877	19605	0.748108	0.842394	0.740314	0.211444	0.866722
rf	K562	MCF7	chr2	770	94	10655	33648	0.762017	0.891204	0.759497	0.0673961	0.890973
rf	K562	HeLa	chr2	962	74	8991	33896	0.793616	0.928571	0.790356	0.0966543	0.925857
rf	K562	GM12878	chr2	1946	243	6573	19909	0.762268	0.88899	0.751794	0.228431	0.888714
gbm	K562	MCF7	chr2	779	85	10765	33538	0.75978	0.90162	0.757014	0.0674809	0.903783
gbm	K562	HeLa	chr2	963	73	8920	33967	0.795255	0.929537	0.792012	0.09744	0.9277
gbm	K562	GM12878	chr2	1971	218	6878	19604	0.752503	0.900411	0.740276	0.222737	0.89267
adaboost	MCF7	K562	chr1	2509	1110	10234	77371	0.875647	0.693285	0.88318	0.196892	0.659033
adaboost	MCF7	HeLa	chr1	1950	270	11553	66296	0.85234	0.878378	0.851597	0.144412	0.728832
adaboost	MCF7	GM12878	chr1	2208	698	7963	31224	0.794241	0.759807	0.796795	0.217088	0.663922
nnet	MCF7	K562	chr1	2276	1343	23083	64522	0.732242	0.628903	0.73651	0.0897512	0.682614
nnet	MCF7	HeLa	chr1	1689	531	22662	55187	0.710337	0.760811	0.708898	0.0693606	0.735287
nnet	MCF7	GM12878	chr1	1818	1088	11798	27389	0.693868	0.625602	0.698931	0.133519	0.662006
svmRadial	MCF7	K562	chr1	2092	1527	7588	80017	0.900081	0.57806	0.913384	0.216116	0.839313
svmRadial	MCF7	HeLa	chr1	1721	499	9233	68616	0.878455	0.775225	0.881399	0.157112	0.9077
svmRadial	MCF7	GM12878	chr1	1913	993	6638	32549	0.818711	0.658293	0.830607	0.223717	0.818829
rf	MCF7	K562	chr1	2528	1091	10956	76649	0.86794	0.698536	0.874939	0.187481	0.88408
rf	MCF7	HeLa	chr1	1918	302	10627	67222	0.863505	0.863964	0.863492	0.15289	0.934279
rf	MCF7	GM12878	chr1	1986	920	6610	32577	0.82111	0.683414	0.831322	0.231038	0.852815
gbm	MCF7	K562	chr1	2443	1176	9965	77640	0.877872	0.675048	0.886251	0.196889	0.891057
gbm	MCF7	HeLa	chr1	1864	356	9751	68098	0.873771	0.83964	0.874745	0.160482	0.935552
gbm	MCF7	GM12878	chr1	1973	933	6476	32711	0.823985	0.67894	0.834741	0.233519	0.859132
adaboost	HeLa	K562	chr1	2609	1010	9588	78017	0.883824	0.720917	0.890554	0.213905	0.905596
adaboost	HeLa	MCF7	chr1	1046	151	9865	60455	0.859949	0.873851	0.859713	0.0958666	0.930475
adaboost	HeLa	GM12878	chr1	2222	684	7391	31796	0.808163	0.764625	0.811392	0.231145	0.872229
nnet	HeLa	K562	chr1	2438	1181	30078	57527	0.657338	0.673667	0.656663	0.0749785	0.662106
nnet	HeLa	MCF7	chr1	947	250	30282	40038	0.573081	0.791145	0.569369	0.0303244	0.679672
nnet	HeLa	GM12878	chr1	2279	627	18624	20563	0.542656	0.78424	0.52474	0.109027	0.654434
svmRadial	HeLa	K562	chr1	2303	1316	9171	78434	0.885041	0.636364	0.895314	0.200715	0.871872
svmRadial	HeLa	MCF7	chr1	800	397	8296	62024	0.878448	0.668338	0.882025	0.0879507	0.881018
svmRadial	HeLa	GM12878	chr1	2132	774	7850	31337	0.79512	0.733655	0.799678	0.213584	0.850709
rf	HeLa	K562	chr1	2666	953	9804	77801	0.882081	0.736668	0.888089	0.213793	0.906666
rf	HeLa	MCF7	chr1	1041	156	9998	60322	0.85802	0.869674	0.857821	0.094302	0.928432
rf	HeLa	GM12878	chr1	2268	638	7626	31561	0.803673	0.780454	0.805395	0.22923	0.871089
gbm	HeLa	K562	chr1	2504	1115	8349	79256	0.896255	0.691904	0.904697	0.23072	0.9118
gbm	HeLa	MCF7	chr1	1022	175	8689	61631	0.876057	0.853801	0.876436	0.105241	0.93784
gbm	HeLa	GM12878	chr1	2209	697	7462	31725	0.806167	0.760151	0.80958	0.228415	0.874986
adaboost	GM12878	K562	chr1	2181	1438	7237	80368	0.904904	0.602653	0.917391	0.231578	0.897911
adaboost	GM12878	MCF7	chr1	896	301	8952	61368	0.870618	0.748538	0.872696	0.0909829	0.907408
adaboost	GM12878	HeLa	chr1	1770	450	9049	68800	0.881365	0.797297	0.883762	0.163601	0.925401
nnet	GM12878	K562	chr1	0	3619	0	87605	0.960328	0	1	#DIV/0!	0.509131
nnet	GM12878	MCF7	chr1	0	1197	0	70320	0.983263	0	1	#DIV/0!	0.492997
nnet	GM12878	HeLa	chr1	0	2220	0	77849	0.972274	0	1	#DIV/0!	0.501436
svmRadial	GM12878	K562	chr1	1636	1983	6761	80844	0.904148	0.452059	0.922824	0.194831	0.843577
svmRadial	GM12878	MCF7	chr1	681	516	10150	60170	0.850861	0.568922	0.85566	0.0628751	0.819871
svmRadial	GM12878	HeLa	chr1	1626	594	9171	68678	0.878043	0.732432	0.882195	0.150597	0.898854
rf	GM12878	K562	chr1	2150	1469	6852	80753	0.908785	0.594087	0.921785	0.238836	0.90312
rf	GM12878	MCF7	chr1	852	345	8096	62224	0.881972	0.711779	0.884869	0.0952168	0.907477
rf	GM12878	HeLa	chr1	1760	460	8889	68960	0.883238	0.792793	0.885817	0.165274	0.92421
gbm	GM12878	K562	chr1	2013	1606	5736	81869	0.919517	0.556231	0.934524	0.259775	0.90339
gbm	GM12878	MCF7	chr1	908	289	7651	62669	0.888977	0.758563	0.891197	0.106087	0.920331
gbm	GM12878	HeLa	chr1	1746	474	7984	69865	0.894366	0.786486	0.897442	0.179445	0.929766
adaboost	K562	MCF7	chr1	1105	92	14549	55771	0.795279	0.923141	0.793103	0.070589	0.917657
adaboost	K562	HeLa	chr1	2102	118	15716	62133	0.802246	0.946847	0.798122	0.117971	0.936142
adaboost	K562	GM12878	chr1	2636	270	11261	27926	0.726059	0.907089	0.712634	0.189681	0.877133
nnet	K562	MCF7	chr1	205	992	14352	55968	0.78545	0.171261	0.795904	0.0140826	0.507941
nnet	K562	HeLa	chr1	466	1754	15905	61944	0.779453	0.20991	0.795694	0.028465	0.574227
nnet	K562	GM12878	chr1	495	2411	6853	32334	0.779916	0.170337	0.825121	0.0673653	0.531371
svmRadial	K562	MCF7	chr1	873	324	14084	56236	0.798537	0.729323	0.799716	0.0583673	0.856212
svmRadial	K562	HeLa	chr1	2090	130	18096	59753	0.772371	0.941441	0.76755	0.103537	0.920561
svmRadial	K562	GM12878	chr1	2657	249	14758	24429	0.64348	0.914315	0.623396	0.15257	0.853079
rf	K562	MCF7	chr1	1101	96	14801	55519	0.7917	0.919799	0.789519	0.0692366	0.914007
rf	K562	HeLa	chr1	2118	102	16368	61481	0.794302	0.954054	0.789747	0.114573	0.936573
rf	K562	GM12878	chr1	2713	193	12255	26932	0.704274	0.933586	0.687269	0.181253	0.880704
gbm	K562	MCF7	chr1	1097	100	14791	55529	0.791784	0.916458	0.789662	0.0690458	0.92984
gbm	K562	HeLa	chr1	2108	112	16009	61840	0.798661	0.94955	0.794358	0.116355	0.943025
gbm	K562	GM12878	chr1	2734	172	13131	26056	0.683962	0.940812	0.664914	0.172329	0.88873

## Sheet: Chromsome Level 4
					Chromosome level trained and tested on the same cell type
Model	Cell Type	Chromosome	True Positive	False Negative	False Positive	True Negative	Accuracy	Sensitivity	Specificity	Precision	AUC
nnet	GM12878	chrX	30	129	280	1694	0.808251	0.188679	0.858156	0.0967742	0.527198
adab	GM12878	chrX	135	24	327	1647	0.835443	0.849057	0.834347	0.292208	0.695314
svm	GM12878	chrX	133	26	387	1587	0.806376	0.836478	0.803951	0.255769	0.904
rf	GM12878	chrX	136	23	351	1623	0.82466	0.855346	0.822188	0.279261	0.92003
gbm	GM12878	chrX	131	28	357	1617	0.819503	0.823899	0.819149	0.268443	0.907703
nnet	GM12878	chr22	119	5	1507	724	0.357962	0.959677	0.324518	0.0731857	0.641989
adab	GM12878	chr22	117	7	354	1877	0.846709	0.943548	0.841327	0.248408	0.943216
svm	GM12878	chr22	111	13	419	1812	0.816561	0.895161	0.812192	0.209434	0.91689
rf	GM12878	chr22	114	10	371	1860	0.838217	0.919355	0.833707	0.235052	0.939005
gbm	GM12878	chr22	112	12	379	1852	0.83397	0.903226	0.830121	0.228106	0.933449
nnet	GM12878	chr21	43	5	435	141	0.294872	0.895833	0.244792	0.0899582	0.572446
adab	GM12878	chr21	40	8	103	473	0.822115	0.833333	0.821181	0.27972	0.895833
svm	GM12878	chr21	42	6	112	464	0.810897	0.875	0.805556	0.272727	0.900246
rf	GM12878	chr21	41	7	96	480	0.834936	0.854167	0.833333	0.29927	0.903375
gbm	GM12878	chr21	39	9	115	461	0.801282	0.8125	0.800347	0.253247	0.90795
nnet	GM12878	chr20	0	169	0	2858	0.944169	0	1	0	0.728026
adab	GM12878	chr20	155	14	452	2406	0.846052	0.91716	0.841847	0.255354	0.941673
svm	GM12878	chr20	150	19	493	2365	0.830856	0.887574	0.827502	0.233281	0.917961
rf	GM12878	chr20	160	9	477	2381	0.839445	0.946746	0.8331	0.251177	0.941019
gbm	GM12878	chr20	152	17	444	2414	0.847704	0.899408	0.844647	0.255034	0.936323
nnet	GM12878	chr19	114	121	1869	2654	0.581757	0.485106	0.586779	0.0574887	0.556655
adab	GM12878	chr19	210	25	724	3799	0.842581	0.893617	0.839929	0.224839	0.929336
svm	GM12878	chr19	176	59	802	3721	0.819042	0.748936	0.822684	0.179959	0.892966
rf	GM12878	chr19	210	25	794	3729	0.827869	0.893617	0.824453	0.209163	0.918622
gbm	GM12878	chr19	195	40	708	3815	0.842791	0.829787	0.843467	0.215947	0.922854
nnet	GM12878	chr18	102	30	733	441	0.415773	0.772727	0.375639	0.122156	0.617192
adab	GM12878	chr18	120	12	223	951	0.820061	0.909091	0.810051	0.349854	0.91606
svm	GM12878	chr18	116	16	241	933	0.803216	0.878788	0.794719	0.32493	0.896946
rf	GM12878	chr18	120	12	232	942	0.81317	0.909091	0.802385	0.340909	0.918215
gbm	GM12878	chr18	117	15	216	958	0.823124	0.886364	0.816014	0.351351	0.911827
nnet	GM12878	chr17	152	141	1520	2781	0.638441	0.518771	0.646594	0.0909091	0.583342
adab	GM12878	chr17	264	29	747	3554	0.831084	0.901024	0.826319	0.261128	0.929126
svm	GM12878	chr17	248	45	802	3499	0.815629	0.846416	0.813532	0.23619	0.907749
rf	GM12878	chr17	258	35	746	3555	0.829996	0.880546	0.826552	0.256972	0.923109
gbm	GM12878	chr17	259	34	723	3578	0.83522	0.883959	0.8319	0.263747	0.922087
nnet	GM12878	chr16	148	73	1058	1392	0.576563	0.669683	0.568163	0.12272	0.618582
adab	GM12878	chr16	182	39	383	2067	0.842007	0.823529	0.843673	0.322124	0.909218
svm	GM12878	chr16	176	45	417	2033	0.827031	0.79638	0.829796	0.296796	0.89103
rf	GM12878	chr16	181	40	384	2066	0.841258	0.819005	0.843265	0.320354	0.910271
gbm	GM12878	chr16	178	43	392	2058	0.83714	0.80543	0.84	0.312281	0.906448
nnet	GM12878	chr15	163	45	1427	568	0.33182	0.783654	0.284712	0.102516	0.536423
adab	GM12878	chr15	169	39	396	1599	0.802542	0.8125	0.801504	0.299115	0.882981
svm	GM12878	chr15	165	43	460	1535	0.771675	0.793269	0.769424	0.264	0.859685
rf	GM12878	chr15	174	34	413	1582	0.797095	0.836538	0.792982	0.296422	0.877471
gbm	GM12878	chr15	162	46	429	1566	0.784385	0.778846	0.784962	0.274112	0.87086
nnet	GM12878	chr14	131	62	2062	1535	0.439578	0.678756	0.426745	0.0597355	0.557643
adab	GM12878	chr14	180	13	551	3046	0.851187	0.932642	0.846817	0.246238	0.939586
svm	GM12878	chr14	176	17	626	2971	0.830343	0.911917	0.825966	0.219451	0.926057
rf	GM12878	chr14	178	15	585	3012	0.841689	0.92228	0.837364	0.23329	0.935568
gbm	GM12878	chr14	170	23	572	3025	0.843008	0.880829	0.840979	0.229111	0.929936
nnet	GM12878	chr13	111	14	565	494	0.51098	0.888	0.466478	0.164201	0.707169
adab	GM12878	chr13	104	21	232	827	0.786318	0.832	0.780925	0.309524	0.890516
svm	GM12878	chr13	98	27	258	801	0.759291	0.784	0.756374	0.275281	0.845711
rf	GM12878	chr13	106	19	244	815	0.777872	0.848	0.769594	0.302857	0.887822
gbm	GM12878	chr13	101	24	235	824	0.78125	0.808	0.778093	0.300595	0.875097
nnet	GM12878	chr12	207	135	975	2576	0.714873	0.605263	0.725429	0.175127	0.678627
adab	GM12878	chr12	286	56	622	2929	0.825841	0.836257	0.824838	0.314978	0.901892
svm	GM12878	chr12	266	76	633	2918	0.817878	0.777778	0.82174	0.295884	0.871301
rf	GM12878	chr12	289	53	665	2886	0.815566	0.845029	0.812729	0.302935	0.894272
gbm	GM12878	chr12	274	68	655	2896	0.814282	0.80117	0.815545	0.294941	0.892283
nnet	GM12878	chr11	10	362	145	3885	0.884825	0.0268817	0.96402	0.0645161	0.5521
adab	GM12878	chr11	322	50	808	3222	0.805089	0.865591	0.799504	0.284956	0.905803
svm	GM12878	chr11	316	56	877	3153	0.788051	0.849462	0.782382	0.264878	0.879887
rf	GM12878	chr11	327	45	841	3189	0.798728	0.879032	0.791315	0.279966	0.899989
gbm	GM12878	chr11	318	54	835	3195	0.798046	0.854839	0.792804	0.275802	0.891056
nnet	GM12878	chr10	7	262	81	2777	0.89031	0.0260223	0.971659	0.0795455	0.58671
adab	GM12878	chr10	233	36	545	2313	0.814199	0.866171	0.809307	0.299486	0.905535
svm	GM12878	chr10	212	57	571	2287	0.799169	0.788104	0.80021	0.270754	0.872199
rf	GM12878	chr10	226	43	534	2324	0.815478	0.840149	0.813156	0.297368	0.898205
gbm	GM12878	chr10	222	47	546	2312	0.810361	0.825279	0.808957	0.289062	0.888478
nnet	GM12878	chr9	126	111	665	1617	0.691941	0.531646	0.708589	0.159292	0.67706
adab	GM12878	chr9	196	41	406	1876	0.822549	0.827004	0.822086	0.325581	0.910775
svm	GM12878	chr9	194	43	419	1863	0.816594	0.818565	0.816389	0.316476	0.89181
rf	GM12878	chr9	202	35	415	1867	0.821358	0.852321	0.818142	0.327391	0.90669
gbm	GM12878	chr9	204	33	427	1855	0.817388	0.860759	0.812883	0.323296	0.899633
nnet	GM12878	chr8	0	262	5	2793	0.912745	0	0.998213	0	0.510858
adab	GM12878	chr8	225	37	564	2234	0.803595	0.858779	0.798427	0.285171	0.895563
svm	GM12878	chr8	217	45	617	2181	0.78366	0.828244	0.779485	0.260192	0.879666
rf	GM12878	chr8	228	34	570	2228	0.802614	0.870229	0.796283	0.285714	0.895409
gbm	GM12878	chr8	224	38	562	2236	0.803922	0.854962	0.799142	0.284987	0.885415
nnet	GM12878	chr7	0	311	0	2535	0.890724	0	1	#DIV/0!	0.512108
adab	GM12878	chr7	264	47	494	2041	0.809909	0.848875	0.805128	0.348285	0.900678
svm	GM12878	chr7	257	54	561	1974	0.783907	0.826367	0.778698	0.314181	0.878813
rf	GM12878	chr7	269	42	498	2037	0.81026	0.864952	0.80355	0.350717	0.899628
gbm	GM12878	chr7	265	46	498	2037	0.808855	0.85209	0.80355	0.347313	0.897296
nnet	GM12878	chr6	0	372	0	4428	0.9225	0	1	#DIV/0!	0.508997
adab	GM12878	chr6	321	51	737	3691	0.835833	0.862903	0.833559	0.303403	0.913336
svm	GM12878	chr6	295	77	823	3605	0.8125	0.793011	0.814137	0.263864	0.887148
rf	GM12878	chr6	306	66	736	3692	0.832917	0.822581	0.833785	0.293666	0.909621
gbm	GM12878	chr6	303	69	764	3664	0.826458	0.814516	0.827462	0.283974	0.903166
nnet	GM12878	chr5	217	92	1760	1804	0.521818	0.702265	0.506173	0.109762	0.669302
adab	GM12878	chr5	271	38	545	3019	0.849471	0.877023	0.847082	0.332108	0.928167
svm	GM12878	chr5	259	50	668	2896	0.814614	0.838188	0.81257	0.279396	0.896861
rf	GM12878	chr5	272	37	587	2977	0.838885	0.880259	0.835297	0.316647	0.925074
gbm	GM12878	chr5	269	40	577	2987	0.840692	0.87055	0.838103	0.317967	0.920524
nnet	GM12878	chr4	9	261	106	2480	0.871499	0.0333333	0.95901	0.0782609	0.503163
adab	GM12878	chr4	234	36	497	2089	0.813375	0.866667	0.807811	0.320109	0.909865
svm	GM12878	chr4	221	49	592	1994	0.77556	0.818519	0.771075	0.271833	0.873505
rf	GM12878	chr4	235	35	493	2093	0.815126	0.87037	0.809358	0.322802	0.909888
gbm	GM12878	chr4	222	48	528	2058	0.798319	0.822222	0.795824	0.296	0.896972
nnet	GM12878	chr3	255	112	1361	2075	0.612674	0.694823	0.6039	0.157797	0.649675
adab	GM12878	chr3	309	58	735	2701	0.79148	0.841962	0.786088	0.295977	0.892816
svm	GM12878	chr3	297	70	800	2636	0.771233	0.809264	0.767171	0.270738	0.864543
rf	GM12878	chr3	314	53	747	2689	0.78964	0.855586	0.782596	0.295947	0.891888
gbm	GM12878	chr3	302	65	731	2705	0.790692	0.822888	0.787253	0.292352	0.886233
nnet	GM12878	chr2	301	136	1971	3325	0.632479	0.688787	0.627832	0.132482	0.670327
adab	GM12878	chr2	385	52	957	4339	0.824001	0.881007	0.819298	0.286885	0.913852
svm	GM12878	chr2	369	68	1019	4277	0.810396	0.844394	0.807591	0.26585	0.891425
rf	GM12878	chr2	383	54	1000	4296	0.816152	0.87643	0.811178	0.276934	0.911745
gbm	GM12878	chr2	370	67	956	4340	0.821559	0.846682	0.819486	0.279035	0.905542
nnet	GM12878	chr1	354	227	2845	4992	0.635068	0.609294	0.636978	0.11066	0.659381
adab	GM12878	chr1	507	74	1332	6505	0.832977	0.872633	0.830037	0.275693	0.916613
svm	GM12878	chr1	483	98	1407	6430	0.821216	0.831325	0.820467	0.255556	0.894735
rf	GM12878	chr1	507	74	1390	6447	0.826087	0.872633	0.822636	0.267264	0.909024
gbm	GM12878	chr1	488	93	1350	6487	0.828582	0.839931	0.82774	0.265506	0.902955
nnet	K562	chrX	59	32	1120	1797	0.617021	0.648352	0.616044	0.0500424	0.669211
adab	K562	chrX	76	15	445	2472	0.847074	0.835165	0.847446	0.145873	0.912359
svm	K562	chrX	74	17	489	2428	0.831782	0.813187	0.832362	0.131439	0.893161
rf	K562	chrX	74	17	453	2464	0.84375	0.813187	0.844703	0.140417	0.899718
gbm	K562	chrX	75	16	438	2479	0.849069	0.824176	0.849846	0.146199	0.90759
nnet	K562	chr22	123	37	4086	6966	0.632269	0.76875	0.630293	0.0292231	0.719096
adab	K562	chr22	151	9	1219	9833	0.890474	0.94375	0.889703	0.110219	0.75856
svm	K562	chr22	154	6	1262	9790	0.886907	0.9625	0.885813	0.108757	0.966861
rf	K562	chr22	153	7	1107	9945	0.900642	0.95625	0.899837	0.121429	0.971489
gbm	K562	chr22	153	7	1140	9912	0.897699	0.95625	0.896851	0.118329	0.973124
nnet	K562	chr21	28	32	562	1093	0.653644	0.466667	0.660423	0.0474576	0.608072
adab	K562	chr21	50	10	275	1380	0.833819	0.833333	0.833837	0.153846	0.694033
svm	K562	chr21	48	12	320	1335	0.806414	0.8	0.806647	0.130435	0.906133
rf	K562	chr21	51	9	293	1362	0.823907	0.85	0.822961	0.148256	0.921309
gbm	K562	chr21	56	4	281	1374	0.833819	0.933333	0.830211	0.166172	0.934995
nnet	K562	chr20	117	48	1624	3921	0.70718	0.709091	0.707124	0.0672028	0.728433
adab	K562	chr20	151	14	801	4744	0.857268	0.915152	0.855546	0.158613	0.936989
svm	K562	chr20	141	24	962	4583	0.82732	0.854545	0.82651	0.127833	0.918201
rf	K562	chr20	155	10	838	4707	0.851489	0.939394	0.848873	0.156093	0.936507
gbm	K562	chr20	148	17	790	4755	0.858669	0.89697	0.857529	0.157783	0.939109
nnet	K562	chr19	238	20	3443	5118	0.607325	0.922481	0.597827	0.0646563	0.758963
adab	K562	chr19	231	27	1196	7365	0.861322	0.895349	0.860297	0.161878	0.936935
svm	K562	chr19	215	43	1230	7331	0.855653	0.833333	0.856325	0.148789	0.922026
rf	K562	chr19	228	30	1168	7393	0.864157	0.883721	0.863567	0.163324	0.934957
gbm	K562	chr19	227	31	1118	7443	0.869713	0.879845	0.869408	0.168773	0.941579
nnet	K562	chr18	13	62	194	1399	0.846523	0.173333	0.878217	0.0628019	0.604248
adab	K562	chr18	57	18	330	1263	0.791367	0.76	0.792844	0.147287	0.685374
svm	K562	chr18	58	17	334	1259	0.789568	0.773333	0.790333	0.147959	0.851634
rf	K562	chr18	61	14	344	1249	0.785372	0.813333	0.784055	0.150617	0.876003
gbm	K562	chr18	58	17	311	1282	0.803357	0.773333	0.804771	0.157182	0.874409
nnet	K562	chr17	11	300	277	7183	0.92575	0.0353698	0.962869	0.0381944	0.537087
adab	K562	chr17	260	51	1145	6315	0.846094	0.836013	0.846515	0.185053	0.698096
svm	K562	chr17	256	55	1234	6226	0.834127	0.823151	0.834584	0.171812	0.90347
rf	K562	chr17	269	42	1147	6313	0.846995	0.864952	0.846247	0.189972	0.921717
gbm	K562	chr17	258	53	1090	6370	0.852915	0.829582	0.853887	0.191395	0.919856
nnet	K562	chr16	125	65	1580	3445	0.684564	0.657895	0.685572	0.0733138	0.732057
adab	K562	chr16	169	21	970	4055	0.809971	0.889474	0.806965	0.148376	0.690238
svm	K562	chr16	173	17	966	4059	0.811505	0.910526	0.807761	0.151888	0.914509
rf	K562	chr16	168	22	990	4035	0.805944	0.884211	0.802985	0.145078	0.916275
gbm	K562	chr16	164	26	938	4087	0.815149	0.863158	0.813333	0.14882	0.911972
nnet	K562	chr15	145	43	2196	1440	0.414487	0.771277	0.39604	0.0619393	0.588698
adab	K562	chr15	151	37	594	3042	0.83499	0.803191	0.836634	0.202685	0.901549
svm	K562	chr15	143	45	619	3017	0.82636	0.760638	0.829758	0.187664	0.885192
rf	K562	chr15	157	31	558	3078	0.845973	0.835106	0.846535	0.21958	0.90968
gbm	K562	chr15	150	38	516	3120	0.855126	0.797872	0.858086	0.225225	0.90669
nnet	K562	chr14	29	99	384	3100	0.866279	0.226562	0.889782	0.0702179	0.617411
adab	K562	chr14	116	12	655	2829	0.815338	0.90625	0.811998	0.150454	0.923494
svm	K562	chr14	116	12	731	2753	0.794297	0.90625	0.790184	0.136954	0.905212
rf	K562	chr14	113	15	666	2818	0.811462	0.882812	0.80884	0.145058	0.921439
gbm	K562	chr14	114	14	625	2859	0.82309	0.890625	0.820608	0.154263	0.92301
nnet	K562	chr13	29	26	492	748	0.6	0.527273	0.603226	0.0556622	0.562009
adab	K562	chr13	42	13	245	995	0.800772	0.763636	0.802419	0.146341	0.599912
svm	K562	chr13	47	8	234	1006	0.813127	0.854545	0.81129	0.16726	0.860469
rf	K562	chr13	43	12	233	1007	0.810811	0.781818	0.812097	0.155797	0.871738
gbm	K562	chr13	43	12	233	1007	0.810811	0.781818	0.812097	0.155797	0.880777
nnet	K562	chr12	253	31	3022	2384	0.463445	0.890845	0.440991	0.0772519	0.668846
adab	K562	chr12	236	48	1070	4336	0.803515	0.830986	0.802072	0.180704	0.637152
svm	K562	chr12	241	43	1170	4236	0.786819	0.848592	0.783574	0.170801	0.892703
rf	K562	chr12	233	51	1099	4307	0.797891	0.820423	0.796707	0.174925	0.894749
gbm	K562	chr12	230	54	1005	4401	0.813884	0.809859	0.814095	0.186235	0.894345
nnet	K562	chr11	154	192	1274	5375	0.790422	0.445087	0.808392	0.107843	0.658955
adab	K562	chr11	285	61	1279	5370	0.808435	0.823699	0.80764	0.182225	0.901316
svm	K562	chr11	291	55	1274	5375	0.810007	0.84104	0.808392	0.185942	0.892395
rf	K562	chr11	287	59	1281	5368	0.808435	0.82948	0.807339	0.183036	0.900793
gbm	K562	chr11	291	55	1202	5447	0.8203	0.84104	0.819221	0.19491	0.907324
nnet	K562	chr10	180	41	2428	4011	0.629279	0.81448	0.622923	0.0690184	0.767421
adab	K562	chr10	194	27	1009	5430	0.844444	0.877828	0.843299	0.161264	0.933096
svm	K562	chr10	190	31	1069	5370	0.834835	0.859729	0.83398	0.150913	0.918427
rf	K562	chr10	199	22	1062	5377	0.837237	0.900452	0.835068	0.157811	0.931738
gbm	K562	chr10	198	23	1002	5437	0.846096	0.895928	0.844386	0.165	0.934562
nnet	K562	chr9	98	82	1597	2877	0.639235	0.544444	0.643049	0.0578171	0.62566
adab	K562	chr9	146	34	696	3778	0.843146	0.811111	0.844435	0.173397	0.659973
svm	K562	chr9	145	35	734	3740	0.834766	0.805556	0.835941	0.16496	0.887528
rf	K562	chr9	143	37	731	3743	0.834981	0.794444	0.836612	0.163616	0.900619
gbm	K562	chr9	140	40	714	3760	0.837989	0.777778	0.840411	0.163934	0.897134
nnet	K562	chr8	26	170	453	3976	0.865297	0.132653	0.89772	0.0542797	0.519149
adab	K562	chr8	162	34	895	3534	0.799135	0.826531	0.797923	0.153264	0.637371
svm	K562	chr8	159	37	925	3504	0.792	0.811224	0.791149	0.146679	0.874927
rf	K562	chr8	165	31	931	3498	0.792	0.841837	0.789795	0.150547	0.889268
gbm	K562	chr8	160	36	859	3570	0.806486	0.816327	0.806051	0.157017	0.887755
nnet	K562	chr7	96	214	1167	5083	0.789482	0.309677	0.81328	0.0760095	0.612618
adab	K562	chr7	245	65	893	5357	0.853963	0.790323	0.85712	0.21529	0.710625
svm	K562	chr7	250	60	1078	5172	0.826524	0.806452	0.82752	0.188253	0.891421
rf	K562	chr7	252	58	938	5312	0.848171	0.812903	0.84992	0.211765	0.904331
gbm	K562	chr7	239	71	930	5320	0.847409	0.770968	0.8512	0.204448	0.903903
nnet	K562	chr6	0	387	0	9228	0.95975	0	1	#DIV/0!	0.654559
adab	K562	chr6	326	61	1358	7870	0.852418	0.842377	0.852839	0.193587	0.931237
svm	K562	chr6	327	60	1409	7819	0.847218	0.844961	0.847313	0.188364	0.920351
rf	K562	chr6	337	50	1330	7898	0.856474	0.870801	0.855873	0.20216	0.931749
gbm	K562	chr6	338	49	1358	7870	0.853666	0.873385	0.852839	0.199292	0.930351
nnet	K562	chr5	198	60	4339	1585	0.288418	0.767442	0.267556	0.0436412	0.519343
adab	K562	chr5	224	34	1027	4897	0.828373	0.868217	0.826637	0.179057	0.709062
svm	K562	chr5	219	39	1108	4816	0.814461	0.848837	0.812964	0.165034	0.915815
rf	K562	chr5	222	36	1072	4852	0.82077	0.860465	0.819041	0.171561	0.917169
gbm	K562	chr5	216	42	1026	4898	0.82724	0.837209	0.826806	0.173913	0.914167
nnet	K562	chr4	163	5	2630	661	0.238219	0.970238	0.200851	0.0583602	0.585846
adab	K562	chr4	136	32	654	2637	0.801677	0.809524	0.801276	0.172152	0.884539
svm	K562	chr4	139	29	639	2652	0.806881	0.827381	0.805834	0.178663	0.883929
rf	K562	chr4	133	35	642	2649	0.804279	0.791667	0.804923	0.171613	0.878595
gbm	K562	chr4	136	32	608	2683	0.814975	0.809524	0.815254	0.182796	0.889744
nnet	K562	chr3	206	81	2033	3438	0.632859	0.71777	0.628404	0.0920054	0.710409
adab	K562	chr3	243	44	1007	4464	0.817471	0.84669	0.815939	0.1944	0.891107
svm	K562	chr3	218	69	1133	4338	0.791247	0.759582	0.792908	0.161362	0.870087
rf	K562	chr3	237	50	1037	4434	0.811219	0.825784	0.810455	0.186028	0.888128
gbm	K562	chr3	233	54	978	4493	0.820771	0.811847	0.821239	0.192403	0.89516
nnet	K562	chr2	238	131	4086	4650	0.536848	0.644986	0.53228	0.0550416	0.608663
adab	K562	chr2	296	73	1546	7190	0.822186	0.802168	0.823031	0.160695	0.700399
svm	K562	chr2	304	65	1605	7131	0.816584	0.823848	0.816277	0.159246	0.895858
rf	K562	chr2	306	63	1530	7206	0.825041	0.829268	0.824863	0.166667	0.903398
gbm	K562	chr2	304	65	1519	7217	0.82603	0.823848	0.826122	0.166758	0.903402
nnet	K562	chr1	273	450	3631	13890	0.77631	0.377593	0.792763	0.0699283	0.688913
adab	K562	chr1	634	89	2632	14889	0.850855	0.876902	0.84978	0.194121	0.930865
svm	K562	chr1	625	98	2815	14706	0.840331	0.864454	0.839336	0.181686	0.924596
rf	K562	chr1	632	91	2650	14871	0.849759	0.874136	0.848753	0.192566	0.928106
gbm	K562	chr1	622	101	2636	14885	0.849978	0.860304	0.849552	0.190915	0.929895
nnet	HeLa	chrX	0	96	1	4091	0.976839	0	0.999756	0	0.586037
adab	HeLa	chrX	85	11	488	3604	0.88085	0.885417	0.880743	0.148342	0.736569
svm	HeLa	chrX	86	10	594	3498	0.855778	0.895833	0.854839	0.126471	0.934804
rf	HeLa	chrX	84	12	517	3575	0.873687	0.875	0.873656	0.139767	0.946454
gbm	HeLa	chrX	87	9	487	3605	0.881566	0.90625	0.880987	0.151568	0.951559
nnet	HeLa	chr22	8	32	360	2008	0.837209	0.2	0.847973	0.0217391	0.523174
adab	HeLa	chr22	35	5	327	2041	0.862126	0.875	0.861909	0.0966851	0.938725
svm	HeLa	chr22	35	5	366	2002	0.84593	0.875	0.845439	0.0872818	0.91609
rf	HeLa	chr22	37	3	317	2051	0.86711	0.925	0.866132	0.10452	0.939026
gbm	HeLa	chr22	35	5	304	2064	0.871678	0.875	0.871622	0.103245	0.938524
nnet	HeLa	chr21	12	16	384	1170	0.747155	0.428571	0.752896	0.030303	0.676009
adab	HeLa	chr21	27	1	182	1372	0.884324	0.964286	0.882883	0.129187	0.96948
svm	HeLa	chr21	24	4	245	1309	0.842604	0.857143	0.842342	0.0892193	0.926365
rf	HeLa	chr21	27	1	185	1369	0.882427	0.964286	0.880952	0.127358	0.956805
gbm	HeLa	chr21	25	3	194	1360	0.875474	0.892857	0.875161	0.114155	0.954978
nnet	HeLa	chr20	34	69	1396	5810	0.799562	0.330097	0.806273	0.0237762	0.626742
adab	HeLa	chr20	94	9	836	6370	0.884389	0.912621	0.883986	0.101075	0.944663
svm	HeLa	chr20	91	12	990	6216	0.862909	0.883495	0.862614	0.0841813	0.940235
rf	HeLa	chr20	94	9	811	6395	0.88781	0.912621	0.887455	0.103867	0.945631
gbm	HeLa	chr20	91	12	800	6406	0.888904	0.883495	0.888981	0.102132	0.94807
nnet	HeLa	chr19	106	12	1804	4486	0.716604	0.898305	0.713196	0.0554974	0.82389
adab	HeLa	chr19	108	10	815	5475	0.871255	0.915254	0.870429	0.11701	0.723327
svm	HeLa	chr19	105	13	948	5342	0.850031	0.889831	0.849285	0.0997151	0.93377
rf	HeLa	chr19	106	12	820	5470	0.870162	0.898305	0.869634	0.114471	0.9461
gbm	HeLa	chr19	108	10	771	5519	0.878121	0.915254	0.877424	0.122867	0.951962
nnet	HeLa	chr18	0	62	0	2390	0.974715	0	1	#DIV/0!	0.531438
adab	HeLa	chr18	51	11	368	2022	0.845432	0.822581	0.846025	0.121718	0.912255
svm	HeLa	chr18	57	5	410	1980	0.83075	0.919355	0.828452	0.122056	0.927487
rf	HeLa	chr18	52	10	372	2018	0.844209	0.83871	0.844351	0.122642	0.907272
gbm	HeLa	chr18	50	12	359	2031	0.848695	0.806452	0.849791	0.122249	0.920583
nnet	HeLa	chr17	166	25	2354	4447	0.659754	0.86911	0.653874	0.065873	0.815363
adab	HeLa	chr17	167	24	870	5931	0.87214	0.874346	0.872078	0.161041	0.936825
svm	HeLa	chr17	166	25	927	5874	0.863844	0.86911	0.863697	0.151876	0.927451
rf	HeLa	chr17	165	26	873	5928	0.871424	0.863874	0.871637	0.15896	0.936344
gbm	HeLa	chr17	164	27	789	6012	0.883295	0.858639	0.883988	0.172088	0.941813
nnet	HeLa	chr16	75	22	1610	2866	0.643123	0.773196	0.640304	0.0445104	0.751977
adab	HeLa	chr16	91	6	609	3867	0.865515	0.938144	0.863941	0.13	0.940418
svm	HeLa	chr16	83	14	671	3805	0.850208	0.85567	0.850089	0.11008	0.931456
rf	HeLa	chr16	88	9	620	3856	0.862454	0.907216	0.861483	0.124294	0.940602
gbm	HeLa	chr16	90	7	590	3886	0.869451	0.927835	0.868186	0.132353	0.943776
nnet	HeLa	chr15	66	87	2024	3647	0.637534	0.431373	0.643096	0.0315789	0.568354
adab	HeLa	chr15	135	18	686	4985	0.879121	0.882353	0.879034	0.164434	0.789155
svm	HeLa	chr15	139	14	734	4937	0.871566	0.908497	0.87057	0.159221	0.954738
rf	HeLa	chr15	138	15	650	5021	0.885817	0.901961	0.885382	0.175127	0.955468
gbm	HeLa	chr15	139	14	622	5049	0.890797	0.908497	0.890319	0.182654	0.95553
nnet	HeLa	chr14	118	2	3497	1326	0.29213	0.983333	0.274933	0.0326418	0.629138
adab	HeLa	chr14	109	11	685	4138	0.859195	0.908333	0.857972	0.13728	0.739283
svm	HeLa	chr14	105	15	734	4089	0.848473	0.875	0.847813	0.125149	0.925384
rf	HeLa	chr14	106	14	629	4194	0.869917	0.883333	0.869583	0.144218	0.942257
gbm	HeLa	chr14	109	11	640	4183	0.868299	0.908333	0.867303	0.145527	0.941779
nnet	HeLa	chr13	26	16	950	958	0.504615	0.619048	0.502096	0.0266393	0.567654
adab	HeLa	chr13	35	7	314	1594	0.835385	0.833333	0.83543	0.100287	0.68108
svm	HeLa	chr13	33	9	390	1518	0.795385	0.785714	0.795597	0.0780142	0.888689
rf	HeLa	chr13	35	7	323	1585	0.830769	0.833333	0.830713	0.0977654	0.899053
gbm	HeLa	chr13	36	6	323	1585	0.831282	0.857143	0.830713	0.100279	0.909342
nnet	HeLa	chr12	0	223	0	6556	0.967104	0	1	#DIV/0!	0.549607
adab	HeLa	chr12	197	26	997	5559	0.849093	0.883408	0.847926	0.164992	0.930926
svm	HeLa	chr12	193	30	1036	5520	0.84275	0.865471	0.841977	0.157038	0.919744
rf	HeLa	chr12	195	28	991	5565	0.849683	0.874439	0.848841	0.164418	0.931772
gbm	HeLa	chr12	196	27	942	5614	0.857059	0.878924	0.856315	0.172232	0.932843
nnet	HeLa	chr11	85	160	2142	5879	0.72151	0.346939	0.732951	0.0381679	0.566096
adab	HeLa	chr11	215	30	1105	6916	0.862691	0.877551	0.862237	0.162879	0.935565
svm	HeLa	chr11	212	33	1185	6836	0.852649	0.865306	0.852263	0.151754	0.92739
rf	HeLa	chr11	214	31	1090	6931	0.864384	0.873469	0.864107	0.16411	0.932143
gbm	HeLa	chr11	215	30	1061	6960	0.868014	0.877551	0.867722	0.168495	0.939208
nnet	HeLa	chr10	69	82	1279	4997	0.788237	0.456954	0.796208	0.0511869	0.711775
adab	HeLa	chr10	133	18	883	5393	0.85981	0.880795	0.859305	0.130906	0.939172
svm	HeLa	chr10	135	16	949	5327	0.849852	0.89404	0.848789	0.124539	0.925922
rf	HeLa	chr10	135	16	850	5426	0.865256	0.89404	0.864563	0.137056	0.938023
gbm	HeLa	chr10	138	13	858	5418	0.864478	0.913907	0.863289	0.138554	0.942344
nnet	HeLa	chr9	6	162	437	5991	0.909187	0.0357143	0.932016	0.013544	0.48622
adab	HeLa	chr9	151	17	910	5518	0.85946	0.89881	0.858432	0.142319	0.937959
svm	HeLa	chr9	143	25	884	5544	0.862189	0.85119	0.862477	0.139241	0.924539
rf	HeLa	chr9	150	18	916	5512	0.858399	0.892857	0.857498	0.140713	0.940425
gbm	HeLa	chr9	142	26	825	5603	0.870982	0.845238	0.871655	0.146846	0.937058
nnet	HeLa	chr8	148	2	4698	981	0.193687	0.986667	0.172742	0.0305407	0.589904
adab	HeLa	chr8	129	21	885	4794	0.84457	0.86	0.844163	0.127219	0.920963
svm	HeLa	chr8	127	23	916	4763	0.838909	0.846667	0.838704	0.121764	0.915959
rf	HeLa	chr8	131	19	896	4783	0.843026	0.873333	0.842226	0.127556	0.916546
gbm	HeLa	chr8	129	21	866	4813	0.84783	0.86	0.847508	0.129648	0.918799
nnet	HeLa	chr7	0	161	0	4885	0.968094	0	1	#DIV/0!	0.490601
adab	HeLa	chr7	141	20	758	4127	0.845818	0.875776	0.844831	0.156841	0.926967
svm	HeLa	chr7	134	27	754	4131	0.845224	0.832298	0.84565	0.150901	0.917414
rf	HeLa	chr7	143	18	746	4139	0.848593	0.888199	0.847288	0.160855	0.926866
gbm	HeLa	chr7	141	20	694	4191	0.858502	0.875776	0.857932	0.168862	0.934518
nnet	HeLa	chr6	0	200	0	6095	0.968229	0	1	#DIV/0!	0.500906
adab	HeLa	chr6	171	29	1048	5047	0.828912	0.855	0.828056	0.140279	0.690759
svm	HeLa	chr6	168	32	1103	4992	0.819698	0.84	0.819032	0.132179	0.904588
rf	HeLa	chr6	180	20	1073	5022	0.82637	0.9	0.823954	0.143655	0.91424
gbm	HeLa	chr6	178	22	1002	5093	0.837331	0.89	0.835603	0.150847	0.91705
nnet	HeLa	chr5	124	93	2388	6785	0.735783	0.571429	0.739671	0.0493631	0.733044
adab	HeLa	chr5	201	16	1134	8039	0.877529	0.926267	0.876376	0.150562	0.952239
svm	HeLa	chr5	193	24	1210	7963	0.868584	0.889401	0.868091	0.137562	0.942993
rf	HeLa	chr5	198	19	1082	8091	0.882748	0.912442	0.882045	0.154688	0.951777
gbm	HeLa	chr5	194	23	1105	8068	0.879872	0.894009	0.879538	0.149346	0.953328
nnet	HeLa	chr4	0	90	0	2990	0.970779	0	1	#DIV/0!	0.621576
adab	HeLa	chr4	77	13	539	2451	0.820779	0.855556	0.819732	0.125	0.914872
svm	HeLa	chr4	79	11	578	2412	0.808766	0.877778	0.806689	0.120244	0.900338
rf	HeLa	chr4	80	10	553	2437	0.817208	0.888889	0.81505	0.126382	0.916864
gbm	HeLa	chr4	77	13	521	2469	0.826623	0.855556	0.825753	0.128763	0.913645
nnet	HeLa	chr3	38	198	800	5999	0.858138	0.161017	0.882336	0.0453461	0.50932
adab	HeLa	chr3	188	48	940	5859	0.859559	0.79661	0.861744	0.166667	0.918378
svm	HeLa	chr3	190	46	1018	5781	0.848756	0.805085	0.850272	0.157285	0.913368
rf	HeLa	chr3	188	48	959	5840	0.856859	0.79661	0.85895	0.163906	0.914226
gbm	HeLa	chr3	192	44	922	5877	0.862687	0.813559	0.864392	0.172352	0.921292
nnet	HeLa	chr2	0	207	0	8577	0.976434	0	1	#DIV/0!	0.510672
adab	HeLa	chr2	180	27	1322	7255	0.846425	0.869565	0.845867	0.11984	0.926858
svm	HeLa	chr2	174	33	1285	7292	0.849954	0.84058	0.850181	0.11926	0.920176
rf	HeLa	chr2	184	23	1343	7234	0.84449	0.888889	0.843418	0.120498	0.929533
gbm	HeLa	chr2	184	23	1264	7313	0.853484	0.888889	0.852629	0.127072	0.932346
nnet	HeLa	chr1	188	256	4645	10924	0.693936	0.423423	0.701651	0.0388992	0.589919
adab	HeLa	chr1	396	48	2090	13479	0.866483	0.891892	0.865759	0.159292	0.946129
svm	HeLa	chr1	387	57	2239	13330	0.856616	0.871622	0.856189	0.147372	0.933409
rf	HeLa	chr1	390	54	2141	13428	0.862924	0.878378	0.862483	0.154089	0.944472
gbm	HeLa	chr1	396	48	2004	13565	0.871854	0.891892	0.871283	0.165	0.946821
nnet	MCF7	chrX	7	43	239	2088	0.881363	0.14	0.897293	0.0284553	0.516674
adab	MCF7	chrX	40	10	437	1890	0.811948	0.8	0.812205	0.0838574	0.685612
svm	MCF7	chrX	38	12	467	1860	0.798485	0.76	0.799312	0.0752475	0.870657
rf	MCF7	chrX	38	12	483	1844	0.791754	0.76	0.792437	0.0729367	0.872789
gbm	MCF7	chrX	38	12	461	1866	0.80101	0.76	0.801891	0.0761523	0.853717
nnet	MCF7	chr22	4	29	249	1252	0.818774	0.121212	0.834111	0.0158103	0.431379
adab	MCF7	chr22	30	3	263	1238	0.826597	0.909091	0.824783	0.102389	0.66813
svm	MCF7	chr22	29	4	360	1141	0.762712	0.878788	0.76016	0.0745501	0.886157
rf	MCF7	chr22	30	3	254	1247	0.832464	0.909091	0.830779	0.105634	0.921335
gbm	MCF7	chr22	28	5	250	1251	0.833768	0.848485	0.833444	0.100719	0.922294
nnet	MCF7	chr21	20	11	535	1317	0.710037	0.645161	0.711123	0.036036	0.719797
adab	MCF7	chr21	28	3	244	1608	0.868826	0.903226	0.868251	0.102941	0.813776
svm	MCF7	chr21	25	6	292	1560	0.841742	0.806452	0.842333	0.0788644	0.902616
rf	MCF7	chr21	27	4	251	1601	0.864578	0.870968	0.864471	0.0971223	0.922298
gbm	MCF7	chr21	28	3	286	1566	0.846522	0.903226	0.845572	0.089172	0.924336
nnet	MCF7	chr20	75	46	10055	44461	0.815125	0.619835	0.815559	0.00740375	0.772294
adab	MCF7	chr20	117	4	2889	51627	0.947051	0.966942	0.947006	0.0389222	0.987739
svm	MCF7	chr20	116	5	3882	50634	0.928858	0.958678	0.928792	0.0290145	0.983968
rf	MCF7	chr20	118	3	2963	51553	0.945714	0.975207	0.945649	0.0382993	0.987182
gbm	MCF7	chr20	117	4	3201	51315	0.94134	0.966942	0.941283	0.0352622	0.987072
nnet	MCF7	chr19	0	65	0	4696	0.986347	0	1	#DIV/0!	0.493695
adab	MCF7	chr19	59	6	705	3991	0.850662	0.907692	0.849872	0.0772251	0.664362
svm	MCF7	chr19	52	13	763	3933	0.837009	0.8	0.837521	0.0638037	0.908842
rf	MCF7	chr19	56	9	738	3958	0.8431	0.861538	0.842845	0.070529	0.927932
gbm	MCF7	chr19	55	10	749	3947	0.84058	0.846154	0.840503	0.068408	0.928157
nnet	MCF7	chr18	3	33	58	1193	0.929293	0.0833333	0.953637	0.0491803	0.518485
adab	MCF7	chr18	26	10	245	1006	0.801865	0.722222	0.804157	0.095941	0.728462
svm	MCF7	chr18	32	4	298	953	0.765346	0.888889	0.761791	0.0969697	0.850342
rf	MCF7	chr18	32	4	283	968	0.777001	0.888889	0.773781	0.101587	0.878963
gbm	MCF7	chr18	29	7	270	981	0.784771	0.805556	0.784173	0.09699	0.869038
nnet	MCF7	chr17	91	39	7383	8886	0.547411	0.7	0.546192	0.0121755	0.640282
adab	MCF7	chr17	119	11	1420	14849	0.912739	0.915385	0.912717	0.0773229	0.684174
svm	MCF7	chr17	117	13	1605	14664	0.901335	0.9	0.901346	0.0679443	0.956038
rf	MCF7	chr17	114	16	1256	15013	0.922434	0.876923	0.922798	0.0832117	0.965713
gbm	MCF7	chr17	116	14	1327	14942	0.918227	0.892308	0.918434	0.0803881	0.967394
nnet	MCF7	chr16	64	25	2354	1761	0.43411	0.719101	0.427947	0.0264682	0.573611
adab	MCF7	chr16	78	11	612	3503	0.851808	0.876404	0.851276	0.113043	0.711998
svm	MCF7	chr16	71	18	651	3464	0.840866	0.797753	0.841798	0.098338	0.909913
rf	MCF7	chr16	75	14	634	3481	0.845861	0.842697	0.84593	0.105783	0.925037
gbm	MCF7	chr16	74	15	568	3547	0.861323	0.831461	0.861968	0.115265	0.926321
nnet	MCF7	chr15	54	41	1546	3847	0.710824	0.568421	0.713332	0.03375	0.724463
adab	MCF7	chr15	88	7	837	4556	0.84621	0.926316	0.844799	0.0951351	0.745906
svm	MCF7	chr15	86	9	898	4495	0.83473	0.905263	0.833488	0.0873984	0.927344
rf	MCF7	chr15	86	9	791	4602	0.854227	0.905263	0.853328	0.0980616	0.93663
gbm	MCF7	chr15	86	9	773	4620	0.857507	0.905263	0.856666	0.100116	0.94145
nnet	MCF7	chr14	25	83	989	5596	0.839833	0.231481	0.84981	0.0246548	0.535362
adab	MCF7	chr14	97	11	873	5712	0.867922	0.898148	0.867426	0.1	0.943972
svm	MCF7	chr14	95	13	1030	5555	0.844166	0.87963	0.843584	0.0844444	0.931602
rf	MCF7	chr14	97	11	910	5675	0.862394	0.898148	0.861807	0.0963257	0.938911
gbm	MCF7	chr14	97	11	921	5664	0.86075	0.898148	0.860137	0.0952849	0.941803
nnet	MCF7	chr13	0	37	0	1482	0.975642	0	1	#DIV/0!	0.5
adab	MCF7	chr13	28	9	246	1236	0.832126	0.756757	0.834008	0.10219	0.687548
svm	MCF7	chr13	21	16	283	1199	0.80316	0.567568	0.809042	0.0690789	0.79623
rf	MCF7	chr13	29	8	265	1217	0.820276	0.783784	0.821188	0.0986395	0.876299
gbm	MCF7	chr13	29	8	266	1216	0.819618	0.783784	0.820513	0.0983051	0.877594
nnet	MCF7	chr12	0	132	1	5417	0.976036	0	0.999815	0	0.52078
adab	MCF7	chr12	116	16	955	4463	0.825045	0.878788	0.823736	0.10831	0.741845
svm	MCF7	chr12	115	17	1057	4361	0.806486	0.871212	0.80491	0.0981229	0.912188
rf	MCF7	chr12	119	13	1006	4412	0.816396	0.901515	0.814323	0.105778	0.922597
gbm	MCF7	chr12	115	17	919	4499	0.831351	0.871212	0.83038	0.111219	0.921172
nnet	MCF7	chr11	41	99	1090	4178	0.780141	0.292857	0.79309	0.0362511	0.576824
adab	MCF7	chr11	126	14	924	4344	0.826553	0.9	0.824601	0.12	0.680254
svm	MCF7	chr11	119	21	1097	4171	0.793269	0.85	0.791762	0.0978618	0.897089
rf	MCF7	chr11	122	18	927	4341	0.825259	0.871429	0.824032	0.116301	0.911288
gbm	MCF7	chr11	123	17	891	4377	0.832101	0.878571	0.830866	0.121302	0.921765
nnet	MCF7	chr10	1	98	136	4510	0.950685	0.010101	0.970728	0.00729927	0.504561
adab	MCF7	chr10	81	18	739	3907	0.840464	0.818182	0.840938	0.0987805	0.671198
svm	MCF7	chr10	79	20	805	3841	0.826133	0.79798	0.826733	0.0893665	0.906671
rf	MCF7	chr10	83	16	798	3848	0.828451	0.838384	0.828239	0.0942111	0.909634
gbm	MCF7	chr10	79	20	658	3988	0.857113	0.79798	0.858373	0.107191	0.911563
nnet	MCF7	chr9	26	84	969	3011	0.742543	0.236364	0.756533	0.0261307	0.500185
adab	MCF7	chr9	93	17	613	3367	0.845966	0.845455	0.84598	0.131728	0.720788
svm	MCF7	chr9	95	15	690	3290	0.827628	0.863636	0.826633	0.121019	0.913058
rf	MCF7	chr9	94	16	662	3318	0.83423	0.854545	0.833668	0.124339	0.923954
gbm	MCF7	chr9	94	16	656	3324	0.835697	0.854545	0.835176	0.125333	0.91947
nnet	MCF7	chr8	41	92	902	6179	0.862212	0.308271	0.872617	0.0434783	0.627695
adab	MCF7	chr8	120	13	1029	6052	0.855559	0.902256	0.854682	0.104439	0.768039
svm	MCF7	chr8	121	12	1132	5949	0.841419	0.909774	0.840136	0.0965682	0.925716
rf	MCF7	chr8	119	14	977	6104	0.862628	0.894737	0.862025	0.108577	0.940519
gbm	MCF7	chr8	121	12	999	6082	0.859856	0.909774	0.858918	0.108036	0.943211
nnet	MCF7	chr7	0	121	9	4804	0.973652	0	0.99813	0	0.535488
adab	MCF7	chr7	106	15	998	3815	0.79469	0.876033	0.792645	0.0960145	0.899303
svm	MCF7	chr7	107	14	1018	3795	0.790839	0.884298	0.78849	0.0951111	0.896115
rf	MCF7	chr7	108	13	1026	3787	0.78942	0.892562	0.786827	0.0952381	0.899567
gbm	MCF7	chr7	106	15	935	3878	0.807458	0.876033	0.805734	0.101825	0.902279
nnet	MCF7	chr6	73	47	1253	4266	0.769463	0.608333	0.772966	0.0550528	0.729393
adab	MCF7	chr6	102	18	1072	4447	0.806703	0.85	0.805762	0.0868825	0.906564
svm	MCF7	chr6	100	20	1241	4278	0.776379	0.833333	0.77514	0.0745712	0.882219
rf	MCF7	chr6	105	15	1093	4426	0.803511	0.875	0.801957	0.0876461	0.900647
gbm	MCF7	chr6	99	21	1003	4516	0.818408	0.825	0.818264	0.0898367	0.89738
nnet	MCF7	chr5	31	100	1446	4851	0.75949	0.236641	0.770367	0.0209885	0.501416
adab	MCF7	chr5	113	18	958	5339	0.848164	0.862595	0.847864	0.105509	0.700697
svm	MCF7	chr5	110	21	1059	5238	0.831985	0.839695	0.831825	0.0940975	0.915977
rf	MCF7	chr5	112	19	1000	5297	0.841475	0.854962	0.841194	0.100719	0.921192
gbm	MCF7	chr5	113	18	949	5348	0.849564	0.862595	0.849293	0.106403	0.934142
nnet	MCF7	chr4	70	14	1603	1465	0.486992	0.833333	0.47751	0.041841	0.65411
adab	MCF7	chr4	63	21	589	2479	0.806472	0.75	0.808018	0.0966258	0.665029
svm	MCF7	chr4	58	26	688	2380	0.773477	0.690476	0.77575	0.077748	0.834532
rf	MCF7	chr4	68	16	663	2405	0.784581	0.809524	0.783898	0.0930233	0.867627
gbm	MCF7	chr4	65	19	634	2434	0.79283	0.77381	0.793351	0.09299	0.879482
nnet	MCF7	chr3	172	11	7708	3971	0.349267	0.939891	0.340012	0.0218274	0.657837
adab	MCF7	chr3	156	27	1554	10125	0.866717	0.852459	0.866941	0.0912281	0.750752
svm	MCF7	chr3	156	27	1624	10055	0.860816	0.852459	0.860947	0.0876404	0.930033
rf	MCF7	chr3	158	25	1528	10151	0.869078	0.863388	0.869167	0.0937129	0.937928
gbm	MCF7	chr3	155	28	1517	10162	0.869752	0.846995	0.870109	0.0927033	0.938471
nnet	MCF7	chr2	6	166	321	8539	0.946081	0.0348837	0.96377	0.0183486	0.493721
adab	MCF7	chr2	150	22	1553	7307	0.82562	0.872093	0.824718	0.0880799	0.920151
svm	MCF7	chr2	145	27	1671	7189	0.812002	0.843023	0.8114	0.0798458	0.909824
rf	MCF7	chr2	151	21	1623	7237	0.817981	0.877907	0.816817	0.0851184	0.917098
gbm	MCF7	chr2	146	26	1454	7406	0.836138	0.848837	0.835892	0.09125	0.921248
nnet	MCF7	chr1	0	239	0	14064	0.98329	0	1	#DIV/0!	0.499126
adab	MCF7	chr1	211	28	1841	12223	0.869328	0.882845	0.869098	0.102827	0.7301
svm	MCF7	chr1	204	35	1995	12069	0.858072	0.853556	0.858148	0.0927694	0.919831
rf	MCF7	chr1	213	26	1923	12141	0.863735	0.891213	0.863268	0.0997191	0.945778
gbm	MCF7	chr1	216	23	1827	12237	0.870657	0.903766	0.870094	0.105727	0.94912

## Sheet: Genome level
			Genome level Tests trained on a cell line and testing on another cell line using Random forests
Training Cell Type	Tested Cell Type	Accuracy	Specificity	Sensitivity	AUC	Predicted	Verified	All
GM12878	K562	0.8882	0.8978	0.651	0.894	81712	17580	27093
GM12878	HeLa	0.8709	0.8728	0.7974	0.916	97035	14083	17744
GM12878	MCF7	0.845	0.8465	0.756	0.885	99887	9363	12338
K562	GM12878	0.7499	0.7393	0.8695	0.876	119161	26345	30223
K562	HeLa	0.8018	0.7989	0.9158	0.927	147988	16296	17744
K562	MCF7	0.7633	0.761	0.8685	0.889	161643	10820	12338
HeLa	GM12878	0.8155	0.8218	0.7378	0.864	85453	22361	30223
HeLa	K562	0.8696	0.8754	0.7271	0.892	98486	19755	27093
HeLa	MCF7	0.8394	0.8401	0.8013	0.898	115429	10036	12338
MCF7	GM12878	0.7883	0.7925	0.7445	0.854	95017	22447	30223
MCF7	K562	0.8394	0.8439	0.7362	0.874	119483	19858	27093
MCF7	HeLa	0.8303	0.8294	0.8679	0.922	127997	15421	17744

## Sheet: Genome Level 2
				Genome level Tests trained on a cell line and testing on another cell line using different models
Training Data	Testing Data	Tool	True Positive	False Negative	False Positive	True Negative	Accuracy	Sensitivity	Specificity	Precision	AUC
K562	HeLa	gbm	16587	1157	127568	545616	0.813693	0.934795	0.810501	0.115064	0.941382
K562	MCF7	gbm	11189	1149	152261	751182	0.832482	0.906873	0.831466	0.0684552	0.939228
K562	GM12878	gbm	26784	3439	90955	268789	0.757944	0.886212	0.747167	0.227486	0.890798
GM12878	HeLa	adaboost	14847	2897	86090	587094	0.871207	0.836734	0.872115	0.147092	0.926103
GM12878	MCF7	adaboost	10203	2135	104261	799182	0.883819	0.826957	0.884596	0.0891372	0.92523
GM12878	K562	adaboost	19419	7674	74720	605251	0.88347	0.716753	0.890113	0.20628	0.902698
GM12878	HeLa	nnet	13508	4236	289821	383363	0.574403	0.761271	0.569477	0.0445325	0.670042
GM12878	MCF7	nnet	9972	2366	348459	554984	0.616912	0.808235	0.614299	0.0278213	0.730485
GM12878	K562	nnet	18557	8536	249459	430512	0.635118	0.684937	0.633133	0.0692384	0.669944
GM12878	HeLa	svmRadial	14914	2830	108723	564461	0.838546	0.840509	0.838494	0.120627	0.909067
GM12878	MCF7	svmRadial	9680	2658	119607	783836	0.866491	0.784568	0.86761	0.0748722	0.892383
GM12878	K562	svmRadial	18218	8875	86201	593770	0.865534	0.672425	0.873228	0.17447	0.865591
GM12878	HeLa	rf	14776	2968	84353	588831	0.873618	0.832732	0.874695	0.149058	0.923957
GM12878	MCF7	rf	9805	2533	99053	804390	0.889072	0.794699	0.890361	0.0900715	0.91759
GM12878	K562	rf	18942	8151	71738	608233	0.887013	0.699147	0.894498	0.208888	0.900034
GM12878	HeLa	gbm	14776	2968	79293	593891	0.880941	0.832732	0.882212	0.157076	0.932437
GM12878	MCF7	gbm	9951	2387	91369	812074	0.897622	0.806533	0.898866	0.0982136	0.938212
GM12878	K562	gbm	18990	8103	66687	613284	0.894225	0.700919	0.901927	0.221646	0.912242
MCF7	HeLa	nnet	9055	8689	279633	393551	0.582703	0.510313	0.584611	0.031366	0.557313
MCF7	K562	nnet	12374	14719	250941	429030	0.624277	0.456723	0.630953	0.0469931	0.561236
MCF7	GM12878	nnet	18304	11919	156598	203146	0.567869	0.605631	0.564696	0.104653	0.587652
MCF7	HeLa	svmRadial	15213	2531	113266	559918	0.832404	0.85736	0.831746	0.118408	0.913107
MCF7	K562	svmRadial	18911	8182	92156	587815	0.858092	0.698003	0.864471	0.170267	0.864008
MCF7	GM12878	svmRadial	21612	8611	69026	290718	0.800914	0.715085	0.808125	0.238443	0.84277
MCF7	HeLa	rf	15410	2334	106290	566894	0.842785	0.868463	0.842109	0.126623	0.926494
MCF7	K562	rf	19712	7381	91746	588225	0.859805	0.727568	0.865074	0.176856	0.889146
MCF7	GM12878	rf	21892	8331	65963	293781	0.809486	0.724349	0.816639	0.249183	0.85614
MCF7	HeLa	gbm	15061	2683	99686	573498	0.851838	0.848794	0.851919	0.131254	0.928636
MCF7	K562	gbm	19272	7821	85881	594090	0.867477	0.711328	0.873699	0.183276	0.894192
MCF7	GM12878	gbm	21364	8859	63686	296058	0.813971	0.706879	0.822969	0.251193	0.860322

## Sheet: Genome Level 3
					Genome level Tests trained on a cell line and testing on another cell line using different models - subset of the genome samples
Training Data	Testing Data	Tool	True Positive	False Negative	False Positive	True Negative	Accuracy	Sensitivity	Specificity	Precision	AUC
MCF7	HeLa	adaboost	2129	330	23444	157236	0.870186	0.865799	0.870246	0.997906	0.93563
K562	HeLa	adaboost	4132	1278	16577	119409	0.873723	0.763771	0.878098	0.989411	0.909762
GM12878	HeLa	adaboost	4295	1741	11612	60327	0.828753	0.711564	0.838585	0.97195	0.870787
MCF7	HeLa	nnet	1512	947	89107	91573	0.508275	0.614884	0.506824	0.989764	0.586503
K562	HeLa	nnet	3112	2298	60573	75413	0.555355	0.575231	0.554564	0.970429	0.580422
GM12878	HeLa	nnet	4528	1508	48537	23402	0.358192	0.750166	0.325303	0.939462	0.537054
MCF7	HeLa	svmRadial	2077	382	23519	157161	0.869493	0.844652	0.869831	0.997575	0.909144
K562	HeLa	svmRadial	4062	1348	18213	117773	0.861658	0.750832	0.866067	0.988684	0.888281
GM12878	HeLa	svmRadial	4351	1685	12490	59449	0.818211	0.720842	0.826381	0.972438	0.864492
MCF7	HeLa	rf	2120	339	22102	158578	0.877465	0.862139	0.877673	0.997867	0.932189
K562	HeLa	rf	4107	1303	16475	119511	0.874268	0.75915	0.878848	0.989215	0.906888
GM12878	HeLa	rf	4440	1596	12091	59848	0.824469	0.735586	0.831927	0.974025	0.873244
MCF7	HeLa	gbm	2106	353	22293	158387	0.876345	0.856446	0.876616	0.997776	0.941863
K562	HeLa	gbm	4068	1342	15844	120142	0.878455	0.751941	0.883488	0.988953	0.914148
GM12878	HeLa	gbm	4496	1540	12256	59683	0.823071	0.744864	0.829633	0.974846	0.879295
HeLa	MCF7	adaboost	3066	476	20959	113668	0.844864	0.865613	0.844318	0.99583	0.926232
K562	MCF7	adaboost	3895	1515	18167	117819	0.860802	0.719963	0.866405	0.987305	0.886959
GM12878	MCF7	adaboost	4296	1740	13302	58637	0.807092	0.71173	0.815093	0.971181	0.854715
HeLa	MCF7	nnet	0	3542	0	134627	0.974365	0	1	0.974365	0.566745
K562	MCF7	nnet	0	5410	0	135986	0.961739	0	1	0.961739	0.567692
GM12878	MCF7	nnet	0	6036	0	71939	0.922591	0	1	0.922591	0.525475
HeLa	MCF7	svmRadial	3071	471	22438	112189	0.834196	0.867024	0.833332	0.995819	0.915223
K562	MCF7	svmRadial	3812	1598	18491	117495	0.857924	0.704621	0.864023	0.986582	0.864256
GM12878	MCF7	svmRadial	4303	1733	13942	57997	0.798974	0.712889	0.806197	0.970986	0.841111
HeLa	MCF7	rf	3087	455	21132	113495	0.843764	0.871541	0.843033	0.996007	0.928146
K562	MCF7	rf	3937	1473	18514	117472	0.858645	0.727726	0.863854	0.987616	0.888393
GM12878	MCF7	rf	4362	1674	13382	58557	0.806913	0.722664	0.813981	0.972207	0.854184
HeLa	MCF7	gbm	3052	490	20091	114536	0.851045	0.86166	0.850765	0.99574	0.932511
K562	MCF7	gbm	3860	1550	17160	118826	0.867677	0.713494	0.873811	0.987124	0.894927
GM12878	MCF7	gbm	4265	1771	12943	58996	0.811299	0.706594	0.820084	0.970856	0.859637
HeLa	K562	adaboost	3305	237	25598	109029	0.813019	0.933089	0.80986	0.997831	0.939336
MCF7	K562	adaboost	2237	222	31489	149191	0.826847	0.909719	0.82572	0.998514	0.932759
GM12878	K562	adaboost	4895	1141	14840	57099	0.79505	0.810968	0.793714	0.980409	0.877407
HeLa	K562	nnet	918	2624	28067	106560	0.777873	0.259176	0.79152	0.975967	0.533498
MCF7	K562	nnet	667	1792	65222	115458	0.634081	0.271248	0.639019	0.984716	0.451924
GM12878	K562	nnet	1412	4624	17765	54174	0.71287	0.23393	0.753055	0.921358	0.460859
HeLa	K562	svmRadial	3320	222	27382	107245	0.800216	0.937324	0.796608	0.997934	0.931459
MCF7	K562	svmRadial	2215	244	33126	147554	0.817789	0.900773	0.816659	0.998349	0.915722
GM12878	K562	svmRadial	4662	1374	15785	56154	0.779942	0.772366	0.780578	0.976116	0.853304
HeLa	K562	rf	3344	198	26691	107936	0.805391	0.944099	0.801741	0.998169	0.939672
MCF7	K562	rf	2251	208	31652	149028	0.826034	0.915413	0.824817	0.998606	0.933983
GM12878	K562	rf	5074	962	16163	55776	0.780378	0.840623	0.775324	0.983045	0.88061
HeLa	K562	gbm	3337	205	25640	108987	0.812947	0.942123	0.809548	0.998123	0.944064
MCF7	K562	gbm	2255	204	31012	149668	0.82955	0.917039	0.82836	0.998639	0.938335
GM12878	K562	gbm	5333	703	18434	53505	0.754575	0.883532	0.743755	0.987031	0.888463
HeLa	GM12878	adaboost	2999	543	17072	117555	0.872511	0.846697	0.87319	0.995402	0.929657
MCF7	GM12878	adaboost	2036	423	20792	159888	0.884159	0.827979	0.884924	0.997361	0.924813
K562	GM12878	adaboost	3876	1534	14950	121036	0.88342	0.716451	0.890062	0.987485	0.905058
HeLa	GM12878	nnet	269	3273	4051	130576	0.946993	0.0759458	0.969909	0.975547	0.681428
MCF7	GM12878	nnet	296	2163	7649	173031	0.946423	0.120374	0.957665	0.987654	0.724787
K562	GM12878	nnet	163	5247	1522	134464	0.952127	0.0301294	0.988808	0.962444	0.677109
HeLa	GM12878	svmRadial	3015	527	20443	114184	0.848229	0.851214	0.848151	0.995406	0.917524
MCF7	GM12878	svmRadial	1927	532	22810	157870	0.872545	0.783652	0.873755	0.996641	0.895629
K562	GM12878	svmRadial	3735	1675	16191	119795	0.873646	0.690388	0.880936	0.986211	0.87938
HeLa	GM12878	rf	2987	555	16562	118065	0.876116	0.843309	0.876979	0.995321	0.927254
MCF7	GM12878	rf	1958	501	19766	160914	0.889335	0.796259	0.890602	0.996896	0.917877
K562	GM12878	rf	3818	1592	14305	121681	0.887571	0.70573	0.894805	0.987086	0.90263
HeLa	GM12878	gbm	2960	582	15523	119104	0.88344	0.835686	0.884696	0.995137	0.935387
MCF7	GM12878	gbm	1988	471	18406	162274	0.896925	0.808459	0.898129	0.997106	0.938335
K562	GM12878	gbm	3803	1607	13419	122567	0.893731	0.702957	0.901321	0.987058	0.913889
