# Supplementary material for: Three-dimensional Epigenome Statistical Model: Genome-wide Chromatin Looping Prediction
Source: Sci Rep. 2018 Mar 26;8:5217. doi: 10.1038/s41598-018-23276-8 (PMC5979957; doi:10.1038/s41598-018-23276-8)
Supplement: Supplementary file 5 — Supplementary Table 4 [file 41598_2018_23276_MOESM5_ESM.xlsx]

## Sheet: GM12878 Full Data
these are the results obtained from the tests done on GM12878 cell type using all available features, the first table represent the results when train the predictor on chromosome and test it on the same chromosome:
Chromosome	Predicted	Verified	Total reported	Accuracy	Specificity	Sensitivity	AUC
chr1	1634	71	101	0.804	0.806	0.703	0.844
chr2	1408	59	77	0.763	0.763	0.766	0.859
chr3	1006	54	67	0.754	0.753	0.806	0.846
chr4	653	33	50	0.772	0.774	0.66	0.811
chr5	937	41	59	0.764	0.765	0.695	0.846
chr6	1027	46	66	0.775	0.776	0.697	0.819
chr7	670	28	45	0.774	0.776	0.622	0.812
chr8	793	37	49	0.744	0.744	0.755	0.832
chr9	491	33	44	0.823	0.824	0.75	0.868
chr10	849	37	45	0.764	0.764	0.822	0.836
chr11	805	44	61	0.816	0.817	0.721	0.833
chr12	912	42	54	0.767	0.767	0.778	0.852
chr13	296	13	22	0.76	0.764	0.591	0.73
chr14	772	28	33	0.783	0.782	0.848	0.914
chr15	491	21	24	0.777	0.776	0.875	0.86
chr16	809	25	29	0.709	0.708	0.862	0.835
chr17	1002	31	41	0.775	0.775	0.756	0.856
chr18	285	15	22	0.793	0.795	0.682	0.834
chr19	715	24	27	0.841	0.841	0.889	0.908
chr20	860	23	30	0.759	0.759	0.767	0.837
chr21	121	5	7	0.817	0.818	0.714	0.879
chr22	454	9	15	0.799	0.8	0.6	0.757
chrX	606	22	27	0.746	0.746	0.815	0.864
			Here we report the results obtained from applying chromosome predictors (predictor trained on one chromosome) on the rest of chromosomes.
Chromosome	Accuracy	Specificity	Sensitivity	AUC
chr1	0.826	0.828	0.689	0.841
chr2	0.773	0.774	0.736	0.826
chr3	0.784	0.785	0.721	0.82
chr4	0.803	0.805	0.685	0.821
chr5	0.741	0.741	0.76	0.821
chr6	0.769	0.769	0.736	0.827
chr7	0.753	0.753	0.738	0.815
chr8	0.742	0.741	0.764	0.821
chr9	0.796	0.798	0.678	0.817
chr10	0.747	0.747	0.745	0.814
chr11	0.826	0.827	0.682	0.834
chr12	0.761	0.761	0.762	0.831
chr13	0.781	0.782	0.709	0.817
chr14	0.736	0.735	0.768	0.818
chr15	0.778	0.779	0.708	0.814
chr16	0.681	0.68	0.8	0.811
chr17	0.75	0.749	0.769	0.83
chr18	0.836	0.839	0.62	0.814
chr19	0.812	0.814	0.667	0.826
chr20	0.727	0.727	0.732	0.8
chr21	0.817	0.82	0.615	0.808
chr22	0.809	0.812	0.603	0.78
chrX	0.725	0.725	0.79	0.823

## Sheet: Chromosome Level 1
		Chromosome level trained and tested on the same chromosome within the same cell type
CellType	Chromosome	True Negative	False Positive	False Negative	True Positive	Accuracy	Sensitivity	Specificity	Precision	AUC
GM12878	chrX	1674	432	6	20	0.794559	0.794872	0.769231	0.0442478	0.827398
GM12878	chr22	1966	374	6	9	0.838641	0.840171	0.6	0.0234987	0.844601
GM12878	chr21	493	123	0	8	0.802885	0.800325	1	0.0610687	0.945008
GM12878	chr20	2548	451	10	18	0.847704	0.849616	0.642857	0.0383795	0.815379
GM12878	chr19	3947	783	3	25	0.834804	0.834461	0.892857	0.0309406	0.918707
GM12878	chr18	1045	238	5	18	0.813936	0.814497	0.782609	0.0703125	0.878308
GM12878	chr17	3550	1004	12	28	0.778842	0.779535	0.7	0.0271318	0.807535
GM12878	chr16	2119	523	8	21	0.801198	0.802044	0.724138	0.0386029	0.865077
GM12878	chr15	1738	440	12	13	0.794825	0.79798	0.52	0.0286976	0.728907
GM12878	chr14	2986	770	2	33	0.79636	0.794995	0.942857	0.0410959	0.910494
GM12878	chr13	860	301	5	18	0.741554	0.740741	0.782609	0.0564263	0.802569
GM12878	chr12	3163	676	12	43	0.823318	0.823913	0.781818	0.0598053	0.893502
GM12878	chr11	3366	974	12	50	0.776011	0.775576	0.806452	0.0488281	0.857316
GM12878	chr10	2419	666	9	33	0.784138	0.784117	0.785714	0.0472103	0.849001
GM12878	chr9	1999	477	5	39	0.80873	0.807351	0.886364	0.0755814	0.888535
GM12878	chr8	2219	790	10	41	0.738562	0.737454	0.803922	0.0493381	0.846943
GM12878	chr7	2192	608	9	37	0.783204	0.782857	0.804348	0.0573643	0.843381
GM12878	chr6	3810	922	16	53	0.804624	0.805156	0.768116	0.054359	0.863218
GM12878	chr5	3065	749	17	42	0.802221	0.803618	0.711864	0.0530974	0.851555
GM12878	chr4	2146	660	16	35	0.763388	0.76479	0.686275	0.0503597	0.807415
GM12878	chr3	2859	877	10	56	0.766702	0.765257	0.848485	0.0600214	0.875548
GM12878	chr2	4373	1285	17	58	0.772894	0.772888	0.773333	0.0431869	0.83807
GM12878	chr1	6844	1474	26	74	0.82181	0.822794	0.74	0.0478036	0.864662
K562	chrX	2468	508	7	24	0.828733	0.829301	0.774193	0.0451128	0.880577
K562	chr22	9491	1686	2	33	0.849447	0.849155	0.942857	0.0191972	0.95612
K562	chr21	1312	391	1	11	0.771429	0.770405	0.916667	0.0273632	0.93531
K562	chr20	4718	947	16	28	0.831319	0.832833	0.636364	0.0287179	0.851757
K562	chr19	6997	1778	11	32	0.797119	0.797379	0.744186	0.0176796	0.846029
K562	chr18	1267	383	2	16	0.769185	0.767879	0.888889	0.0401002	0.870657
K562	chr17	6194	1516	12	47	0.803321	0.803372	0.79661	0.0300704	0.894894
K562	chr16	3975	1190	9	40	0.770042	0.769603	0.816326	0.0325203	0.842211
K562	chr15	2951	828	13	32	0.780073	0.780894	0.711111	0.0372093	0.806213
K562	chr14	2958	625	7	21	0.824979	0.825565	0.75	0.0325077	0.863253
K562	chr13	946	333	3	13	0.740541	0.73964	0.8125	0.0375723	0.868428
K562	chr12	4499	1129	13	46	0.799191	0.799396	0.779661	0.0391489	0.866894
K562	chr11	5688	1223	23	57	0.821771	0.823036	0.7125	0.0445313	0.852444
K562	chr10	5344	1264	9	40	0.808773	0.808717	0.816326	0.0306749	0.90014
K562	chr9	3674	926	21	33	0.796519	0.798696	0.611111	0.0344108	0.813667
K562	chr8	3555	1019	5	45	0.778547	0.777219	0.9	0.0422932	0.890177
K562	chr7	5066	1424	13	54	0.780845	0.780586	0.80597	0.0365359	0.878927
K562	chr6	7696	1828	17	72	0.808072	0.808064	0.808989	0.0378947	0.89161
K562	chr5	4814	1300	11	55	0.787864	0.787373	0.833333	0.0405904	0.901653
K562	chr4	2716	697	19	26	0.792944	0.795781	0.577778	0.0359613	0.769623
K562	chr3	4431	1244	21	60	0.780229	0.780793	0.740741	0.0460123	0.845253
K562	chr2	7320	1694	17	72	0.81204	0.81207	0.808989	0.0407701	0.890472
K562	chr1	14682	3409	33	115	0.811284	0.811564	0.777027	0.0326334	0.884352
HeLa	chrX	3124	1035	6	22	0.751373	0.751142	0.785714	0.0208136	0.886301
HeLa	chr22	1792	606	1	8	0.747819	0.747289	0.888889	0.0130293	0.923571
HeLa	chr21	1254	318	0	10	0.798989	0.79771	1	0.0304878	0.961546
HeLa	chr20	5430	1845	4	29	0.74699	0.746392	0.878788	0.0154749	0.901006
HeLa	chr19	5394	986	6	21	0.845169	0.845454	0.777778	0.020854	0.899257
HeLa	chr18	1918	504	6	24	0.792006	0.791907	0.8	0.0454546	0.864162
HeLa	chr17	5285	1664	8	33	0.760801	0.760541	0.804878	0.0194461	0.859581
HeLa	chr16	3749	803	2	19	0.823967	0.823594	0.904762	0.0231144	0.922813
HeLa	chr15	4618	1167	11	27	0.797699	0.798271	0.710526	0.0226131	0.859976
HeLa	chr14	3874	1041	8	20	0.787781	0.788199	0.714286	0.0188501	0.843627
HeLa	chr13	1509	427	2	12	0.78	0.779442	0.857143	0.0273349	0.880995
HeLa	chr12	5275	1447	10	48	0.785103	0.784737	0.827586	0.032107	0.888259
HeLa	chr11	6664	1544	13	45	0.811638	0.811891	0.775862	0.0283197	0.871456
HeLa	chr10	5251	1139	5	30	0.821945	0.821753	0.857143	0.025663	0.914845
HeLa	chr9	5068	1476	14	36	0.774037	0.77445	0.72	0.0238095	0.808782
HeLa	chr8	4530	1253	3	42	0.784489	0.783331	0.933333	0.0324324	0.919815
HeLa	chr7	3983	1021	6	35	0.796432	0.795963	0.853658	0.0331439	0.875829
HeLa	chr6	4940	1298	18	37	0.790879	0.791921	0.672727	0.0277154	0.826242
HeLa	chr5	7485	1841	13	51	0.802556	0.802595	0.796875	0.0269556	0.891767
HeLa	chr4	2332	725	6	16	0.762585	0.762839	0.727273	0.0215924	0.860871
HeLa	chr3	5438	1528	20	48	0.779926	0.780649	0.705882	0.0304569	0.844036
HeLa	chr2	7030	1689	11	53	0.806444	0.806285	0.828125	0.0304248	0.901086
HeLa	chr1	13042	2861	24	83	0.8198	0.820097	0.775701	0.0281929	0.884867
IMR90	chrX	1177	296	2	10	0.799327	0.79905	0.833333	0.0326797	0.902721
IMR90	chr22	1572	361	4	10	0.812532	0.813244	0.714286	0.0269542	0.840995
IMR90	chr21	570	179	0	11	0.764474	0.761015	1	0.0578947	0.96377
IMR90	chr20	2103	596	5	21	0.77945	0.779177	0.807692	0.0340357	0.839834
IMR90	chr19	3586	788	5	21	0.819773	0.819844	0.807692	0.025958	0.908814
IMR90	chr18	861	227	4	17	0.791704	0.79136	0.809524	0.0696721	0.878239
IMR90	chr17	3704	782	11	31	0.824867	0.82568	0.738095	0.0381304	0.851021
IMR90	chr16	1770	485	5	19	0.784993	0.784922	0.791667	0.0376984	0.865022
IMR90	chr15	1638	375	6	25	0.813601	0.813711	0.806452	0.0625	0.875375
IMR90	chr14	1669	530	8	18	0.758202	0.758981	0.692308	0.0328467	0.781185
IMR90	chr13	1012	178	6	12	0.847682	0.85042	0.666667	0.0631579	0.881863
IMR90	chr12	2662	766	13	33	0.775763	0.776546	0.717391	0.0413016	0.815487
IMR90	chr11	3396	860	6	49	0.799118	0.797932	0.890909	0.0539054	0.893761
IMR90	chr10	2043	662	4	35	0.757289	0.755268	0.897436	0.0502152	0.895251
IMR90	chr9	2103	540	6	30	0.796193	0.795687	0.833333	0.0526316	0.891059
IMR90	chr8	1843	554	7	35	0.769988	0.768878	0.833333	0.0594228	0.869351
IMR90	chr7	1843	518	11	27	0.779492	0.780601	0.710526	0.0495413	0.833138
IMR90	chr6	2900	847	10	49	0.774829	0.773953	0.830508	0.0546875	0.864737
IMR90	chr5	2645	888	18	38	0.747562	0.748656	0.678571	0.0410367	0.827009
IMR90	chr4	1930	564	12	34	0.773228	0.773857	0.73913	0.0568562	0.836643
IMR90	chr3	2554	703	14	47	0.783906	0.784157	0.770492	0.0626667	0.858537
IMR90	chr2	3941	929	11	57	0.809639	0.80924	0.838235	0.0578093	0.89385
IMR90	chr1	5820	1344	25	77	0.811588	0.812395	0.754902	0.0541872	0.857606
HUVEC	chrX	1587	429	4	10	0.786699	0.787202	0.714286	0.022779	0.85507
HUVEC	chr22	2138	595	3	11	0.782308	0.78229	0.785714	0.0181518	0.857822
HUVEC	chr21	846	304	2	7	0.735979	0.735652	0.777778	0.022508	0.864638
HUVEC	chr20	2945	978	6	25	0.751138	0.750701	0.806452	0.0249252	0.828797
HUVEC	chr19	4723	959	9	18	0.830443	0.831221	0.666667	0.0184237	0.871857
HUVEC	chr18	1187	428	4	18	0.736103	0.734985	0.818182	0.0403587	0.83763
HUVEC	chr17	4482	1115	5	31	0.801172	0.800786	0.861111	0.0270506	0.878854
HUVEC	chr16	2483	711	4	21	0.777881	0.777395	0.84	0.0286885	0.883682
HUVEC	chr15	2213	696	14	26	0.75924	0.760742	0.65	0.0360111	0.810244
HUVEC	chr14	2524	787	6	26	0.762788	0.762308	0.8125	0.0319803	0.820032
HUVEC	chr13	1267	349	5	18	0.784015	0.784035	0.782609	0.0490463	0.844772
HUVEC	chr12	3917	871	14	35	0.817035	0.818087	0.714286	0.0386314	0.84004
HUVEC	chr11	4331	1406	14	48	0.75513	0.754924	0.774193	0.0330124	0.828119
HUVEC	chr10	3192	979	8	26	0.765279	0.765284	0.764706	0.0258706	0.847751
HUVEC	chr9	2532	847	12	35	0.74927	0.749334	0.744681	0.0396825	0.824435
HUVEC	chr8	2674	838	19	35	0.759675	0.76139	0.648148	0.0400916	0.779992
HUVEC	chr7	3006	663	17	35	0.817253	0.819297	0.673077	0.0501433	0.825217
HUVEC	chr6	4185	1187	16	47	0.778657	0.779039	0.746032	0.0380875	0.826641
HUVEC	chr5	3595	1036	11	48	0.776759	0.77629	0.813559	0.0442804	0.856463
HUVEC	chr4	2951	740	12	30	0.798553	0.799512	0.714286	0.038961	0.83892
HUVEC	chr3	3872	954	21	48	0.800817	0.802321	0.695652	0.0479042	0.831025
HUVEC	chr2	5829	1278	16	57	0.819777	0.820177	0.780822	0.0426966	0.881043
HUVEC	chr1	7777	2208	22	89	0.77912	0.778868	0.801802	0.0387462	0.869772
HMEC	chrX	982	397	1	7	0.71305	0.71211	0.875	0.0173267	0.790428
HMEC	chr22	903	308	5	4	0.743443	0.745665	0.444444	0.0128205	0.644188
HMEC	chr21	201	129	1	2	0.60961	0.609091	0.666667	0.0152672	0.723232
HMEC	chr20	1596	463	1	14	0.776278	0.775134	0.933333	0.0293501	0.913162
HMEC	chr19	1729	654	1	17	0.727197	0.725556	0.944444	0.0253353	0.884401
HMEC	chr18	555	292	4	7	0.655012	0.655254	0.636364	0.0234114	0.754749
HMEC	chr17	2014	607	9	15	0.767108	0.768409	0.625	0.0241158	0.790729
HMEC	chr16	1160	330	5	12	0.777704	0.778524	0.705882	0.0350877	0.776411
HMEC	chr15	909	398	5	19	0.69722	0.695486	0.791667	0.0455636	0.820087
HMEC	chr14	1311	370	6	10	0.778432	0.779893	0.625	0.0263158	0.861392
HMEC	chr13	502	191	4	5	0.722222	0.724387	0.555556	0.0255102	0.679253
HMEC	chr12	1807	762	12	19	0.702308	0.703387	0.612903	0.0243278	0.755447
HMEC	chr11	2023	824	10	32	0.711319	0.710573	0.761905	0.0373832	0.828913
HMEC	chr10	1510	530	9	14	0.73873	0.740196	0.608696	0.0257353	0.791699
HMEC	chr9	1087	453	9	16	0.704792	0.705844	0.64	0.0341151	0.767584
HMEC	chr8	1424	444	8	18	0.761352	0.762313	0.692308	0.038961	0.799961
HMEC	chr7	1228	424	9	19	0.742262	0.743341	0.678571	0.0428894	0.76937
HMEC	chr6	2002	713	14	23	0.735828	0.737385	0.621622	0.03125	0.740023
HMEC	chr5	1598	676	6	23	0.703865	0.702727	0.793103	0.0329042	0.84529
HMEC	chr4	1436	505	8	16	0.738931	0.739825	0.666667	0.0307102	0.787084
HMEC	chr3	1639	671	10	27	0.709842	0.709524	0.72973	0.0386819	0.794232
HMEC	chr2	2479	937	9	28	0.726035	0.725703	0.756757	0.0290155	0.833304
HMEC	chr1	3861	1139	21	38	0.770706	0.7722	0.644068	0.0322855	0.7862
NHEK	chrX	2767	794	7	24	0.777004	0.777029	0.774193	0.0293399	0.863426
NHEK	chr22	3323	725	0	23	0.821911	0.820899	1	0.0307487	0.961543
NHEK	chr21	1200	304	3	8	0.79736	0.797872	0.727273	0.025641	0.784423
NHEK	chr20	4804	1470	13	37	0.765497	0.7657	0.74	0.0245521	0.830807
NHEK	chr19	5732	1402	2	22	0.803856	0.803476	0.916667	0.0154494	0.93269
NHEK	chr18	2061	660	5	28	0.758533	0.757442	0.848485	0.0406977	0.875029
NHEK	chr17	6693	1555	5	49	0.812094	0.811469	0.907407	0.0305486	0.929259
NHEK	chr16	3850	943	9	21	0.802612	0.803255	0.7	0.0217842	0.865078
NHEK	chr15	3622	762	11	35	0.825508	0.826186	0.76087	0.0439147	0.884583
NHEK	chr14	4144	956	4	44	0.81352	0.812549	0.916667	0.044	0.926023
NHEK	chr13	1944	449	13	19	0.809485	0.812369	0.59375	0.0405983	0.780016
NHEK	chr12	5583	1280	13	49	0.813285	0.813493	0.790323	0.0368698	0.865621
NHEK	chr11	6897	1347	19	56	0.835798	0.836608	0.746667	0.0399145	0.891566
NHEK	chr10	5189	1634	9	51	0.761296	0.760516	0.85	0.0302671	0.877825
NHEK	chr9	3828	1109	12	45	0.775531	0.77537	0.789474	0.0389948	0.877897
NHEK	chr8	4085	1277	13	57	0.762518	0.761843	0.814286	0.0427286	0.839343
NHEK	chr7	4065	1198	18	55	0.772114	0.772373	0.753425	0.0438947	0.821747
NHEK	chr6	6432	1726	25	65	0.787706	0.788428	0.722222	0.0362926	0.846692
NHEK	chr5	5680	1523	22	54	0.787746	0.78856	0.710526	0.0342422	0.813913
NHEK	chr4	4057	1189	22	50	0.772283	0.773351	0.694444	0.0403551	0.798076
NHEK	chr3	6140	1529	34	77	0.7991	0.800626	0.693694	0.0479452	0.819526
NHEK	chr2	8698	2602	25	78	0.769622	0.769734	0.757282	0.0291045	0.850392
NHEK	chr1	12757	2830	29	103	0.818118	0.818438	0.780303	0.0351176	0.874542

## Sheet: Chromosome Level 2
					Chromosome level Trained on chromosome and tested on other chromosomes in the same cell type
Training Cell Type	Tested Cell Type	Chromosome	True Negative	False Positive	False Negative	True Positive	Accuracy	Sensitivity	Specificity	Precision	AUC
GM12878	chrX	chr22	9034	2668	15	63	0.772241	0.772005	0.807692	0.0230685	0.864693
GM12878	chrX	chr21	2350	730	8	34	0.763613	0.762987	0.809524	0.0445026	0.86456
GM12878	chrX	chr20	12085	2913	38	103	0.805073	0.805774	0.730496	0.0341512	0.858315
GM12878	chrX	chr19	17561	6089	29	112	0.742844	0.742537	0.794326	0.0180616	0.838996
GM12878	chrX	chr18	4781	1634	25	92	0.74602	0.745284	0.786325	0.0533024	0.855161
GM12878	chrX	chr17	16081	6690	37	166	0.707191	0.706205	0.817734	0.0242124	0.834252
GM12878	chrX	chr16	9651	3559	44	101	0.730213	0.730583	0.696552	0.0275956	0.796559
GM12878	chrX	chr15	7778	3115	21	107	0.715452	0.714037	0.835938	0.0332092	0.824044
GM12878	chrX	chr14	14284	4498	51	125	0.760049	0.760515	0.710227	0.0270387	0.809569
GM12878	chrX	chr13	4027	1782	28	90	0.694618	0.693235	0.762712	0.0480769	0.800846
GM12878	chrX	chr12	13789	5406	49	226	0.719825	0.718364	0.821818	0.0401278	0.848533
GM12878	chrX	chr11	15672	6030	58	256	0.723474	0.722145	0.815287	0.0407254	0.834779
GM12878	chrX	chr10	11315	4110	45	169	0.734318	0.733549	0.78972	0.0394952	0.847874
GM12878	chrX	chr9	8646	3737	44	176	0.699992	0.698215	0.8	0.0449783	0.832922
GM12878	chrX	chr8	10882	4165	60	195	0.723892	0.723201	0.764706	0.0447248	0.819545
GM12878	chrX	chr7	9789	4213	34	196	0.701588	0.699114	0.852174	0.0444545	0.846997
GM12878	chrX	chr6	17884	5777	89	257	0.755655	0.755843	0.742775	0.042592	0.814503
GM12878	chrX	chr5	13911	5160	66	231	0.730173	0.729432	0.777778	0.0428492	0.819674
GM12878	chrX	chr4	10076	3954	53	204	0.719535	0.718175	0.793774	0.049062	0.826059
GM12878	chrX	chr3	12839	5843	50	283	0.690087	0.687239	0.84985	0.0461965	0.844023
GM12878	chrX	chr2	20521	7772	74	304	0.726344	0.725303	0.804233	0.0376424	0.845181
GM12878	chrX	chr1	29893	11698	100	402	0.719716	0.718737	0.800797	0.0332231	0.838758
GM12878	chr22	chrX	9467	1066	65	68	0.893962	0.898794	0.511278	0.0599647	0.81914
GM12878	chr22	chr21	2427	653	15	27	0.786035	0.787987	0.642857	0.0397059	0.81509
GM12878	chr22	chr20	13269	1729	55	86	0.882159	0.884718	0.609929	0.0473829	0.824993
GM12878	chr22	chr19	20415	3235	52	89	0.861839	0.863214	0.631206	0.026775	0.824915
GM12878	chr22	chr18	5308	1107	39	78	0.824556	0.827436	0.666667	0.0658228	0.832508
GM12878	chr22	chr17	19038	3733	66	137	0.834639	0.836063	0.674877	0.0354005	0.841225
GM12878	chr22	chr16	10732	2478	65	80	0.809584	0.812415	0.551724	0.0312744	0.769653
GM12878	chr22	chr15	8742	2151	34	94	0.801742	0.802534	0.734375	0.0418708	0.808124
GM12878	chr22	chr14	16765	2017	76	100	0.889598	0.89261	0.568182	0.0472367	0.812346
GM12878	chr22	chr13	4506	1303	46	72	0.772398	0.775693	0.610169	0.0523636	0.785399
GM12878	chr22	chr12	15455	3740	88	187	0.80339	0.805158	0.68	0.047619	0.829417
GM12878	chr22	chr11	18202	3500	121	193	0.835529	0.838725	0.61465	0.052261	0.81799
GM12878	chr22	chr10	12750	2675	73	141	0.824285	0.82658	0.658879	0.050071	0.827445
GM12878	chr22	chr9	9816	2567	66	154	0.791081	0.7927	0.7	0.0565968	0.820186
GM12878	chr22	chr8	12155	2892	91	164	0.805058	0.807802	0.643137	0.0536649	0.795811
GM12878	chr22	chr7	11251	2751	70	160	0.801785	0.803528	0.695652	0.0549639	0.822589
GM12878	chr22	chr6	20408	3253	155	191	0.858041	0.862516	0.552023	0.0554588	0.789086
GM12878	chr22	chr5	15778	3293	111	186	0.824246	0.827329	0.626263	0.0534636	0.807988
GM12878	chr22	chr4	11216	2814	92	165	0.796598	0.79943	0.642023	0.0553877	0.808077
GM12878	chr22	chr3	14577	4105	104	229	0.778648	0.78027	0.687688	0.052838	0.815389
GM12878	chr22	chr2	23402	4891	140	238	0.824527	0.82713	0.62963	0.0464028	0.830034
GM12878	chr22	chr1	35227	6364	177	325	0.844606	0.846986	0.64741	0.0485872	0.836985
GM12878	chr21	chrX	8643	1890	39	94	0.819145	0.820564	0.706767	0.047379	0.829333
GM12878	chr21	chr22	10102	1600	35	43	0.861205	0.863271	0.551282	0.0261716	0.845894
GM12878	chr21	chr20	12864	2134	56	85	0.855341	0.857714	0.602837	0.0383055	0.824154
GM12878	chr21	chr19	20049	3601	49	92	0.846581	0.847738	0.652482	0.024912	0.814334
GM12878	chr21	chr18	4880	1535	28	89	0.760716	0.760717	0.760684	0.054803	0.852129
GM12878	chr21	chr17	18816	3955	70	133	0.824802	0.826314	0.655172	0.0325342	0.827757
GM12878	chr21	chr16	10676	2534	46	99	0.806814	0.808176	0.682759	0.0375997	0.79873
GM12878	chr21	chr15	8443	2450	43	85	0.773795	0.775085	0.664062	0.0335306	0.788634
GM12878	chr21	chr14	16333	2449	75	101	0.866864	0.869609	0.573864	0.0396078	0.802275
GM12878	chr21	chr13	4335	1474	38	80	0.744896	0.746256	0.677966	0.0514801	0.793506
GM12878	chr21	chr12	15355	3840	68	207	0.799281	0.799948	0.752727	0.051149	0.844287
GM12878	chr21	chr11	17178	4524	74	240	0.791152	0.79154	0.764331	0.0503778	0.838647
GM12878	chr21	chr10	11923	3502	45	169	0.773195	0.772966	0.78972	0.0460365	0.828306
GM12878	chr21	chr9	9396	2987	53	167	0.758788	0.758782	0.759091	0.0529486	0.835793
GM12878	chr21	chr8	11697	3350	74	181	0.776238	0.777364	0.709804	0.0512603	0.808366
GM12878	chr21	chr7	10152	3850	40	190	0.726672	0.725039	0.826087	0.0470297	0.843891
GM12878	chr21	chr6	19286	4375	102	244	0.813513	0.815097	0.705202	0.0528253	0.816724
GM12878	chr21	chr5	15230	3841	95	202	0.796778	0.798595	0.680135	0.0499629	0.805952
GM12878	chr21	chr4	10800	3230	77	180	0.768531	0.769779	0.700389	0.0527859	0.827221
GM12878	chr21	chr3	14006	4676	81	252	0.749829	0.749706	0.756757	0.0511364	0.829999
GM12878	chr21	chr2	21832	6461	89	289	0.771546	0.77164	0.76455	0.0428148	0.841235
GM12878	chr21	chr1	32703	8888	129	373	0.785784	0.7863	0.743028	0.0402764	0.843717
GM12878	chr20	chrX	8936	1597	53	80	0.845303	0.848381	0.601504	0.0477042	0.836088
GM12878	chr20	chr22	9497	2205	15	63	0.811545	0.811571	0.807692	0.0277778	0.878647
GM12878	chr20	chr21	2317	763	15	27	0.750801	0.752273	0.642857	0.0341772	0.824799
GM12878	chr20	chr19	19266	4384	41	100	0.814005	0.81463	0.70922	0.0223015	0.844971
GM12878	chr20	chr18	5114	1301	32	85	0.795928	0.797194	0.726496	0.0613276	0.838763
GM12878	chr20	chr17	17865	4906	51	152	0.784234	0.784551	0.748768	0.0300514	0.842637
GM12878	chr20	chr16	10068	3142	44	101	0.761438	0.76215	0.696552	0.031144	0.795553
GM12878	chr20	chr15	7985	2908	26	102	0.733781	0.73304	0.796875	0.033887	0.822116
GM12878	chr20	chr14	15834	2948	61	115	0.841281	0.843041	0.653409	0.0375449	0.810046
GM12878	chr20	chr13	4256	1553	34	84	0.732242	0.732656	0.711864	0.0513134	0.785607
GM12878	chr20	chr12	14443	4752	75	200	0.75208	0.752436	0.727273	0.0403877	0.819088
GM12878	chr20	chr11	16847	4855	85	229	0.775618	0.776288	0.729299	0.0450433	0.821572
GM12878	chr20	chr10	11946	3479	54	160	0.77409	0.774457	0.747664	0.0439681	0.836336
GM12878	chr20	chr9	8977	3406	50	170	0.72578	0.724945	0.772727	0.0475391	0.830064
GM12878	chr20	chr8	11426	3621	69	186	0.758855	0.759354	0.729412	0.0488574	0.811861
GM12878	chr20	chr7	10479	3523	56	174	0.748524	0.748393	0.756522	0.0470652	0.817144
GM12878	chr20	chr6	19367	4294	135	211	0.815512	0.81852	0.609827	0.0468368	0.800168
GM12878	chr20	chr5	14807	4264	82	215	0.775609	0.776414	0.723906	0.0480018	0.82023
GM12878	chr20	chr4	10415	3615	73	184	0.741863	0.742338	0.715953	0.0484338	0.812507
GM12878	chr20	chr3	13353	5329	61	272	0.71654	0.714752	0.816817	0.0485628	0.831669
GM12878	chr20	chr2	22111	6182	107	271	0.780649	0.781501	0.716931	0.041996	0.826752
GM12878	chr20	chr1	33184	8407	136	366	0.797045	0.797865	0.729084	0.0417189	0.83379
GM12878	chr19	chrX	8455	2078	42	91	0.801238	0.802715	0.684211	0.0419548	0.84155
GM12878	chr19	chr22	9683	2019	17	61	0.827165	0.827465	0.782051	0.0293269	0.876739
GM12878	chr19	chr21	2220	860	7	35	0.722293	0.720779	0.833333	0.0391061	0.857599
GM12878	chr19	chr20	12724	2274	42	99	0.847018	0.84838	0.702128	0.0417193	0.855841
GM12878	chr19	chr18	4658	1757	20	97	0.727955	0.726111	0.82906	0.0523193	0.854931
GM12878	chr19	chr17	18144	4627	47	156	0.796553	0.796803	0.768473	0.0326155	0.854686
GM12878	chr19	chr16	10035	3175	45	100	0.758892	0.759652	0.689655	0.0305344	0.811251
GM12878	chr19	chr15	7751	3142	23	105	0.712821	0.711558	0.820312	0.0323375	0.814834
GM12878	chr19	chr14	15821	2961	53	123	0.841017	0.842349	0.698864	0.0398833	0.844548
GM12878	chr19	chr13	3737	2072	24	94	0.646364	0.643312	0.79661	0.043398	0.794558
GM12878	chr19	chr12	14058	5137	50	225	0.73359	0.732378	0.818182	0.041962	0.846357
GM12878	chr19	chr11	16618	5084	65	249	0.766125	0.765736	0.792994	0.0466904	0.853032
GM12878	chr19	chr10	11414	4011	48	166	0.740457	0.739968	0.775701	0.0397414	0.836549
GM12878	chr19	chr9	8529	3854	45	175	0.690629	0.688767	0.795455	0.0434351	0.829217
GM12878	chr19	chr8	10702	4345	53	202	0.712587	0.711238	0.792157	0.0444249	0.823807
GM12878	chr19	chr7	9721	4281	38	192	0.696529	0.694258	0.834783	0.0429242	0.84216
GM12878	chr19	chr6	18950	4711	96	250	0.799767	0.800896	0.722543	0.0503931	0.830989
GM12878	chr19	chr5	14258	4813	65	232	0.748141	0.747627	0.781145	0.0459861	0.821093
GM12878	chr19	chr4	9870	4160	57	200	0.704837	0.703493	0.77821	0.0458716	0.820069
GM12878	chr19	chr3	12744	5938	51	282	0.685038	0.682154	0.846847	0.0453376	0.834792
GM12878	chr19	chr2	21223	7070	80	298	0.750619	0.750115	0.78836	0.0404452	0.850469
GM12878	chr19	chr1	32773	8818	118	384	0.787708	0.787983	0.76494	0.0417301	0.853078
GM12878	chr18	chrX	9074	1459	42	91	0.859272	0.861483	0.684211	0.0587097	0.838567
GM12878	chr18	chr22	10643	1059	40	38	0.906706	0.909503	0.487179	0.0346399	0.853963
GM12878	chr18	chr21	2589	491	12	30	0.838885	0.840584	0.714286	0.0575816	0.870462
GM12878	chr18	chr20	13389	1609	61	80	0.889689	0.892719	0.567376	0.0473653	0.833601
GM12878	chr18	chr19	21564	2086	69	72	0.90942	0.911797	0.510638	0.0333642	0.825943
GM12878	chr18	chr17	20402	2369	94	109	0.892792	0.895964	0.536946	0.0439871	0.819838
GM12878	chr18	chr16	11521	1689	60	85	0.869038	0.872142	0.586207	0.0479143	0.777259
GM12878	chr18	chr15	9212	1681	43	85	0.843571	0.845681	0.664062	0.0481314	0.810675
GM12878	chr18	chr14	17021	1761	85	91	0.902627	0.90624	0.517045	0.0491361	0.796684
GM12878	chr18	chr13	4738	1071	40	78	0.812553	0.815631	0.661017	0.0678851	0.805368
GM12878	chr18	chr12	16537	2658	89	186	0.858911	0.861526	0.676364	0.0654008	0.846243
GM12878	chr18	chr11	18700	3002	117	197	0.85833	0.861672	0.627389	0.0615817	0.827637
GM12878	chr18	chr10	13044	2381	69	145	0.84334	0.84564	0.67757	0.057403	0.838835
GM12878	chr18	chr9	10248	2135	71	149	0.824962	0.827586	0.677273	0.0652364	0.828828
GM12878	chr18	chr8	12443	2604	95	160	0.823618	0.826942	0.627451	0.0578871	0.813818
GM12878	chr18	chr7	11328	2674	62	168	0.807757	0.809027	0.730435	0.0591133	0.849899
GM12878	chr18	chr6	20618	3043	145	201	0.867205	0.871392	0.580925	0.0619605	0.812713
GM12878	chr18	chr5	16170	2901	124	173	0.843815	0.847884	0.582492	0.0562785	0.800206
GM12878	chr18	chr4	11343	2687	96	161	0.805208	0.808482	0.626459	0.0565309	0.818401
GM12878	chr18	chr3	15235	3447	96	237	0.813673	0.815491	0.711712	0.0643322	0.853439
GM12878	chr18	chr2	23785	4508	123	255	0.838478	0.840667	0.674603	0.0535377	0.841813
GM12878	chr18	chr1	35319	6272	180	322	0.84672	0.849198	0.641434	0.0488323	0.835268
GM12878	chr17	chrX	8771	1762	45	88	0.830583	0.832716	0.661654	0.0475676	0.814671
GM12878	chr17	chr22	9570	2132	22	56	0.817148	0.817809	0.717949	0.0255941	0.85013
GM12878	chr17	chr21	2146	934	6	36	0.698911	0.696753	0.857143	0.0371134	0.838996
GM12878	chr17	chr20	12658	2340	42	99	0.842658	0.843979	0.702128	0.0405904	0.84088
GM12878	chr17	chr19	19849	3801	53	88	0.838006	0.839281	0.624113	0.0226279	0.81518
GM12878	chr17	chr18	4650	1765	23	94	0.726271	0.724864	0.803419	0.0505648	0.835784
GM12878	chr17	chr16	9737	3473	38	107	0.737102	0.737093	0.737931	0.0298883	0.802255
GM12878	chr17	chr15	7626	3267	25	103	0.701298	0.700083	0.804688	0.0305638	0.82119
GM12878	chr17	chr14	15989	2793	55	121	0.849773	0.851294	0.6875	0.0415237	0.822241
GM12878	chr17	chr13	3962	1847	29	89	0.683482	0.682045	0.754237	0.0459711	0.778369
GM12878	chr17	chr12	14097	5098	48	227	0.735696	0.73441	0.825455	0.0426291	0.836738
GM12878	chr17	chr11	16408	5294	62	252	0.756722	0.756059	0.802548	0.0454382	0.834093
GM12878	chr17	chr10	11371	4054	44	170	0.737963	0.73718	0.794393	0.0402462	0.832455
GM12878	chr17	chr9	8355	4028	38	182	0.677378	0.674715	0.827273	0.0432304	0.816003
GM12878	chr17	chr8	11075	3972	70	185	0.735852	0.736027	0.72549	0.0445032	0.79565
GM12878	chr17	chr7	9826	4176	35	195	0.704117	0.701757	0.847826	0.0446122	0.840937
GM12878	chr17	chr6	19047	4614	102	244	0.803557	0.804996	0.705202	0.0502264	0.826343
GM12878	chr17	chr5	14462	4609	75	222	0.758158	0.758324	0.747475	0.0459532	0.818539
GM12878	chr17	chr4	9928	4102	58	199	0.708826	0.707627	0.774319	0.0462683	0.806849
GM12878	chr17	chr3	12449	6233	51	282	0.669524	0.666363	0.846847	0.0432847	0.827292
GM12878	chr17	chr2	21570	6723	88	290	0.762443	0.762379	0.767196	0.0413518	0.835129
GM12878	chr17	chr1	32579	9012	126	376	0.782909	0.783319	0.749004	0.0400511	0.837739
GM12878	chr16	chrX	8987	1546	42	91	0.851116	0.853223	0.684211	0.0555895	0.837486
GM12878	chr16	chr22	9881	1821	22	56	0.843548	0.844386	0.717949	0.0298348	0.848163
GM12878	chr16	chr21	2408	672	4	38	0.783472	0.781818	0.904762	0.0535211	0.861673
GM12878	chr16	chr20	12811	2187	50	91	0.852236	0.854181	0.64539	0.0399473	0.849834
GM12878	chr16	chr19	19811	3839	39	102	0.836997	0.837674	0.723404	0.0258818	0.857643
GM12878	chr16	chr18	5130	1285	34	83	0.798071	0.799688	0.709402	0.0606725	0.840008
GM12878	chr16	chr17	18449	4322	54	149	0.809524	0.810197	0.73399	0.0333259	0.847287
GM12878	chr16	chr15	8283	2610	31	97	0.760367	0.760397	0.757812	0.035833	0.820763
GM12878	chr16	chr14	16135	2647	67	109	0.856841	0.859067	0.619318	0.0395501	0.793831
GM12878	chr16	chr13	4204	1605	35	83	0.7233	0.723705	0.70339	0.0491706	0.789268
GM12878	chr16	chr12	15108	4087	65	210	0.786749	0.78708	0.763636	0.0488713	0.848108
GM12878	chr16	chr11	17406	4296	85	229	0.801008	0.802046	0.729299	0.0506077	0.830996
GM12878	chr16	chr10	12430	2995	54	160	0.805039	0.805835	0.747664	0.0507132	0.836457
GM12878	chr16	chr9	9379	3004	53	167	0.757439	0.757409	0.759091	0.0526648	0.832534
GM12878	chr16	chr8	11475	3572	67	188	0.762188	0.76261	0.737255	0.05	0.820996
GM12878	chr16	chr7	10804	3198	52	178	0.771641	0.771604	0.773913	0.0527251	0.844731
GM12878	chr16	chr6	19867	3794	127	219	0.836673	0.839652	0.632948	0.0545726	0.824703
GM12878	chr16	chr5	14822	4249	75	222	0.776745	0.777201	0.747475	0.0496533	0.82718
GM12878	chr16	chr4	10823	3207	79	178	0.770001	0.771418	0.692607	0.0525849	0.811114
GM12878	chr16	chr3	13820	4862	74	259	0.740415	0.739749	0.777778	0.0505761	0.837339
GM12878	chr16	chr2	22576	5717	108	270	0.796833	0.797936	0.714286	0.0450977	0.837623
GM12878	chr16	chr1	34334	7257	150	352	0.824032	0.825515	0.701195	0.046261	0.848503
GM12878	chr15	chrX	9332	1201	62	71	0.881586	0.885977	0.533835	0.0558176	0.809201
GM12878	chr15	chr22	10319	1383	27	51	0.880306	0.881815	0.653846	0.0355649	0.841296
GM12878	chr15	chr21	2525	555	14	28	0.817745	0.819805	0.666667	0.0480274	0.832166
GM12878	chr15	chr20	13336	1662	55	86	0.886584	0.889185	0.609929	0.0491991	0.838345
GM12878	chr15	chr19	20920	2730	62	79	0.882645	0.884567	0.560284	0.0281239	0.818314
GM12878	chr15	chr18	5252	1163	33	84	0.816901	0.818706	0.717949	0.0673617	0.832142
GM12878	chr15	chr17	19670	3101	70	133	0.861974	0.863818	0.655172	0.0411255	0.834878
GM12878	chr15	chr16	11016	2194	53	92	0.831748	0.833914	0.634483	0.040245	0.788712
GM12878	chr15	chr14	16804	1978	73	103	0.891813	0.894686	0.585227	0.0494954	0.807254
GM12878	chr15	chr13	4690	1119	41	77	0.804285	0.807368	0.652542	0.0643813	0.769709
GM12878	chr15	chr12	16056	3139	80	195	0.834669	0.836468	0.709091	0.0584883	0.833483
GM12878	chr15	chr11	18245	3457	113	201	0.837845	0.840706	0.640127	0.0549481	0.82058
GM12878	chr15	chr10	12985	2440	72	142	0.839376	0.841815	0.663551	0.0549961	0.82628
GM12878	chr15	chr9	9963	2420	63	157	0.802983	0.804571	0.713636	0.0609236	0.820598
GM12878	chr15	chr8	12263	2784	88	167	0.812312	0.81498	0.654902	0.056591	0.80739
GM12878	chr15	chr7	11408	2594	69	161	0.812886	0.814741	0.7	0.0584392	0.832616
GM12878	chr15	chr6	20598	3063	142	204	0.866497	0.870546	0.589595	0.0624426	0.800296
GM12878	chr15	chr5	15945	3126	106	191	0.833127	0.836086	0.643098	0.0575822	0.82313
GM12878	chr15	chr4	11475	2555	93	164	0.814657	0.81789	0.638132	0.0603163	0.807962
GM12878	chr15	chr3	14846	3836	97	236	0.793163	0.794669	0.708709	0.0579568	0.828689
GM12878	chr15	chr2	23842	4451	129	249	0.840257	0.842682	0.65873	0.0529787	0.835398
GM12878	chr15	chr1	35651	5940	185	317	0.854489	0.857181	0.631474	0.0506633	0.832165
GM12878	chr14	chrX	7796	2737	35	98	0.740109	0.74015	0.736842	0.0345679	0.818048
GM12878	chr14	chr22	9268	2434	19	59	0.791766	0.792001	0.75641	0.0236663	0.845633
GM12878	chr14	chr21	1893	1187	7	35	0.617553	0.61461	0.833333	0.0286416	0.840727
GM12878	chr14	chr20	11868	3130	32	109	0.791135	0.791306	0.77305	0.0336524	0.839545
GM12878	chr14	chr19	19287	4363	52	89	0.814426	0.815518	0.631206	0.019991	0.818895
GM12878	chr14	chr18	3911	2504	14	103	0.614513	0.609665	0.880342	0.039509	0.840034
GM12878	chr14	chr17	17280	5491	40	163	0.75925	0.75886	0.802956	0.0288291	0.85713
GM12878	chr14	chr16	9063	4147	32	113	0.687083	0.686071	0.77931	0.0265258	0.806061
GM12878	chr14	chr15	6606	4287	16	112	0.609564	0.606445	0.875	0.0254603	0.817522
GM12878	chr14	chr13	3467	2342	22	96	0.601147	0.596833	0.813559	0.0393765	0.777796
GM12878	chr14	chr12	13130	6065	36	239	0.686646	0.684032	0.869091	0.0379124	0.852335
GM12878	chr14	chr11	14650	7052	36	278	0.678052	0.675053	0.88535	0.0379263	0.856662
GM12878	chr14	chr10	10055	5370	30	184	0.654709	0.651864	0.859813	0.0331293	0.840624
GM12878	chr14	chr9	7358	5025	25	195	0.599302	0.594202	0.886364	0.0373563	0.836118
GM12878	chr14	chr8	9723	5324	40	215	0.649458	0.646175	0.843137	0.0388157	0.814738
GM12878	chr14	chr7	8339	5663	17	213	0.600899	0.595558	0.926087	0.0362491	0.851542
GM12878	chr14	chr6	17325	6336	69	277	0.733203	0.732218	0.800578	0.0418872	0.840612
GM12878	chr14	chr5	13163	5908	52	245	0.692276	0.69021	0.824916	0.039818	0.826112
GM12878	chr14	chr4	8694	5336	37	220	0.623924	0.619672	0.856031	0.0395968	0.816023
GM12878	chr14	chr3	10942	7740	38	295	0.590955	0.585697	0.885886	0.0367144	0.831273
GM12878	chr14	chr2	19464	8829	60	318	0.689965	0.687944	0.84127	0.0347655	0.840208
GM12878	chr14	chr1	29512	12079	96	406	0.71076	0.709577	0.808765	0.032519	0.843393
GM12878	chr13	chrX	9100	1433	40	93	0.861898	0.863951	0.699248	0.0609436	0.847029
GM12878	chr13	chr22	10390	1312	31	47	0.885993	0.887882	0.602564	0.0345843	0.86006
GM12878	chr13	chr21	2422	658	9	33	0.786355	0.786364	0.785714	0.0477569	0.849865
GM12878	chr13	chr20	13177	1821	53	88	0.876214	0.878584	0.624113	0.0460974	0.833558
GM12878	chr13	chr19	20872	2778	61	80	0.880669	0.882537	0.567376	0.0279916	0.818009
GM12878	chr13	chr18	4946	1469	26	91	0.771127	0.771005	0.777778	0.0583333	0.845998
GM12878	chr13	chr17	19628	3143	77	126	0.859842	0.861974	0.62069	0.0385439	0.828151
GM12878	chr13	chr16	10888	2322	55	90	0.822014	0.824224	0.62069	0.0373134	0.788726
GM12878	chr13	chr15	8539	2354	37	91	0.783051	0.783898	0.710938	0.0372188	0.792529
GM12878	chr13	chr14	16836	1946	74	102	0.893449	0.89639	0.579545	0.0498047	0.840764
GM12878	chr13	chr12	15516	3679	72	203	0.807345	0.808336	0.738182	0.0522926	0.845649
GM12878	chr13	chr11	18099	3603	101	213	0.831759	0.833978	0.678344	0.0558176	0.835233
GM12878	chr13	chr10	12438	2987	60	154	0.805167	0.806353	0.719626	0.049029	0.833415
GM12878	chr13	chr9	9883	2500	60	160	0.796874	0.79811	0.727273	0.0601504	0.823004
GM12878	chr13	chr8	11857	3190	83	172	0.786106	0.787998	0.67451	0.05116	0.804061
GM12878	chr13	chr7	10838	3164	48	182	0.774311	0.774032	0.791304	0.0543933	0.839884
GM12878	chr13	chr6	19888	3773	120	226	0.837839	0.840539	0.653179	0.0565141	0.813835
GM12878	chr13	chr5	15479	3592	97	200	0.809531	0.811651	0.673401	0.0527426	0.814226
GM12878	chr13	chr4	10901	3129	89	168	0.77476	0.776978	0.653696	0.0509554	0.805643
GM12878	chr13	chr3	14136	4546	80	253	0.756718	0.756664	0.75976	0.0527193	0.832535
GM12878	chr13	chr2	22948	5345	111	267	0.809703	0.811084	0.706349	0.0475766	0.841868
GM12878	chr13	chr1	34379	7212	156	346	0.824959	0.826597	0.689243	0.0457793	0.832551
GM12878	chr12	chrX	8955	1578	43	90	0.848022	0.850185	0.676692	0.0539568	0.840237
GM12878	chr12	chr22	10508	1194	28	50	0.896265	0.897966	0.641026	0.0401929	0.85034
GM12878	chr12	chr21	2505	575	10	32	0.81262	0.813312	0.761905	0.0527183	0.872449
GM12878	chr12	chr20	13337	1661	51	90	0.886915	0.889252	0.638298	0.0513992	0.837217
GM12878	chr12	chr19	20869	2781	52	89	0.880921	0.88241	0.631206	0.0310105	0.839948
GM12878	chr12	chr18	4976	1439	27	90	0.775566	0.775682	0.769231	0.058862	0.855316
GM12878	chr12	chr17	19379	3392	65	138	0.849526	0.851039	0.679803	0.0390935	0.830365
GM12878	chr12	chr16	11016	2194	53	92	0.831748	0.833914	0.634483	0.040245	0.793358
GM12878	chr12	chr15	8568	2325	28	100	0.786499	0.78656	0.78125	0.0412371	0.824309
GM12878	chr12	chr14	16550	2232	64	112	0.87889	0.881163	0.636364	0.0477816	0.828988
GM12878	chr12	chr13	4393	1416	32	86	0.755694	0.75624	0.728814	0.057257	0.812084
GM12878	chr12	chr11	17887	3815	72	242	0.823447	0.82421	0.770701	0.05965	0.847093
GM12878	chr12	chr10	12466	2959	56	158	0.807213	0.808169	0.738318	0.0506898	0.84854
GM12878	chr12	chr9	9613	2770	51	169	0.776164	0.776306	0.768182	0.0575026	0.843872
GM12878	chr12	chr8	11889	3158	69	186	0.789113	0.790124	0.729412	0.055622	0.818849
GM12878	chr12	chr7	10792	3210	44	186	0.77136	0.770747	0.808696	0.0547703	0.857718
GM12878	chr12	chr6	20079	3582	105	241	0.84642	0.848612	0.696532	0.0630395	0.823906
GM12878	chr12	chr5	15414	3657	87	210	0.806691	0.808243	0.707071	0.0543057	0.819611
GM12878	chr12	chr4	10781	3249	68	189	0.767831	0.768425	0.735409	0.0549738	0.828797
GM12878	chr12	chr3	14198	4484	75	258	0.760242	0.759983	0.774775	0.0544074	0.842818
GM12878	chr12	chr2	22996	5297	99	279	0.811796	0.812781	0.738095	0.0500359	0.848318
GM12878	chr12	chr1	34687	6904	146	356	0.832514	0.834003	0.709163	0.0490358	0.844884
GM12878	chr11	chrX	8783	1750	41	92	0.832083	0.833856	0.691729	0.0499457	0.81461
GM12878	chr11	chr22	10256	1446	27	51	0.874958	0.876431	0.653846	0.0340681	0.844265
GM12878	chr11	chr21	2395	685	7	35	0.778347	0.777597	0.833333	0.0486111	0.866562
GM12878	chr11	chr20	13016	1982	48	93	0.865909	0.867849	0.659574	0.0448193	0.837222
GM12878	chr11	chr19	20732	2918	56	85	0.874995	0.876617	0.602837	0.028305	0.833036
GM12878	chr11	chr18	4680	1735	23	94	0.730863	0.72954	0.803419	0.0513942	0.850965
GM12878	chr11	chr17	19244	3527	62	141	0.84378	0.84511	0.694581	0.0384406	0.840617
GM12878	chr11	chr16	10627	2583	48	97	0.802995	0.804466	0.668966	0.036194	0.802328
GM12878	chr11	chr15	8209	2684	28	100	0.753924	0.753603	0.78125	0.0359195	0.820231
GM12878	chr11	chr14	16370	2412	64	112	0.869396	0.871579	0.636364	0.044374	0.840926
GM12878	chr11	chr13	4250	1559	33	85	0.731399	0.731623	0.720339	0.0517032	0.802864
GM12878	chr11	chr12	15348	3847	56	219	0.799538	0.799583	0.796364	0.0538613	0.86119
GM12878	chr11	chr10	11885	3540	46	168	0.770701	0.770502	0.785047	0.0453074	0.840182
GM12878	chr11	chr9	9143	3240	44	176	0.739427	0.738351	0.8	0.0515222	0.833955
GM12878	chr11	chr8	11460	3587	61	194	0.7616	0.761614	0.760784	0.0513092	0.83104
GM12878	chr11	chr7	10068	3934	29	201	0.721543	0.71904	0.873913	0.0486094	0.857368
GM12878	chr11	chr6	19413	4248	100	246	0.818886	0.820464	0.710983	0.0547397	0.832765
GM12878	chr11	chr5	15086	3985	91	206	0.78955	0.791044	0.693603	0.0491529	0.825276
GM12878	chr11	chr4	10302	3728	57	200	0.735074	0.734284	0.77821	0.0509165	0.8227
GM12878	chr11	chr3	13517	5165	60	273	0.725217	0.723531	0.81982	0.0502023	0.841191
GM12878	chr11	chr2	22176	6117	87	291	0.783614	0.783798	0.769841	0.045412	0.85169
GM12878	chr11	chr1	33597	7994	129	373	0.807023	0.807795	0.743028	0.0445799	0.850969
GM12878	chr10	chrX	9021	1512	35	98	0.85496	0.856451	0.736842	0.0608696	0.858384
GM12878	chr10	chr22	9867	1835	20	58	0.84253	0.843189	0.74359	0.0306392	0.875123
GM12878	chr10	chr21	2439	641	9	33	0.7918	0.791883	0.785714	0.0489614	0.861263
GM12878	chr10	chr20	12855	2143	45	96	0.855473	0.857114	0.680851	0.0428763	0.861209
GM12878	chr10	chr19	19872	3778	44	97	0.839351	0.840254	0.687943	0.0250323	0.830854
GM12878	chr10	chr18	4851	1564	27	90	0.75643	0.756196	0.769231	0.0544135	0.849397
GM12878	chr10	chr17	18754	4017	61	142	0.822495	0.823591	0.699507	0.0341428	0.832974
GM12878	chr10	chr16	10441	2769	47	98	0.789143	0.790386	0.675862	0.0341821	0.789491
GM12878	chr10	chr15	8189	2704	25	103	0.752382	0.751767	0.804688	0.036694	0.829094
GM12878	chr10	chr14	16236	2546	67	109	0.862169	0.864445	0.619318	0.0410546	0.817276
GM12878	chr10	chr13	4467	1342	33	85	0.768011	0.768979	0.720339	0.0595655	0.800994
GM12878	chr10	chr12	15050	4145	60	215	0.784027	0.784058	0.781818	0.0493119	0.85417
GM12878	chr10	chr11	16836	4866	69	245	0.775845	0.775781	0.780255	0.0479358	0.834981
GM12878	chr10	chr9	9479	2904	45	175	0.766008	0.765485	0.795455	0.0568366	0.841469
GM12878	chr10	chr8	11768	3279	63	192	0.781597	0.782083	0.752941	0.0553155	0.82496
GM12878	chr10	chr7	10427	3575	43	187	0.745784	0.744679	0.813043	0.0497076	0.850928
GM12878	chr10	chr6	19222	4439	101	245	0.810888	0.812392	0.708092	0.0523057	0.824669
GM12878	chr10	chr5	15248	3823	84	213	0.798276	0.799539	0.717172	0.052775	0.820702
GM12878	chr10	chr4	10807	3223	64	193	0.769931	0.770278	0.750973	0.0564988	0.834387
GM12878	chr10	chr3	13938	4744	66	267	0.747042	0.746066	0.801802	0.0532828	0.850608
GM12878	chr10	chr2	22435	5858	80	298	0.792892	0.792952	0.78836	0.0484081	0.849746
GM12878	chr10	chr1	32452	9139	117	385	0.780106	0.780265	0.766932	0.0404242	0.839539
GM12878	chr9	chrX	9395	1138	49	84	0.888712	0.891959	0.631579	0.0687398	0.833231
GM12878	chr9	chr22	10602	1100	38	40	0.903396	0.905999	0.512821	0.0350877	0.857207
GM12878	chr9	chr21	2674	406	12	30	0.866111	0.868182	0.714286	0.0688073	0.85257
GM12878	chr9	chr20	13501	1497	65	76	0.896823	0.900187	0.539007	0.0483153	0.845905
GM12878	chr9	chr19	20949	2701	59	82	0.88399	0.885793	0.58156	0.0294646	0.809092
GM12878	chr9	chr18	5418	997	36	81	0.841855	0.844583	0.692308	0.0751391	0.855027
GM12878	chr9	chr17	19598	3173	69	134	0.858884	0.860656	0.660099	0.0405201	0.839809
GM12878	chr9	chr16	11331	1879	55	90	0.855185	0.857759	0.62069	0.0457085	0.791889
GM12878	chr9	chr15	8903	1990	41	87	0.815715	0.817314	0.679688	0.0418873	0.801476
GM12878	chr9	chr14	16811	1971	74	102	0.89213	0.895059	0.579545	0.0492041	0.828862
GM12878	chr9	chr13	4562	1247	37	81	0.783364	0.785333	0.686441	0.060994	0.789469
GM12878	chr9	chr12	16157	3038	79	196	0.839908	0.84173	0.712727	0.0606061	0.844181
GM12878	chr9	chr11	18532	3170	112	202	0.850927	0.853931	0.643312	0.0599051	0.838607
GM12878	chr9	chr10	13136	2289	71	143	0.849095	0.851605	0.668224	0.0587993	0.840942
GM12878	chr9	chr8	12259	2788	87	168	0.812116	0.814714	0.658824	0.0568336	0.820767
GM12878	chr9	chr7	11614	2388	79	151	0.826658	0.829453	0.656522	0.0594722	0.840869
GM12878	chr9	chr6	21031	2630	159	187	0.883826	0.888847	0.540462	0.0663827	0.816942
GM12878	chr9	chr5	15850	3221	113	184	0.82786	0.831105	0.619529	0.0540382	0.816819
GM12878	chr9	chr4	11498	2532	104	153	0.815497	0.81953	0.595331	0.0569832	0.813738
GM12878	chr9	chr3	15060	3622	112	221	0.803629	0.806124	0.663664	0.0575072	0.836446
GM12878	chr9	chr2	23863	4430	132	246	0.840885	0.843424	0.650794	0.0526091	0.837877
GM12878	chr9	chr1	36598	4993	219	283	0.876179	0.87995	0.563745	0.0536391	0.84132
GM12878	chr8	chrX	8596	1937	33	100	0.815301	0.816102	0.75188	0.0490918	0.841509
GM12878	chr8	chr22	9774	1928	23	55	0.83438	0.835242	0.705128	0.0277358	0.869646
GM12878	chr8	chr21	2280	800	8	34	0.741192	0.74026	0.809524	0.0407674	0.836932
GM12878	chr8	chr20	12716	2282	40	101	0.846621	0.847846	0.716312	0.0423836	0.856088
GM12878	chr8	chr19	19958	3692	49	92	0.842756	0.84389	0.652482	0.0243129	0.833126
GM12878	chr8	chr18	4622	1793	22	95	0.722137	0.720499	0.811966	0.0503178	0.84908
GM12878	chr8	chr17	18427	4344	52	151	0.808653	0.809231	0.743842	0.0335929	0.843753
GM12878	chr8	chr16	10082	3128	46	99	0.762336	0.76321	0.682759	0.0306786	0.786946
GM12878	chr8	chr15	7866	3027	25	103	0.723074	0.722115	0.804688	0.0329073	0.826782
GM12878	chr8	chr14	15937	2845	56	120	0.846978	0.848525	0.681818	0.0404722	0.838217
GM12878	chr8	chr13	4059	1750	31	87	0.699511	0.698743	0.737288	0.0473598	0.802505
GM12878	chr8	chr12	14415	4780	49	226	0.751977	0.750977	0.821818	0.0451458	0.848992
GM12878	chr8	chr11	16555	5147	60	254	0.76349	0.762833	0.808917	0.0470283	0.84818
GM12878	chr8	chr10	11566	3859	40	174	0.750687	0.749822	0.813084	0.0431441	0.843208
GM12878	chr8	chr9	9017	3366	44	176	0.72943	0.728176	0.8	0.0496894	0.846465
GM12878	chr8	chr7	9879	4123	34	196	0.707912	0.705542	0.852174	0.0453809	0.846215
GM12878	chr8	chr6	18651	5010	81	265	0.787937	0.788259	0.765896	0.050237	0.835012
GM12878	chr8	chr5	14539	4532	71	226	0.76234	0.762362	0.760943	0.0474989	0.832296
GM12878	chr8	chr4	10074	3956	55	202	0.719255	0.718033	0.785992	0.048581	0.813152
GM12878	chr8	chr3	13060	5622	46	287	0.70192	0.699069	0.861862	0.04857	0.84662
GM12878	chr8	chr2	21553	6740	77	301	0.762234	0.761779	0.796296	0.0427496	0.85292
GM12878	chr8	chr1	31974	9617	117	385	0.76875	0.768772	0.766932	0.0384923	0.849157
GM12878	chr7	chrX	9131	1402	46	87	0.864242	0.866895	0.654135	0.0584285	0.835746
GM12878	chr7	chr22	10672	1030	33	45	0.909762	0.911981	0.576923	0.0418605	0.865398
GM12878	chr7	chr21	2593	487	12	30	0.840167	0.841883	0.714286	0.0580271	0.865662
GM12878	chr7	chr20	13373	1625	56	85	0.888962	0.891652	0.602837	0.0497076	0.842727
GM12878	chr7	chr19	21423	2227	64	77	0.903703	0.905835	0.546099	0.0334201	0.836644
GM12878	chr7	chr18	5202	1213	30	87	0.809706	0.810912	0.74359	0.0669231	0.861562
GM12878	chr7	chr17	20179	2592	83	120	0.883564	0.886171	0.591133	0.0442478	0.843988
GM12878	chr7	chr16	11274	1936	63	82	0.850318	0.853444	0.565517	0.0406343	0.782143
GM12878	chr7	chr15	8757	2136	38	90	0.80274	0.803911	0.703125	0.0404313	0.812244
GM12878	chr7	chr14	16916	1866	76	100	0.897563	0.90065	0.568182	0.0508647	0.829691
GM12878	chr7	chr13	4637	1172	37	81	0.796018	0.798244	0.686441	0.0646449	0.808919
GM12878	chr7	chr12	16026	3169	79	196	0.833179	0.834905	0.712727	0.0582467	0.856386
GM12878	chr7	chr11	18229	3473	98	216	0.8378	0.839969	0.687898	0.0585525	0.844709
GM12878	chr7	chr10	12748	2677	62	152	0.824861	0.826451	0.71028	0.0537292	0.838939
GM12878	chr7	chr9	10068	2315	61	159	0.811473	0.81305	0.722727	0.0642684	0.837082
GM12878	chr7	chr8	12124	2923	84	171	0.80349	0.805742	0.670588	0.0552683	0.822831
GM12878	chr7	chr6	20448	3213	124	222	0.860999	0.864207	0.641618	0.0646288	0.829836
GM12878	chr7	chr5	15861	3210	104	193	0.828893	0.831682	0.649832	0.0567147	0.818079
GM12878	chr7	chr4	11078	2952	87	170	0.787289	0.789594	0.661479	0.0544523	0.812628
GM12878	chr7	chr3	14709	3973	86	247	0.786537	0.787335	0.741742	0.0585308	0.833946
GM12878	chr7	chr2	23508	4785	114	264	0.82913	0.830877	0.698413	0.0522876	0.847578
GM12878	chr7	chr1	34809	6782	170	332	0.834842	0.836936	0.661355	0.0466685	0.839968
GM12878	chr6	chrX	8633	1900	40	93	0.818114	0.819615	0.699248	0.0466633	0.836664
GM12878	chr6	chr22	10371	1331	28	50	0.884635	0.886259	0.641026	0.0362056	0.86525
GM12878	chr6	chr21	2424	656	9	33	0.786996	0.787013	0.785714	0.0478955	0.873493
GM12878	chr6	chr20	13120	1878	44	97	0.873043	0.874783	0.687943	0.0491139	0.862717
GM12878	chr6	chr19	20806	2844	52	89	0.878273	0.879746	0.631206	0.0303444	0.851276
GM12878	chr6	chr18	4761	1654	22	95	0.743417	0.742167	0.811966	0.0543168	0.85011
GM12878	chr6	chr17	19495	3276	59	144	0.854836	0.856133	0.70936	0.0421053	0.859268
GM12878	chr6	chr16	10614	2596	50	95	0.801872	0.803482	0.655172	0.0353029	0.803665
GM12878	chr6	chr15	8228	2665	30	98	0.755467	0.755347	0.765625	0.0354687	0.819104
GM12878	chr6	chr14	16421	2361	62	114	0.872191	0.874295	0.647727	0.0460606	0.829136
GM12878	chr6	chr13	4299	1510	35	83	0.739328	0.740059	0.70339	0.052103	0.808383
GM12878	chr6	chr12	15364	3831	58	217	0.800257	0.800417	0.789091	0.0536067	0.858536
GM12878	chr6	chr11	17264	4438	71	243	0.795194	0.795503	0.773885	0.051912	0.858959
GM12878	chr6	chr10	11876	3549	41	173	0.770446	0.769919	0.808411	0.0464804	0.852501
GM12878	chr6	chr9	9336	3047	48	172	0.754424	0.753937	0.781818	0.0534327	0.842496
GM12878	chr6	chr8	11625	3422	64	191	0.772187	0.772579	0.74902	0.0528647	0.834712
GM12878	chr6	chr7	10142	3860	37	193	0.72618	0.724325	0.83913	0.047619	0.855221
GM12878	chr6	chr5	15223	3848	91	206	0.796623	0.798228	0.693603	0.050814	0.826276
GM12878	chr6	chr4	10347	3683	59	198	0.738084	0.737491	0.770428	0.0510178	0.82478
GM12878	chr6	chr3	13700	4982	58	275	0.734946	0.733326	0.825826	0.0523112	0.852347
GM12878	chr6	chr2	22352	5941	86	292	0.789788	0.790019	0.772487	0.0468474	0.856404
GM12878	chr6	chr1	33341	8250	123	379	0.801083	0.80164	0.75498	0.0439217	0.861719
GM12878	chr5	chrX	9051	1482	50	83	0.856366	0.859299	0.62406	0.0530351	0.824723
GM12878	chr5	chr22	10046	1656	22	56	0.857555	0.858486	0.717949	0.0327103	0.861243
GM12878	chr5	chr21	2362	718	9	33	0.767136	0.766883	0.785714	0.0439414	0.831648
GM12878	chr5	chr20	13030	1968	47	94	0.8669	0.868783	0.666667	0.0455868	0.842891
GM12878	chr5	chr19	20592	3058	54	87	0.869194	0.870698	0.617021	0.027663	0.840207
GM12878	chr5	chr18	4946	1469	30	87	0.770514	0.771005	0.74359	0.0559126	0.836602
GM12878	chr5	chr17	19085	3686	62	141	0.836859	0.838127	0.694581	0.0368435	0.848766
GM12878	chr5	chr16	10648	2562	49	96	0.804493	0.806056	0.662069	0.0361174	0.79536
GM12878	chr5	chr15	8168	2725	26	102	0.750386	0.749839	0.796875	0.0360807	0.834015
GM12878	chr5	chr14	16331	2451	63	113	0.867391	0.869503	0.642045	0.0440718	0.832807
GM12878	chr5	chr13	4420	1389	30	88	0.760587	0.760888	0.745763	0.0595802	0.810795
GM12878	chr5	chr12	15186	4009	57	218	0.791166	0.791144	0.792727	0.0515732	0.84458
GM12878	chr5	chr11	17146	4556	72	242	0.789789	0.790065	0.770701	0.0504377	0.845339
GM12878	chr5	chr10	12234	3191	51	163	0.792698	0.793128	0.761682	0.0485987	0.841391
GM12878	chr5	chr9	9403	2980	55	165	0.759184	0.759347	0.75	0.0524642	0.827548
GM12878	chr5	chr8	11778	3269	72	183	0.781663	0.782747	0.717647	0.0530127	0.826364
GM12878	chr5	chr7	10678	3324	46	184	0.76321	0.762605	0.8	0.0524515	0.843167
GM12878	chr5	chr6	19570	4091	111	235	0.824968	0.827099	0.679191	0.0543227	0.825216
GM12878	chr5	chr4	10965	3065	75	182	0.78022	0.78154	0.708171	0.0560517	0.816262
GM12878	chr5	chr3	13845	4837	70	263	0.741941	0.741088	0.78979	0.0515686	0.828659
GM12878	chr5	chr2	22650	5643	88	290	0.800112	0.800551	0.767196	0.0488792	0.848987
GM12878	chr5	chr1	33635	7956	124	378	0.808044	0.808709	0.752988	0.0453564	0.855956
GM12878	chr4	chrX	8963	1570	46	87	0.848491	0.850945	0.654135	0.0525045	0.829396
GM12878	chr4	chr22	10260	1442	30	48	0.875042	0.876773	0.615385	0.0322148	0.867328
GM12878	chr4	chr21	2441	639	10	32	0.79212	0.792532	0.761905	0.04769	0.863605
GM12878	chr4	chr20	13346	1652	57	84	0.887113	0.889852	0.595745	0.0483871	0.837721
GM12878	chr4	chr19	21066	2584	67	74	0.888571	0.89074	0.524823	0.0278405	0.813682
GM12878	chr4	chr18	5077	1338	30	87	0.79057	0.791426	0.74359	0.0610526	0.856019
GM12878	chr4	chr17	19607	3164	78	125	0.858884	0.861051	0.615764	0.0380055	0.82483
GM12878	chr4	chr16	10938	2272	52	93	0.825983	0.828009	0.641379	0.0393235	0.78734
GM12878	chr4	chr15	8682	2211	38	90	0.795935	0.797026	0.703125	0.0391134	0.804409
GM12878	chr4	chr14	16571	2211	76	100	0.879365	0.882281	0.568182	0.0432713	0.810297
GM12878	chr4	chr13	4379	1430	37	81	0.752489	0.75383	0.686441	0.0536069	0.790406
GM12878	chr4	chr12	15831	3364	85	190	0.822856	0.824746	0.690909	0.0534609	0.844391
GM12878	chr4	chr11	18136	3566	92	222	0.833848	0.835683	0.707006	0.0586061	0.82761
GM12878	chr4	chr10	12510	2915	63	151	0.809579	0.811021	0.705607	0.0492498	0.831762
GM12878	chr4	chr9	9507	2876	51	169	0.767754	0.767746	0.768182	0.0555008	0.825732
GM12878	chr4	chr8	11919	3128	83	172	0.790158	0.792118	0.67451	0.0521212	0.807154
GM12878	chr4	chr7	10807	3195	54	176	0.771712	0.771818	0.765217	0.05221	0.832501
GM12878	chr4	chr6	20205	3456	121	225	0.851002	0.853937	0.650289	0.0611247	0.817463
GM12878	chr4	chr5	15605	3466	101	196	0.81583	0.818258	0.659933	0.0535227	0.814182
GM12878	chr4	chr3	14278	4404	81	252	0.764134	0.764265	0.756757	0.0541237	0.835676
GM12878	chr4	chr2	23063	5230	106	272	0.813889	0.815149	0.719577	0.0494366	0.842329
GM12878	chr4	chr1	34981	6610	162	340	0.839118	0.841071	0.677291	0.0489209	0.836569
GM12878	chr3	chrX	9299	1234	47	86	0.879899	0.882844	0.646617	0.0651515	0.845215
GM12878	chr3	chr22	10328	1374	28	50	0.880985	0.882584	0.641026	0.0351124	0.856988
GM12878	chr3	chr21	2582	498	11	31	0.836963	0.838312	0.738095	0.0586011	0.857873
GM12878	chr3	chr20	13191	1807	50	91	0.877337	0.879517	0.64539	0.0479452	0.852798
GM12878	chr3	chr19	20419	3231	57	84	0.861796	0.863383	0.595745	0.0253394	0.82874
GM12878	chr3	chr18	5355	1060	34	83	0.832517	0.834762	0.709402	0.0726159	0.858577
GM12878	chr3	chr17	19306	3465	75	128	0.845913	0.847833	0.630542	0.0356248	0.828616
GM12878	chr3	chr16	11120	2090	54	91	0.839461	0.841787	0.627586	0.041724	0.797056
GM12878	chr3	chr15	8568	2325	34	94	0.785954	0.78656	0.734375	0.038859	0.816854
GM12878	chr3	chr14	16517	2265	70	106	0.876833	0.879406	0.602273	0.0447069	0.811348
GM12878	chr3	chr13	4452	1357	35	83	0.765143	0.766397	0.70339	0.0576389	0.79297
GM12878	chr3	chr12	15521	3674	67	208	0.807858	0.808596	0.756364	0.0535806	0.844142
GM12878	chr3	chr11	17606	4096	90	224	0.809866	0.811262	0.713376	0.0518519	0.833128
GM12878	chr3	chr10	12652	2773	59	155	0.818914	0.820227	0.724299	0.0529372	0.850867
GM12878	chr3	chr9	9685	2698	46	174	0.782274	0.782121	0.790909	0.060585	0.839242
GM12878	chr3	chr8	11768	3279	75	180	0.780813	0.782083	0.705882	0.0520382	0.831477
GM12878	chr3	chr7	10912	3090	50	180	0.77937	0.779317	0.782609	0.0550459	0.848948
GM12878	chr3	chr6	20199	3462	123	223	0.850669	0.853683	0.644509	0.0605156	0.823531
GM12878	chr3	chr5	15327	3744	91	206	0.801993	0.803681	0.693603	0.0521519	0.821989
GM12878	chr3	chr4	10890	3140	74	183	0.77504	0.776194	0.712062	0.0550707	0.820575
GM12878	chr3	chr2	22846	5447	98	280	0.806599	0.807479	0.740741	0.0488912	0.850064
GM12878	chr3	chr1	34208	7383	145	357	0.821158	0.822486	0.711155	0.046124	0.838752
GM12878	chr2	chrX	8852	1681	38	95	0.838834	0.840406	0.714286	0.053491	0.831702
GM12878	chr2	chr22	9944	1758	21	57	0.848981	0.849769	0.730769	0.031405	0.866417
GM12878	chr2	chr21	2407	673	9	33	0.78155	0.781494	0.785714	0.0467422	0.861248
GM12878	chr2	chr20	12848	2150	42	99	0.855208	0.856648	0.702128	0.0440196	0.84826
GM12878	chr2	chr19	20242	3408	42	99	0.854987	0.855899	0.702128	0.0282293	0.838453
GM12878	chr2	chr18	4808	1607	22	95	0.750612	0.749493	0.811966	0.0558167	0.853928
GM12878	chr2	chr17	18853	3918	57	146	0.826978	0.827939	0.719212	0.0359252	0.850119
GM12878	chr2	chr16	10432	2778	45	100	0.788618	0.789705	0.689655	0.0347464	0.805473
GM12878	chr2	chr15	8045	2848	29	99	0.738953	0.738548	0.773438	0.0335935	0.816277
GM12878	chr2	chr14	16279	2503	67	109	0.864437	0.866734	0.619318	0.0417305	0.824807
GM12878	chr2	chr13	4307	1502	30	88	0.741522	0.741436	0.745763	0.0553459	0.800145
GM12878	chr2	chr12	14734	4461	52	223	0.768207	0.767596	0.810909	0.0476089	0.84817
GM12878	chr2	chr11	16816	4886	66	248	0.775073	0.774859	0.789809	0.0483054	0.850619
GM12878	chr2	chr10	11877	3548	42	172	0.770446	0.769984	0.803738	0.0462366	0.846232
GM12878	chr2	chr9	9013	3370	44	176	0.729112	0.727853	0.8	0.0496334	0.837143
GM12878	chr2	chr8	11180	3867	55	200	0.743694	0.743005	0.784314	0.0491763	0.82681
GM12878	chr2	chr7	10108	3894	33	197	0.724073	0.721897	0.856522	0.0481545	0.847935
GM12878	chr2	chr6	19374	4287	103	243	0.817137	0.818816	0.702312	0.0536424	0.837095
GM12878	chr2	chr5	14802	4269	77	220	0.775609	0.776152	0.740741	0.0490087	0.827843
GM12878	chr2	chr4	10213	3817	59	198	0.728704	0.72794	0.770428	0.0493151	0.823409
GM12878	chr2	chr3	13218	5464	55	278	0.709755	0.707526	0.834835	0.0484152	0.841786
GM12878	chr2	chr1	32866	8725	130	372	0.789632	0.790219	0.741036	0.0408926	0.848581
GM12878	chr1	chrX	9020	1513	37	96	0.854678	0.856356	0.721805	0.0596644	0.835926
GM12878	chr1	chr22	10322	1380	28	50	0.880475	0.882071	0.641026	0.034965	0.873656
GM12878	chr1	chr21	2523	557	12	30	0.817745	0.819156	0.714286	0.0511073	0.85865
GM12878	chr1	chr20	13306	1692	48	93	0.885065	0.887185	0.659574	0.0521008	0.845048
GM12878	chr1	chr19	20950	2700	55	86	0.8842	0.885835	0.609929	0.0308686	0.839245
GM12878	chr1	chr18	5063	1352	30	87	0.788426	0.789244	0.74359	0.0604587	0.855608
GM12878	chr1	chr17	19596	3175	68	135	0.85884	0.860568	0.665025	0.0407855	0.858658
GM12878	chr1	chr16	10907	2303	51	94	0.823736	0.825662	0.648276	0.0392157	0.803875
GM12878	chr1	chr15	8587	2306	32	96	0.78786	0.788304	0.75	0.0399667	0.817032
GM12878	chr1	chr14	16636	2146	71	105	0.883057	0.885742	0.596591	0.0466459	0.826344
GM12878	chr1	chr13	4473	1336	36	82	0.768517	0.770012	0.694915	0.0578279	0.822263
GM12878	chr1	chr12	15433	3762	54	221	0.804006	0.804011	0.803636	0.0554858	0.865002
GM12878	chr1	chr11	17600	4102	75	239	0.810274	0.810985	0.761146	0.0550564	0.856566
GM12878	chr1	chr10	12258	3167	51	163	0.794232	0.794684	0.761682	0.0489489	0.843074
GM12878	chr1	chr9	9483	2900	47	173	0.766167	0.765808	0.786364	0.0562968	0.840639
GM12878	chr1	chr8	11808	3239	65	190	0.784081	0.784741	0.745098	0.0554097	0.831799
GM12878	chr1	chr7	10473	3529	43	187	0.749016	0.747965	0.813043	0.0503229	0.856917
GM12878	chr1	chr6	19955	3706	111	235	0.841005	0.843371	0.679191	0.0596295	0.831521
GM12878	chr1	chr5	15453	3618	85	212	0.808808	0.810288	0.713805	0.0553525	0.835514
GM12878	chr1	chr4	10727	3303	70	187	0.763911	0.764576	0.727626	0.0535817	0.824716
GM12878	chr1	chr3	14038	4644	70	263	0.75209	0.751418	0.78979	0.0535969	0.843393
GM12878	chr1	chr2	22712	5581	86	292	0.802344	0.802743	0.772487	0.0497191	0.857231
K562	chrX	chr22	54570	1316	140	38	0.97403	0.976452	0.213483	0.028065	0.751665
K562	chrX	chr21	7463	1052	23	41	0.874694	0.876453	0.640625	0.0375114	0.811067
K562	chrX	chr20	25829	2499	128	94	0.907986	0.911783	0.423423	0.0362514	0.766426
K562	chrX	chr19	38977	4902	106	110	0.886427	0.888284	0.509259	0.0219473	0.780662
K562	chrX	chr18	6763	1490	35	56	0.817234	0.81946	0.615385	0.0362225	0.812022
K562	chrX	chr17	32725	5826	116	179	0.847037	0.848876	0.60678	0.0298085	0.823233
K562	chrX	chr16	21713	4114	109	139	0.838044	0.840709	0.560484	0.0326828	0.778996
K562	chrX	chr15	14889	4006	79	146	0.786349	0.787986	0.648889	0.0351638	0.767597
K562	chrX	chr14	15239	2679	51	91	0.848837	0.850486	0.640845	0.032852	0.846482
K562	chrX	chr13	4687	1708	21	59	0.732973	0.732916	0.7375	0.0333899	0.797651
K562	chrX	chr12	22721	5423	109	187	0.805485	0.807312	0.631757	0.0333333	0.766173
K562	chrX	chr11	27631	6924	125	279	0.798364	0.799624	0.690594	0.0387339	0.806745
K562	chrX	chr10	28495	4549	79	170	0.860992	0.862335	0.682731	0.0360246	0.869858
K562	chrX	chr9	19773	3227	115	155	0.856382	0.859696	0.574074	0.0458309	0.753051
K562	chrX	chr8	17774	5096	72	179	0.77648	0.777175	0.713147	0.0339336	0.812908
K562	chrX	chr7	27379	5074	115	221	0.841746	0.843651	0.657738	0.0417375	0.811431
K562	chrX	chr6	41636	5986	178	267	0.871762	0.874302	0.6	0.0426995	0.803691
K562	chrX	chr5	24810	5762	108	224	0.810057	0.811527	0.674699	0.0374206	0.810772
K562	chrX	chr4	12375	4691	56	170	0.72548	0.725126	0.752212	0.0349722	0.816845
K562	chrX	chr3	23182	5194	176	231	0.813432	0.816958	0.567568	0.0425806	0.771421
K562	chrX	chr2	36596	8474	158	289	0.810357	0.811981	0.646532	0.0329796	0.791922
K562	chrX	chr1	78707	11752	312	429	0.867719	0.870085	0.578947	0.0352188	0.810157
K562	chr22	chrX	7639	7245	23	136	0.516852	0.513236	0.855346	0.0184257	0.790412
K562	chr22	chr21	4677	3838	2	62	0.552395	0.549266	0.96875	0.0158974	0.832423
K562	chr22	chr20	17602	10726	43	179	0.622802	0.621364	0.806306	0.0164145	0.796171
K562	chr22	chr19	25160	18719	25	191	0.574918	0.573395	0.884259	0.0101005	0.833782
K562	chr22	chr18	3104	5149	9	82	0.381831	0.376106	0.901099	0.0156758	0.764778
K562	chr22	chr17	20162	18389	28	267	0.525897	0.522996	0.905085	0.0143117	0.822995
K562	chr22	chr16	13024	12803	28	220	0.507919	0.504278	0.887097	0.0168932	0.800112
K562	chr22	chr15	8706	10189	27	198	0.46569	0.460757	0.88	0.0190623	0.765957
K562	chr22	chr14	9589	8329	14	128	0.53804	0.53516	0.901408	0.0151354	0.811687
K562	chr22	chr13	1941	4454	4	76	0.311506	0.303518	0.95	0.016777	0.815745
K562	chr22	chr12	13504	14640	32	264	0.484107	0.479818	0.891892	0.0177134	0.781387
K562	chr22	chr11	15588	18967	21	383	0.456849	0.451107	0.94802	0.0197933	0.806648
K562	chr22	chr10	18889	14155	17	232	0.574325	0.571632	0.931727	0.0161257	0.843254
K562	chr22	chr9	11964	11036	46	224	0.523765	0.520174	0.82963	0.0198934	0.751265
K562	chr22	chr8	9157	13713	17	234	0.406168	0.400394	0.932271	0.0167778	0.773971
K562	chr22	chr7	16014	16439	31	305	0.497697	0.493452	0.907738	0.0182155	0.782174
K562	chr22	chr6	27972	19650	81	364	0.58951	0.587376	0.817978	0.0181873	0.762916
K562	chr22	chr5	14901	15671	30	302	0.491943	0.487407	0.909639	0.0189069	0.784769
K562	chr22	chr4	5637	11429	8	218	0.338596	0.330306	0.964602	0.0187173	0.782198
K562	chr22	chr3	11360	17016	36	371	0.407567	0.400338	0.911548	0.0213378	0.748422
K562	chr22	chr2	21826	23244	45	402	0.488345	0.484269	0.899329	0.0170008	0.782239
K562	chr22	chr1	50772	39687	105	636	0.563684	0.561271	0.8583	0.0157726	0.79231
K562	chr21	chrX	11116	3768	51	108	0.746128	0.746842	0.679245	0.0278638	0.772643
K562	chr21	chr22	45184	10702	88	90	0.807541	0.808503	0.505618	0.00833951	0.734907
K562	chr21	chr20	23091	5237	90	132	0.813415	0.81513	0.594595	0.0245856	0.789272
K562	chr21	chr19	34247	9632	78	138	0.779794	0.780487	0.638889	0.0141249	0.780302
K562	chr21	chr18	6216	2037	31	60	0.752157	0.753181	0.659341	0.0286123	0.772464
K562	chr21	chr17	29333	9218	86	209	0.76049	0.760888	0.708475	0.0221704	0.810136
K562	chr21	chr16	19439	6388	72	176	0.752253	0.752662	0.709677	0.0268129	0.799499
K562	chr21	chr15	13925	4970	71	154	0.736349	0.736967	0.684444	0.0300546	0.778205
K562	chr21	chr14	14073	3845	48	94	0.784441	0.785411	0.661972	0.0238639	0.785403
K562	chr21	chr13	4184	2211	13	67	0.656525	0.654261	0.8375	0.0294118	0.802252
K562	chr21	chr12	20404	7740	94	202	0.724543	0.724986	0.682432	0.0254344	0.775997
K562	chr21	chr11	25457	9098	114	290	0.736491	0.73671	0.717822	0.0308905	0.799842
K562	chr21	chr10	24853	8191	71	178	0.75184	0.752118	0.714859	0.021269	0.816351
K562	chr21	chr9	17680	5320	108	162	0.766738	0.768696	0.6	0.0295513	0.745992
K562	chr21	chr8	15997	6873	61	190	0.700099	0.699475	0.756972	0.0269008	0.800881
K562	chr21	chr7	24141	8312	84	252	0.743939	0.743876	0.75	0.0294255	0.811421
K562	chr21	chr6	36674	10948	165	280	0.768802	0.770106	0.629213	0.0249377	0.764427
K562	chr21	chr5	22691	7881	100	232	0.741749	0.742215	0.698795	0.0285961	0.807243
K562	chr21	chr4	11399	5667	53	173	0.669211	0.667936	0.765487	0.0296233	0.788987
K562	chr21	chr3	20110	8266	142	265	0.707883	0.708697	0.651106	0.0310632	0.750663
K562	chr21	chr2	33634	11436	146	301	0.745546	0.746261	0.673378	0.0256454	0.772119
K562	chr21	chr1	71244	19215	240	501	0.786678	0.787583	0.676113	0.0254108	0.804498
K562	chr20	chrX	11555	3329	41	118	0.775976	0.776337	0.742138	0.0342327	0.806619
K562	chr20	chr22	50242	5644	104	74	0.897474	0.899009	0.41573	0.0129416	0.800474
K562	chr20	chr21	6447	2068	20	44	0.756615	0.757134	0.6875	0.0208333	0.821306
K562	chr20	chr19	34344	9535	69	147	0.782198	0.782698	0.680556	0.0151828	0.817327
K562	chr20	chr18	6152	2101	31	60	0.744487	0.745426	0.659341	0.0277649	0.804589
K562	chr20	chr17	29210	9341	86	209	0.757324	0.757698	0.708475	0.0218848	0.821439
K562	chr20	chr16	19806	6021	75	173	0.766213	0.766872	0.697581	0.0279303	0.802008
K562	chr20	chr15	13741	5154	66	159	0.726987	0.727229	0.706667	0.0299266	0.786549
K562	chr20	chr14	14191	3727	49	93	0.790919	0.791997	0.65493	0.0243455	0.815971
K562	chr20	chr13	4387	2008	11	69	0.688185	0.686005	0.8625	0.033221	0.845701
K562	chr20	chr12	20332	7812	86	210	0.722293	0.722428	0.709459	0.026178	0.781206
K562	chr20	chr11	25274	9281	107	297	0.731457	0.731414	0.735149	0.0310086	0.806477
K562	chr20	chr10	26713	6331	56	193	0.808158	0.808407	0.7751	0.0295831	0.870943
K562	chr20	chr9	17984	5016	108	162	0.779802	0.781913	0.6	0.0312862	0.760768
K562	chr20	chr8	15875	6995	49	202	0.695342	0.694141	0.804781	0.0280673	0.815361
K562	chr20	chr7	25219	7234	101	235	0.776297	0.777093	0.699405	0.0314634	0.820141
K562	chr20	chr6	37841	9781	162	283	0.793143	0.794612	0.635955	0.02812	0.783834
K562	chr20	chr5	23126	7446	89	243	0.75618	0.756444	0.731928	0.0316036	0.818095
K562	chr20	chr4	11479	5587	51	175	0.673953	0.672624	0.774336	0.0303714	0.795322
K562	chr20	chr3	21221	7155	139	268	0.746587	0.74785	0.658477	0.036104	0.77193
K562	chr20	chr2	34665	10405	129	318	0.76857	0.769137	0.711409	0.0296559	0.81014
K562	chr20	chr1	72250	18209	239	502	0.797719	0.798704	0.677463	0.0268291	0.81473
K562	chr19	chrX	11191	3693	42	117	0.751712	0.751881	0.735849	0.0307087	0.794194
K562	chr19	chr22	52066	3820	105	73	0.929991	0.931647	0.410112	0.0187516	0.793886
K562	chr19	chr21	6000	2515	10	54	0.705677	0.704639	0.84375	0.0210199	0.848443
K562	chr19	chr20	23291	5037	88	134	0.82049	0.82219	0.603604	0.0259137	0.817486
K562	chr19	chr18	5692	2561	27	64	0.689837	0.689689	0.703297	0.024381	0.774923
K562	chr19	chr17	28737	9814	59	236	0.745843	0.745428	0.8	0.0234826	0.837965
K562	chr19	chr16	18782	7045	62	186	0.72744	0.727223	0.75	0.0257226	0.811591
K562	chr19	chr15	12642	6253	51	174	0.670293	0.669066	0.773333	0.0270733	0.797611
K562	chr19	chr14	13714	4204	41	101	0.76495	0.765376	0.711268	0.0234611	0.814485
K562	chr19	chr13	4116	2279	12	68	0.646178	0.643628	0.85	0.0289732	0.833903
K562	chr19	chr12	19646	8498	73	223	0.698629	0.698053	0.753378	0.0255705	0.791388
K562	chr19	chr11	24137	10418	67	337	0.700077	0.69851	0.834158	0.0313343	0.835092
K562	chr19	chr10	25784	7260	51	198	0.780404	0.780293	0.795181	0.0265487	0.867661
K562	chr19	chr9	17307	5693	103	167	0.750924	0.752478	0.618519	0.0284983	0.759385
K562	chr19	chr8	15001	7869	35	216	0.658146	0.655925	0.860558	0.0267161	0.83078
K562	chr19	chr7	23880	8573	79	257	0.736131	0.735833	0.764881	0.0291053	0.82788
K562	chr19	chr6	37464	10158	146	299	0.785633	0.786695	0.67191	0.0285933	0.790327
K562	chr19	chr5	22026	8546	82	250	0.720813	0.720463	0.753012	0.028422	0.816835
K562	chr19	chr4	10603	6463	41	185	0.623872	0.621294	0.818584	0.0278279	0.80446
K562	chr19	chr3	19490	8886	105	302	0.687628	0.686848	0.742015	0.032869	0.778209
K562	chr19	chr2	32957	12113	109	338	0.731485	0.73124	0.756152	0.0271464	0.813339
K562	chr19	chr1	69994	20465	199	542	0.773421	0.773765	0.731444	0.0258009	0.831866
K562	chr18	chrX	11627	3257	50	109	0.780164	0.781174	0.685535	0.0323827	0.803862
K562	chr18	chr22	50833	5053	111	67	0.907891	0.909584	0.376404	0.0130859	0.735285
K562	chr18	chr21	6680	1835	17	47	0.784124	0.784498	0.734375	0.0249734	0.852945
K562	chr18	chr20	23657	4671	95	127	0.833065	0.83511	0.572072	0.0264694	0.789484
K562	chr18	chr19	35537	8342	81	135	0.808981	0.809886	0.625	0.0159254	0.788488
K562	chr18	chr17	29751	8800	83	212	0.771328	0.771731	0.718644	0.0235242	0.810189
K562	chr18	chr16	19808	6019	77	171	0.766213	0.766949	0.689516	0.0276252	0.79057
K562	chr18	chr15	13717	5178	66	159	0.725732	0.725959	0.706667	0.029792	0.781098
K562	chr18	chr14	14514	3404	47	95	0.808915	0.810023	0.669014	0.0271506	0.821786
K562	chr18	chr13	4432	1963	19	61	0.6939	0.693041	0.7625	0.0301383	0.783467
K562	chr18	chr12	20602	7542	104	192	0.731153	0.732021	0.648649	0.0248254	0.757695
K562	chr18	chr11	25454	9101	115	289	0.736377	0.736623	0.715347	0.0307774	0.786447
K562	chr18	chr10	26619	6425	73	176	0.804824	0.805562	0.706827	0.0266626	0.839909
K562	chr18	chr9	17819	5181	110	160	0.772626	0.774739	0.592593	0.0299569	0.740554
K562	chr18	chr8	16537	6333	64	187	0.723325	0.723087	0.74502	0.028681	0.807976
K562	chr18	chr7	24438	8015	86	250	0.752935	0.753027	0.744048	0.030248	0.817977
K562	chr18	chr6	37355	10267	156	289	0.783157	0.784406	0.649438	0.0273778	0.789306
K562	chr18	chr5	23413	7159	87	245	0.765532	0.765831	0.737952	0.0330902	0.820266
K562	chr18	chr4	11553	5513	52	174	0.678175	0.67696	0.769912	0.0305961	0.801585
K562	chr18	chr3	20710	7666	131	276	0.729111	0.729842	0.678133	0.034752	0.765533
K562	chr18	chr2	34247	10823	141	306	0.759123	0.759862	0.684564	0.0274957	0.784713
K562	chr18	chr1	71318	19141	229	512	0.78761	0.788401	0.690958	0.026052	0.81202
K562	chr17	chrX	11323	3561	37	122	0.760819	0.76075	0.767296	0.0331252	0.814343
K562	chr17	chr22	52652	3234	115	63	0.940265	0.942132	0.353933	0.0191083	0.793645
K562	chr17	chr21	6607	1908	13	51	0.776081	0.775925	0.796875	0.0260337	0.869545
K562	chr17	chr20	24328	4000	96	126	0.856532	0.858797	0.567568	0.0305381	0.807184
K562	chr17	chr19	37682	6197	80	136	0.857648	0.858771	0.62963	0.0214748	0.824976
K562	chr17	chr18	5473	2780	19	72	0.664549	0.663153	0.791209	0.0252454	0.807121
K562	chr17	chr16	20056	5771	68	180	0.776069	0.776552	0.725806	0.030247	0.819405
K562	chr17	chr15	13395	5500	52	173	0.709623	0.708918	0.768889	0.0304953	0.806076
K562	chr17	chr14	14148	3770	36	106	0.789258	0.789597	0.746479	0.0273478	0.851744
K562	chr17	chr13	3638	2757	9	71	0.572819	0.568882	0.8875	0.0251061	0.83799
K562	chr17	chr12	20965	7179	83	213	0.744655	0.744919	0.719595	0.0288149	0.796967
K562	chr17	chr11	25711	8844	84	320	0.744615	0.74406	0.792079	0.0349192	0.827454
K562	chr17	chr10	26159	6885	62	187	0.791338	0.791641	0.751004	0.0264423	0.866962
K562	chr17	chr9	17728	5272	96	174	0.769317	0.770783	0.644444	0.0319501	0.779117
K562	chr17	chr8	15563	7307	47	204	0.681934	0.680498	0.812749	0.0271602	0.829053
K562	chr17	chr7	24667	7786	74	262	0.760285	0.760084	0.779762	0.0325547	0.846418
K562	chr17	chr6	39119	8503	157	288	0.819835	0.821448	0.647191	0.0327608	0.806554
K562	chr17	chr5	23063	7509	81	251	0.754401	0.754383	0.756024	0.0323454	0.824299
K562	chr17	chr4	10461	6605	35	191	0.616007	0.612973	0.845133	0.0281048	0.80909
K562	chr17	chr3	19993	8383	106	301	0.705069	0.704574	0.739558	0.0346614	0.795064
K562	chr17	chr2	33893	11177	133	314	0.751521	0.752008	0.702461	0.0273257	0.803285
K562	chr17	chr1	74317	16142	243	498	0.82034	0.821555	0.672065	0.0299279	0.831413
K562	chr16	chrX	11855	3029	57	102	0.794855	0.796493	0.641509	0.0325775	0.783255
K562	chr16	chr22	50878	5008	122	56	0.908497	0.910389	0.314607	0.0110585	0.722338
K562	chr16	chr21	6614	1901	12	52	0.777014	0.776747	0.8125	0.0266257	0.864916
K562	chr16	chr20	24371	3957	106	116	0.857688	0.860315	0.522523	0.0284802	0.797334
K562	chr16	chr19	36557	7322	78	138	0.832181	0.833132	0.638889	0.0184987	0.809892
K562	chr16	chr18	6454	1799	29	62	0.78092	0.782019	0.681319	0.0333154	0.802318
K562	chr16	chr17	30444	8107	90	205	0.788987	0.789707	0.694915	0.0246631	0.823395
K562	chr16	chr15	13936	4959	67	158	0.737134	0.73755	0.702222	0.0308775	0.794134
K562	chr16	chr14	14688	3230	49	93	0.818439	0.819734	0.65493	0.0279868	0.794192
K562	chr16	chr13	4296	2099	13	67	0.673822	0.671775	0.8375	0.0309326	0.837594
K562	chr16	chr12	21506	6638	103	193	0.762975	0.764142	0.652027	0.0282535	0.789132
K562	chr16	chr11	26102	8453	98	306	0.755399	0.755375	0.757426	0.0349355	0.814798
K562	chr16	chr10	26393	6651	67	182	0.798216	0.798723	0.730924	0.0266354	0.842896
K562	chr16	chr9	18423	4577	110	160	0.798582	0.801	0.592593	0.0337767	0.764442
K562	chr16	chr8	16242	6628	55	196	0.710955	0.710188	0.780876	0.0287222	0.812518
K562	chr16	chr7	25085	7368	94	242	0.772424	0.772964	0.720238	0.0318003	0.81574
K562	chr16	chr6	39852	7770	187	258	0.83446	0.83684	0.579775	0.0321375	0.778834
K562	chr16	chr5	23397	7175	95	237	0.764755	0.765308	0.713855	0.0319752	0.818001
K562	chr16	chr4	11431	5635	52	174	0.67112	0.669811	0.769912	0.0299535	0.797059
K562	chr16	chr3	21207	7169	135	272	0.746239	0.747357	0.668305	0.0365542	0.769591
K562	chr16	chr2	35050	10020	136	311	0.776875	0.777679	0.695749	0.0301036	0.796428
K562	chr16	chr1	73993	16466	249	492	0.816721	0.817973	0.663968	0.0290129	0.810192
K562	chr15	chrX	12431	2453	60	99	0.832946	0.835192	0.622642	0.0387931	0.7927
K562	chr15	chr22	53621	2265	124	54	0.957388	0.959471	0.303371	0.0232859	0.766423
K562	chr15	chr21	7440	1075	23	41	0.872013	0.873752	0.640625	0.0367384	0.848553
K562	chr15	chr20	25293	3035	124	98	0.889352	0.892862	0.441441	0.0312799	0.796059
K562	chr15	chr19	39047	4832	104	112	0.88806	0.889879	0.518519	0.0226537	0.80215
K562	chr15	chr18	6818	1435	36	55	0.823706	0.826124	0.604396	0.0369128	0.787664
K562	chr15	chr17	32709	5842	107	188	0.846857	0.84846	0.637288	0.0311774	0.824
K562	chr15	chr16	21340	4487	89	159	0.824506	0.826267	0.641129	0.034223	0.801179
K562	chr15	chr14	15404	2514	55	87	0.857752	0.859694	0.612676	0.0334487	0.816253
K562	chr15	chr13	4810	1585	22	58	0.751815	0.75215	0.725	0.0353013	0.823023
K562	chr15	chr12	22839	5305	121	175	0.809212	0.811505	0.591216	0.0319343	0.776458
K562	chr15	chr11	27667	6888	127	277	0.799336	0.800666	0.685644	0.0386602	0.812552
K562	chr15	chr10	28446	4598	81	168	0.85946	0.860852	0.674699	0.0352497	0.850343
K562	chr15	chr9	19700	3300	143	127	0.852041	0.856522	0.47037	0.0370587	0.747215
K562	chr15	chr8	17428	5442	70	181	0.761602	0.762046	0.721116	0.0321892	0.816147
K562	chr15	chr7	27205	5248	121	215	0.836256	0.838289	0.639881	0.0393557	0.819239
K562	chr15	chr6	41921	5701	199	246	0.877255	0.880286	0.552809	0.0413654	0.783147
K562	chr15	chr5	25109	5463	108	224	0.819732	0.821307	0.674699	0.0393881	0.819277
K562	chr15	chr4	12590	4476	64	162	0.737451	0.737724	0.716814	0.0349288	0.792927
K562	chr15	chr3	23218	5158	185	222	0.81437	0.818227	0.545455	0.0412639	0.769073
K562	chr15	chr2	37314	7756	178	269	0.825691	0.827912	0.60179	0.0335202	0.808837
K562	chr15	chr1	78920	11539	304	437	0.870143	0.872439	0.589744	0.0364896	0.824497
K562	chr14	chrX	12298	2586	53	106	0.82457	0.826256	0.666667	0.0393759	0.815731
K562	chr14	chr22	53725	2161	126	52	0.959207	0.961332	0.292135	0.0234975	0.792799
K562	chr14	chr21	7076	1439	23	41	0.829584	0.831004	0.640625	0.0277027	0.803997
K562	chr14	chr20	25084	3244	122	100	0.882102	0.885484	0.45045	0.0299043	0.798552
K562	chr14	chr19	38862	5017	105	111	0.883842	0.885663	0.513889	0.0216459	0.814058
K562	chr14	chr18	6397	1856	26	65	0.774449	0.775112	0.714286	0.0338365	0.818267
K562	chr14	chr17	32322	6229	105	190	0.836946	0.838422	0.644068	0.0295996	0.836482
K562	chr14	chr16	21340	4487	97	151	0.824199	0.826267	0.608871	0.0325571	0.785203
K562	chr14	chr15	14466	4429	65	160	0.764958	0.765599	0.711111	0.034866	0.794738
K562	chr14	chr13	4635	1760	17	63	0.72556	0.724785	0.7875	0.0345584	0.828316
K562	chr14	chr12	21968	6176	110	186	0.778973	0.780557	0.628378	0.0292361	0.777604
K562	chr14	chr11	27384	7171	132	272	0.791098	0.792476	0.673267	0.0365444	0.809221
K562	chr14	chr10	27829	5215	83	166	0.840867	0.84218	0.666667	0.0308493	0.8672
K562	chr14	chr9	19138	3862	112	158	0.829222	0.832087	0.585185	0.0393035	0.7716
K562	chr14	chr8	17593	5277	85	166	0.76809	0.769261	0.661355	0.0304979	0.80086
K562	chr14	chr7	26750	5703	107	229	0.822806	0.824269	0.681548	0.0386042	0.826384
K562	chr14	chr6	41131	6491	186	259	0.86109	0.863697	0.582022	0.0383704	0.784604
K562	chr14	chr5	24835	5737	107	225	0.810898	0.812345	0.677711	0.037739	0.813455
K562	chr14	chr4	12434	4632	67	159	0.728256	0.728583	0.70354	0.0331872	0.798004
K562	chr14	chr3	21882	6494	154	253	0.76903	0.771145	0.621622	0.0374981	0.784362
K562	chr14	chr2	36388	8682	156	291	0.805831	0.807366	0.651007	0.0324306	0.803566
K562	chr14	chr1	77672	12787	318	423	0.856305	0.858643	0.57085	0.0320212	0.809342
K562	chr13	chrX	12272	2612	53	106	0.822841	0.82451	0.666667	0.0389993	0.791685
K562	chr13	chr22	54545	1341	136	42	0.973655	0.976005	0.235955	0.0303688	0.742532
K562	chr13	chr21	7757	758	36	28	0.907448	0.910981	0.4375	0.0356234	0.845005
K562	chr13	chr20	25080	3248	140	82	0.881331	0.885343	0.369369	0.0246246	0.767495
K562	chr13	chr19	39489	4390	128	88	0.897539	0.899952	0.407407	0.0196516	0.786802
K562	chr13	chr18	6501	1752	30	61	0.786433	0.787714	0.67033	0.0336459	0.774956
K562	chr13	chr17	33764	4787	144	151	0.873063	0.875827	0.511864	0.0305792	0.796079
K562	chr13	chr16	21850	3977	118	130	0.842953	0.846014	0.524194	0.0316533	0.791502
K562	chr13	chr15	15102	3793	87	138	0.797071	0.799259	0.613333	0.0351056	0.7825
K562	chr13	chr14	14958	2960	54	88	0.833112	0.834803	0.619718	0.0288714	0.799709
K562	chr13	chr12	23454	4690	134	162	0.83038	0.833357	0.547297	0.0333883	0.771173
K562	chr13	chr11	28465	6090	156	248	0.821334	0.823759	0.613861	0.0391291	0.809183
K562	chr13	chr10	28223	4821	83	166	0.852702	0.854104	0.666667	0.0332865	0.840003
K562	chr13	chr9	19454	3546	139	131	0.841642	0.845826	0.485185	0.0356269	0.749927
K562	chr13	chr8	17631	5239	76	175	0.770122	0.770923	0.697211	0.0323236	0.806581
K562	chr13	chr7	27577	4876	132	204	0.847266	0.849752	0.607143	0.0401575	0.80831
K562	chr13	chr6	42142	5480	215	230	0.88152	0.884927	0.516854	0.0402802	0.766705
K562	chr13	chr5	25159	5413	130	202	0.820638	0.822943	0.608434	0.0359751	0.808985
K562	chr13	chr4	12254	4812	66	160	0.717904	0.718036	0.707965	0.0321802	0.788742
K562	chr13	chr3	23170	5206	185	222	0.812702	0.816535	0.545455	0.040899	0.762664
K562	chr13	chr2	37109	7961	180	267	0.821144	0.823364	0.597315	0.0324502	0.793394
K562	chr13	chr1	79177	11282	345	396	0.872511	0.875281	0.534413	0.0339099	0.795986
K562	chr12	chrX	11728	3156	54	105	0.786612	0.78796	0.660377	0.0321987	0.793812
K562	chr12	chr22	54157	1729	133	45	0.966788	0.969062	0.252809	0.0253664	0.773284
K562	chr12	chr21	7369	1146	17	47	0.864436	0.865414	0.734375	0.0393965	0.886481
K562	chr12	chr20	25850	2478	137	85	0.908406	0.912525	0.382883	0.0331643	0.750128
K562	chr12	chr19	40155	3724	105	111	0.913165	0.91513	0.513889	0.0289439	0.828248
K562	chr12	chr18	6020	2233	30	61	0.728787	0.729432	0.67033	0.0265911	0.777669
K562	chr12	chr17	32810	5741	117	178	0.849199	0.85108	0.60339	0.0300726	0.81448
K562	chr12	chr16	21573	4254	90	158	0.833404	0.835289	0.637097	0.0358114	0.797981
K562	chr12	chr15	14786	4109	85	140	0.780649	0.782535	0.622222	0.0329489	0.779914
K562	chr12	chr14	14613	3305	37	105	0.81495	0.815549	0.739437	0.0307918	0.841391
K562	chr12	chr13	3995	2400	10	70	0.627799	0.624707	0.875	0.0283401	0.806928
K562	chr12	chr11	28116	6439	126	278	0.812209	0.813659	0.688119	0.0413875	0.835822
K562	chr12	chr10	26809	6235	72	177	0.810561	0.811312	0.710843	0.0276045	0.840278
K562	chr12	chr9	18982	4018	104	166	0.822862	0.825304	0.614815	0.039675	0.775991
K562	chr12	chr8	17151	5719	67	184	0.749751	0.749934	0.733068	0.0311706	0.814693
K562	chr12	chr7	26186	6267	92	244	0.806063	0.80689	0.72619	0.037475	0.820099
K562	chr12	chr6	41337	6285	175	270	0.865604	0.868023	0.606742	0.0411899	0.786379
K562	chr12	chr5	24132	6440	108	224	0.788118	0.78935	0.674699	0.0336134	0.810503
K562	chr12	chr4	11518	5548	47	179	0.67644	0.674909	0.792035	0.0312555	0.809113
K562	chr12	chr3	21466	6910	131	276	0.755376	0.756484	0.678133	0.038408	0.782319
K562	chr12	chr2	35922	9148	162	285	0.795461	0.797027	0.637584	0.0302131	0.783978
K562	chr12	chr1	78500	11959	331	410	0.865241	0.867796	0.553306	0.0331474	0.798759
K562	chr11	chrX	12479	2405	54	105	0.836535	0.838417	0.660377	0.0418327	0.819022
K562	chr11	chr22	54361	1525	134	44	0.970409	0.972712	0.247191	0.0280433	0.820933
K562	chr11	chr21	7360	1155	18	46	0.863271	0.864357	0.71875	0.0383014	0.879039
K562	chr11	chr20	26080	2248	128	94	0.916778	0.920644	0.423423	0.0401366	0.813975
K562	chr11	chr19	40161	3718	105	111	0.913301	0.915267	0.513889	0.0289893	0.846333
K562	chr11	chr18	6533	1720	26	65	0.790748	0.791591	0.714286	0.0364146	0.817273
K562	chr11	chr17	33456	5095	110	185	0.866009	0.867837	0.627119	0.0350379	0.836839
K562	chr11	chr16	21984	3843	90	158	0.849166	0.851202	0.637097	0.0394901	0.821187
K562	chr11	chr15	15109	3786	78	147	0.797908	0.79963	0.653333	0.037376	0.806291
K562	chr11	chr14	15460	2458	52	90	0.861019	0.86282	0.633803	0.0353218	0.846294
K562	chr11	chr13	4648	1747	16	64	0.727722	0.726818	0.8	0.0353396	0.836693
K562	chr11	chr12	23465	4679	103	193	0.831857	0.833748	0.652027	0.0396141	0.813825
K562	chr11	chr10	28241	4803	73	176	0.853543	0.854648	0.706827	0.0353485	0.872161
K562	chr11	chr9	19591	3409	126	144	0.848088	0.851783	0.533333	0.0405291	0.759022
K562	chr11	chr8	17808	5062	67	184	0.778167	0.778662	0.733068	0.0350743	0.841748
K562	chr11	chr7	27156	5297	99	237	0.835433	0.836779	0.705357	0.0428262	0.837964
K562	chr11	chr6	42186	5436	192	253	0.882913	0.885851	0.568539	0.0444718	0.799217
K562	chr11	chr5	25105	5467	108	224	0.819603	0.821176	0.674699	0.0393604	0.833488
K562	chr11	chr4	12334	4732	54	172	0.723225	0.722724	0.761062	0.0350734	0.822577
K562	chr11	chr3	22857	5519	154	253	0.802904	0.805505	0.621622	0.0438323	0.795107
K562	chr11	chr2	37471	7599	157	290	0.829602	0.831396	0.64877	0.03676	0.825784
K562	chr11	chr1	79188	11271	303	438	0.873092	0.875402	0.591093	0.0374071	0.829316
K562	chr10	chrX	11463	3421	41	118	0.76986	0.770156	0.742138	0.0333428	0.809419
K562	chr10	chr22	54322	1564	134	44	0.969713	0.972014	0.247191	0.0273632	0.796417
K562	chr10	chr21	7301	1214	23	41	0.855811	0.857428	0.640625	0.0326693	0.864679
K562	chr10	chr20	25421	2907	117	105	0.894081	0.897381	0.472973	0.0348606	0.812515
K562	chr10	chr19	38658	5221	95	121	0.879442	0.881014	0.560185	0.0226507	0.810328
K562	chr10	chr18	5890	2363	29	62	0.713327	0.71368	0.681319	0.025567	0.787701
K562	chr10	chr17	32186	6365	104	191	0.833471	0.834894	0.647458	0.0291336	0.817615
K562	chr10	chr16	20718	5109	88	160	0.80069	0.802184	0.645161	0.0303663	0.79179
K562	chr10	chr15	13879	5016	68	157	0.7341	0.734533	0.697778	0.0303499	0.786165
K562	chr10	chr14	14455	3463	44	98	0.805814	0.806731	0.690141	0.0275204	0.840028
K562	chr10	chr13	3938	2457	6	74	0.619614	0.615794	0.925	0.0292375	0.862917
K562	chr10	chr12	21914	6230	98	198	0.777496	0.778638	0.668919	0.0308027	0.788692
K562	chr10	chr11	26704	7851	120	284	0.77199	0.772797	0.70297	0.0349109	0.81155
K562	chr10	chr9	18797	4203	111	159	0.814611	0.817261	0.588889	0.0364512	0.776827
K562	chr10	chr8	15663	7207	62	189	0.68561	0.684871	0.752988	0.0255544	0.80494
K562	chr10	chr7	25161	7292	93	243	0.774772	0.775306	0.723214	0.0322495	0.825562
K562	chr10	chr6	40805	6817	179	266	0.854453	0.856852	0.597753	0.0375547	0.800365
K562	chr10	chr5	23264	7308	101	231	0.760258	0.760958	0.695783	0.0306407	0.801728
K562	chr10	chr4	10644	6422	45	181	0.626012	0.623696	0.800885	0.0274118	0.794594
K562	chr10	chr3	21642	6734	149	258	0.760866	0.762687	0.633907	0.0368993	0.774918
K562	chr10	chr2	34305	10765	139	308	0.760441	0.761149	0.689038	0.0278154	0.803083
K562	chr10	chr1	74775	15684	272	469	0.825044	0.826618	0.632928	0.0290349	0.820315
K562	chr9	chrX	11374	3510	45	114	0.763677	0.764176	0.716981	0.031457	0.78515
K562	chr9	chr22	52853	3033	125	53	0.943672	0.945729	0.297753	0.0171743	0.736608
K562	chr9	chr21	7137	1378	25	39	0.836461	0.838168	0.609375	0.0275229	0.847809
K562	chr9	chr20	24492	3836	107	115	0.861891	0.864586	0.518018	0.0291066	0.797672
K562	chr9	chr19	37541	6338	93	123	0.854156	0.855557	0.569444	0.0190373	0.790316
K562	chr9	chr18	5857	2396	26	65	0.709732	0.709681	0.714286	0.026412	0.791899
K562	chr9	chr17	31740	6811	98	197	0.822144	0.823325	0.667797	0.0281107	0.807705
K562	chr9	chr16	20530	5297	84	164	0.793634	0.794905	0.66129	0.0300311	0.799498
K562	chr9	chr15	14280	4615	68	157	0.755073	0.755755	0.697778	0.0329003	0.785234
K562	chr9	chr14	14322	3596	34	108	0.799003	0.799308	0.760563	0.0291577	0.837989
K562	chr9	chr13	3913	2482	11	69	0.614981	0.611884	0.8625	0.0270482	0.819898
K562	chr9	chr12	21323	6821	88	208	0.757068	0.757639	0.702703	0.0295917	0.795063
K562	chr9	chr11	25901	8654	97	307	0.749678	0.749559	0.759901	0.0342596	0.811259
K562	chr9	chr10	26251	6793	61	188	0.794131	0.794426	0.75502	0.0269302	0.865975
K562	chr9	chr8	15946	6924	58	193	0.698023	0.697245	0.768924	0.0271182	0.810291
K562	chr9	chr7	24941	7512	78	258	0.76852	0.768527	0.767857	0.0332046	0.841708
K562	chr9	chr6	39477	8145	158	287	0.827262	0.828966	0.644944	0.034037	0.799329
K562	chr9	chr5	22946	7626	87	245	0.750421	0.750556	0.737952	0.0311269	0.804711
K562	chr9	chr4	11020	6046	46	180	0.647698	0.645728	0.79646	0.028911	0.804222
K562	chr9	chr3	20651	7725	127	280	0.7272	0.727763	0.687961	0.0349781	0.777035
K562	chr9	chr2	33408	11662	142	305	0.740668	0.741247	0.682327	0.0254868	0.797177
K562	chr9	chr1	74262	16197	258	483	0.819572	0.820947	0.651822	0.0289568	0.812449
K562	chr8	chrX	12273	2611	52	107	0.822974	0.824577	0.672956	0.0393672	0.805476
K562	chr8	chr22	53210	2676	127	51	0.950004	0.952117	0.286517	0.0187019	0.770371
K562	chr8	chr21	7260	1255	19	45	0.851498	0.852613	0.703125	0.0346154	0.858832
K562	chr8	chr20	25382	2946	114	108	0.89282	0.896004	0.486486	0.0353635	0.812054
K562	chr8	chr19	38633	5246	100	116	0.878762	0.880444	0.537037	0.0216337	0.821349
K562	chr8	chr18	6475	1778	31	60	0.783198	0.784563	0.659341	0.0326442	0.808762
K562	chr8	chr17	32610	5941	109	186	0.844257	0.845892	0.630508	0.0303574	0.822155
K562	chr8	chr16	21580	4247	95	153	0.83348	0.83556	0.616935	0.0347727	0.806004
K562	chr8	chr15	15034	3861	79	146	0.793933	0.79566	0.648889	0.0364362	0.787278
K562	chr8	chr14	15251	2667	51	91	0.849502	0.851155	0.640845	0.0329949	0.836055
K562	chr8	chr13	4578	1817	19	61	0.716448	0.715872	0.7625	0.0324814	0.83229
K562	chr8	chr12	22625	5519	109	187	0.80211	0.803901	0.631757	0.0327725	0.781285
K562	chr8	chr11	27747	6808	122	282	0.801768	0.802981	0.69802	0.0397743	0.818756
K562	chr8	chr10	28220	4824	79	170	0.852732	0.854013	0.682731	0.0340408	0.86647
K562	chr8	chr9	19074	3926	121	149	0.826085	0.829304	0.551852	0.0365644	0.765261
K562	chr8	chr7	26795	5658	94	242	0.824575	0.825656	0.720238	0.0410169	0.83781
K562	chr8	chr6	40711	6911	168	277	0.852726	0.854878	0.622472	0.0385364	0.819436
K562	chr8	chr5	24947	5625	104	228	0.814619	0.816008	0.686747	0.0389544	0.834878
K562	chr8	chr4	12636	4430	66	160	0.739995	0.74042	0.707965	0.0348584	0.800663
K562	chr8	chr3	22501	5875	150	257	0.790675	0.792959	0.63145	0.0419113	0.780406
K562	chr8	chr2	36814	8256	167	280	0.814948	0.816818	0.626398	0.0328022	0.804777
K562	chr8	chr1	77386	13073	289	452	0.853487	0.855481	0.609987	0.0334196	0.817555
K562	chr7	chrX	11613	3271	44	115	0.779632	0.780234	0.72327	0.0339634	0.795256
K562	chr7	chr22	53492	2394	130	48	0.95498	0.957163	0.269663	0.019656	0.748076
K562	chr7	chr21	7174	1341	24	40	0.840891	0.842513	0.625	0.0289645	0.848561
K562	chr7	chr20	24565	3763	109	113	0.864378	0.867163	0.509009	0.0291538	0.809065
K562	chr7	chr19	37040	6839	85	131	0.842975	0.84414	0.606481	0.0187948	0.809849
K562	chr7	chr18	6687	1566	36	55	0.808006	0.810251	0.604396	0.0339297	0.793948
K562	chr7	chr17	31327	7224	98	197	0.811512	0.812612	0.667797	0.0265463	0.818562
K562	chr7	chr16	20944	4883	90	158	0.809281	0.810934	0.637097	0.031343	0.803159
K562	chr7	chr15	14457	4438	71	154	0.764174	0.765123	0.684444	0.0335366	0.795792
K562	chr7	chr14	14774	3144	42	100	0.823588	0.824534	0.704225	0.0308261	0.836651
K562	chr7	chr13	4127	2268	13	67	0.647722	0.645348	0.8375	0.0286938	0.837989
K562	chr7	chr12	21783	6361	94	202	0.773031	0.773984	0.682432	0.0307786	0.787682
K562	chr7	chr11	26869	7686	103	301	0.777196	0.777572	0.74505	0.0376862	0.815646
K562	chr7	chr10	26848	6196	59	190	0.812123	0.812492	0.763052	0.0297526	0.873086
K562	chr7	chr9	19321	3679	118	152	0.836829	0.840043	0.562963	0.0396763	0.789268
K562	chr7	chr8	16980	5890	64	187	0.742485	0.742457	0.74502	0.0307718	0.824921
K562	chr7	chr6	40087	7535	167	278	0.839765	0.841775	0.624719	0.0355817	0.801646
K562	chr7	chr5	24057	6515	95	237	0.786112	0.786897	0.713855	0.0351007	0.812449
K562	chr7	chr4	11505	5561	48	178	0.67563	0.674147	0.787611	0.0310159	0.7986
K562	chr7	chr3	22137	6239	147	260	0.778133	0.780131	0.638821	0.0400062	0.784077
K562	chr7	chr2	35029	10041	147	300	0.776172	0.777213	0.671141	0.0290107	0.798462
K562	chr7	chr1	74655	15804	253	488	0.823936	0.825291	0.65857	0.0299534	0.820593
K562	chr6	chrX	11190	3694	34	125	0.752177	0.751814	0.786164	0.0327311	0.817812
K562	chr6	chr22	53709	2177	128	50	0.958886	0.961046	0.280899	0.0224517	0.74674
K562	chr6	chr21	6825	1690	16	48	0.801142	0.801527	0.75	0.027618	0.843237
K562	chr6	chr20	24588	3740	112	110	0.865079	0.867975	0.495495	0.0285714	0.801149
K562	chr6	chr19	38226	5653	92	124	0.869713	0.871168	0.574074	0.0214644	0.802334
K562	chr6	chr18	6033	2220	28	63	0.730585	0.731007	0.692308	0.0275953	0.802512
K562	chr6	chr17	32174	6377	102	193	0.833213	0.834583	0.654237	0.029376	0.822071
K562	chr6	chr16	20504	5323	88	160	0.792483	0.793898	0.645161	0.0291811	0.798212
K562	chr6	chr15	13280	5615	62	163	0.703086	0.702831	0.724444	0.0282105	0.784456
K562	chr6	chr14	14294	3624	36	106	0.797342	0.797745	0.746479	0.0284182	0.832161
K562	chr6	chr13	3864	2531	9	71	0.607722	0.604222	0.8875	0.0272867	0.827013
K562	chr6	chr12	21106	7038	84	212	0.749578	0.749929	0.716216	0.0292414	0.79018
K562	chr6	chr11	25773	8782	97	307	0.746017	0.745854	0.759901	0.0337771	0.814218
K562	chr6	chr10	26199	6845	58	191	0.792659	0.792852	0.767068	0.0271461	0.872856
K562	chr6	chr9	18259	4741	105	165	0.791749	0.79387	0.611111	0.0336323	0.77156
K562	chr6	chr8	15637	7233	45	206	0.685221	0.683734	0.820717	0.0276919	0.833364
K562	chr6	chr7	24528	7925	76	260	0.755985	0.755801	0.77381	0.0317654	0.837533
K562	chr6	chr5	22744	7828	77	255	0.744208	0.743949	0.768072	0.0315477	0.823343
K562	chr6	chr4	10258	6808	42	184	0.603863	0.601078	0.814159	0.0263158	0.798346
K562	chr6	chr3	20218	8158	112	295	0.712678	0.712504	0.724816	0.0348989	0.777673
K562	chr6	chr2	33905	11165	120	327	0.752071	0.752274	0.731544	0.0284546	0.807768
K562	chr6	chr1	74130	16329	252	489	0.818191	0.819487	0.659919	0.029076	0.813036
K562	chr5	chrX	11906	2978	47	112	0.79891	0.799919	0.704403	0.036246	0.804925
K562	chr5	chr22	51522	4364	115	63	0.920109	0.921912	0.353933	0.0142309	0.759763
K562	chr5	chr21	6871	1644	19	45	0.806155	0.806929	0.703125	0.026643	0.855091
K562	chr5	chr20	24426	3902	98	124	0.859895	0.862256	0.558559	0.0307998	0.827543
K562	chr5	chr19	36100	7779	74	142	0.821907	0.822717	0.657407	0.017927	0.815699
K562	chr5	chr18	6434	1819	27	64	0.778763	0.779595	0.703297	0.0339883	0.820254
K562	chr5	chr17	31011	7540	86	209	0.803686	0.804415	0.708475	0.0269712	0.823456
K562	chr5	chr16	20493	5334	75	173	0.79256	0.793472	0.697581	0.0314146	0.807827
K562	chr5	chr15	14205	4690	58	167	0.751674	0.751786	0.742222	0.0343834	0.797722
K562	chr5	chr14	14863	3055	50	92	0.828073	0.829501	0.647887	0.0292342	0.818954
K562	chr5	chr13	4476	1919	14	66	0.701467	0.699922	0.825	0.0332494	0.830955
K562	chr5	chr12	21674	6470	106	190	0.768776	0.770111	0.641892	0.0285285	0.780521
K562	chr5	chr11	26083	8472	97	307	0.754884	0.754826	0.759901	0.0349698	0.81994
K562	chr5	chr10	26923	6121	64	185	0.814225	0.814762	0.742972	0.0293371	0.858113
K562	chr5	chr9	18616	4384	117	153	0.806575	0.809391	0.566667	0.0337227	0.743445
K562	chr5	chr8	16571	6299	56	195	0.725142	0.724574	0.776892	0.0300277	0.832076
K562	chr5	chr7	25403	7050	91	245	0.782214	0.782763	0.729167	0.0335846	0.823351
K562	chr5	chr6	39434	8188	162	283	0.826284	0.828063	0.635955	0.0334081	0.798689
K562	chr5	chr4	11502	5564	43	183	0.675746	0.673972	0.809735	0.0318427	0.819571
K562	chr5	chr3	21721	6655	135	272	0.764097	0.765471	0.668305	0.0392666	0.783094
K562	chr5	chr2	35371	9699	140	307	0.783839	0.784801	0.686801	0.0306816	0.809319
K562	chr5	chr1	74107	16352	234	507	0.818136	0.819233	0.684211	0.030073	0.821646
K562	chr4	chrX	13042	1842	61	98	0.873496	0.876243	0.616352	0.0505155	0.822773
K562	chr4	chr22	53995	1891	132	46	0.963916	0.966163	0.258427	0.0237481	0.791056
K562	chr4	chr21	7634	881	22	42	0.894743	0.896536	0.65625	0.0455038	0.85681
K562	chr4	chr20	26018	2310	129	93	0.914571	0.918455	0.418919	0.0387016	0.806773
K562	chr4	chr19	38778	5101	106	110	0.881914	0.883748	0.509259	0.0211092	0.809229
K562	chr4	chr18	7234	1019	41	50	0.872963	0.87653	0.549451	0.0467727	0.807887
K562	chr4	chr17	33749	4802	126	169	0.87314	0.875438	0.572881	0.0339972	0.819763
K562	chr4	chr16	22466	3361	112	136	0.866807	0.869865	0.548387	0.0388905	0.800424
K562	chr4	chr15	15891	3004	97	128	0.837814	0.841016	0.568889	0.0408685	0.778794
K562	chr4	chr14	15926	1992	79	63	0.885327	0.888827	0.443662	0.0306569	0.816787
K562	chr4	chr13	5210	1185	30	50	0.812355	0.814699	0.625	0.0404858	0.819982
K562	chr4	chr12	24048	4096	139	157	0.85109	0.854463	0.530405	0.0369151	0.775294
K562	chr4	chr11	28825	5730	150	254	0.831803	0.834177	0.628713	0.0424465	0.818567
K562	chr4	chr10	29502	3542	96	153	0.890728	0.89281	0.614458	0.0414073	0.8481
K562	chr4	chr9	20485	2515	147	123	0.885604	0.890652	0.455556	0.0466262	0.746839
K562	chr4	chr8	18544	4326	86	165	0.809178	0.810844	0.657371	0.0367401	0.814984
K562	chr4	chr7	28348	4105	137	199	0.870627	0.873509	0.592262	0.0462361	0.81853
K562	chr4	chr6	42871	4751	212	233	0.896748	0.900235	0.523596	0.0467496	0.795808
K562	chr4	chr5	26087	4485	128	204	0.850731	0.853297	0.614458	0.0435061	0.82564
K562	chr4	chr3	24521	3855	210	197	0.858771	0.864146	0.484029	0.048618	0.774795
K562	chr4	chr2	38758	6312	190	257	0.857152	0.859951	0.574944	0.0391232	0.800933
K562	chr4	chr1	80578	9881	347	394	0.887851	0.890768	0.531714	0.0383455	0.812848
K562	chr3	chrX	12159	2725	46	113	0.815795	0.816917	0.710692	0.0398168	0.822696
K562	chr3	chr22	53967	1919	128	50	0.963488	0.965662	0.280899	0.0253936	0.785348
K562	chr3	chr21	7400	1115	24	40	0.867234	0.869055	0.625	0.034632	0.85053
K562	chr3	chr20	25606	2722	119	103	0.90049	0.903911	0.463964	0.0364602	0.821687
K562	chr3	chr19	39023	4856	98	118	0.887652	0.889332	0.546296	0.0237234	0.822307
K562	chr3	chr18	6925	1328	40	51	0.83605	0.839089	0.56044	0.0369833	0.810789
K562	chr3	chr17	33605	4946	121	174	0.869562	0.871702	0.589831	0.0339844	0.83432
K562	chr3	chr16	21816	4011	97	151	0.842454	0.844697	0.608871	0.0362806	0.798744
K562	chr3	chr15	15085	3810	72	153	0.796967	0.798359	0.68	0.0386071	0.800361
K562	chr3	chr14	15004	2914	44	98	0.836213	0.83737	0.690141	0.0325365	0.856693
K562	chr3	chr13	4584	1811	16	64	0.717838	0.71681	0.8	0.0341333	0.835108
K562	chr3	chr12	22799	5345	108	188	0.808263	0.810084	0.635135	0.033978	0.801753
K562	chr3	chr11	27623	6932	121	283	0.798249	0.799392	0.700495	0.0392238	0.827142
K562	chr3	chr10	27827	5217	72	177	0.841138	0.84212	0.710843	0.0328142	0.87083
K562	chr3	chr9	19261	3739	115	155	0.834379	0.837435	0.574074	0.0398048	0.790519
K562	chr3	chr8	17628	5242	64	187	0.770512	0.770791	0.74502	0.0344446	0.84169
K562	chr3	chr7	26836	5617	102	234	0.825582	0.826919	0.696429	0.0399932	0.842924
K562	chr3	chr6	40930	6692	178	267	0.857075	0.859477	0.6	0.0383676	0.800116
K562	chr3	chr5	24951	5621	103	229	0.814781	0.816139	0.689759	0.0391453	0.832524
K562	chr3	chr4	12324	4742	55	171	0.722588	0.722138	0.756637	0.0348056	0.815772
K562	chr3	chr2	36503	8567	148	299	0.808533	0.809918	0.668904	0.0337243	0.818828
K562	chr3	chr1	77465	12994	280	461	0.854452	0.856355	0.622132	0.0342624	0.824251
K562	chr2	chrX	12513	2371	51	108	0.838995	0.840701	0.679245	0.043566	0.811544
K562	chr2	chr22	52232	3654	115	63	0.932773	0.934617	0.353933	0.0169492	0.77988
K562	chr2	chr21	6958	1557	19	45	0.816296	0.817146	0.703125	0.0280899	0.842814
K562	chr2	chr20	24868	3460	101	121	0.875271	0.877859	0.545045	0.0337894	0.836337
K562	chr2	chr19	37341	6538	88	128	0.849734	0.850999	0.592593	0.0192019	0.815595
K562	chr2	chr18	6807	1446	36	55	0.822387	0.824791	0.604396	0.0366422	0.825676
K562	chr2	chr17	32037	6514	95	200	0.829867	0.831029	0.677966	0.0297885	0.819444
K562	chr2	chr16	21301	4526	91	157	0.822934	0.824757	0.633065	0.0335255	0.80485
K562	chr2	chr15	14718	4177	71	154	0.777824	0.778936	0.684444	0.0355576	0.800634
K562	chr2	chr14	15430	2488	55	87	0.859192	0.861145	0.612676	0.0337864	0.833816
K562	chr2	chr13	4911	1484	22	58	0.767413	0.767944	0.725	0.0376135	0.834484
K562	chr2	chr12	22954	5190	116	180	0.813432	0.815591	0.608108	0.0335196	0.787901
K562	chr2	chr11	28020	6535	125	279	0.809491	0.810881	0.690594	0.0409451	0.828434
K562	chr2	chr10	28182	4862	66	183	0.851981	0.852863	0.73494	0.0362735	0.873145
K562	chr2	chr9	19521	3479	123	147	0.845208	0.848739	0.544444	0.0405405	0.757095
K562	chr2	chr8	17633	5237	62	189	0.770814	0.77101	0.752988	0.0348323	0.824319
K562	chr2	chr7	27094	5359	106	230	0.833328	0.834869	0.684524	0.0411523	0.83355
K562	chr2	chr6	40812	6810	176	269	0.854661	0.856999	0.604494	0.0379997	0.799099
K562	chr2	chr5	24559	6013	99	233	0.802226	0.803317	0.701807	0.0373039	0.826181
K562	chr2	chr4	12761	4305	62	164	0.747455	0.747744	0.725664	0.0366972	0.81598
K562	chr2	chr3	23011	5365	168	239	0.807768	0.810932	0.587224	0.0426481	0.779784
K562	chr2	chr1	76923	13536	284	457	0.848465	0.850363	0.616734	0.0326592	0.822394
K562	chr1	chrX	11616	3268	40	119	0.780097	0.780435	0.748428	0.0351343	0.816108
K562	chr1	chr22	51651	4235	107	71	0.922553	0.924221	0.398876	0.0164886	0.7755
K562	chr1	chr21	6662	1853	18	46	0.781909	0.782384	0.71875	0.0242233	0.83707
K562	chr1	chr20	24211	4117	91	131	0.852609	0.854667	0.59009	0.030838	0.816196
K562	chr1	chr19	35991	7888	68	148	0.819571	0.820233	0.685185	0.0184171	0.828671
K562	chr1	chr18	6359	1894	30	61	0.769415	0.770508	0.67033	0.031202	0.805499
K562	chr1	chr17	30053	8498	80	215	0.779179	0.779565	0.728814	0.0246758	0.833869
K562	chr1	chr16	20104	5723	80	168	0.77745	0.77841	0.677419	0.0285181	0.805969
K562	chr1	chr15	13617	5278	57	168	0.720973	0.720667	0.746667	0.0308483	0.804931
K562	chr1	chr14	14485	3433	45	97	0.80742	0.808405	0.683099	0.0274788	0.837025
K562	chr1	chr13	4198	2197	16	64	0.658224	0.65645	0.8	0.0283061	0.831588
K562	chr1	chr12	20375	7769	93	203	0.723558	0.723955	0.685811	0.0254641	0.772909
K562	chr1	chr11	25147	9408	92	312	0.728253	0.727738	0.772277	0.0320988	0.81559
K562	chr1	chr10	26879	6165	59	190	0.813054	0.813431	0.763052	0.0298977	0.876123
K562	chr1	chr9	18280	4720	105	165	0.792651	0.794783	0.611111	0.0337769	0.76861
K562	chr1	chr8	15979	6891	49	202	0.69984	0.698688	0.804781	0.0284788	0.824328
K562	chr1	chr7	24707	7746	84	252	0.7612	0.761316	0.75	0.0315079	0.83027
K562	chr1	chr6	38890	8732	157	288	0.815071	0.816639	0.647191	0.031929	0.810211
K562	chr1	chr5	23116	7456	78	254	0.756213	0.756117	0.76506	0.0329442	0.83332
K562	chr1	chr4	11081	5985	47	179	0.651168	0.649303	0.792035	0.0290396	0.815597
K562	chr1	chr3	21086	7290	124	283	0.742417	0.743093	0.695332	0.0373696	0.785124
K562	chr1	chr2	34100	10970	116	331	0.756443	0.756601	0.740492	0.0292894	0.822074
HUVEC	chrX	chr22	6631	7034	5	66	0.487551	0.485254	0.929577	0.00929577	0.802218
HUVEC	chrX	chr21	3416	2338	5	44	0.596243	0.593674	0.897959	0.0184719	0.807853
HUVEC	chrX	chr20	11220	8396	27	128	0.573972	0.571982	0.825806	0.0150164	0.777646
HUVEC	chrX	chr19	15967	12443	19	119	0.563472	0.56202	0.862319	0.00947301	0.80232
HUVEC	chrX	chr18	5855	2224	34	80	0.724399	0.724718	0.701754	0.0347222	0.77909
HUVEC	chrX	chr17	19330	8655	44	139	0.691174	0.690727	0.759563	0.0158062	0.802227
HUVEC	chrX	chr16	11046	4927	39	86	0.691514	0.691542	0.688	0.0171554	0.738451
HUVEC	chrX	chr15	9652	4897	46	156	0.664904	0.663413	0.772277	0.0308727	0.780124
HUVEC	chrX	chr14	11831	4726	49	111	0.714363	0.714562	0.69375	0.0229481	0.782992
HUVEC	chrX	chr13	5094	2986	26	90	0.632504	0.630446	0.775862	0.0292588	0.77046
HUVEC	chrX	chr12	15105	8838	64	181	0.631966	0.630873	0.738776	0.0200687	0.736499
HUVEC	chrX	chr11	19451	9237	93	217	0.678254	0.678019	0.7	0.0229532	0.761662
HUVEC	chrX	chr10	15329	5526	49	123	0.734865	0.735028	0.715116	0.0217738	0.806297
HUVEC	chrX	chr9	11152	5744	80	159	0.660111	0.660038	0.665272	0.0269355	0.715242
HUVEC	chrX	chr8	11896	5668	74	196	0.678031	0.677294	0.725926	0.0334243	0.765368
HUVEC	chrX	chr7	12706	5641	79	184	0.692638	0.692538	0.69962	0.031588	0.750671
HUVEC	chrX	chr6	18948	7913	94	223	0.705387	0.705409	0.70347	0.027409	0.777557
HUVEC	chrX	chr5	16046	7111	88	209	0.693059	0.692922	0.703704	0.0285519	0.757178
HUVEC	chrX	chr4	13065	5390	53	158	0.7084	0.707938	0.748815	0.0284787	0.782049
HUVEC	chrX	chr3	15899	8234	89	257	0.659994	0.658807	0.742775	0.0302673	0.749365
HUVEC	chrX	chr2	26211	9326	116	250	0.737014	0.737569	0.68306	0.0261069	0.773929
HUVEC	chrX	chr1	38229	11698	200	359	0.764331	0.765698	0.642218	0.0297752	0.798499
HUVEC	chr22	chrX	8882	1200	47	26	0.877203	0.880976	0.356164	0.0212072	0.699781
HUVEC	chr22	chr21	4903	851	28	21	0.848527	0.852103	0.428571	0.0240826	0.742713
HUVEC	chr22	chr20	16137	3479	71	84	0.820444	0.822645	0.541935	0.0235756	0.742
HUVEC	chr22	chr19	23363	5047	51	87	0.821424	0.822351	0.630435	0.0169459	0.793455
HUVEC	chr22	chr18	6452	1627	56	58	0.794581	0.798614	0.508772	0.0344214	0.712743
HUVEC	chr22	chr17	22241	5744	75	108	0.793418	0.794747	0.590164	0.0184552	0.759782
HUVEC	chr22	chr16	12646	3327	54	71	0.789974	0.791711	0.568	0.0208946	0.728967
HUVEC	chr22	chr15	11274	3275	91	111	0.771812	0.774899	0.549505	0.032782	0.71844
HUVEC	chr22	chr14	13284	3273	91	69	0.798768	0.802319	0.43125	0.0206463	0.700095
HUVEC	chr22	chr13	6248	1832	46	70	0.770864	0.773267	0.603448	0.0368034	0.745844
HUVEC	chr22	chr12	18652	5291	132	113	0.775798	0.779017	0.461224	0.0209104	0.677686
HUVEC	chr22	chr11	22467	6221	132	178	0.780916	0.78315	0.574194	0.0278168	0.747923
HUVEC	chr22	chr10	17163	3692	77	95	0.820754	0.822968	0.552326	0.0250858	0.775228
HUVEC	chr22	chr9	12943	3953	119	120	0.762358	0.766039	0.502092	0.0294623	0.691536
HUVEC	chr22	chr8	13672	3892	136	134	0.774139	0.77841	0.496296	0.0332837	0.702678
HUVEC	chr22	chr7	14764	3583	146	117	0.799624	0.804709	0.444867	0.0316216	0.709186
HUVEC	chr22	chr6	21733	5128	149	168	0.805836	0.809091	0.529968	0.0317221	0.752312
HUVEC	chr22	chr5	18511	4646	150	147	0.795515	0.79937	0.494949	0.0306697	0.725184
HUVEC	chr22	chr4	14790	3665	98	113	0.798404	0.801409	0.535545	0.02991	0.758435
HUVEC	chr22	chr3	19115	5018	165	181	0.788267	0.792069	0.523121	0.0348144	0.727678
HUVEC	chr22	chr2	29223	6314	183	183	0.81904	0.822326	0.5	0.0281668	0.731203
HUVEC	chr22	chr1	41855	8072	294	265	0.834291	0.838324	0.474061	0.031786	0.753445
HUVEC	chr21	chrX	7997	2085	33	40	0.791433	0.793196	0.547945	0.0188235	0.751999
HUVEC	chr21	chr22	8677	4988	20	51	0.635411	0.63498	0.71831	0.0101211	0.746222
HUVEC	chr21	chr20	14175	5441	48	107	0.722371	0.722624	0.690323	0.0192862	0.780183
HUVEC	chr21	chr19	20906	7504	43	95	0.735638	0.735868	0.688406	0.0125016	0.775782
HUVEC	chr21	chr18	5447	2632	31	83	0.674966	0.674217	0.72807	0.0305709	0.771005
HUVEC	chr21	chr17	19146	8839	48	135	0.6845	0.684152	0.737705	0.0150435	0.773724
HUVEC	chr21	chr16	11162	4811	42	83	0.698534	0.698804	0.664	0.0169595	0.756976
HUVEC	chr21	chr15	10070	4479	53	149	0.692767	0.692144	0.737624	0.0321953	0.765662
HUVEC	chr21	chr14	11883	4674	56	104	0.717054	0.717702	0.65	0.0217664	0.74816
HUVEC	chr21	chr13	4938	3142	16	100	0.61469	0.611139	0.862069	0.0308452	0.799789
HUVEC	chr21	chr12	15383	8560	86	159	0.64255	0.642484	0.64898	0.018236	0.706849
HUVEC	chr21	chr11	18821	9867	90	220	0.656631	0.656058	0.709677	0.0218103	0.743928
HUVEC	chr21	chr10	15652	5203	41	131	0.750606	0.750515	0.761628	0.0245594	0.820601
HUVEC	chr21	chr9	11373	5523	73	166	0.673417	0.673118	0.694561	0.0291791	0.745709
HUVEC	chr21	chr8	11587	5977	90	180	0.659807	0.659702	0.666667	0.029235	0.729691
HUVEC	chr21	chr7	13452	4895	89	174	0.732187	0.733199	0.661597	0.0343263	0.753382
HUVEC	chr21	chr6	18840	8021	91	226	0.701523	0.701389	0.712934	0.0274039	0.771693
HUVEC	chr21	chr5	15766	7391	96	201	0.680779	0.680831	0.676768	0.0264752	0.753357
HUVEC	chr21	chr4	12535	5920	43	168	0.680542	0.67922	0.796209	0.0275953	0.790048
HUVEC	chr21	chr3	16098	8035	118	228	0.666939	0.667053	0.65896	0.0275929	0.738296
HUVEC	chr21	chr2	26106	9431	122	244	0.733922	0.734615	0.666667	0.0252196	0.757422
HUVEC	chr21	chr1	39417	10510	224	335	0.787387	0.789493	0.599284	0.0308898	0.765627
HUVEC	chr20	chrX	8243	1839	34	39	0.815559	0.817596	0.534247	0.0207668	0.766077
HUVEC	chr20	chr22	8771	4894	16	55	0.642545	0.641859	0.774648	0.0111134	0.770741
HUVEC	chr20	chr21	4378	1376	19	30	0.759607	0.760862	0.612245	0.0213371	0.766076
HUVEC	chr20	chr19	21207	7203	37	101	0.746392	0.746463	0.731884	0.013828	0.803865
HUVEC	chr20	chr18	5664	2415	30	84	0.701575	0.701077	0.736842	0.0336134	0.773968
HUVEC	chr20	chr17	19407	8578	52	131	0.693624	0.693479	0.715847	0.0150419	0.781954
HUVEC	chr20	chr16	11471	4502	33	92	0.718288	0.718149	0.736	0.0200261	0.784095
HUVEC	chr20	chr15	10332	4217	66	136	0.709647	0.710152	0.673267	0.0312428	0.755679
HUVEC	chr20	chr14	12091	4466	62	98	0.729138	0.730265	0.6125	0.0214724	0.757255
HUVEC	chr20	chr13	5289	2791	18	98	0.657272	0.654579	0.844828	0.0339218	0.804862
HUVEC	chr20	chr12	15471	8472	80	165	0.646436	0.64616	0.673469	0.0191039	0.727017
HUVEC	chr20	chr11	19488	9200	86	224	0.679771	0.679308	0.722581	0.0237691	0.768606
HUVEC	chr20	chr10	15938	4917	45	127	0.764018	0.764229	0.738372	0.0251784	0.817421
HUVEC	chr20	chr9	11428	5468	88	151	0.675751	0.676373	0.631799	0.0268731	0.723789
HUVEC	chr20	chr8	12090	5474	80	190	0.688572	0.68834	0.703704	0.0335452	0.76304
HUVEC	chr20	chr7	13930	4417	119	144	0.75626	0.759252	0.547529	0.031572	0.731544
HUVEC	chr20	chr6	19563	7298	91	226	0.728126	0.728305	0.712934	0.0300372	0.793013
HUVEC	chr20	chr5	16640	6517	101	196	0.717831	0.718573	0.659933	0.0291971	0.775473
HUVEC	chr20	chr4	13189	5266	55	156	0.714936	0.714657	0.739336	0.0287717	0.799916
HUVEC	chr20	chr3	16711	7422	108	238	0.692389	0.692454	0.687861	0.0310705	0.753661
HUVEC	chr20	chr2	27086	8451	120	246	0.761273	0.762192	0.672131	0.0282856	0.785439
HUVEC	chr20	chr1	41821	8106	257	302	0.83435	0.837643	0.54025	0.0359182	0.788626
HUVEC	chr19	chrX	7789	2293	30	43	0.771246	0.772565	0.589041	0.0184075	0.781206
HUVEC	chr19	chr22	10882	2783	30	41	0.79521	0.796341	0.577465	0.0145184	0.760667
HUVEC	chr19	chr21	4700	1054	19	30	0.815096	0.816823	0.612245	0.0276753	0.785769
HUVEC	chr19	chr20	16469	3147	70	85	0.837287	0.83957	0.548387	0.0262995	0.785796
HUVEC	chr19	chr18	5621	2458	42	72	0.694861	0.695754	0.631579	0.0284585	0.746643
HUVEC	chr19	chr17	22480	5505	77	106	0.801832	0.803287	0.579235	0.0188915	0.788004
HUVEC	chr19	chr16	12378	3595	49	76	0.773636	0.774933	0.608	0.0207028	0.790046
HUVEC	chr19	chr15	11266	3283	87	115	0.771541	0.774349	0.569307	0.0338434	0.753766
HUVEC	chr19	chr14	13249	3308	69	91	0.79799	0.800205	0.56875	0.0267726	0.785896
HUVEC	chr19	chr13	5817	2263	43	73	0.718643	0.719926	0.62931	0.03125	0.763819
HUVEC	chr19	chr12	18430	5513	119	126	0.767157	0.769745	0.514286	0.0223444	0.735155
HUVEC	chr19	chr11	21589	7099	111	199	0.751362	0.752545	0.641935	0.0272677	0.776751
HUVEC	chr19	chr10	15696	5159	50	122	0.752271	0.752625	0.709302	0.0231017	0.813392
HUVEC	chr19	chr9	12409	4487	106	133	0.731952	0.734434	0.556485	0.0287879	0.700096
HUVEC	chr19	chr8	12802	4762	99	171	0.727431	0.728877	0.633333	0.0346645	0.744311
HUVEC	chr19	chr7	12651	5696	101	162	0.688501	0.689541	0.61597	0.0276545	0.727876
HUVEC	chr19	chr6	20548	6313	116	201	0.763448	0.764975	0.634069	0.0308566	0.789873
HUVEC	chr19	chr5	18053	5104	133	164	0.776712	0.779591	0.552189	0.0311314	0.747195
HUVEC	chr19	chr4	13586	4869	70	141	0.735401	0.736169	0.668246	0.0281437	0.780933
HUVEC	chr19	chr3	17523	6610	114	232	0.725316	0.726101	0.67052	0.0339082	0.770663
HUVEC	chr19	chr2	27986	7551	154	212	0.785394	0.787517	0.579235	0.027309	0.767771
HUVEC	chr19	chr1	39062	10865	218	341	0.780474	0.782382	0.610018	0.0304301	0.789355
HUVEC	chr18	chrX	8568	1514	35	38	0.847464	0.849831	0.520548	0.0244845	0.751189
HUVEC	chr18	chr22	9439	4226	28	43	0.690303	0.690743	0.605634	0.0100726	0.738008
HUVEC	chr18	chr21	4509	1245	21	28	0.781837	0.783629	0.571429	0.0219953	0.790901
HUVEC	chr18	chr20	15464	4152	64	91	0.786758	0.788336	0.587097	0.0214471	0.775123
HUVEC	chr18	chr19	23509	4901	66	72	0.826012	0.82749	0.521739	0.0144782	0.748531
HUVEC	chr18	chr17	20682	7303	59	124	0.73864	0.739039	0.677596	0.0166958	0.772516
HUVEC	chr18	chr16	12176	3797	48	77	0.76115	0.762286	0.616	0.0198761	0.775977
HUVEC	chr18	chr15	10811	3738	72	130	0.741712	0.743075	0.643564	0.0336091	0.768575
HUVEC	chr18	chr14	12673	3884	75	85	0.763175	0.765416	0.53125	0.021416	0.728805
HUVEC	chr18	chr13	5377	2703	24	92	0.667277	0.66547	0.793103	0.0329159	0.798433
HUVEC	chr18	chr12	16338	7605	77	168	0.682404	0.682371	0.685714	0.0216133	0.751359
HUVEC	chr18	chr11	20547	8141	122	188	0.715049	0.716223	0.606452	0.0225717	0.726871
HUVEC	chr18	chr10	16988	3867	69	103	0.812812	0.814577	0.598837	0.0259446	0.807539
HUVEC	chr18	chr9	12068	4828	104	135	0.712168	0.714252	0.564854	0.0272013	0.711803
HUVEC	chr18	chr8	12870	4694	89	181	0.731804	0.732749	0.67037	0.0371282	0.76459
HUVEC	chr18	chr7	14780	3567	124	139	0.801666	0.805581	0.528517	0.0375067	0.743054
HUVEC	chr18	chr6	20340	6521	117	200	0.755758	0.757232	0.630915	0.0297575	0.765438
HUVEC	chr18	chr5	17205	5952	103	194	0.741835	0.742972	0.653199	0.0315652	0.772693
HUVEC	chr18	chr4	13931	4524	78	133	0.753455	0.754863	0.630332	0.0285592	0.77571
HUVEC	chr18	chr3	17231	6902	125	221	0.712938	0.714002	0.638728	0.0310263	0.736062
HUVEC	chr18	chr2	28730	6807	143	223	0.806423	0.808453	0.60929	0.0317212	0.782661
HUVEC	chr18	chr1	44138	5789	323	236	0.878937	0.884051	0.422182	0.0391701	0.771032
HUVEC	chr17	chrX	8366	1716	30	43	0.828065	0.829796	0.589041	0.0244457	0.814576
HUVEC	chr17	chr22	11074	2591	25	46	0.809552	0.810392	0.647887	0.0174441	0.817593
HUVEC	chr17	chr21	4761	993	19	30	0.825607	0.827424	0.612245	0.0293255	0.797564
HUVEC	chr17	chr20	16445	3171	69	86	0.836124	0.838346	0.554839	0.0264047	0.780562
HUVEC	chr17	chr19	24224	4186	59	79	0.851303	0.852658	0.572464	0.0185229	0.806511
HUVEC	chr17	chr18	5914	2165	37	77	0.731234	0.732021	0.675439	0.0343443	0.779512
HUVEC	chr17	chr16	12593	3380	46	79	0.787179	0.788393	0.632	0.022839	0.775737
HUVEC	chr17	chr15	11351	3198	78	124	0.777913	0.780191	0.613861	0.0373269	0.783464
HUVEC	chr17	chr14	13365	3192	72	88	0.80475	0.807211	0.55	0.0268293	0.77282
HUVEC	chr17	chr13	5872	2208	29	87	0.727062	0.726733	0.75	0.0379085	0.792114
HUVEC	chr17	chr12	18246	5697	99	146	0.760377	0.76206	0.595918	0.0249872	0.748384
HUVEC	chr17	chr11	22000	6688	107	203	0.765673	0.766871	0.654839	0.0294587	0.788039
HUVEC	chr17	chr10	16606	4249	59	113	0.795121	0.79626	0.656977	0.0259055	0.823626
HUVEC	chr17	chr9	12510	4386	95	144	0.738488	0.740412	0.60251	0.0317881	0.745932
HUVEC	chr17	chr8	13239	4325	92	178	0.752327	0.753758	0.659259	0.0395292	0.771288
HUVEC	chr17	chr7	14101	4246	97	166	0.766631	0.768573	0.631179	0.0376247	0.767645
HUVEC	chr17	chr6	21398	5463	100	217	0.795312	0.79662	0.684543	0.0382042	0.813401
HUVEC	chr17	chr5	18391	4766	118	179	0.791763	0.794188	0.602694	0.0361982	0.770322
HUVEC	chr17	chr4	13952	4503	64	147	0.755331	0.756001	0.696682	0.0316129	0.800925
HUVEC	chr17	chr3	18032	6101	123	223	0.745741	0.747193	0.644509	0.0352625	0.766967
HUVEC	chr17	chr2	29014	6523	157	209	0.813943	0.816445	0.571038	0.0310458	0.785105
HUVEC	chr17	chr1	42078	7849	236	323	0.839857	0.84279	0.577818	0.0395252	0.802217
HUVEC	chr16	chrX	8314	1768	35	38	0.822452	0.824638	0.520548	0.021041	0.782905
HUVEC	chr16	chr22	9880	3785	26	45	0.722554	0.723015	0.633803	0.0117493	0.761446
HUVEC	chr16	chr21	4446	1308	19	30	0.771325	0.77268	0.612245	0.0224215	0.785026
HUVEC	chr16	chr20	15895	3721	62	93	0.808659	0.810308	0.6	0.0243838	0.784138
HUVEC	chr16	chr19	24442	3968	63	75	0.858799	0.860331	0.543478	0.0185506	0.801397
HUVEC	chr16	chr18	5665	2414	28	86	0.701941	0.701201	0.754386	0.0344	0.783806
HUVEC	chr16	chr17	21504	6481	65	118	0.767609	0.768412	0.644809	0.0178815	0.796171
HUVEC	chr16	chr15	11065	3484	66	136	0.759338	0.760533	0.673267	0.0375691	0.793446
HUVEC	chr16	chr14	13066	3491	72	88	0.786864	0.789153	0.55	0.0245879	0.759559
HUVEC	chr16	chr13	5324	2756	24	92	0.66081	0.658911	0.793103	0.0323034	0.784711
HUVEC	chr16	chr12	17234	6709	83	162	0.7192	0.719793	0.661224	0.0235774	0.752575
HUVEC	chr16	chr11	20633	8055	103	207	0.71867	0.719221	0.667742	0.0250545	0.766188
HUVEC	chr16	chr10	16638	4217	55	117	0.796833	0.797794	0.680233	0.0269958	0.814578
HUVEC	chr16	chr9	12323	4573	85	154	0.728159	0.729344	0.644351	0.0325788	0.743775
HUVEC	chr16	chr8	12770	4794	87	183	0.726309	0.727055	0.677778	0.0367691	0.767701
HUVEC	chr16	chr7	14535	3812	121	142	0.788662	0.792228	0.539924	0.035913	0.73711
HUVEC	chr16	chr6	20928	5933	114	203	0.777504	0.779122	0.640379	0.0330834	0.79727
HUVEC	chr16	chr5	17824	5333	109	188	0.767971	0.769702	0.632997	0.0340518	0.773801
HUVEC	chr16	chr4	13568	4887	62	149	0.734866	0.735194	0.706161	0.029587	0.791643
HUVEC	chr16	chr3	17318	6815	106	240	0.717268	0.717607	0.693642	0.0340184	0.765981
HUVEC	chr16	chr2	28475	7062	133	233	0.799599	0.801278	0.636612	0.0319397	0.791398
HUVEC	chr16	chr1	43317	6610	272	287	0.863685	0.867607	0.513417	0.0416123	0.785779
HUVEC	chr15	chrX	8287	1795	36	37	0.819695	0.82196	0.506849	0.0201965	0.790461
HUVEC	chr15	chr22	10915	2750	28	43	0.797758	0.798756	0.605634	0.0153956	0.785605
HUVEC	chr15	chr21	4531	1223	16	33	0.78649	0.787452	0.673469	0.0262739	0.792769
HUVEC	chr15	chr20	16256	3360	73	82	0.826362	0.828711	0.529032	0.0238234	0.791109
HUVEC	chr15	chr19	24471	3939	63	75	0.859815	0.861352	0.543478	0.0186846	0.813828
HUVEC	chr15	chr18	5758	2321	38	76	0.712071	0.712712	0.666667	0.0317063	0.758813
HUVEC	chr15	chr17	22446	5539	65	118	0.801051	0.802073	0.644809	0.0208591	0.803381
HUVEC	chr15	chr16	12416	3557	47	78	0.776121	0.777312	0.624	0.021458	0.78646
HUVEC	chr15	chr14	13273	3284	72	88	0.799246	0.801655	0.55	0.0260973	0.773181
HUVEC	chr15	chr13	5553	2527	28	88	0.688263	0.687252	0.758621	0.033652	0.801478
HUVEC	chr15	chr12	18239	5704	98	147	0.760129	0.761768	0.6	0.0251239	0.761084
HUVEC	chr15	chr11	21816	6872	100	210	0.75957	0.760457	0.677419	0.0296526	0.798906
HUVEC	chr15	chr10	16589	4266	42	130	0.795121	0.795445	0.755814	0.0295723	0.849896
HUVEC	chr15	chr9	12460	4436	90	149	0.735862	0.737453	0.623431	0.0324973	0.756443
HUVEC	chr15	chr8	12899	4665	98	172	0.732926	0.7344	0.637037	0.0355592	0.753432
HUVEC	chr15	chr7	14488	3859	105	158	0.786996	0.789666	0.60076	0.0393328	0.767272
HUVEC	chr15	chr6	21371	5490	113	204	0.793841	0.795614	0.643533	0.0358272	0.812077
HUVEC	chr15	chr5	18098	5059	108	189	0.779696	0.781535	0.636364	0.0360137	0.782408
HUVEC	chr15	chr4	13579	4876	60	151	0.735562	0.73579	0.71564	0.0300378	0.795957
HUVEC	chr15	chr3	17520	6613	110	236	0.725356	0.725977	0.682081	0.0344576	0.774103
HUVEC	chr15	chr2	28629	6908	146	220	0.803526	0.805611	0.601093	0.0308642	0.788326
HUVEC	chr15	chr1	42859	7068	268	291	0.854692	0.858433	0.520572	0.0395434	0.797696
HUVEC	chr14	chrX	8064	2018	23	50	0.799015	0.799841	0.684932	0.0241779	0.828802
HUVEC	chr14	chr22	7514	6151	12	59	0.551325	0.549872	0.830986	0.00950081	0.775875
HUVEC	chr14	chr21	3741	2013	9	40	0.65156	0.650156	0.816327	0.0194837	0.794697
HUVEC	chr14	chr20	15474	4142	71	84	0.78691	0.788846	0.541935	0.019877	0.775478
HUVEC	chr14	chr19	23154	5256	43	95	0.814383	0.814995	0.688406	0.0177537	0.832934
HUVEC	chr14	chr18	5845	2234	35	79	0.723056	0.723481	0.692982	0.0341548	0.774149
HUVEC	chr14	chr17	19930	8055	54	129	0.71212	0.712167	0.704918	0.0157625	0.798192
HUVEC	chr14	chr16	11654	4319	39	86	0.729283	0.729606	0.688	0.0195233	0.785282
HUVEC	chr14	chr15	10347	4202	62	140	0.710935	0.711183	0.693069	0.0322432	0.780679
HUVEC	chr14	chr13	5677	2403	39	77	0.70205	0.702599	0.663793	0.0310484	0.786491
HUVEC	chr14	chr12	16182	7761	84	161	0.675666	0.675855	0.657143	0.0203232	0.73967
HUVEC	chr14	chr11	20529	8159	82	228	0.715808	0.715595	0.735484	0.0271849	0.799462
HUVEC	chr14	chr10	15806	5049	43	129	0.757835	0.7579	0.75	0.0249131	0.828255
HUVEC	chr14	chr9	11555	5341	86	153	0.68328	0.68389	0.640167	0.0278486	0.725009
HUVEC	chr14	chr8	12541	5023	79	191	0.713917	0.714017	0.707407	0.0366321	0.776257
HUVEC	chr14	chr7	13654	4693	93	170	0.742826	0.744209	0.646388	0.0349578	0.767197
HUVEC	chr14	chr6	20012	6849	97	220	0.744426	0.745021	0.694006	0.0311218	0.795524
HUVEC	chr14	chr5	17025	6132	86	211	0.734885	0.735199	0.710438	0.033265	0.783993
HUVEC	chr14	chr4	13299	5156	55	156	0.720829	0.720618	0.739336	0.0293675	0.803092
HUVEC	chr14	chr3	16434	7699	100	246	0.6814	0.680976	0.710983	0.0309629	0.764732
HUVEC	chr14	chr2	26654	8883	125	241	0.749102	0.750035	0.65847	0.0264139	0.791243
HUVEC	chr14	chr1	40123	9804	216	343	0.801529	0.803633	0.613596	0.0338031	0.795541
HUVEC	chr13	chrX	8722	1360	40	33	0.862137	0.865106	0.452055	0.0236899	0.718457
HUVEC	chr13	chr22	11020	2645	37	34	0.804747	0.80644	0.478873	0.0126913	0.766749
HUVEC	chr13	chr21	4813	941	18	31	0.834741	0.836462	0.632653	0.031893	0.804032
HUVEC	chr13	chr20	16919	2697	79	76	0.859592	0.86251	0.490323	0.0274071	0.745252
HUVEC	chr13	chr19	24808	3602	78	60	0.871094	0.873214	0.434783	0.0163845	0.717664
HUVEC	chr13	chr18	6677	1402	60	54	0.821555	0.826464	0.473684	0.0370879	0.734517
HUVEC	chr13	chr17	23065	4920	83	100	0.822387	0.824192	0.546448	0.0199203	0.742638
HUVEC	chr13	chr16	13199	2774	67	58	0.823518	0.826332	0.464	0.0204802	0.722772
HUVEC	chr13	chr15	11926	2623	104	98	0.815131	0.819713	0.485149	0.0360162	0.716322
HUVEC	chr13	chr14	13964	2593	79	81	0.840163	0.84339	0.50625	0.0302917	0.741448
HUVEC	chr13	chr12	19172	4771	116	129	0.797958	0.800735	0.526531	0.0263265	0.739072
HUVEC	chr13	chr11	23059	5629	139	171	0.80109	0.803786	0.551613	0.0294828	0.751205
HUVEC	chr13	chr10	18113	2742	77	95	0.865934	0.868521	0.552326	0.0334861	0.791339
HUVEC	chr13	chr9	13843	3053	133	106	0.814065	0.819306	0.443515	0.0335549	0.720724
HUVEC	chr13	chr8	14168	3396	115	155	0.803129	0.80665	0.574074	0.0436497	0.748217
HUVEC	chr13	chr7	15810	2537	138	125	0.85626	0.861721	0.475285	0.0469572	0.74522
HUVEC	chr13	chr6	22323	4538	150	167	0.827508	0.831056	0.526814	0.0354942	0.7476
HUVEC	chr13	chr5	19169	3988	146	151	0.82374	0.827784	0.508418	0.0364822	0.757415
HUVEC	chr13	chr4	15162	3293	84	127	0.819083	0.821566	0.601896	0.0371345	0.771694
HUVEC	chr13	chr3	19681	4452	157	189	0.811716	0.815522	0.546243	0.040724	0.733443
HUVEC	chr13	chr2	30302	5235	165	201	0.849595	0.852689	0.54918	0.0369757	0.761768
HUVEC	chr13	chr1	45164	4763	357	202	0.898586	0.904601	0.36136	0.0406848	0.738546
HUVEC	chr12	chrX	8303	1779	26	47	0.822255	0.823547	0.643836	0.0257393	0.814932
HUVEC	chr12	chr22	11965	1700	38	33	0.873471	0.875595	0.464789	0.0190421	0.784169
HUVEC	chr12	chr21	4930	824	21	28	0.854386	0.856795	0.571429	0.0328638	0.783884
HUVEC	chr12	chr20	17112	2504	83	72	0.869152	0.872349	0.464516	0.0279503	0.777716
HUVEC	chr12	chr19	25704	2706	81	57	0.902375	0.904752	0.413043	0.0206298	0.79773
HUVEC	chr12	chr18	6228	1851	42	72	0.768949	0.770887	0.631579	0.0374415	0.775416
HUVEC	chr12	chr17	24155	3830	98	85	0.860551	0.863141	0.464481	0.0217114	0.778098
HUVEC	chr12	chr16	13412	2561	55	70	0.837495	0.839667	0.56	0.0266059	0.767825
HUVEC	chr12	chr15	11828	2721	93	109	0.809233	0.812977	0.539604	0.0385159	0.769837
HUVEC	chr12	chr14	13853	2704	73	87	0.833882	0.836685	0.54375	0.0311716	0.776077
HUVEC	chr12	chr13	6063	2017	33	83	0.749878	0.750371	0.715517	0.0395238	0.808319
HUVEC	chr12	chr11	23761	4927	134	176	0.825471	0.828256	0.567742	0.0344895	0.794701
HUVEC	chr12	chr10	17373	3482	59	113	0.831597	0.833038	0.656977	0.0314325	0.843101
HUVEC	chr12	chr9	13632	3264	118	121	0.802626	0.806818	0.506276	0.0357459	0.743064
HUVEC	chr12	chr8	13838	3726	113	157	0.784737	0.787862	0.581481	0.0404327	0.758195
HUVEC	chr12	chr7	14880	3467	112	151	0.807684	0.811032	0.574144	0.0417358	0.771656
HUVEC	chr12	chr6	22363	4498	150	167	0.828979	0.832545	0.526814	0.0357985	0.797031
HUVEC	chr12	chr5	18998	4159	123	174	0.81743	0.8204	0.585859	0.0401569	0.792913
HUVEC	chr12	chr4	14550	3905	86	125	0.786189	0.788404	0.592417	0.0310174	0.7779
HUVEC	chr12	chr3	18875	5258	130	216	0.779893	0.782124	0.624277	0.0394593	0.781541
HUVEC	chr12	chr2	29704	5833	144	222	0.833524	0.835861	0.606557	0.0366639	0.799441
HUVEC	chr12	chr1	43578	6349	276	283	0.868776	0.872834	0.506261	0.0426719	0.791129
HUVEC	chr11	chrX	8190	1892	29	44	0.810832	0.812339	0.60274	0.0227273	0.816984
HUVEC	chr11	chr22	10959	2706	25	46	0.801179	0.801976	0.647887	0.0167151	0.810285
HUVEC	chr11	chr21	4765	989	20	29	0.826124	0.82812	0.591837	0.0284872	0.791295
HUVEC	chr11	chr20	16441	3175	79	76	0.835416	0.838142	0.490323	0.0233774	0.790935
HUVEC	chr11	chr19	24443	3967	54	84	0.85915	0.860366	0.608696	0.0207356	0.842699
HUVEC	chr11	chr18	5688	2391	40	74	0.703283	0.704048	0.649123	0.0300203	0.753024
HUVEC	chr11	chr17	22646	5339	63	120	0.808222	0.809219	0.655738	0.021982	0.814233
HUVEC	chr11	chr16	12417	3556	44	81	0.77637	0.777374	0.648	0.0222711	0.770798
HUVEC	chr11	chr15	11151	3398	69	133	0.764965	0.766444	0.658416	0.0376664	0.788199
HUVEC	chr11	chr14	13554	3003	67	93	0.816355	0.818627	0.58125	0.0300388	0.809172
HUVEC	chr11	chr13	5942	2138	20	96	0.736701	0.735396	0.827586	0.0429722	0.826813
HUVEC	chr11	chr12	18333	5610	80	165	0.764759	0.765694	0.673469	0.0285714	0.78516
HUVEC	chr11	chr10	16494	4361	43	129	0.790555	0.790889	0.75	0.0287305	0.8452
HUVEC	chr11	chr9	12435	4461	76	163	0.73522	0.735973	0.682008	0.0352509	0.76809
HUVEC	chr11	chr8	12873	4691	84	186	0.732253	0.73292	0.688889	0.0381382	0.772366
HUVEC	chr11	chr7	14166	4181	89	174	0.770553	0.772115	0.661597	0.0399541	0.780469
HUVEC	chr11	chr6	21245	5616	105	212	0.789499	0.790924	0.66877	0.0363761	0.807042
HUVEC	chr11	chr5	18273	4884	106	191	0.787243	0.789092	0.643098	0.0376355	0.792752
HUVEC	chr11	chr4	13330	5125	51	160	0.722704	0.722297	0.758294	0.0302744	0.810938
HUVEC	chr11	chr3	17516	6617	103	243	0.725479	0.725811	0.702312	0.0354227	0.770217
HUVEC	chr11	chr2	28361	7176	128	238	0.796563	0.79807	0.650273	0.0321014	0.799823
HUVEC	chr11	chr1	42115	7812	248	311	0.840352	0.843532	0.556351	0.0382863	0.797821
HUVEC	chr10	chrX	8281	1801	31	42	0.819596	0.821365	0.575342	0.0227889	0.791764
HUVEC	chr10	chr22	11750	1915	33	38	0.858183	0.859861	0.535211	0.0194572	0.806639
HUVEC	chr10	chr21	4853	901	20	29	0.841289	0.843413	0.591837	0.0311828	0.781717
HUVEC	chr10	chr20	16996	2620	92	63	0.862829	0.866436	0.406452	0.0234812	0.764932
HUVEC	chr10	chr19	24716	3694	71	67	0.868117	0.869975	0.485507	0.0178144	0.782542
HUVEC	chr10	chr18	5750	2329	43	71	0.710485	0.711722	0.622807	0.0295833	0.737508
HUVEC	chr10	chr17	23092	4893	81	102	0.823417	0.825156	0.557377	0.0204204	0.789159
HUVEC	chr10	chr16	12587	3386	50	75	0.786557	0.788017	0.6	0.02167	0.752506
HUVEC	chr10	chr15	11271	3278	71	131	0.772965	0.774692	0.648515	0.0384277	0.788858
HUVEC	chr10	chr14	13461	3096	70	90	0.810612	0.81301	0.5625	0.0282486	0.788626
HUVEC	chr10	chr13	5852	2228	26	90	0.724988	0.724257	0.775862	0.0388266	0.802037
HUVEC	chr10	chr12	18596	5347	100	145	0.774806	0.776678	0.591837	0.026402	0.754935
HUVEC	chr10	chr11	22534	6154	115	195	0.783813	0.785485	0.629032	0.0307135	0.776295
HUVEC	chr10	chr9	12552	4344	87	152	0.741406	0.742898	0.635983	0.0338078	0.753364
HUVEC	chr10	chr8	12651	4913	102	168	0.718796	0.72028	0.622222	0.0330644	0.745843
HUVEC	chr10	chr7	13491	4856	83	180	0.734605	0.735325	0.684411	0.0357427	0.770752
HUVEC	chr10	chr6	21052	5809	107	210	0.782324	0.783739	0.662461	0.0348895	0.794856
HUVEC	chr10	chr5	18407	4750	118	179	0.792445	0.794878	0.602694	0.0363157	0.761109
HUVEC	chr10	chr4	13512	4943	67	144	0.731598	0.732159	0.682464	0.0283075	0.777735
HUVEC	chr10	chr3	17871	6262	114	232	0.739532	0.740521	0.67052	0.0357253	0.764944
HUVEC	chr10	chr2	28253	7284	143	223	0.793137	0.795031	0.60929	0.0297056	0.774488
HUVEC	chr10	chr1	41106	8821	243	316	0.820465	0.823322	0.565295	0.0345847	0.779538
HUVEC	chr9	chrX	8293	1789	27	46	0.821172	0.822555	0.630137	0.0250681	0.78257
HUVEC	chr9	chr22	12229	1436	35	36	0.892909	0.894914	0.507042	0.0244565	0.817465
HUVEC	chr9	chr21	5107	647	26	23	0.884026	0.887556	0.469388	0.0343284	0.799928
HUVEC	chr9	chr20	17656	1960	96	59	0.896009	0.900082	0.380645	0.0292224	0.807727
HUVEC	chr9	chr19	26200	2210	86	52	0.919574	0.92221	0.376812	0.0229885	0.796024
HUVEC	chr9	chr18	5839	2240	40	74	0.721714	0.722738	0.649123	0.0319793	0.749217
HUVEC	chr9	chr17	23139	4846	74	109	0.825334	0.826836	0.595628	0.021998	0.806144
HUVEC	chr9	chr16	12587	3386	44	81	0.78693	0.788017	0.648	0.0233631	0.767159
HUVEC	chr9	chr15	11294	3255	68	134	0.774727	0.776273	0.663366	0.0395397	0.78015
HUVEC	chr9	chr14	13287	3270	67	93	0.800383	0.8025	0.58125	0.0276539	0.778696
HUVEC	chr9	chr13	5786	2294	24	92	0.717179	0.716089	0.793103	0.0385583	0.813614
HUVEC	chr9	chr12	18413	5530	86	159	0.767819	0.769035	0.64898	0.0279487	0.775127
HUVEC	chr9	chr11	22122	6566	106	204	0.769915	0.771124	0.658065	0.0301329	0.789359
HUVEC	chr9	chr10	16807	4048	48	124	0.805203	0.805898	0.72093	0.029722	0.834988
HUVEC	chr9	chr8	13040	4524	93	177	0.741112	0.742428	0.655556	0.0376516	0.752503
HUVEC	chr9	chr7	14534	3813	100	163	0.789737	0.792173	0.619772	0.040996	0.770509
HUVEC	chr9	chr6	21410	5451	99	218	0.795791	0.797066	0.687697	0.0384548	0.805089
HUVEC	chr9	chr5	18553	4604	109	188	0.799053	0.801183	0.632997	0.0392321	0.79016
HUVEC	chr9	chr4	13886	4569	61	150	0.751955	0.752425	0.7109	0.0317864	0.806002
HUVEC	chr9	chr3	18044	6089	117	229	0.746477	0.74769	0.66185	0.0362456	0.766869
HUVEC	chr9	chr2	28734	6803	139	227	0.806646	0.808566	0.620219	0.0322902	0.787927
HUVEC	chr9	chr1	42382	7545	255	304	0.845502	0.848879	0.543828	0.038731	0.784152
HUVEC	chr8	chrX	8362	1720	33	40	0.827376	0.829399	0.547945	0.0227273	0.801218
HUVEC	chr8	chr22	11075	2590	31	40	0.809188	0.810465	0.56338	0.0152091	0.7878
HUVEC	chr8	chr21	4874	880	23	26	0.844391	0.847063	0.530612	0.0286976	0.776287
HUVEC	chr8	chr20	16620	2996	72	83	0.844823	0.847268	0.535484	0.0269568	0.791821
HUVEC	chr8	chr19	24255	4155	56	82	0.852494	0.853749	0.594203	0.0193533	0.806293
HUVEC	chr8	chr18	6178	1901	52	62	0.761626	0.764699	0.54386	0.0315843	0.76005
HUVEC	chr8	chr17	22295	5690	65	118	0.79569	0.796677	0.644809	0.0203168	0.79879
HUVEC	chr8	chr16	12513	3460	53	72	0.781774	0.783384	0.576	0.0203851	0.75458
HUVEC	chr8	chr15	11539	3010	89	113	0.789913	0.793113	0.559406	0.0361832	0.762906
HUVEC	chr8	chr14	13506	3051	67	93	0.813483	0.815727	0.58125	0.0295802	0.767154
HUVEC	chr8	chr13	6065	2015	30	86	0.750488	0.750619	0.741379	0.0409329	0.828393
HUVEC	chr8	chr12	18086	5857	87	158	0.754258	0.755377	0.644898	0.0262677	0.757357
HUVEC	chr8	chr11	21983	6705	106	204	0.765122	0.766279	0.658065	0.0295267	0.789078
HUVEC	chr8	chr10	16853	4002	49	123	0.807343	0.808104	0.715116	0.0298182	0.833235
HUVEC	chr8	chr9	12841	4055	107	132	0.757105	0.760002	0.552301	0.0315262	0.729624
HUVEC	chr8	chr7	14311	4036	99	164	0.777808	0.780019	0.623574	0.0390476	0.775526
HUVEC	chr8	chr6	21136	5725	109	208	0.785341	0.786866	0.656151	0.0350581	0.790648
HUVEC	chr8	chr5	18467	4690	116	181	0.795088	0.797469	0.609428	0.0371587	0.780005
HUVEC	chr8	chr4	14291	4164	72	139	0.773063	0.77437	0.658768	0.032303	0.805172
HUVEC	chr8	chr3	18084	6049	121	225	0.747947	0.749347	0.650289	0.0358623	0.751433
HUVEC	chr8	chr2	29160	6377	145	221	0.818344	0.820553	0.603825	0.033495	0.788673
HUVEC	chr8	chr1	42361	7566	272	287	0.844749	0.848459	0.513417	0.0365465	0.800858
HUVEC	chr7	chrX	8383	1699	30	43	0.829739	0.831482	0.589041	0.0246843	0.754338
HUVEC	chr7	chr22	11335	2330	31	40	0.828116	0.829491	0.56338	0.0168776	0.769356
HUVEC	chr7	chr21	4764	990	18	31	0.826297	0.827946	0.632653	0.0303624	0.816862
HUVEC	chr7	chr20	16708	2908	72	83	0.849274	0.851754	0.535484	0.0277499	0.771637
HUVEC	chr7	chr19	25457	2953	67	71	0.894213	0.896058	0.514493	0.0234788	0.800378
HUVEC	chr7	chr18	6214	1865	41	73	0.767362	0.769155	0.640351	0.0376677	0.774499
HUVEC	chr7	chr17	23071	4914	71	112	0.823026	0.824406	0.612022	0.0222841	0.795183
HUVEC	chr7	chr16	13226	2747	55	70	0.825941	0.828022	0.56	0.0248491	0.769076
HUVEC	chr7	chr15	11500	3049	77	125	0.788082	0.790432	0.618812	0.0393825	0.779978
HUVEC	chr7	chr14	13597	2960	70	90	0.818747	0.821224	0.5625	0.0295082	0.793661
HUVEC	chr7	chr13	5969	2111	22	94	0.739751	0.738738	0.810345	0.0426304	0.831015
HUVEC	chr7	chr12	19005	4938	101	144	0.791674	0.79376	0.587755	0.0283353	0.768687
HUVEC	chr7	chr11	23034	5654	116	194	0.801021	0.802914	0.625806	0.0331737	0.795241
HUVEC	chr7	chr10	17368	3487	54	118	0.831597	0.832798	0.686047	0.0327323	0.834001
HUVEC	chr7	chr9	13187	3709	109	130	0.777181	0.780481	0.543933	0.033863	0.738265
HUVEC	chr7	chr8	13837	3727	111	159	0.784793	0.787805	0.588889	0.0409161	0.760493
HUVEC	chr7	chr6	21997	4864	126	191	0.816396	0.81892	0.602524	0.0377844	0.806677
HUVEC	chr7	chr5	18442	4715	113	184	0.79415	0.79639	0.619529	0.0375587	0.785439
HUVEC	chr7	chr4	14086	4369	58	153	0.762831	0.763262	0.725118	0.0338346	0.801283
HUVEC	chr7	chr3	18368	5765	113	233	0.759876	0.761115	0.67341	0.0388463	0.774984
HUVEC	chr7	chr2	29061	6476	153	213	0.815364	0.817767	0.581967	0.0318433	0.774575
HUVEC	chr7	chr1	43997	5930	298	261	0.876639	0.881227	0.466905	0.042158	0.776973
HUVEC	chr6	chrX	8311	1771	25	48	0.823141	0.82434	0.657534	0.0263881	0.809928
HUVEC	chr6	chr22	11021	2644	28	43	0.805475	0.806513	0.605634	0.016003	0.826867
HUVEC	chr6	chr21	4727	1027	17	32	0.820093	0.821515	0.653061	0.0302172	0.802739
HUVEC	chr6	chr20	16435	3181	72	83	0.835466	0.837836	0.535484	0.0254289	0.798903
HUVEC	chr6	chr19	24510	3900	66	72	0.861076	0.862724	0.521739	0.0181269	0.816056
HUVEC	chr6	chr18	6060	2019	34	80	0.74942	0.750093	0.701754	0.0381134	0.781356
HUVEC	chr6	chr17	22344	5641	56	127	0.797749	0.798428	0.693989	0.022018	0.813892
HUVEC	chr6	chr16	12372	3601	39	86	0.773885	0.774557	0.688	0.0233252	0.791266
HUVEC	chr6	chr15	10831	3718	67	135	0.743407	0.74445	0.668317	0.0350376	0.790579
HUVEC	chr6	chr14	12789	3768	63	97	0.770832	0.772423	0.60625	0.025097	0.783473
HUVEC	chr6	chr13	5712	2368	24	92	0.70815	0.706931	0.793103	0.0373984	0.80682
HUVEC	chr6	chr12	17676	6267	85	160	0.73739	0.738253	0.653061	0.024895	0.770989
HUVEC	chr6	chr11	21744	6944	93	217	0.757328	0.757948	0.7	0.030303	0.796337
HUVEC	chr6	chr10	16559	4296	48	124	0.793408	0.794006	0.72093	0.0280543	0.833291
HUVEC	chr6	chr9	12281	4615	81	158	0.725941	0.726858	0.661088	0.0331029	0.755904
HUVEC	chr6	chr8	12880	4684	85	185	0.732589	0.733318	0.685185	0.0379955	0.772012
HUVEC	chr6	chr7	14381	3966	94	169	0.781838	0.783834	0.642586	0.0408706	0.783218
HUVEC	chr6	chr5	18020	5137	100	197	0.776712	0.778166	0.6633	0.0369329	0.783105
HUVEC	chr6	chr4	13631	4824	50	161	0.738884	0.738607	0.763033	0.0322969	0.821721
HUVEC	chr6	chr3	17607	6526	105	241	0.729115	0.729582	0.696532	0.035614	0.778791
HUVEC	chr6	chr2	28208	7329	123	243	0.792441	0.793764	0.663934	0.0320919	0.806949
HUVEC	chr6	chr1	41990	7937	247	312	0.837896	0.841028	0.55814	0.0378228	0.799296
HUVEC	chr5	chrX	8082	2000	25	48	0.800591	0.801627	0.657534	0.0234375	0.79643
HUVEC	chr5	chr22	11631	2034	34	37	0.849447	0.851153	0.521127	0.0178658	0.795316
HUVEC	chr5	chr21	4857	897	20	29	0.841978	0.844108	0.591837	0.0313175	0.789128
HUVEC	chr5	chr20	16917	2699	84	71	0.859238	0.862408	0.458065	0.0256318	0.803385
HUVEC	chr5	chr19	25051	3359	68	70	0.879957	0.881767	0.507246	0.0204141	0.807931
HUVEC	chr5	chr18	6277	1802	46	68	0.774442	0.776953	0.596491	0.0363636	0.779514
HUVEC	chr5	chr17	23158	4827	71	112	0.826115	0.827515	0.612022	0.0226767	0.79341
HUVEC	chr5	chr16	13120	2853	59	66	0.819108	0.821386	0.528	0.0226105	0.767975
HUVEC	chr5	chr15	10984	3565	71	131	0.753508	0.754966	0.648515	0.0354437	0.796429
HUVEC	chr5	chr14	13049	3508	64	96	0.786325	0.788126	0.6	0.0266371	0.78308
HUVEC	chr5	chr13	5700	2380	23	93	0.706808	0.705446	0.801724	0.0376061	0.829081
HUVEC	chr5	chr12	18082	5861	77	168	0.754506	0.75521	0.685714	0.0278653	0.799857
HUVEC	chr5	chr11	21808	6880	93	217	0.759535	0.760178	0.7	0.0305763	0.802927
HUVEC	chr5	chr10	16616	4239	41	131	0.796452	0.796739	0.761628	0.0299771	0.843808
HUVEC	chr5	chr9	12512	4384	85	154	0.739189	0.74053	0.644351	0.0339357	0.748363
HUVEC	chr5	chr8	12966	4598	84	186	0.737468	0.738215	0.688889	0.0388796	0.788652
HUVEC	chr5	chr7	14316	4031	98	165	0.77813	0.780291	0.627376	0.0393232	0.780268
HUVEC	chr5	chr6	20931	5930	107	210	0.777872	0.779234	0.662461	0.034202	0.800145
HUVEC	chr5	chr4	13678	4777	50	161	0.741401	0.741154	0.763033	0.0326043	0.81646
HUVEC	chr5	chr3	17566	6567	110	236	0.727236	0.727883	0.682081	0.0346906	0.766398
HUVEC	chr5	chr2	27879	7658	119	247	0.783389	0.784506	0.674863	0.031246	0.803994
HUVEC	chr5	chr1	42277	7650	245	314	0.84362	0.846776	0.561717	0.0394274	0.787565
HUVEC	chr4	chrX	8783	1299	34	39	0.868735	0.871157	0.534247	0.029148	0.804483
HUVEC	chr4	chr22	11828	1837	43	28	0.863133	0.865569	0.394366	0.0150134	0.775471
HUVEC	chr4	chr21	5011	743	22	27	0.868172	0.870872	0.55102	0.0350649	0.748101
HUVEC	chr4	chr20	17405	2211	87	68	0.883769	0.887286	0.43871	0.0298376	0.767293
HUVEC	chr4	chr19	25687	2723	81	57	0.901779	0.904153	0.413043	0.0205036	0.78571
HUVEC	chr4	chr18	6720	1359	55	59	0.827414	0.831786	0.517544	0.0416079	0.764714
HUVEC	chr4	chr17	23887	4098	98	85	0.851037	0.853564	0.464481	0.0203203	0.756575
HUVEC	chr4	chr16	13403	2570	57	68	0.836812	0.839103	0.544	0.0257771	0.75113
HUVEC	chr4	chr15	11799	2750	84	118	0.807877	0.810984	0.584158	0.0411437	0.764845
HUVEC	chr4	chr14	13699	2858	72	88	0.824729	0.827384	0.55	0.029871	0.767199
HUVEC	chr4	chr13	6291	1789	37	79	0.777208	0.778589	0.681034	0.0422912	0.80599
HUVEC	chr4	chr12	19019	4924	110	135	0.79188	0.794345	0.55102	0.0266851	0.753204
HUVEC	chr4	chr11	23073	5615	121	189	0.802193	0.804274	0.609677	0.0325637	0.781255
HUVEC	chr4	chr10	17337	3518	67	105	0.829505	0.831311	0.610465	0.0289815	0.826825
HUVEC	chr4	chr9	13168	3728	107	132	0.776189	0.779356	0.552301	0.0341969	0.727352
HUVEC	chr4	chr8	14226	3338	110	160	0.806661	0.809952	0.592593	0.0457404	0.770908
HUVEC	chr4	chr7	15007	3340	130	133	0.813541	0.817954	0.505703	0.0382954	0.753014
HUVEC	chr4	chr6	22300	4561	140	177	0.827029	0.8302	0.55836	0.0373575	0.794438
HUVEC	chr4	chr5	19075	4082	130	167	0.820414	0.823725	0.56229	0.0393034	0.765617
HUVEC	chr4	chr3	18684	5449	136	210	0.771845	0.77421	0.606936	0.037109	0.76708
HUVEC	chr4	chr2	29905	5632	174	192	0.838286	0.841517	0.52459	0.032967	0.776893
HUVEC	chr4	chr1	43629	6298	282	277	0.869667	0.873856	0.495528	0.0421293	0.791544
HUVEC	chr3	chrX	8820	1262	38	35	0.871984	0.874826	0.479452	0.0269854	0.785315
HUVEC	chr3	chr22	12028	1637	39	32	0.877985	0.880205	0.450704	0.0191732	0.792723
HUVEC	chr3	chr21	4971	783	24	25	0.860934	0.863921	0.510204	0.0309406	0.752181
HUVEC	chr3	chr20	17436	2180	86	69	0.885388	0.888866	0.445161	0.0306803	0.785339
HUVEC	chr3	chr19	26005	2405	77	61	0.913059	0.915347	0.442029	0.0247364	0.830249
HUVEC	chr3	chr18	6474	1605	44	70	0.798731	0.801337	0.614035	0.041791	0.775037
HUVEC	chr3	chr17	24206	3779	82	101	0.86293	0.864963	0.551913	0.0260309	0.790523
HUVEC	chr3	chr16	13726	2247	61	64	0.856628	0.859325	0.512	0.0276936	0.772039
HUVEC	chr3	chr15	12070	2479	82	120	0.826385	0.82961	0.594059	0.0461716	0.785777
HUVEC	chr3	chr14	14176	2381	75	85	0.853084	0.856194	0.53125	0.0344688	0.805875
HUVEC	chr3	chr13	6319	1761	32	84	0.781235	0.782054	0.724138	0.0455285	0.805461
HUVEC	chr3	chr12	19952	3991	111	134	0.830412	0.833312	0.546939	0.0324848	0.784261
HUVEC	chr3	chr11	24378	4310	144	166	0.846403	0.849763	0.535484	0.0370867	0.795619
HUVEC	chr3	chr10	17852	3003	57	115	0.854473	0.856006	0.668605	0.0368826	0.850614
HUVEC	chr3	chr9	13721	3175	111	128	0.808229	0.812086	0.535565	0.0387526	0.740932
HUVEC	chr3	chr8	14350	3214	112	158	0.813502	0.817012	0.585185	0.0468565	0.761894
HUVEC	chr3	chr7	15481	2866	123	140	0.839387	0.843789	0.532319	0.0465735	0.778573
HUVEC	chr3	chr6	23049	3812	149	168	0.854257	0.858084	0.529968	0.0422111	0.807089
HUVEC	chr3	chr5	19641	3516	136	161	0.844291	0.848167	0.542088	0.0437857	0.759768
HUVEC	chr3	chr4	14936	3519	76	135	0.807404	0.80932	0.63981	0.0369458	0.806122
HUVEC	chr3	chr2	30467	5070	156	210	0.854441	0.857332	0.57377	0.0397727	0.792316
HUVEC	chr3	chr1	45227	4700	312	247	0.900725	0.905863	0.44186	0.0499293	0.792738
HUVEC	chr2	chrX	8381	1701	24	49	0.830133	0.831283	0.671233	0.028	0.836635
HUVEC	chr2	chr22	11225	2440	38	33	0.819598	0.821442	0.464789	0.0133441	0.785431
HUVEC	chr2	chr21	4922	832	22	27	0.852835	0.855405	0.55102	0.0314319	0.780641
HUVEC	chr2	chr20	16829	2787	69	86	0.855546	0.857922	0.554839	0.0299339	0.8153
HUVEC	chr2	chr19	24909	3501	65	73	0.875088	0.876769	0.528986	0.0204253	0.823276
HUVEC	chr2	chr18	6453	1626	40	74	0.796656	0.798737	0.649123	0.0435294	0.800302
HUVEC	chr2	chr17	23655	4330	81	102	0.843404	0.845274	0.557377	0.0230144	0.808715
HUVEC	chr2	chr16	13422	2551	55	70	0.838117	0.840293	0.56	0.0267074	0.7957
HUVEC	chr2	chr15	11907	2642	80	122	0.81547	0.818407	0.60396	0.0441389	0.803955
HUVEC	chr2	chr14	13673	2884	66	94	0.823533	0.825814	0.5875	0.0315648	0.80673
HUVEC	chr2	chr13	6329	1751	30	86	0.782699	0.783292	0.741379	0.0468155	0.843908
HUVEC	chr2	chr12	18599	5344	79	166	0.775798	0.776803	0.677551	0.030127	0.80634
HUVEC	chr2	chr11	22598	6090	114	196	0.786054	0.787716	0.632258	0.0311804	0.802639
HUVEC	chr2	chr10	17251	3604	46	126	0.826414	0.827188	0.732558	0.0337802	0.852267
HUVEC	chr2	chr9	13042	3854	96	143	0.769478	0.771899	0.598326	0.0357768	0.755001
HUVEC	chr2	chr8	13533	4031	84	186	0.769261	0.770496	0.688889	0.0441072	0.791869
HUVEC	chr2	chr7	14764	3583	109	154	0.801612	0.804709	0.585551	0.0412095	0.77922
HUVEC	chr2	chr6	21703	5158	115	202	0.805983	0.807974	0.637224	0.0376866	0.812749
HUVEC	chr2	chr5	18246	4911	95	202	0.786561	0.787926	0.680135	0.0395071	0.80503
HUVEC	chr2	chr4	14238	4217	67	144	0.770492	0.771498	0.682464	0.0330199	0.809374
HUVEC	chr2	chr3	18360	5773	107	239	0.759794	0.760784	0.690751	0.0397538	0.798738
HUVEC	chr2	chr1	43493	6434	275	284	0.867112	0.871132	0.50805	0.0422745	0.806815
HUVEC	chr1	chrX	7962	2120	24	49	0.788872	0.789724	0.671233	0.0225911	0.824868
HUVEC	chr1	chr22	10331	3334	19	52	0.755897	0.756019	0.732394	0.0153574	0.830781
HUVEC	chr1	chr21	4375	1379	16	33	0.759607	0.760341	0.673469	0.0233711	0.781761
HUVEC	chr1	chr20	15449	4167	53	102	0.786556	0.787571	0.658065	0.0238932	0.807743
HUVEC	chr1	chr19	22783	5627	40	98	0.801492	0.801936	0.710145	0.0171179	0.837351
HUVEC	chr1	chr18	5494	2585	25	89	0.681435	0.680035	0.780702	0.0332835	0.8024
HUVEC	chr1	chr17	20573	7412	41	142	0.735409	0.735144	0.775956	0.018798	0.823285
HUVEC	chr1	chr16	11449	4524	28	97	0.717232	0.716772	0.776	0.0209911	0.80596
HUVEC	chr1	chr15	9885	4664	56	146	0.680022	0.679428	0.722772	0.0303534	0.789452
HUVEC	chr1	chr14	12199	4358	51	109	0.736257	0.736788	0.68125	0.0244012	0.80173
HUVEC	chr1	chr13	5258	2822	20	96	0.653245	0.650743	0.827586	0.0328992	0.814872
HUVEC	chr1	chr12	17192	6751	76	169	0.717753	0.718039	0.689796	0.024422	0.785956
HUVEC	chr1	chr11	21118	7570	86	224	0.735982	0.736127	0.722581	0.0287401	0.807477
HUVEC	chr1	chr10	15526	5329	41	131	0.744614	0.744474	0.761628	0.0239927	0.826276
HUVEC	chr1	chr9	11743	5153	85	154	0.69431	0.695017	0.644351	0.0290183	0.741952
HUVEC	chr1	chr8	12246	5318	66	204	0.698105	0.697222	0.755556	0.0369431	0.785785
HUVEC	chr1	chr7	12712	5635	86	177	0.692585	0.692865	0.673004	0.0304542	0.752594
HUVEC	chr1	chr6	19973	6888	84	233	0.743469	0.743569	0.735016	0.0327201	0.821774
HUVEC	chr1	chr5	17312	5845	91	206	0.746909	0.747593	0.693603	0.034044	0.783567
HUVEC	chr1	chr4	13244	5211	43	168	0.718526	0.717637	0.796209	0.0312326	0.819354
HUVEC	chr1	chr3	16467	7666	82	264	0.683484	0.682344	0.763006	0.0332913	0.783051
HUVEC	chr1	chr2	27145	8392	115	251	0.763056	0.763852	0.685792	0.0290408	0.801189
NHEK	chrX	chr22	15612	4628	36	79	0.770867	0.771344	0.686957	0.0167835	0.799435
NHEK	chrX	chr21	5402	2120	13	43	0.718527	0.71816	0.767857	0.0198798	0.809662
NHEK	chrX	chr20	26531	4840	119	133	0.843184	0.845717	0.527778	0.0267444	0.790689
NHEK	chrX	chr19	27729	7944	73	51	0.776043	0.777311	0.41129	0.00637899	0.695446
NHEK	chrX	chr18	9131	4476	42	123	0.671943	0.671052	0.745455	0.0267449	0.805054
NHEK	chrX	chr17	27635	13608	68	206	0.670593	0.670053	0.751825	0.0149124	0.803719
NHEK	chrX	chr16	15242	8724	36	117	0.636801	0.635984	0.764706	0.0132338	0.783877
NHEK	chrX	chr15	14029	7893	51	183	0.641452	0.639951	0.782051	0.0226597	0.786154
NHEK	chrX	chr14	17532	7969	72	170	0.687643	0.687502	0.702479	0.0208871	0.773365
NHEK	chrX	chr13	7809	4159	31	131	0.654575	0.65249	0.808642	0.0305361	0.803152
NHEK	chrX	chr12	22243	12075	88	226	0.648793	0.648144	0.719745	0.0183725	0.760962
NHEK	chrX	chr11	25621	15599	73	302	0.623224	0.621567	0.805333	0.0189925	0.784691
NHEK	chrX	chr10	23717	10402	73	229	0.69568	0.695126	0.758278	0.0215408	0.795028
NHEK	chrX	chr9	15452	9234	58	231	0.627948	0.625942	0.799308	0.0244057	0.78322
NHEK	chrX	chr8	17178	9635	82	271	0.64231	0.640659	0.767705	0.0273572	0.777273
NHEK	chrX	chr7	15441	10876	72	293	0.589686	0.586731	0.80274	0.0262333	0.766219
NHEK	chrX	chr6	26511	14282	101	350	0.65127	0.649891	0.776053	0.0239202	0.792122
NHEK	chrX	chr5	24583	11433	99	281	0.683152	0.682558	0.739474	0.0239884	0.7868
NHEK	chrX	chr4	16566	9666	62	300	0.634203	0.631519	0.828729	0.0301023	0.794998
NHEK	chrX	chr3	24390	13955	159	397	0.637182	0.636067	0.714029	0.0276616	0.741935
NHEK	chrX	chr2	38647	17853	123	394	0.684726	0.684018	0.762089	0.0215926	0.808514
NHEK	chrX	chr1	50453	27486	149	515	0.648423	0.64734	0.775602	0.0183922	0.791297
NHEK	chr22	chrX	14181	3624	61	96	0.794845	0.796462	0.611465	0.0258065	0.771948
NHEK	chr22	chr21	5573	1949	14	42	0.740961	0.740893	0.75	0.0210949	0.81624
NHEK	chr22	chr20	27015	4356	127	125	0.858236	0.861146	0.496032	0.0278956	0.779046
NHEK	chr22	chr19	29822	5851	63	61	0.834791	0.835982	0.491935	0.010318	0.796172
NHEK	chr22	chr18	10448	3159	51	114	0.766918	0.76784	0.690909	0.0348304	0.80176
NHEK	chr22	chr17	33412	7831	80	194	0.809452	0.810125	0.708029	0.0241745	0.838449
NHEK	chr22	chr16	18966	5000	61	92	0.790165	0.791371	0.601307	0.0180676	0.806597
NHEK	chr22	chr15	16039	5883	58	176	0.731856	0.731639	0.752137	0.0290477	0.808852
NHEK	chr22	chr14	19954	5547	90	152	0.781028	0.782479	0.628099	0.0266713	0.789651
NHEK	chr22	chr13	8267	3701	47	115	0.691014	0.690759	0.709877	0.0301363	0.773751
NHEK	chr22	chr12	26323	7995	129	185	0.765419	0.767032	0.589172	0.0226161	0.755478
NHEK	chr22	chr11	31259	9961	133	242	0.757327	0.758345	0.645333	0.0237185	0.786459
NHEK	chr22	chr10	27142	6977	111	191	0.794079	0.79551	0.63245	0.0266462	0.805052
NHEK	chr22	chr9	17901	6785	106	183	0.724084	0.725148	0.633218	0.0262629	0.745459
NHEK	chr22	chr8	19410	7403	114	239	0.723294	0.723903	0.677054	0.0312745	0.780128
NHEK	chr22	chr7	18596	7721	125	240	0.705944	0.706615	0.657534	0.030147	0.743052
NHEK	chr22	chr6	32027	8766	166	285	0.783435	0.78511	0.631929	0.0314882	0.7936
NHEK	chr22	chr5	27347	8669	125	255	0.75838	0.759301	0.671053	0.0285746	0.788495
NHEK	chr22	chr4	18690	7542	115	247	0.712078	0.712489	0.68232	0.0317114	0.75892
NHEK	chr22	chr3	28040	10305	214	342	0.729596	0.731256	0.615108	0.0321217	0.735815
NHEK	chr22	chr2	44200	12300	192	325	0.780907	0.782301	0.628627	0.0257426	0.785584
NHEK	chr22	chr1	62957	14982	253	411	0.806178	0.807773	0.618976	0.0267004	0.810711
NHEK	chr21	chrX	14997	2808	78	79	0.839327	0.842291	0.503185	0.027364	0.738713
NHEK	chr21	chr22	16789	3451	59	56	0.827561	0.829496	0.486957	0.0159681	0.730505
NHEK	chr21	chr20	27827	3544	168	84	0.882617	0.887029	0.333333	0.0231533	0.695916
NHEK	chr21	chr19	30066	5607	75	49	0.841272	0.842822	0.395161	0.00866337	0.680591
NHEK	chr21	chr18	11242	2365	90	75	0.82174	0.826192	0.454545	0.0307377	0.720535
NHEK	chr21	chr17	34318	6925	130	144	0.83007	0.832093	0.525547	0.0203706	0.740648
NHEK	chr21	chr16	19169	4797	72	81	0.798126	0.799841	0.529412	0.0166052	0.739937
NHEK	chr21	chr15	17310	4612	93	141	0.787642	0.789618	0.602564	0.0296655	0.77085
NHEK	chr21	chr14	20914	4587	119	123	0.817193	0.820125	0.508264	0.0261146	0.751898
NHEK	chr21	chr13	8931	3037	55	107	0.745095	0.74624	0.660494	0.0340331	0.762424
NHEK	chr21	chr12	27529	6789	154	160	0.799521	0.802174	0.509554	0.0230249	0.708046
NHEK	chr21	chr11	32534	8686	168	207	0.787138	0.789277	0.552	0.0232767	0.736489
NHEK	chr21	chr10	28350	5769	141	161	0.828302	0.830915	0.533113	0.0271501	0.752088
NHEK	chr21	chr9	19745	4941	143	146	0.796436	0.799846	0.50519	0.0287006	0.733148
NHEK	chr21	chr8	20542	6271	157	196	0.763381	0.766121	0.555241	0.0303077	0.746045
NHEK	chr21	chr7	20148	6169	153	212	0.763061	0.765589	0.580822	0.0332236	0.742503
NHEK	chr21	chr6	32900	7893	212	239	0.803487	0.806511	0.529933	0.0293901	0.761974
NHEK	chr21	chr5	28788	7228	191	189	0.796159	0.799311	0.497368	0.025482	0.707402
NHEK	chr21	chr4	19881	6351	162	200	0.755095	0.757891	0.552486	0.0305297	0.70354
NHEK	chr21	chr3	30628	7717	286	270	0.794273	0.798748	0.485612	0.0338049	0.709913
NHEK	chr21	chr2	46412	10088	250	267	0.818686	0.821451	0.516441	0.0257846	0.73708
NHEK	chr21	chr1	65473	12466	350	314	0.836953	0.840054	0.472892	0.0245696	0.736675
NHEK	chr20	chrX	14301	3504	59	98	0.801637	0.803201	0.624204	0.0272071	0.805937
NHEK	chr20	chr22	13449	6791	20	95	0.665389	0.664476	0.826087	0.0137961	0.806015
NHEK	chr20	chr21	4924	2598	18	38	0.65479	0.654613	0.678571	0.0144158	0.75658
NHEK	chr20	chr19	25645	10028	48	76	0.718524	0.718891	0.612903	0.00752177	0.739773
NHEK	chr20	chr18	9598	4009	41	124	0.705925	0.705372	0.751515	0.0300024	0.805155
NHEK	chr20	chr17	27994	13249	46	228	0.67977	0.678758	0.832117	0.0169177	0.823914
NHEK	chr20	chr16	15993	7973	37	116	0.667897	0.66732	0.75817	0.0143405	0.791664
NHEK	chr20	chr15	14257	7665	45	189	0.652013	0.650351	0.807692	0.0240642	0.809797
NHEK	chr20	chr14	18021	7480	66	176	0.706872	0.706678	0.727273	0.0229885	0.786602
NHEK	chr20	chr13	7967	4001	38	124	0.667024	0.665692	0.765432	0.0300606	0.773534
NHEK	chr20	chr12	23957	10361	93	221	0.69814	0.698088	0.703822	0.0208845	0.760309
NHEK	chr20	chr11	27078	14142	105	270	0.657483	0.656914	0.72	0.0187344	0.768709
NHEK	chr20	chr10	24907	9212	87	215	0.729845	0.730004	0.711921	0.0228068	0.794349
NHEK	chr20	chr9	16329	8357	79	210	0.662222	0.661468	0.726644	0.0245127	0.758915
NHEK	chr20	chr8	17237	9576	81	272	0.644519	0.64286	0.770538	0.0276198	0.77217
NHEK	chr20	chr7	15979	10338	78	287	0.609624	0.607174	0.786301	0.0270118	0.763284
NHEK	chr20	chr6	27754	13039	108	343	0.681238	0.680362	0.760532	0.0256314	0.792047
NHEK	chr20	chr5	24872	11144	97	283	0.691147	0.690582	0.744737	0.0247659	0.789369
NHEK	chr20	chr4	17068	9164	91	271	0.651989	0.650656	0.748619	0.0287228	0.773141
NHEK	chr20	chr3	25898	12447	177	379	0.675484	0.675394	0.681655	0.0295494	0.745277
NHEK	chr20	chr2	39494	17006	126	391	0.699528	0.699009	0.756286	0.0224751	0.800183
NHEK	chr20	chr1	54859	23080	177	487	0.704121	0.703871	0.733434	0.0206645	0.785919
NHEK	chr19	chrX	13935	3870	62	95	0.781093	0.782645	0.605096	0.0239596	0.767327
NHEK	chr19	chr22	15684	4556	40	75	0.774208	0.774901	0.652174	0.0161952	0.772954
NHEK	chr19	chr21	5550	1972	21	35	0.737002	0.737836	0.625	0.017439	0.768892
NHEK	chr19	chr20	25982	5389	118	134	0.825855	0.828217	0.531746	0.0242622	0.753046
NHEK	chr19	chr18	9756	3851	48	117	0.716889	0.716984	0.709091	0.0294859	0.779251
NHEK	chr19	chr17	31418	9825	72	202	0.761616	0.761778	0.737226	0.0201456	0.831182
NHEK	chr19	chr16	18113	5853	60	93	0.754841	0.755779	0.607843	0.0156408	0.760664
NHEK	chr19	chr15	15746	6176	57	177	0.718677	0.718274	0.75641	0.0278609	0.806111
NHEK	chr19	chr14	19723	5778	91	151	0.772016	0.773421	0.623967	0.025468	0.791323
NHEK	chr19	chr13	7903	4065	45	117	0.661171	0.660344	0.722222	0.027977	0.760987
NHEK	chr19	chr12	25820	8498	119	195	0.751184	0.752375	0.621019	0.0224318	0.743661
NHEK	chr19	chr11	30577	10643	124	251	0.741147	0.7418	0.669333	0.0230402	0.781908
NHEK	chr19	chr10	25604	8515	88	214	0.750065	0.750432	0.708609	0.024516	0.805832
NHEK	chr19	chr9	17011	7675	93	196	0.688969	0.689095	0.678201	0.0249015	0.751848
NHEK	chr19	chr8	18490	8323	114	239	0.689428	0.689591	0.677054	0.027914	0.770578
NHEK	chr19	chr7	16467	9850	104	261	0.62694	0.625717	0.715068	0.0258135	0.737894
NHEK	chr19	chr6	31079	9714	161	290	0.760571	0.761871	0.643016	0.0289884	0.779734
NHEK	chr19	chr5	26694	9322	135	245	0.740164	0.741171	0.644737	0.0256089	0.753158
NHEK	chr19	chr4	17816	8416	125	237	0.678837	0.67917	0.654696	0.0273893	0.738995
NHEK	chr19	chr3	26705	11640	197	359	0.695715	0.69644	0.645683	0.0299192	0.734489
NHEK	chr19	chr2	42014	14486	189	328	0.742621	0.743611	0.634429	0.0221412	0.773663
NHEK	chr19	chr1	58077	19862	189	475	0.744908	0.74516	0.715361	0.0233564	0.808686
NHEK	chr18	chrX	14095	3710	54	103	0.790446	0.791632	0.656051	0.0270129	0.792825
NHEK	chr18	chr22	15772	4468	32	83	0.778924	0.779249	0.721739	0.0182377	0.82572
NHEK	chr18	chr21	5705	1817	13	43	0.758511	0.758442	0.767857	0.0231183	0.835987
NHEK	chr18	chr20	26585	4786	113	139	0.845081	0.847439	0.551587	0.0282234	0.78316
NHEK	chr18	chr19	27508	8165	53	71	0.770428	0.771115	0.572581	0.00862069	0.742316
NHEK	chr18	chr17	32224	9019	90	184	0.780596	0.78132	0.671533	0.0199935	0.819779
NHEK	chr18	chr16	18437	5529	50	103	0.768689	0.769298	0.673203	0.0182884	0.808264
NHEK	chr18	chr15	16330	5592	54	180	0.745171	0.744914	0.769231	0.031185	0.820463
NHEK	chr18	chr14	19642	5859	79	163	0.769335	0.770244	0.673554	0.0270674	0.790595
NHEK	chr18	chr13	8460	3508	40	122	0.707502	0.706885	0.753086	0.0336088	0.79756
NHEK	chr18	chr12	25817	8501	115	199	0.751213	0.752287	0.633758	0.0228736	0.753609
NHEK	chr18	chr11	30895	10325	110	265	0.749129	0.749515	0.706667	0.0250236	0.80354
NHEK	chr18	chr10	26653	7466	100	202	0.780192	0.781178	0.668874	0.0263432	0.786885
NHEK	chr18	chr9	18290	6396	90	199	0.7403	0.740906	0.688581	0.0301744	0.779485
NHEK	chr18	chr8	19404	7409	93	260	0.723846	0.723679	0.736544	0.0339027	0.806974
NHEK	chr18	chr7	18350	7967	100	265	0.697661	0.697268	0.726027	0.0321914	0.762339
NHEK	chr18	chr6	30870	9923	129	322	0.75628	0.756747	0.713969	0.03143	0.805694
NHEK	chr18	chr5	27247	8769	111	269	0.756017	0.756525	0.707895	0.0297632	0.795288
NHEK	chr18	chr4	18803	7429	89	273	0.717305	0.716796	0.754144	0.0354453	0.807245
NHEK	chr18	chr3	28530	9815	195	361	0.74268	0.744034	0.649281	0.0354756	0.756775
NHEK	chr18	chr2	43159	13341	144	373	0.763492	0.763876	0.72147	0.0271985	0.808835
NHEK	chr18	chr1	59527	18412	202	462	0.76319	0.763764	0.695783	0.0244781	0.806829
NHEK	chr17	chrX	14343	3462	55	102	0.804198	0.80556	0.649682	0.0286195	0.814027
NHEK	chr17	chr22	16462	3778	30	85	0.812921	0.81334	0.73913	0.0220036	0.842045
NHEK	chr17	chr21	5767	1755	18	38	0.766033	0.766684	0.678571	0.0211935	0.807656
NHEK	chr17	chr20	27170	4201	122	130	0.863296	0.866087	0.515873	0.0300162	0.797281
NHEK	chr17	chr19	29333	6340	52	72	0.821438	0.822275	0.580645	0.0112289	0.79914
NHEK	chr17	chr18	10285	3322	55	110	0.754792	0.755861	0.666667	0.0320513	0.804085
NHEK	chr17	chr16	18559	5407	57	96	0.773457	0.774389	0.627451	0.017445	0.778915
NHEK	chr17	chr15	16182	5740	50	184	0.738671	0.738163	0.786325	0.0310601	0.841314
NHEK	chr17	chr14	20253	5248	77	165	0.793148	0.794204	0.681818	0.0304822	0.823718
NHEK	chr17	chr13	8476	3492	41	121	0.708739	0.708222	0.746914	0.0334902	0.798386
NHEK	chr17	chr12	26885	7433	103	211	0.782398	0.783408	0.671975	0.0276033	0.771945
NHEK	chr17	chr11	31279	9941	106	269	0.758457	0.758831	0.717333	0.0263467	0.820583
NHEK	chr17	chr10	26910	7209	88	214	0.788007	0.78871	0.708609	0.0288293	0.832688
NHEK	chr17	chr9	18180	6506	88	201	0.735976	0.73645	0.695502	0.0299687	0.788552
NHEK	chr17	chr8	19366	7447	105	248	0.722005	0.722262	0.70255	0.0322287	0.797038
NHEK	chr17	chr7	17676	8641	95	270	0.672588	0.671657	0.739726	0.0302996	0.785264
NHEK	chr17	chr6	31787	9006	143	308	0.778174	0.779227	0.682927	0.0330685	0.815226
NHEK	chr17	chr5	27666	8350	125	255	0.767145	0.768159	0.671053	0.0296339	0.790217
NHEK	chr17	chr4	18250	7982	99	263	0.696134	0.695715	0.726519	0.0318981	0.785411
NHEK	chr17	chr3	28229	10116	188	368	0.735122	0.736185	0.661871	0.0351011	0.771746
NHEK	chr17	chr2	43140	13360	160	357	0.762878	0.76354	0.690522	0.0260261	0.817932
NHEK	chr17	chr1	61071	16868	190	474	0.782985	0.783574	0.713855	0.0273325	0.836447
NHEK	chr16	chrX	15828	1977	84	73	0.885258	0.888964	0.464968	0.0356098	0.756061
NHEK	chr16	chr22	16306	3934	47	68	0.804422	0.805632	0.591304	0.0169915	0.776172
NHEK	chr16	chr21	6048	1474	22	34	0.802586	0.804041	0.607143	0.0225464	0.802622
NHEK	chr16	chr20	27941	3430	146	106	0.886918	0.890663	0.420635	0.0299774	0.759637
NHEK	chr16	chr19	30110	5563	74	50	0.842529	0.844056	0.403226	0.00890789	0.716142
NHEK	chr16	chr18	11583	2024	79	86	0.847299	0.851253	0.521212	0.0407583	0.802107
NHEK	chr16	chr17	33451	7792	118	156	0.809476	0.811071	0.569343	0.0196276	0.769944
NHEK	chr16	chr15	17602	4320	79	155	0.801453	0.802938	0.662393	0.0346369	0.825371
NHEK	chr16	chr14	20940	4561	108	134	0.81863	0.821144	0.553719	0.028541	0.762326
NHEK	chr16	chr13	9578	2390	62	100	0.797857	0.800301	0.617284	0.0401606	0.78281
NHEK	chr16	chr12	27854	6464	155	159	0.808876	0.811644	0.506369	0.0240072	0.740327
NHEK	chr16	chr11	33008	8212	169	206	0.798509	0.800776	0.549333	0.0244714	0.754218
NHEK	chr16	chr10	29071	5048	158	144	0.848755	0.852047	0.476821	0.027735	0.764856
NHEK	chr16	chr9	19760	4926	135	154	0.797357	0.800454	0.532872	0.030315	0.741349
NHEK	chr16	chr8	21821	4992	151	202	0.810682	0.813822	0.572238	0.038891	0.782386
NHEK	chr16	chr7	20731	5586	165	200	0.784461	0.787742	0.547945	0.0345662	0.743834
NHEK	chr16	chr6	33882	6911	203	248	0.827514	0.830584	0.549889	0.0346417	0.778968
NHEK	chr16	chr5	29655	6361	166	214	0.820667	0.823384	0.563158	0.0325475	0.768535
NHEK	chr16	chr4	21403	4829	140	222	0.813153	0.815912	0.61326	0.0439517	0.783725
NHEK	chr16	chr3	31527	6818	274	282	0.817691	0.822193	0.507194	0.0397183	0.736649
NHEK	chr16	chr2	47899	8601	247	270	0.844818	0.84777	0.522244	0.0304363	0.781655
NHEK	chr16	chr1	66446	11493	315	349	0.849777	0.852539	0.525602	0.0294714	0.78173
NHEK	chr15	chrX	15903	1902	71	86	0.890157	0.893176	0.547771	0.0432596	0.784562
NHEK	chr15	chr22	17809	2431	62	53	0.877524	0.879891	0.46087	0.0213366	0.792357
NHEK	chr15	chr21	6719	803	30	26	0.890077	0.893246	0.464286	0.0313631	0.82955
NHEK	chr15	chr20	28692	2679	159	93	0.910255	0.914603	0.369048	0.0335498	0.766199
NHEK	chr15	chr19	31808	3865	74	50	0.889963	0.891655	0.403226	0.0127714	0.771005
NHEK	chr15	chr18	11683	1924	76	89	0.854778	0.858602	0.539394	0.0442126	0.802994
NHEK	chr15	chr17	36291	4952	122	152	0.877785	0.879931	0.554745	0.0297806	0.815883
NHEK	chr15	chr16	20475	3491	68	85	0.85244	0.854335	0.555556	0.0237696	0.798269
NHEK	chr15	chr14	22371	3130	125	117	0.873558	0.87726	0.483471	0.0360333	0.778137
NHEK	chr15	chr13	9916	2052	63	99	0.825639	0.828543	0.611111	0.0460251	0.810379
NHEK	chr15	chr12	29792	4526	173	141	0.864316	0.868116	0.449045	0.0302121	0.751835
NHEK	chr15	chr11	34493	6727	167	208	0.834259	0.836803	0.554667	0.0299928	0.797571
NHEK	chr15	chr10	29665	4454	137	165	0.866622	0.869457	0.546358	0.035722	0.801216
NHEK	chr15	chr9	20732	3954	135	154	0.836276	0.839828	0.532872	0.0374878	0.774922
NHEK	chr15	chr8	21942	4871	156	197	0.814953	0.818334	0.558074	0.0388713	0.781482
NHEK	chr15	chr7	21510	4807	155	210	0.814032	0.817342	0.575342	0.0418577	0.78086
NHEK	chr15	chr6	35372	5421	208	243	0.86352	0.86711	0.538803	0.0429025	0.805683
NHEK	chr15	chr5	30850	5166	176	204	0.853226	0.856564	0.536842	0.0379888	0.789828
NHEK	chr15	chr4	21412	4820	147	215	0.813229	0.816255	0.593923	0.0427011	0.778058
NHEK	chr15	chr3	32493	5852	276	280	0.842472	0.847386	0.503597	0.0456621	0.760349
NHEK	chr15	chr2	49156	7344	227	290	0.867215	0.870018	0.560928	0.0379879	0.801465
NHEK	chr15	chr1	69169	8770	314	350	0.884432	0.887476	0.527108	0.0383772	0.809285
NHEK	chr14	chrX	14383	3422	69	88	0.805645	0.807807	0.56051	0.0250712	0.803742
NHEK	chr14	chr22	17948	2292	69	46	0.884009	0.886759	0.4	0.0196749	0.788361
NHEK	chr14	chr21	6057	1465	21	35	0.803906	0.805238	0.625	0.0233333	0.801106
NHEK	chr14	chr20	28083	3288	161	91	0.890934	0.89519	0.361111	0.026931	0.76613
NHEK	chr14	chr19	31415	4258	76	48	0.878928	0.880638	0.387097	0.0111472	0.749804
NHEK	chr14	chr18	10520	3087	59	106	0.771565	0.773131	0.642424	0.0331976	0.801714
NHEK	chr14	chr17	35581	5662	132	142	0.860443	0.862716	0.518248	0.0244659	0.803143
NHEK	chr14	chr16	20076	3890	67	86	0.835938	0.837687	0.562092	0.0216298	0.760838
NHEK	chr14	chr15	17366	4556	85	149	0.790531	0.792172	0.636752	0.0316684	0.808617
NHEK	chr14	chr13	8607	3361	52	110	0.718631	0.719168	0.679012	0.0316912	0.7906
NHEK	chr14	chr12	28125	6193	137	177	0.817221	0.819541	0.563694	0.0277865	0.766605
NHEK	chr14	chr11	33205	8015	138	237	0.803991	0.805556	0.632	0.0287203	0.80799
NHEK	chr14	chr10	27571	6548	115	187	0.806426	0.808083	0.619205	0.0277654	0.798015
NHEK	chr14	chr9	19064	5622	102	187	0.770811	0.77226	0.647059	0.0321914	0.784916
NHEK	chr14	chr8	20152	6661	125	228	0.750202	0.751576	0.645892	0.0330962	0.783386
NHEK	chr14	chr7	18813	7504	114	251	0.714489	0.714861	0.687671	0.0323662	0.766201
NHEK	chr14	chr6	33139	7654	164	287	0.810445	0.81237	0.636364	0.0361415	0.809884
NHEK	chr14	chr5	28794	7222	152	228	0.797395	0.799478	0.6	0.030604	0.775531
NHEK	chr14	chr4	19081	7151	112	250	0.726893	0.727394	0.690608	0.0337792	0.770104
NHEK	chr14	chr3	29287	9058	215	341	0.761626	0.763776	0.613309	0.0362805	0.763701
NHEK	chr14	chr2	45598	10902	206	311	0.805181	0.807044	0.601547	0.0277357	0.807578
NHEK	chr14	chr1	64368	13571	260	404	0.82404	0.825877	0.608434	0.0289088	0.809845
NHEK	chr13	chrX	15656	2149	73	84	0.876294	0.879304	0.535032	0.0376176	0.790304
NHEK	chr13	chr22	17235	3005	58	57	0.849521	0.851532	0.495652	0.0186153	0.772334
NHEK	chr13	chr21	6360	1162	21	35	0.84389	0.84552	0.625	0.0292398	0.829008
NHEK	chr13	chr20	27667	3704	146	106	0.878253	0.881929	0.420635	0.0278215	0.74168
NHEK	chr13	chr19	29807	5866	83	41	0.833813	0.835562	0.330645	0.00694092	0.689529
NHEK	chr13	chr18	11686	1921	85	80	0.854342	0.858823	0.484848	0.03998	0.793683
NHEK	chr13	chr17	34177	7066	125	149	0.826794	0.828674	0.543796	0.0206514	0.782605
NHEK	chr13	chr16	19813	4153	67	86	0.825034	0.826713	0.562092	0.0202878	0.780517
NHEK	chr13	chr15	17915	4007	85	149	0.81531	0.817216	0.636752	0.0358518	0.829309
NHEK	chr13	chr14	21504	3997	115	127	0.840267	0.843261	0.524793	0.0307953	0.779876
NHEK	chr13	chr12	28569	5749	156	158	0.829493	0.832479	0.503185	0.0267479	0.751533
NHEK	chr13	chr11	33334	7886	164	211	0.806467	0.808685	0.562667	0.026059	0.770548
NHEK	chr13	chr10	29446	4673	151	151	0.859853	0.863038	0.5	0.0313018	0.773472
NHEK	chr13	chr9	20432	4254	129	160	0.824505	0.827676	0.553633	0.0362483	0.765774
NHEK	chr13	chr8	21559	5254	146	207	0.801222	0.80405	0.586402	0.0379051	0.784362
NHEK	chr13	chr7	21480	4837	164	201	0.81257	0.816202	0.550685	0.0398968	0.772295
NHEK	chr13	chr6	33671	7122	201	250	0.822447	0.825411	0.554324	0.0339121	0.786446
NHEK	chr13	chr5	29754	6262	171	209	0.82325	0.826133	0.55	0.0322979	0.772052
NHEK	chr13	chr4	20977	5255	146	216	0.796909	0.799672	0.596685	0.0394809	0.773284
NHEK	chr13	chr3	32000	6345	269	287	0.829979	0.834529	0.516187	0.043275	0.761664
NHEK	chr13	chr2	47633	8867	238	279	0.840311	0.843062	0.539652	0.0305051	0.789365
NHEK	chr13	chr1	66341	11598	325	339	0.848314	0.851191	0.510542	0.0283991	0.778577
NHEK	chr12	chrX	14931	2874	60	97	0.836655	0.838585	0.617834	0.0326489	0.814826
NHEK	chr12	chr22	18475	1765	60	55	0.910341	0.912796	0.478261	0.0302198	0.836248
NHEK	chr12	chr21	6410	1112	19	37	0.850752	0.852167	0.660714	0.0322019	0.81855
NHEK	chr12	chr20	28733	2638	154	98	0.91171	0.91591	0.388889	0.0358187	0.781148
NHEK	chr12	chr19	32644	3029	85	39	0.913009	0.91509	0.314516	0.0127119	0.748712
NHEK	chr12	chr18	10914	2693	52	113	0.800683	0.802087	0.684848	0.0402708	0.806851
NHEK	chr12	chr17	36207	5036	111	163	0.876027	0.877894	0.594891	0.0313522	0.836512
NHEK	chr12	chr16	20361	3605	63	90	0.847921	0.849579	0.588235	0.0243572	0.788
NHEK	chr12	chr15	17868	4054	82	152	0.813324	0.815072	0.649573	0.0361388	0.834087
NHEK	chr12	chr14	21699	3802	95	147	0.848619	0.850908	0.607438	0.0372246	0.812741
NHEK	chr12	chr13	9090	2878	42	120	0.759275	0.759525	0.740741	0.0400267	0.822906
NHEK	chr12	chr11	34394	6826	137	238	0.8326	0.834401	0.634667	0.033692	0.809919
NHEK	chr12	chr10	28559	5560	121	181	0.834955	0.837041	0.599338	0.0315276	0.806484
NHEK	chr12	chr9	19462	5224	108	181	0.786507	0.788382	0.626298	0.0334875	0.786335
NHEK	chr12	chr8	21096	5717	121	232	0.785099	0.786783	0.657224	0.0389982	0.798591
NHEK	chr12	chr7	20148	6169	113	252	0.76456	0.765589	0.690411	0.0392462	0.791792
NHEK	chr12	chr6	33692	7101	169	282	0.823732	0.825926	0.625277	0.0381959	0.807536
NHEK	chr12	chr5	29666	6350	158	222	0.821189	0.823689	0.584211	0.0337797	0.780974
NHEK	chr12	chr4	20156	6076	135	227	0.766451	0.768375	0.627072	0.0360146	0.788537
NHEK	chr12	chr3	30031	8314	216	340	0.780725	0.783179	0.611511	0.0392882	0.773176
NHEK	chr12	chr2	46583	9917	193	324	0.822684	0.824478	0.626692	0.0316375	0.804524
NHEK	chr12	chr1	65680	12259	260	404	0.840731	0.84271	0.608434	0.031904	0.811234
NHEK	chr11	chrX	14920	2885	63	94	0.835876	0.837967	0.598726	0.0315542	0.812208
NHEK	chr11	chr22	19314	926	71	44	0.951019	0.954249	0.382609	0.0453608	0.839596
NHEK	chr11	chr21	6722	800	25	31	0.891132	0.893645	0.553571	0.0373045	0.833008
NHEK	chr11	chr20	29927	1444	186	66	0.948455	0.95397	0.261905	0.0437086	0.80815
NHEK	chr11	chr19	33952	1721	91	33	0.949381	0.951756	0.266129	0.0188141	0.78594
NHEK	chr11	chr18	10830	2777	62	103	0.793857	0.795914	0.624242	0.0357639	0.813541
NHEK	chr11	chr17	37308	3935	131	143	0.902064	0.90459	0.521898	0.0350662	0.847305
NHEK	chr11	chr16	20747	3219	77	76	0.863344	0.865685	0.496732	0.0230653	0.77467
NHEK	chr11	chr15	17987	3935	70	164	0.819236	0.8205	0.700855	0.0400098	0.840896
NHEK	chr11	chr14	21893	3608	99	143	0.856	0.858515	0.590909	0.0381232	0.821568
NHEK	chr11	chr13	9044	2924	58	104	0.754163	0.755682	0.641975	0.0343461	0.788699
NHEK	chr11	chr12	29172	5146	147	167	0.847164	0.85005	0.531847	0.0314323	0.78807
NHEK	chr11	chr10	28603	5516	104	198	0.836728	0.838331	0.655629	0.0346517	0.843206
NHEK	chr11	chr9	19880	4806	116	173	0.802923	0.805315	0.598616	0.0347459	0.792665
NHEK	chr11	chr8	21241	5572	127	226	0.790216	0.79219	0.640227	0.038979	0.797643
NHEK	chr11	chr7	19878	6439	122	243	0.754104	0.755329	0.665753	0.0363664	0.794369
NHEK	chr11	chr6	34517	6276	195	256	0.843104	0.84615	0.567627	0.0391917	0.818929
NHEK	chr11	chr5	30021	5995	168	212	0.830668	0.833546	0.557895	0.034155	0.793343
NHEK	chr11	chr4	19849	6383	137	225	0.754832	0.756671	0.621547	0.0340496	0.772795
NHEK	chr11	chr3	30806	7539	240	316	0.800031	0.80339	0.568345	0.0402292	0.775672
NHEK	chr11	chr2	47162	9338	199	318	0.832734	0.834726	0.615087	0.0329329	0.823757
NHEK	chr11	chr1	66859	11080	275	389	0.85554	0.857838	0.585843	0.0339175	0.831341
NHEK	chr10	chrX	13830	3975	50	107	0.775916	0.776748	0.681529	0.0262126	0.80804
NHEK	chr10	chr22	18590	1650	70	45	0.9155	0.918478	0.391304	0.0265487	0.815269
NHEK	chr10	chr21	6297	1225	30	26	0.834389	0.837144	0.464286	0.0207834	0.727055
NHEK	chr10	chr20	28590	2781	168	84	0.906745	0.911351	0.333333	0.0293194	0.757309
NHEK	chr10	chr19	31901	3772	83	41	0.892309	0.894262	0.330645	0.0107527	0.768343
NHEK	chr10	chr18	9714	3893	51	114	0.713622	0.713897	0.690909	0.0284502	0.778267
NHEK	chr10	chr17	34557	6686	98	176	0.836597	0.837888	0.642336	0.0256485	0.831511
NHEK	chr10	chr16	19132	4834	65	88	0.796882	0.798298	0.575163	0.0178789	0.747626
NHEK	chr10	chr15	16689	5233	61	173	0.761058	0.76129	0.739316	0.0320015	0.812214
NHEK	chr10	chr14	20829	4672	85	157	0.815212	0.816791	0.64876	0.0325119	0.808282
NHEK	chr10	chr13	8542	3426	52	110	0.713273	0.713737	0.679012	0.0311086	0.780083
NHEK	chr10	chr12	27628	6690	146	168	0.80261	0.805059	0.535032	0.0244969	0.73323
NHEK	chr10	chr11	32516	8704	126	249	0.787715	0.78884	0.664	0.0278119	0.80311
NHEK	chr10	chr9	18203	6483	99	190	0.736456	0.737382	0.657439	0.028473	0.768207
NHEK	chr10	chr8	19399	7414	120	233	0.722668	0.723492	0.660057	0.0304695	0.763321
NHEK	chr10	chr7	16687	9630	79	286	0.636122	0.634077	0.783562	0.0288423	0.7777
NHEK	chr10	chr6	31923	8870	161	290	0.781035	0.782561	0.643016	0.0316594	0.791616
NHEK	chr10	chr5	28445	7571	139	241	0.788164	0.789788	0.634211	0.03085	0.778228
NHEK	chr10	chr4	18064	8168	120	242	0.688351	0.688625	0.668508	0.0287753	0.741393
NHEK	chr10	chr3	28273	10072	222	334	0.73538	0.737332	0.600719	0.0320969	0.73735
NHEK	chr10	chr2	42952	13548	147	370	0.759808	0.760212	0.715667	0.0265843	0.801213
NHEK	chr10	chr1	59539	18400	204	460	0.763317	0.763918	0.692771	0.0243902	0.800808
NHEK	chr9	chrX	15429	2376	74	83	0.863601	0.866554	0.528662	0.0337536	0.807809
NHEK	chr9	chr22	19274	966	84	31	0.948416	0.952273	0.269565	0.0310933	0.7673
NHEK	chr9	chr21	6564	958	26	30	0.87015	0.87264	0.535714	0.0303644	0.831766
NHEK	chr9	chr20	29703	1668	190	62	0.941245	0.94683	0.246032	0.0358382	0.754586
NHEK	chr9	chr19	33837	1836	102	22	0.945861	0.948533	0.177419	0.0118407	0.70208
NHEK	chr9	chr18	10828	2779	55	110	0.79422	0.795767	0.666667	0.0380755	0.802816
NHEK	chr9	chr17	36723	4520	139	135	0.887781	0.890406	0.492701	0.0290011	0.797104
NHEK	chr9	chr16	20423	3543	79	74	0.849828	0.852166	0.48366	0.0204589	0.73656
NHEK	chr9	chr15	17836	4086	90	144	0.811518	0.813612	0.615385	0.0340426	0.807628
NHEK	chr9	chr14	21868	3633	112	130	0.854524	0.857535	0.53719	0.0345469	0.812794
NHEK	chr9	chr13	9157	2811	55	107	0.763726	0.765124	0.660494	0.036669	0.783401
NHEK	chr9	chr12	28707	5611	147	167	0.833738	0.8365	0.531847	0.0289027	0.777148
NHEK	chr9	chr11	33932	7288	159	216	0.820964	0.823193	0.576	0.0287846	0.795977
NHEK	chr9	chr10	28280	5839	128	174	0.826647	0.828864	0.576159	0.0289373	0.786405
NHEK	chr9	chr8	20756	6057	128	225	0.772326	0.774102	0.637394	0.0358166	0.779217
NHEK	chr9	chr7	19544	6773	129	236	0.741324	0.742638	0.646575	0.033671	0.766925
NHEK	chr9	chr6	33784	7009	187	264	0.825526	0.828181	0.585366	0.0362986	0.800806
NHEK	chr9	chr5	29640	6376	156	224	0.82053	0.822968	0.589474	0.0339394	0.77087
NHEK	chr9	chr4	19257	6975	115	247	0.733399	0.734103	0.68232	0.0342011	0.779894
NHEK	chr9	chr3	29918	8427	236	320	0.777306	0.780232	0.57554	0.036584	0.744054
NHEK	chr9	chr2	46449	10051	210	307	0.820036	0.822106	0.59381	0.0296389	0.792244
NHEK	chr9	chr1	66081	11858	296	368	0.845375	0.847855	0.554217	0.0300998	0.8033
NHEK	chr8	chrX	15270	2535	64	93	0.855306	0.857624	0.592357	0.0353881	0.816828
NHEK	chr8	chr22	17483	2757	52	63	0.862	0.863785	0.547826	0.0223404	0.813927
NHEK	chr8	chr21	5854	1668	13	43	0.778174	0.77825	0.767857	0.0251315	0.851105
NHEK	chr8	chr20	28445	2926	153	99	0.902634	0.906729	0.392857	0.0327273	0.766723
NHEK	chr8	chr19	31467	4206	70	54	0.880549	0.882096	0.435484	0.0126761	0.779724
NHEK	chr8	chr18	11039	2568	51	114	0.809832	0.811274	0.690909	0.0425056	0.836227
NHEK	chr8	chr17	34917	6326	103	171	0.845148	0.846616	0.624088	0.0263198	0.833805
NHEK	chr8	chr16	19716	4250	62	91	0.82122	0.822665	0.594771	0.0209629	0.805399
NHEK	chr8	chr15	17336	4586	69	165	0.789899	0.790804	0.705128	0.0347295	0.834701
NHEK	chr8	chr14	20821	4680	95	147	0.814513	0.816478	0.607438	0.0304537	0.811444
NHEK	chr8	chr13	8932	3036	43	119	0.746167	0.746324	0.734568	0.0377179	0.823562
NHEK	chr8	chr12	27470	6848	130	184	0.79851	0.800455	0.585987	0.0261661	0.774665
NHEK	chr8	chr11	32917	8303	129	246	0.797283	0.798569	0.656	0.0287753	0.81851
NHEK	chr8	chr10	28061	6058	118	184	0.820575	0.822445	0.609272	0.0294777	0.818671
NHEK	chr8	chr9	19175	5511	104	185	0.775175	0.776756	0.640138	0.0324789	0.79211
NHEK	chr8	chr7	19739	6578	113	252	0.749232	0.750047	0.690411	0.036896	0.784285
NHEK	chr8	chr6	33195	7598	158	293	0.811948	0.813743	0.649667	0.0371309	0.819747
NHEK	chr8	chr5	29344	6672	146	234	0.812672	0.814749	0.615789	0.0338836	0.796033
NHEK	chr8	chr4	19919	6313	101	261	0.758818	0.75934	0.720994	0.0397019	0.802092
NHEK	chr8	chr3	29912	8433	202	354	0.778026	0.780076	0.636691	0.0402868	0.770662
NHEK	chr8	chr2	46644	9856	201	316	0.823614	0.825558	0.611219	0.0310657	0.820749
NHEK	chr8	chr1	66340	11599	260	404	0.849128	0.851178	0.608434	0.0336583	0.82999
NHEK	chr7	chrX	14991	2814	56	101	0.840218	0.841955	0.643312	0.0346484	0.812284
NHEK	chr7	chr22	18286	1954	68	47	0.900663	0.903458	0.408696	0.0234883	0.786598
NHEK	chr7	chr21	6469	1053	18	38	0.85867	0.860011	0.678571	0.0348304	0.841403
NHEK	chr7	chr20	28947	2424	156	96	0.918414	0.922731	0.380952	0.0380952	0.77591
NHEK	chr7	chr19	32289	3384	82	42	0.903176	0.905138	0.33871	0.0122592	0.698279
NHEK	chr7	chr18	11997	1610	77	88	0.877505	0.881679	0.533333	0.0518257	0.793085
NHEK	chr7	chr17	35194	6049	111	163	0.851627	0.853333	0.594891	0.0262395	0.817045
NHEK	chr7	chr16	19989	3977	63	90	0.832497	0.834057	0.588235	0.0221293	0.780533
NHEK	chr7	chr15	17205	4717	60	174	0.784392	0.784828	0.74359	0.0355755	0.837476
NHEK	chr7	chr14	21263	4238	90	152	0.831877	0.83381	0.628099	0.0346241	0.813463
NHEK	chr7	chr13	9102	2866	55	107	0.759192	0.760528	0.660494	0.0359906	0.79011
NHEK	chr7	chr12	27758	6560	139	175	0.806566	0.808847	0.557325	0.0259837	0.765292
NHEK	chr7	chr11	32995	8225	122	253	0.799327	0.800461	0.674667	0.0298419	0.817568
NHEK	chr7	chr10	28524	5595	105	197	0.834403	0.836015	0.652318	0.0340124	0.812509
NHEK	chr7	chr9	19576	5110	119	170	0.790631	0.793	0.588235	0.032197	0.77864
NHEK	chr7	chr8	20829	5984	120	233	0.775307	0.776825	0.660057	0.0374779	0.783526
NHEK	chr7	chr6	33545	7248	158	293	0.820434	0.822322	0.649667	0.0388543	0.816026
NHEK	chr7	chr5	29133	6883	147	233	0.806847	0.80889	0.613158	0.0327431	0.776143
NHEK	chr7	chr4	19949	6283	122	240	0.759156	0.760483	0.662983	0.0367929	0.784801
NHEK	chr7	chr3	30646	7699	241	315	0.795892	0.799218	0.566547	0.0393062	0.758516
NHEK	chr7	chr2	46982	9518	202	315	0.829525	0.83154	0.609284	0.032035	0.807363
NHEK	chr7	chr1	66031	11908	270	394	0.84507	0.847214	0.593373	0.0320273	0.80428
NHEK	chr6	chrX	14252	3553	54	103	0.799187	0.800449	0.656051	0.0281729	0.788239
NHEK	chr6	chr22	17357	2883	48	67	0.856006	0.857559	0.582609	0.0227119	0.812346
NHEK	chr6	chr21	6131	1391	15	41	0.814463	0.815076	0.732143	0.0286313	0.821601
NHEK	chr6	chr20	28343	3028	148	104	0.899567	0.903478	0.412698	0.0332056	0.781767
NHEK	chr6	chr19	31491	4182	77	47	0.881024	0.882768	0.379032	0.0111137	0.773187
NHEK	chr6	chr18	10867	2740	61	104	0.796616	0.798633	0.630303	0.0365682	0.801493
NHEK	chr6	chr17	35596	5647	118	156	0.861141	0.86308	0.569343	0.0268826	0.817464
NHEK	chr6	chr16	19274	4692	65	88	0.80277	0.804223	0.575163	0.01841	0.782711
NHEK	chr6	chr15	16765	5157	66	168	0.764263	0.764757	0.717949	0.0315493	0.824035
NHEK	chr6	chr14	20424	5077	81	161	0.799635	0.80091	0.665289	0.0307369	0.830626
NHEK	chr6	chr13	8514	3454	42	120	0.711789	0.711397	0.740741	0.0335758	0.794773
NHEK	chr6	chr12	27194	7124	112	202	0.79106	0.792412	0.643312	0.027573	0.761462
NHEK	chr6	chr11	32141	9079	123	252	0.778771	0.779743	0.672	0.0270068	0.805483
NHEK	chr6	chr10	27150	6969	95	207	0.794776	0.795744	0.68543	0.0288462	0.817011
NHEK	chr6	chr9	18693	5993	94	195	0.756276	0.757231	0.67474	0.0315126	0.776861
NHEK	chr6	chr8	19869	6944	112	241	0.740264	0.741021	0.68272	0.0335421	0.794847
NHEK	chr6	chr7	18157	8160	95	270	0.690615	0.689934	0.739726	0.0320285	0.78091
NHEK	chr6	chr5	28169	7847	134	246	0.780718	0.782125	0.647368	0.0303966	0.783706
NHEK	chr6	chr4	18946	7286	111	251	0.721855	0.722248	0.69337	0.0333024	0.779442
NHEK	chr6	chr3	29186	9159	199	357	0.759441	0.761142	0.642086	0.0375158	0.772476
NHEK	chr6	chr2	44892	11608	180	337	0.793255	0.794549	0.651838	0.0282126	0.816649
NHEK	chr6	chr1	63142	14797	235	429	0.80876	0.810146	0.646084	0.0281755	0.813521
NHEK	chr5	chrX	14861	2944	53	104	0.833148	0.834653	0.66242	0.0341207	0.814951
NHEK	chr5	chr22	17815	2425	52	63	0.87831	0.880188	0.547826	0.0253215	0.836543
NHEK	chr5	chr21	6508	1014	28	28	0.862497	0.865195	0.5	0.0268714	0.811082
NHEK	chr5	chr20	28793	2578	162	90	0.913354	0.917822	0.357143	0.0337331	0.789629
NHEK	chr5	chr19	31726	3947	86	38	0.887337	0.889356	0.306452	0.00953576	0.732152
NHEK	chr5	chr18	11833	1774	74	91	0.865815	0.869626	0.551515	0.0487936	0.822754
NHEK	chr5	chr17	36189	5054	127	147	0.875208	0.877458	0.536496	0.0282638	0.815603
NHEK	chr5	chr16	20770	3196	70	83	0.864588	0.866644	0.542484	0.0253126	0.795785
NHEK	chr5	chr15	16566	5356	47	187	0.756138	0.755679	0.799145	0.0337362	0.844533
NHEK	chr5	chr14	20470	5031	75	167	0.801655	0.802714	0.690083	0.0321277	0.808259
NHEK	chr5	chr13	9017	2951	41	121	0.753339	0.753426	0.746914	0.039388	0.82055
NHEK	chr5	chr12	27235	7083	145	169	0.791291	0.793607	0.538217	0.0233039	0.760628
NHEK	chr5	chr11	31724	9496	111	264	0.769035	0.769626	0.704	0.0270492	0.810058
NHEK	chr5	chr10	27871	6248	102	200	0.81552	0.816876	0.662252	0.0310174	0.819047
NHEK	chr5	chr9	19016	5670	102	187	0.768889	0.770315	0.647059	0.0319276	0.776816
NHEK	chr5	chr8	20409	6404	113	240	0.760105	0.761161	0.679887	0.0361228	0.788085
NHEK	chr5	chr7	19177	7140	97	268	0.728768	0.728692	0.734247	0.0361771	0.792659
NHEK	chr5	chr6	32304	8489	149	302	0.790563	0.791901	0.669623	0.0343533	0.814569
NHEK	chr5	chr4	19765	6467	110	252	0.752689	0.753469	0.696133	0.0375056	0.7976
NHEK	chr5	chr3	29752	8593	233	323	0.773116	0.775903	0.580935	0.036227	0.760495
NHEK	chr5	chr2	45398	11102	163	354	0.802427	0.803504	0.68472	0.0309008	0.825356
NHEK	chr5	chr1	62834	15105	215	449	0.805096	0.806195	0.676205	0.0288672	0.819582
NHEK	chr4	chrX	15772	2033	75	82	0.882641	0.885819	0.522293	0.0387707	0.814944
NHEK	chr4	chr22	17099	3141	55	60	0.842987	0.844812	0.521739	0.0187441	0.779015
NHEK	chr4	chr21	6236	1286	21	35	0.827527	0.829035	0.625	0.0264951	0.808389
NHEK	chr4	chr20	27488	3883	143	109	0.872688	0.876223	0.43254	0.0273046	0.77987
NHEK	chr4	chr19	30389	5284	76	48	0.850267	0.851877	0.387097	0.00900225	0.717416
NHEK	chr4	chr18	11743	1864	78	87	0.858989	0.863012	0.527273	0.0445925	0.8321
NHEK	chr4	chr17	35173	6070	122	152	0.850856	0.852824	0.554745	0.0244294	0.807112
NHEK	chr4	chr16	20502	3464	69	84	0.853518	0.855462	0.54902	0.0236753	0.799886
NHEK	chr4	chr15	17558	4364	79	155	0.799467	0.800931	0.662393	0.0342996	0.804031
NHEK	chr4	chr14	21117	4384	93	149	0.826089	0.828085	0.615702	0.0328701	0.820308
NHEK	chr4	chr13	9486	2482	58	104	0.790602	0.792614	0.641975	0.0402166	0.811933
NHEK	chr4	chr12	28183	6135	141	173	0.81878	0.821231	0.550955	0.0274255	0.764559
NHEK	chr4	chr11	33376	7844	149	226	0.807837	0.809704	0.602667	0.028005	0.795444
NHEK	chr4	chr10	28104	6015	140	162	0.821185	0.823705	0.536424	0.0262263	0.772325
NHEK	chr4	chr9	19859	4827	110	179	0.802322	0.804464	0.619377	0.0357571	0.79653
NHEK	chr4	chr8	21417	5396	126	227	0.796731	0.798754	0.643059	0.0403699	0.809577
NHEK	chr4	chr7	20418	5899	133	232	0.77393	0.775848	0.635616	0.0378405	0.780313
NHEK	chr4	chr6	33776	7017	170	281	0.825744	0.827985	0.62306	0.0385037	0.80771
NHEK	chr4	chr5	29585	6431	153	227	0.819101	0.82144	0.597368	0.0340943	0.797789
NHEK	chr4	chr3	31095	7250	234	322	0.807614	0.810927	0.579137	0.0425251	0.778823
NHEK	chr4	chr2	46780	9720	205	312	0.825929	0.827965	0.603482	0.0311005	0.818788
NHEK	chr4	chr1	65310	12629	294	370	0.835592	0.837963	0.557229	0.0284637	0.798736
NHEK	chr3	chrX	15387	2418	64	93	0.861819	0.864195	0.592357	0.037037	0.817998
NHEK	chr3	chr22	17179	3061	44	71	0.847458	0.848765	0.617391	0.0226692	0.828041
NHEK	chr3	chr21	6261	1261	18	38	0.831222	0.832358	0.678571	0.0292533	0.819683
NHEK	chr3	chr20	27884	3487	133	119	0.885526	0.888846	0.472222	0.0330006	0.786416
NHEK	chr3	chr19	30793	4880	71	53	0.861692	0.863202	0.427419	0.010744	0.749121
NHEK	chr3	chr18	11445	2162	57	108	0.838876	0.841111	0.654545	0.0475771	0.828504
NHEK	chr3	chr17	34908	6335	107	167	0.844835	0.846398	0.609489	0.0256844	0.82687
NHEK	chr3	chr16	20150	3816	56	97	0.839463	0.840774	0.633987	0.0247892	0.811874
NHEK	chr3	chr15	17429	4493	67	167	0.794187	0.795046	0.713675	0.0358369	0.841238
NHEK	chr3	chr14	21036	4465	97	145	0.822787	0.824909	0.599174	0.0314534	0.821647
NHEK	chr3	chr13	9334	2634	44	118	0.779225	0.779913	0.728395	0.0428779	0.823873
NHEK	chr3	chr12	28281	6037	140	174	0.821639	0.824086	0.55414	0.0280148	0.757143
NHEK	chr3	chr11	33572	7648	114	261	0.813391	0.814459	0.696	0.0330004	0.826613
NHEK	chr3	chr10	28341	5778	105	197	0.829087	0.830652	0.652318	0.0329707	0.818403
NHEK	chr3	chr9	19769	4917	103	186	0.798999	0.800818	0.643599	0.0364491	0.796578
NHEK	chr3	chr8	21226	5587	119	234	0.789958	0.791631	0.66289	0.0401993	0.800419
NHEK	chr3	chr7	19689	6628	105	260	0.747658	0.748148	0.712329	0.0377468	0.800395
NHEK	chr3	chr6	33368	7425	152	299	0.816288	0.817983	0.662971	0.0387105	0.826292
NHEK	chr3	chr5	29475	6541	131	249	0.816683	0.818386	0.655263	0.0366716	0.800227
NHEK	chr3	chr4	20206	6026	110	252	0.769271	0.770281	0.696133	0.0401402	0.811941
NHEK	chr3	chr2	46616	9884	167	350	0.823719	0.825062	0.676983	0.0341997	0.830097
NHEK	chr3	chr1	64147	13792	225	439	0.821673	0.823041	0.661145	0.0308481	0.830869
NHEK	chr2	chrX	14526	3279	51	106	0.814609	0.815838	0.675159	0.0313146	0.816415
NHEK	chr2	chr22	16656	3584	53	62	0.821322	0.822925	0.53913	0.0170049	0.812399
NHEK	chr2	chr21	5737	1785	13	43	0.762734	0.762696	0.767857	0.023523	0.824364
NHEK	chr2	chr20	27335	4036	136	116	0.868071	0.871346	0.460317	0.0279383	0.789428
NHEK	chr2	chr19	29265	6408	62	62	0.819259	0.820368	0.5	0.00958269	0.780498
NHEK	chr2	chr18	10637	2970	49	116	0.780787	0.78173	0.70303	0.0375891	0.827349
NHEK	chr2	chr17	33687	7556	92	182	0.815786	0.816793	0.664234	0.0235203	0.835675
NHEK	chr2	chr16	18724	5242	55	98	0.780381	0.781273	0.640523	0.0183521	0.802634
NHEK	chr2	chr15	16738	5184	54	180	0.763585	0.763525	0.769231	0.033557	0.835797
NHEK	chr2	chr14	20521	4980	67	175	0.803947	0.804714	0.72314	0.0339476	0.840582
NHEK	chr2	chr13	8797	3171	46	116	0.73479	0.735043	0.716049	0.0352905	0.818653
NHEK	chr2	chr12	26543	7775	117	197	0.772118	0.773443	0.627389	0.0247115	0.756185
NHEK	chr2	chr11	30681	10539	104	271	0.744128	0.744323	0.722667	0.0250694	0.816186
NHEK	chr2	chr10	26077	8042	92	210	0.763691	0.764296	0.695364	0.0254484	0.809769
NHEK	chr2	chr9	17551	7135	77	212	0.711231	0.71097	0.733564	0.0288553	0.792873
NHEK	chr2	chr8	19416	7397	96	257	0.724177	0.724126	0.728045	0.0335772	0.797861
NHEK	chr2	chr7	17882	8435	94	271	0.680346	0.679485	0.742466	0.031128	0.77849
NHEK	chr2	chr6	31113	9680	125	326	0.762268	0.762704	0.722838	0.0325805	0.821017
[truncated: 1,544 more rows]

## Sheet: Chromsome Level 3
				Chromosomes tests between different cell types, train the predictor on scpisific cell type chromosome, and test it on the same chromosome but different cell type.
Training Cell Type	Tested Cell Type	Chromosome	True Negative	False Positive	False Negative	True Positive	Accuracy	Sensitivity	Specificity	Precision	AUC
HeLa	K562	chrX	11286	3598	45	114	0.757828	0.758264	0.716981	0.0307112	0.807385
HeLa	GM12878	chrX	7832	2701	33	100	0.743672	0.743568	0.75188	0.0357015	0.83244
K562	HeLa	chrX	17898	2901	61	82	0.858562	0.860522	0.573427	0.0274891	0.796143
K562	GM12878	chrX	8445	2088	37	96	0.800769	0.801766	0.721804	0.043956	0.836241
GM12878	HeLa	chrX	17055	3744	55	88	0.818594	0.819991	0.615385	0.0229645	0.789807
GM12878	K562	chrX	12055	2829	47	112	0.808815	0.80993	0.704403	0.0380823	0.789474
HeLa	K562	chr22	53701	2185	128	50	0.958744	0.960903	0.280899	0.0223714	0.780049
HeLa	GM12878	chr22	9506	2196	19	59	0.811969	0.81234	0.75641	0.0261641	0.869948
K562	HeLa	chr22	5289	6704	1	46	0.443106	0.441007	0.978723	0.00681482	0.850341
K562	GM12878	chr22	6169	5533	7	71	0.529711	0.527175	0.910256	0.0126695	0.845205
GM12878	HeLa	chr22	10034	1959	16	31	0.835963	0.836655	0.659574	0.0155779	0.820681
GM12878	K562	chr22	52349	3537	115	63	0.93486	0.93671	0.353933	0.0175	0.714472
HeLa	K562	chr21	6905	1610	15	49	0.810584	0.810922	0.765625	0.0295359	0.858981
HeLa	GM12878	chr21	1865	1215	6	36	0.608904	0.605519	0.857143	0.028777	0.814251
K562	HeLa	chr21	6154	1709	15	36	0.782158	0.782653	0.705882	0.0206304	0.8283
K562	GM12878	chr21	1992	1088	6	36	0.649584	0.646753	0.857143	0.0320285	0.840542
GM12878	HeLa	chr21	6990	873	21	30	0.887036	0.888974	0.588235	0.0332226	0.807333
GM12878	K562	chr21	7468	1047	23	41	0.875277	0.877041	0.640625	0.0376838	0.850016
HeLa	K562	chr20	21159	7169	66	156	0.746585	0.746929	0.702703	0.0212969	0.804929
HeLa	GM12878	chr20	9755	5243	18	123	0.652487	0.65042	0.87234	0.0229221	0.848143
K562	HeLa	chr20	29220	7158	64	102	0.802375	0.803233	0.614458	0.0140496	0.78363
K562	GM12878	chr20	11225	3773	31	110	0.748728	0.748433	0.780142	0.0283286	0.844678
GM12878	HeLa	chr20	32336	4042	71	95	0.887451	0.888889	0.572289	0.0229635	0.799257
GM12878	K562	chr20	25309	3019	113	109	0.890298	0.893427	0.490991	0.0348465	0.815168
HeLa	K562	chr19	39900	3979	118	98	0.907087	0.909319	0.453704	0.0240373	0.796055
HeLa	GM12878	chr19	21659	1991	68	73	0.913455	0.915814	0.51773	0.0353682	0.854953
K562	HeLa	chr19	23512	8392	42	95	0.736775	0.736961	0.693431	0.0111936	0.781613
K562	GM12878	chr19	17009	6641	27	114	0.719726	0.719197	0.808511	0.0168764	0.852065
GM12878	HeLa	chr19	28032	3872	67	70	0.877064	0.878636	0.510949	0.0177575	0.813528
GM12878	K562	chr19	39608	4271	102	114	0.900828	0.902664	0.527778	0.0259977	0.842973
HeLa	K562	chr18	7153	1100	54	37	0.861697	0.866715	0.406593	0.0325418	0.72545
HeLa	GM12878	chr18	5238	1177	52	65	0.811849	0.816524	0.555556	0.0523349	0.758
K562	HeLa	chr18	9505	2606	48	105	0.783594	0.784824	0.686275	0.0387311	0.793486
K562	GM12878	chr18	4641	1774	23	94	0.724893	0.723461	0.803419	0.0503212	0.830907
GM12878	HeLa	chr18	11081	1030	85	68	0.909084	0.914953	0.444444	0.0619308	0.783906
GM12878	K562	chr18	7452	801	52	39	0.897771	0.902944	0.428571	0.0464286	0.779247
HeLa	K562	chr17	29669	8882	77	218	0.769371	0.769604	0.738983	0.023956	0.833476
HeLa	GM12878	chr17	15907	6864	31	172	0.699878	0.698564	0.847291	0.0244457	0.865393
K562	HeLa	chr17	26656	8092	49	158	0.767101	0.767123	0.763285	0.0191515	0.841797
K562	GM12878	chr17	16477	6294	41	162	0.724253	0.723596	0.79803	0.0250929	0.863484
GM12878	HeLa	chr17	29741	5007	82	125	0.854413	0.855905	0.603865	0.024357	0.838475
GM12878	K562	chr17	33807	4744	113	182	0.874968	0.876942	0.616949	0.0369468	0.832815
HeLa	K562	chr16	21378	4449	100	148	0.825542	0.827738	0.596774	0.0321949	0.789299
HeLa	GM12878	chr16	10801	2409	65	80	0.814751	0.817638	0.551724	0.0321414	0.772472
K562	HeLa	chr16	16886	5875	23	85	0.742096	0.741883	0.787037	0.0142617	0.824112
K562	GM12878	chr16	9306	3904	30	115	0.705429	0.704466	0.793103	0.0286141	0.812678
GM12878	HeLa	chr16	19533	3228	45	63	0.856881	0.858178	0.583333	0.0191431	0.823249
GM12878	K562	chr16	22278	3549	108	140	0.859751	0.862586	0.564516	0.0379507	0.809485
HeLa	K562	chr15	15101	3794	84	141	0.797176	0.799206	0.626667	0.0358323	0.778809
HeLa	GM12878	chr15	8048	2845	33	95	0.738862	0.738823	0.742188	0.0323129	0.818507
K562	HeLa	chr15	23483	5445	79	113	0.810302	0.811774	0.588542	0.0203311	0.776465
K562	GM12878	chr15	7602	3291	26	102	0.699029	0.697879	0.796875	0.0300619	0.813768
GM12878	HeLa	chr15	25818	3110	105	87	0.889595	0.892492	0.453125	0.027213	0.765705
GM12878	K562	chr15	16432	2463	108	117	0.865533	0.869648	0.52	0.0453488	0.7741
HeLa	K562	chr14	14821	3097	48	94	0.825858	0.827157	0.661972	0.0294579	0.8314
HeLa	GM12878	chr14	15485	3297	55	121	0.823188	0.82446	0.6875	0.0354008	0.830682
K562	HeLa	chr14	19603	4975	34	106	0.797354	0.797583	0.757143	0.020862	0.85321
K562	GM12878	chr14	15456	3326	45	131	0.822186	0.822916	0.744318	0.0378941	0.82111
GM12878	HeLa	chr14	20249	4329	45	95	0.823044	0.823867	0.678571	0.0214738	0.846875
GM12878	K562	chr14	14724	3194	39	103	0.820986	0.821743	0.725352	0.0312405	0.848141
HeLa	K562	chr13	5044	1351	25	55	0.78749	0.788741	0.6875	0.0391181	0.783941
HeLa	GM12878	chr13	4210	1599	37	81	0.723975	0.724738	0.686441	0.0482143	0.791767
K562	HeLa	chr13	7136	2546	15	58	0.737468	0.737038	0.79452	0.0222734	0.820049
K562	GM12878	chr13	4107	1702	32	86	0.707441	0.707006	0.728814	0.0480984	0.786033
GM12878	HeLa	chr13	7963	1719	21	52	0.82163	0.822454	0.712329	0.0293619	0.838327
GM12878	K562	chr13	5375	1020	30	50	0.837838	0.8405	0.625	0.046729	0.819895
HeLa	K562	chr12	22584	5560	110	186	0.800633	0.802445	0.628378	0.0323703	0.786741
HeLa	GM12878	chr12	14229	4966	52	223	0.74227	0.741287	0.810909	0.0429755	0.846235
K562	HeLa	chr12	26210	7400	96	196	0.778892	0.779827	0.671233	0.0258031	0.78897
K562	GM12878	chr12	14267	4928	47	228	0.744479	0.743267	0.829091	0.0442203	0.865621
GM12878	HeLa	chr12	29839	3771	141	151	0.884609	0.887801	0.517123	0.0385008	0.802679
GM12878	K562	chr12	25182	2962	137	159	0.891034	0.894756	0.537162	0.0509452	0.788336
HeLa	K562	chr11	28013	6542	127	277	0.809234	0.810679	0.685644	0.0406218	0.827174
HeLa	GM12878	chr11	16888	4814	75	239	0.777934	0.778177	0.761146	0.0472986	0.841107
K562	HeLa	chr11	33920	7121	92	200	0.825491	0.826491	0.684932	0.0273187	0.835919
K562	GM12878	chr11	16415	5287	55	259	0.757358	0.756382	0.824841	0.0467003	0.857469
GM12878	HeLa	chr11	36826	4215	124	168	0.895023	0.897298	0.575342	0.0383299	0.821726
GM12878	K562	chr11	30133	4422	160	244	0.868932	0.87203	0.60396	0.0522932	0.812265
HeLa	K562	chr10	29584	3460	103	146	0.89298	0.895291	0.586345	0.0404881	0.857969
HeLa	GM12878	chr10	12639	2786	69	145	0.817444	0.819384	0.67757	0.0494712	0.833077
K562	HeLa	chr10	22914	9038	39	139	0.717491	0.717138	0.780899	0.0151466	0.825495
K562	GM12878	chr10	10290	5135	32	182	0.669608	0.667099	0.850467	0.0342298	0.827253
GM12878	HeLa	chr10	28645	3307	79	99	0.894616	0.896501	0.55618	0.0290664	0.822663
GM12878	K562	chr10	29552	3492	96	153	0.89223	0.894323	0.614458	0.0419753	0.827071
HeLa	K562	chr9	18990	4010	135	135	0.821874	0.825652	0.5	0.0325694	0.726383
HeLa	GM12878	chr9	8810	3573	49	171	0.712608	0.711459	0.777273	0.0456731	0.812367
K562	HeLa	chr9	25618	7105	100	154	0.781514	0.782874	0.606299	0.021215	0.744512
K562	GM12878	chr9	8213	4170	33	187	0.666508	0.663248	0.85	0.0429194	0.828617
GM12878	HeLa	chr9	29039	3684	140	114	0.88404	0.887419	0.448819	0.0300158	0.714558
GM12878	K562	chr9	21183	1817	171	99	0.914568	0.921	0.366667	0.0516701	0.749707
HeLa	K562	chr8	18227	4643	90	161	0.795294	0.796983	0.641434	0.0335137	0.788912
HeLa	GM12878	chr8	11728	3319	91	164	0.777153	0.779424	0.643137	0.0470858	0.793683
K562	HeLa	chr8	22500	6415	72	155	0.7774	0.778143	0.682819	0.0235921	0.810556
K562	GM12878	chr8	10401	4646	53	202	0.692916	0.691234	0.792157	0.0416667	0.822308
GM12878	HeLa	chr8	23332	5583	79	148	0.80571	0.806917	0.651982	0.0258245	0.807047
GM12878	K562	chr8	18362	4508	81	170	0.801522	0.802886	0.677291	0.0363403	0.826149
HeLa	K562	chr7	28330	4123	145	191	0.869834	0.872955	0.568452	0.0442745	0.799288
HeLa	GM12878	chr7	11241	2761	73	157	0.800871	0.802814	0.682609	0.053804	0.823733
K562	HeLa	chr7	16590	8433	38	168	0.664236	0.66299	0.815534	0.0195326	0.807129
K562	GM12878	chr7	9429	4573	29	201	0.676644	0.673404	0.873913	0.0421031	0.835798
GM12878	HeLa	chr7	22859	2164	110	96	0.909866	0.91352	0.466019	0.0424779	0.815558
GM12878	K562	chr7	30333	2120	178	158	0.929916	0.934675	0.470238	0.0693591	0.810224
HeLa	K562	chr6	43377	4245	224	221	0.907026	0.91086	0.496629	0.049485	0.798821
HeLa	GM12878	chr6	19978	3683	145	201	0.840546	0.844343	0.580925	0.0517508	0.811291
K562	HeLa	chr6	21826	9368	79	200	0.699838	0.699686	0.716846	0.020903	0.766644
K562	GM12878	chr6	16224	7437	62	284	0.687633	0.685685	0.820809	0.0367828	0.821206
GM12878	HeLa	chr6	27094	4100	142	137	0.865218	0.868564	0.491039	0.0323342	0.777161
GM12878	K562	chr6	43774	3848	228	217	0.915202	0.919197	0.48764	0.0533825	0.801119
HeLa	K562	chr5	24193	6379	92	240	0.79061	0.791345	0.722892	0.0362593	0.83573
HeLa	GM12878	chr5	13784	5287	62	235	0.723823	0.722773	0.791246	0.042557	0.830017
K562	HeLa	chr5	37658	8974	109	212	0.806551	0.807557	0.660436	0.0230786	0.803615
K562	GM12878	chr5	13434	5637	61	236	0.705803	0.70442	0.794613	0.0401839	0.82865
GM12878	HeLa	chr5	41784	4848	157	164	0.893404	0.896037	0.510903	0.0327215	0.788039
GM12878	K562	chr5	26673	3899	133	199	0.869532	0.872465	0.599398	0.0485603	0.823252
HeLa	K562	chr4	13842	3224	90	136	0.808351	0.811086	0.60177	0.0404762	0.806976
HeLa	GM12878	chr4	11573	2457	90	167	0.821726	0.824875	0.649805	0.0636433	0.813877
K562	HeLa	chr4	12255	3034	31	81	0.800987	0.801557	0.723214	0.0260032	0.840452
K562	GM12878	chr4	11385	2645	92	165	0.808427	0.811475	0.642023	0.0587189	0.815465
GM12878	HeLa	chr4	12225	3064	38	74	0.798585	0.799594	0.660714	0.0235819	0.809614
GM12878	K562	chr4	14299	2767	95	131	0.83449	0.837865	0.579646	0.0452036	0.800174
HeLa	K562	chr3	23558	4818	170	237	0.826703	0.830209	0.58231	0.0468843	0.778337
HeLa	GM12878	chr3	13361	5321	61	272	0.71696	0.71518	0.816817	0.0486322	0.840821
K562	HeLa	chr3	26490	8343	93	249	0.760171	0.760486	0.72807	0.0289804	0.807839
K562	GM12878	chr3	12091	6591	36	297	0.651486	0.6472	0.891892	0.0431185	0.849952
GM12878	HeLa	chr3	30310	4523	157	185	0.866951	0.870152	0.540936	0.0392948	0.786036
GM12878	K562	chr3	25294	3082	222	185	0.88521	0.891387	0.454545	0.0566269	0.765273
HeLa	K562	chr2	38049	7021	199	248	0.841378	0.84422	0.55481	0.0341175	0.800989
HeLa	GM12878	chr2	22563	5730	108	270	0.79638	0.797476	0.714286	0.045	0.83841
K562	HeLa	chr2	33797	9801	110	211	0.774335	0.775196	0.657321	0.0210747	0.791555
K562	GM12878	chr2	21507	6786	76	302	0.760664	0.760153	0.798942	0.0426072	0.854687
GM12878	HeLa	chr2	37930	5668	133	188	0.867916	0.869994	0.58567	0.0321038	0.795553
GM12878	K562	chr2	39020	6050	191	256	0.862886	0.865764	0.572707	0.0405963	0.801983
HeLa	K562	chr1	77076	13383	318	423	0.84977	0.852055	0.57085	0.0306389	0.796979
HeLa	GM12878	chr1	33535	8056	152	350	0.805003	0.806304	0.697211	0.0416369	0.842359
K562	HeLa	chr1	61432	18085	187	351	0.771757	0.772564	0.652416	0.0190388	0.782583
K562	GM12878	chr1	29910	11681	96	406	0.720215	0.719146	0.808765	0.0335898	0.846698
GM12878	HeLa	chr1	70315	9202	275	263	0.881619	0.884276	0.488848	0.0277866	0.782521
GM12878	K562	chr1	81666	8793	339	402	0.899868	0.902796	0.54251	0.0437194	0.815909
HMEC	NHEK	chrX	13844	3961	77	80	0.775192	0.777534	0.509554	0.0197971	0.745234
HMEC	HUVEC	chrX	7403	2679	31	42	0.733136	0.734279	0.575342	0.0154355	0.738468
NHEK	HMEC	chrX	4289	2607	10	31	0.622748	0.621955	0.756098	0.0117513	0.755765
NHEK	HUVEC	chrX	6779	3303	8	65	0.673954	0.672386	0.890411	0.0192993	0.834214
HUVEC	HMEC	chrX	5087	1809	16	25	0.736918	0.737674	0.609756	0.0136314	0.744843
HUVEC	NHEK	chrX	14804	3001	84	73	0.828249	0.831452	0.464968	0.0237476	0.758403
HMEC	NHEK	chr22	17630	2610	56	59	0.869025	0.871047	0.513043	0.0221057	0.798675
HMEC	HUVEC	chr22	11664	2001	27	44	0.852359	0.853568	0.619718	0.0215159	0.819624
NHEK	HMEC	chr22	3944	2113	16	32	0.651269	0.651147	0.666667	0.0149184	0.759583
NHEK	HUVEC	chr22	10425	3240	23	48	0.762449	0.762898	0.676056	0.0145985	0.813622
HUVEC	HMEC	chr22	4489	1568	19	29	0.740049	0.741126	0.604167	0.018159	0.715488
HUVEC	NHEK	chr22	16937	3303	63	52	0.834635	0.836808	0.452174	0.0154992	0.741088
HMEC	NHEK	chr21	6744	778	32	24	0.893112	0.89657	0.428571	0.0299252	0.806678
HMEC	HUVEC	chr21	5086	668	24	25	0.880751	0.883907	0.510204	0.036075	0.759816
NHEK	HMEC	chr21	922	730	2	13	0.560888	0.558111	0.866667	0.0174966	0.699556
NHEK	HUVEC	chr21	4525	1229	15	34	0.785628	0.786409	0.693878	0.02692	0.790937
HUVEC	HMEC	chr21	751	901	3	12	0.457709	0.454601	0.8	0.0131435	0.763479
HUVEC	NHEK	chr21	5515	2007	16	40	0.733043	0.733183	0.714286	0.0195408	0.819022
HMEC	NHEK	chr20	25114	6257	122	130	0.79828	0.800548	0.515873	0.0203538	0.723107
HMEC	HUVEC	chr20	14889	4727	62	93	0.757776	0.759023	0.6	0.0192946	0.774814
NHEK	HMEC	chr20	6924	3374	14	62	0.673414	0.672364	0.815789	0.0180442	0.795622
NHEK	HUVEC	chr20	13505	6111	34	121	0.689191	0.688469	0.780645	0.0194159	0.802475
HUVEC	HMEC	chr20	7956	2342	19	57	0.772412	0.772577	0.75	0.0237599	0.831117
HUVEC	NHEK	chr20	26196	5175	115	137	0.832717	0.835039	0.543651	0.0257907	0.759514
HMEC	NHEK	chr19	26003	9670	39	85	0.728776	0.728927	0.685484	0.00871348	0.785445
HMEC	HUVEC	chr19	20586	7824	25	113	0.725059	0.724604	0.818841	0.0142371	0.836997
NHEK	HMEC	chr19	9086	2833	38	56	0.761009	0.762312	0.595745	0.0193839	0.775429
NHEK	HUVEC	chr19	22528	5882	44	94	0.79242	0.79296	0.681159	0.0157296	0.822463
HUVEC	HMEC	chr19	9896	2023	51	43	0.827354	0.830271	0.457447	0.0208132	0.778504
HUVEC	NHEK	chr19	30800	4873	56	68	0.862307	0.863398	0.548387	0.0137624	0.814412
HMEC	NHEK	chr18	11494	2113	107	58	0.838803	0.844712	0.351515	0.0267158	0.746143
HMEC	HUVEC	chr18	6245	1834	69	45	0.767729	0.772992	0.394737	0.0239489	0.71256
NHEK	HMEC	chr18	2622	1617	14	41	0.620168	0.618542	0.745455	0.0247286	0.742017
NHEK	HUVEC	chr18	5435	2644	25	89	0.674234	0.672732	0.780702	0.032565	0.793849
HUVEC	HMEC	chr18	3483	756	26	29	0.817885	0.821656	0.527273	0.0369427	0.759757
HUVEC	NHEK	chr18	11744	1863	86	79	0.858481	0.863085	0.478788	0.0406797	0.779908
HMEC	NHEK	chr17	36407	4836	133	141	0.880314	0.882744	0.514598	0.0283303	0.822899
HMEC	HUVEC	chr17	23381	4604	76	107	0.833854	0.835483	0.5847	0.0227128	0.782725
NHEK	HMEC	chr17	8355	4751	29	93	0.638645	0.637494	0.762295	0.019199	0.757978
NHEK	HUVEC	chr17	21212	6773	52	131	0.757704	0.757977	0.715847	0.0189745	0.795687
HUVEC	HMEC	chr17	9784	3322	42	80	0.745691	0.746528	0.655738	0.0235156	0.779129
HUVEC	NHEK	chr17	34546	6697	107	167	0.836115	0.837621	0.609489	0.0243298	0.820586
HMEC	NHEK	chr16	19690	4276	59	94	0.820266	0.821581	0.614379	0.0215103	0.805104
HMEC	HUVEC	chr16	12784	3189	55	70	0.798484	0.800351	0.56	0.021479	0.78439
NHEK	HMEC	chr16	6526	928	51	34	0.870142	0.875503	0.4	0.035343	0.775288
NHEK	HUVEC	chr16	12544	3429	43	82	0.784321	0.785325	0.656	0.0233552	0.805042
HUVEC	HMEC	chr16	6446	1008	45	40	0.860326	0.864771	0.470588	0.0381679	0.799724
HUVEC	NHEK	chr16	18836	5130	51	102	0.78519	0.785947	0.666667	0.0194954	0.802947
HMEC	NHEK	chr15	19124	2798	109	125	0.868794	0.872366	0.534188	0.0427643	0.810887
HMEC	HUVEC	chr15	12660	1889	111	91	0.864416	0.870163	0.450495	0.0459596	0.7543
NHEK	HMEC	chr15	4331	2208	37	84	0.662913	0.662334	0.694215	0.0366492	0.757379
NHEK	HUVEC	chr15	11734	2815	75	127	0.804081	0.806516	0.628713	0.0431679	0.789493
HUVEC	HMEC	chr15	3637	2902	36	85	0.558859	0.556201	0.702479	0.0284567	0.713378
HUVEC	NHEK	chr15	17034	4888	73	161	0.776088	0.777028	0.688034	0.0318875	0.836953
HMEC	NHEK	chr14	20816	4685	144	98	0.812415	0.816282	0.404959	0.0204892	0.685712
HMEC	HUVEC	chr14	13418	3139	81	79	0.807382	0.810412	0.49375	0.0245494	0.7233
NHEK	HMEC	chr14	5650	2759	26	56	0.672006	0.671899	0.682927	0.0198934	0.750606
NHEK	HUVEC	chr14	12878	3679	58	102	0.776455	0.777798	0.6375	0.026977	0.802384
HUVEC	HMEC	chr14	5753	2656	20	62	0.684843	0.684148	0.756098	0.0228109	0.811804
HUVEC	NHEK	chr14	19819	5682	90	152	0.775784	0.777185	0.628099	0.0260542	0.795425
HMEC	NHEK	chr13	10258	1710	87	75	0.851855	0.857119	0.462963	0.0420168	0.746993
HMEC	HUVEC	chr13	6685	1395	61	55	0.822352	0.827352	0.474138	0.037931	0.742169
NHEK	HMEC	chr13	2033	1436	6	43	0.590108	0.586048	0.877551	0.0290737	0.801675
NHEK	HUVEC	chr13	6060	2020	23	93	0.750732	0.75	0.801724	0.0440132	0.842387
HUVEC	HMEC	chr13	2403	1066	16	33	0.692439	0.692707	0.673469	0.0300273	0.764727
HUVEC	NHEK	chr13	10067	1901	78	84	0.836851	0.84116	0.518518	0.0423174	0.753992
HMEC	NHEK	chr12	28621	5697	165	149	0.830735	0.833994	0.474522	0.0254875	0.744139
HMEC	HUVEC	chr12	19484	4459	120	125	0.810691	0.813766	0.510204	0.0272688	0.758568
NHEK	HMEC	chr12	8406	4442	56	102	0.65416	0.654265	0.64557	0.0224472	0.724963
NHEK	HUVEC	chr12	18471	5472	74	171	0.770713	0.771457	0.697959	0.030303	0.821491
HUVEC	HMEC	chr12	9473	3375	68	90	0.735276	0.737313	0.56962	0.025974	0.739899
HUVEC	NHEK	chr12	29764	4554	150	164	0.864172	0.8673	0.522293	0.0347605	0.78236
HMEC	NHEK	chr11	33636	7584	164	211	0.813728	0.816012	0.562667	0.0270686	0.781589
HMEC	HUVEC	chr11	21752	6936	118	192	0.756742	0.758226	0.619355	0.026936	0.768851
NHEK	HMEC	chr11	10076	4161	81	129	0.706375	0.707733	0.614286	0.0300699	0.73547
NHEK	HUVEC	chr11	22403	6285	118	192	0.779192	0.780919	0.619355	0.0296433	0.788959
HUVEC	HMEC	chr11	10534	3703	87	123	0.737662	0.739903	0.585714	0.0321485	0.750096
HUVEC	NHEK	chr11	33332	7888	138	237	0.807044	0.808637	0.632	0.0291692	0.801392
HMEC	NHEK	chr10	29167	4952	126	176	0.852474	0.854861	0.582781	0.0343214	0.789692
HMEC	HUVEC	chr10	16601	4254	48	124	0.795406	0.79602	0.72093	0.0283234	0.829522
NHEK	HMEC	chr10	6099	4103	21	96	0.600349	0.597824	0.820513	0.0228626	0.762617
NHEK	HUVEC	chr10	14190	6665	35	137	0.681362	0.680412	0.796512	0.0201411	0.822159
HUVEC	HMEC	chr10	8439	1763	60	57	0.823336	0.827191	0.487179	0.0313187	0.746368
HUVEC	NHEK	chr10	28547	5572	122	180	0.834578	0.836689	0.596027	0.0312935	0.792667
HMEC	NHEK	chr9	20828	3858	153	136	0.839399	0.843717	0.470588	0.0340511	0.737009
HMEC	HUVEC	chr9	13389	3507	126	113	0.787978	0.792436	0.472803	0.0312155	0.709274
NHEK	HMEC	chr9	3884	3818	22	103	0.509391	0.504285	0.824	0.0262688	0.725781
NHEK	HUVEC	chr9	12264	4632	67	172	0.725766	0.725852	0.719665	0.0358035	0.780835
HUVEC	HMEC	chr9	4944	2758	38	87	0.642775	0.641911	0.696	0.03058	0.756594
HUVEC	NHEK	chr9	20364	4322	96	193	0.823103	0.824921	0.66782	0.0427464	0.807374
HMEC	NHEK	chr8	22198	4615	163	190	0.824118	0.827882	0.538244	0.0395421	0.787222
HMEC	HUVEC	chr8	13900	3664	104	166	0.788718	0.791392	0.614815	0.043342	0.78846
NHEK	HMEC	chr8	5706	3634	31	103	0.613152	0.610921	0.768657	0.0275622	0.756932
NHEK	HUVEC	chr8	12184	5380	66	204	0.694628	0.693692	0.755556	0.036533	0.805947
HUVEC	HMEC	chr8	6494	2846	39	95	0.695482	0.695289	0.708955	0.0323019	0.763131
HUVEC	NHEK	chr8	21636	5177	128	225	0.804719	0.806922	0.637394	0.0416512	0.800368
HMEC	NHEK	chr7	19357	6960	195	170	0.731842	0.735532	0.465753	0.0238429	0.65876
HMEC	HUVEC	chr7	13327	5020	121	142	0.723751	0.726386	0.539924	0.0275087	0.682905
NHEK	HMEC	chr7	6044	2218	73	67	0.727327	0.731542	0.478571	0.0293217	0.674286
NHEK	HUVEC	chr7	13716	4631	94	169	0.746104	0.747588	0.642586	0.0352083	0.759752
HUVEC	HMEC	chr7	6930	1332	87	53	0.831112	0.83878	0.378571	0.0382671	0.69487
HUVEC	NHEK	chr7	21828	4489	151	214	0.8261	0.829426	0.586301	0.0455029	0.774836
HMEC	NHEK	chr6	33288	7505	214	237	0.812845	0.816022	0.525499	0.0306122	0.776009
HMEC	HUVEC	chr6	20752	6109	120	197	0.770807	0.77257	0.621451	0.0312401	0.790004
NHEK	HMEC	chr6	9275	4301	74	115	0.682165	0.683191	0.608466	0.0260417	0.713626
NHEK	HUVEC	chr6	19547	7314	82	235	0.727868	0.727709	0.741325	0.0311299	0.802844
HUVEC	HMEC	chr6	12058	1518	129	60	0.880349	0.888185	0.31746	0.0380228	0.743838
HUVEC	NHEK	chr6	33786	7007	179	272	0.825769	0.82823	0.603104	0.0373678	0.810575
HMEC	NHEK	chr5	28612	7404	187	193	0.791433	0.794425	0.507895	0.0254048	0.722002
HMEC	HUVEC	chr5	17306	5851	122	175	0.745331	0.747333	0.589226	0.0290408	0.747456
NHEK	HMEC	chr5	7282	4089	56	93	0.640191	0.640401	0.624161	0.0222382	0.705013
NHEK	HUVEC	chr5	17380	5777	106	191	0.749169	0.750529	0.643098	0.032004	0.780195
HUVEC	HMEC	chr5	7826	3545	47	102	0.688194	0.688242	0.684564	0.0279682	0.758478
HUVEC	NHEK	chr5	29005	7011	139	241	0.80355	0.805337	0.634211	0.0332322	0.789005
HMEC	NHEK	chr4	20275	5957	146	216	0.770512	0.772911	0.596685	0.0349911	0.763216
HMEC	HUVEC	chr4	13837	4618	60	151	0.749384	0.74977	0.71564	0.0316628	0.800795
NHEK	HMEC	chr4	6361	3347	43	79	0.655137	0.655233	0.647541	0.023059	0.737912
NHEK	HUVEC	chr4	13799	4656	57	154	0.747509	0.747711	0.729858	0.0320166	0.820918
HUVEC	HMEC	chr4	7695	2013	61	61	0.789013	0.792645	0.5	0.0294118	0.749813
HUVEC	NHEK	chr4	21947	4285	155	207	0.833045	0.83665	0.571823	0.0460819	0.78481
HMEC	NHEK	chr3	30214	8131	281	275	0.783759	0.787952	0.494604	0.0327147	0.698198
HMEC	HUVEC	chr3	18208	5925	130	216	0.752645	0.754486	0.624278	0.0351734	0.745178
NHEK	HMEC	chr3	6426	5124	41	148	0.560014	0.556364	0.783069	0.0280728	0.731775
NHEK	HUVEC	chr3	17677	6456	93	253	0.732465	0.732483	0.731214	0.0377105	0.798396
HUVEC	HMEC	chr3	8642	2908	72	117	0.746145	0.748225	0.619048	0.0386777	0.755717
HUVEC	NHEK	chr3	33426	4919	283	273	0.866276	0.871717	0.491007	0.0525809	0.760973
HMEC	NHEK	chr2	49328	7172	276	241	0.869372	0.873062	0.466151	0.0325105	0.7934
HMEC	HUVEC	chr2	29949	5588	171	195	0.839596	0.842755	0.532787	0.0337195	0.787208
NHEK	HMEC	chr2	9916	7164	22	163	0.583782	0.580562	0.881081	0.0222465	0.795574
NHEK	HUVEC	chr2	25827	9710	102	264	0.726708	0.726764	0.721311	0.0264688	0.801764
HUVEC	HMEC	chr2	12846	4234	68	117	0.750825	0.752108	0.632432	0.0268904	0.786106
HUVEC	NHEK	chr2	48290	8210	216	301	0.85222	0.85469	0.582205	0.035366	0.82039
HMEC	NHEK	chr1	61084	16855	250	414	0.782387	0.783741	0.623494	0.0239736	0.779918
HMEC	HUVEC	chr1	38718	11209	209	350	0.773838	0.775492	0.626118	0.0302794	0.785706
NHEK	HMEC	chr1	19283	5718	126	170	0.768984	0.771289	0.574324	0.0288723	0.771793
NHEK	HUVEC	chr1	39130	10797	173	386	0.782712	0.783744	0.690519	0.0345167	0.815644
HUVEC	HMEC	chr1	19757	5244	108	188	0.788433	0.790248	0.635135	0.0346097	0.80625
HUVEC	NHEK	chr1	62838	15101	214	450	0.80516	0.806246	0.677711	0.028937	0.821087

## Sheet: Chromosome Level 4
					Chromosome level trained and tested on the same chromosome within the same cell type using different classifiers
CellType	Chromosome	tool	True Positive	False Negative	False Positive	True Negative	Accuracy	Sensitivity	Specificity	Precision	AUC
GM12878	chrX	adaboost	18	8	376	1730	0.819887	0.692308	0.821462	0.0456853	0.595706
GM12878	chrX	nnet	24	2	1349	757	0.366323	0.923077	0.359449	0.01748	0.641245
GM12878	chrX	svmRadial	17	9	609	1497	0.710131	0.653846	0.710826	0.0271565	0.698828
GM12878	chrX	rf	20	6	378	1728	0.819887	0.769231	0.820513	0.0502513	0.873384
GM12878	chrX	gbm	19	7	393	1713	0.812383	0.730769	0.81339	0.0461165	0.869822
GM12878	chr22	adaboost	10	5	413	1927	0.822505	0.666667	0.823504	0.0236407	0.600342
GM12878	chr22	nnet	4	11	397	1943	0.826752	0.266667	0.830342	0.00997506	0.646738
GM12878	chr22	svmRadial	13	2	828	1512	0.647558	0.866667	0.646154	0.0154578	0.804501
GM12878	chr22	rf	12	3	521	1819	0.777495	0.8	0.77735	0.0225141	0.866296
GM12878	chr22	gbm	11	4	538	1802	0.769851	0.733333	0.770085	0.0200364	0.855783
GM12878	chr21	adaboost	6	2	142	474	0.769231	0.75	0.769481	0.0405405	0.726664
GM12878	chr21	nnet	4	4	291	325	0.527244	0.5	0.527597	0.0135593	0.539367
GM12878	chr21	svmRadial	3	5	208	408	0.658654	0.375	0.662338	0.014218	0.63332
GM12878	chr21	rf	7	1	145	471	0.766026	0.875	0.76461	0.0460526	0.828226
GM12878	chr21	gbm	6	2	156	460	0.746795	0.75	0.746753	0.037037	0.836039
GM12878	chr20	adaboost	24	4	512	2487	0.829534	0.857143	0.829276	0.0447761	0.686657
GM12878	chr20	nnet	12	16	588	2411	0.800463	0.428571	0.803935	0.02	0.615372
GM12878	chr20	svmRadial	19	9	994	2005	0.668649	0.678571	0.668556	0.0187562	0.699197
GM12878	chr20	rf	25	3	581	2418	0.80707	0.892857	0.806269	0.0412541	0.912155
GM12878	chr20	gbm	25	3	653	2346	0.783284	0.892857	0.782261	0.0368732	0.884628
GM12878	chr19	adaboost	20	8	692	4038	0.852879	0.714286	0.8537	0.0280899	0.69576
GM12878	chr19	nnet	6	22	706	4024	0.846995	0.214286	0.85074	0.00842697	0.611054
GM12878	chr19	svmRadial	22	6	1942	2788	0.590584	0.785714	0.589429	0.0112016	0.745341
GM12878	chr19	rf	20	8	751	3979	0.840479	0.714286	0.841226	0.0259403	0.887545
GM12878	chr19	gbm	23	5	883	3847	0.813367	0.821429	0.813319	0.0253863	0.877061
GM12878	chr18	adaboost	16	7	242	1041	0.809342	0.695652	0.81138	0.0620155	0.58494
GM12878	chr18	nnet	18	5	479	804	0.629403	0.782609	0.626656	0.0362173	0.720306
GM12878	chr18	svmRadial	15	8	309	974	0.757274	0.652174	0.759158	0.0462963	0.751974
GM12878	chr18	rf	17	6	271	1012	0.787902	0.73913	0.788776	0.0590278	0.846657
GM12878	chr18	gbm	17	6	243	1040	0.809342	0.73913	0.8106	0.0653846	0.824562
GM12878	chr17	adaboost	32	8	981	3573	0.784719	0.8	0.784585	0.0315893	0.881807
GM12878	chr17	nnet	18	22	1855	2699	0.591424	0.45	0.592666	0.00961025	0.516947
GM12878	chr17	svmRadial	26	14	1364	3190	0.700044	0.65	0.700483	0.018705	0.725082
GM12878	chr17	rf	32	8	913	3641	0.799521	0.8	0.799517	0.0338624	0.895979
GM12878	chr17	gbm	33	7	983	3571	0.784502	0.825	0.784146	0.0324803	0.871393
GM12878	chr16	adaboost	24	5	657	1985	0.752153	0.827586	0.751325	0.0352423	0.870592
GM12878	chr16	nnet	14	15	991	1651	0.623362	0.482759	0.624905	0.0139303	0.536173
GM12878	chr16	svmRadial	19	10	770	1872	0.707975	0.655172	0.708554	0.0240811	0.72808
GM12878	chr16	rf	21	8	554	2088	0.789592	0.724138	0.79031	0.0365217	0.869548
GM12878	chr16	gbm	24	5	613	2029	0.768626	0.827586	0.767979	0.0376766	0.863531
GM12878	chr15	adaboost	17	8	324	1854	0.849296	0.68	0.85124	0.0498534	0.499109
GM12878	chr15	nnet	4	21	627	1551	0.705856	0.16	0.712121	0.00633914	0.427135
GM12878	chr15	svmRadial	10	15	457	1721	0.785747	0.4	0.790174	0.0214133	0.680147
GM12878	chr15	rf	19	6	403	1775	0.814344	0.76	0.814968	0.0450237	0.873857
GM12878	chr15	gbm	17	8	439	1739	0.797095	0.68	0.798439	0.0372807	0.823535
GM12878	chr14	adaboost	25	10	664	3092	0.82221	0.714286	0.823216	0.0362845	0.70566
GM12878	chr14	nnet	20	15	1878	1878	0.500659	0.571429	0.5	0.0105374	0.5911
GM12878	chr14	svmRadial	21	14	1207	2549	0.677921	0.6	0.678647	0.017101	0.721809
GM12878	chr14	rf	26	9	802	2954	0.786072	0.742857	0.786475	0.031401	0.833466
GM12878	chr14	gbm	26	9	760	2996	0.797151	0.742857	0.797657	0.0330789	0.869504
GM12878	chr13	adaboost	17	6	273	888	0.764358	0.73913	0.764858	0.0586207	0.592368
GM12878	chr13	nnet	12	11	417	744	0.638514	0.521739	0.640827	0.027972	0.551848
GM12878	chr13	svmRadial	12	11	282	879	0.752534	0.521739	0.757106	0.0408163	0.741003
GM12878	chr13	rf	15	8	259	902	0.774493	0.652174	0.776916	0.0547445	0.807288
GM12878	chr13	gbm	15	8	276	885	0.760135	0.652174	0.762274	0.0515464	0.763098
GM12878	chr12	adaboost	41	14	723	3116	0.810734	0.745455	0.81167	0.0536649	0.860054
GM12878	chr12	nnet	40	15	1320	2519	0.657165	0.727273	0.65616	0.0294118	0.722894
GM12878	chr12	svmRadial	35	20	1241	2598	0.676168	0.636364	0.676739	0.0274295	0.738554
GM12878	chr12	rf	41	14	732	3107	0.808423	0.745455	0.809325	0.0530401	0.854917
GM12878	chr12	gbm	44	11	688	3151	0.820493	0.8	0.820787	0.0601093	0.88892
GM12878	chr11	adaboost	47	15	822	3518	0.809859	0.758065	0.810599	0.0540852	0.598067
GM12878	chr11	nnet	40	22	1982	2358	0.544752	0.645161	0.543318	0.0197824	0.599753
GM12878	chr11	svmRadial	39	23	1402	2938	0.676284	0.629032	0.676959	0.0270645	0.721217
GM12878	chr11	rf	51	11	896	3444	0.793957	0.822581	0.793548	0.0538543	0.859456
GM12878	chr11	gbm	48	14	915	3425	0.78896	0.774194	0.789171	0.0498442	0.844329
GM12878	chr10	adaboost	28	14	489	2596	0.839143	0.666667	0.841491	0.0541586	0.6173
GM12878	chr10	nnet	7	35	476	2609	0.836585	0.166667	0.845705	0.0144928	0.517759
GM12878	chr10	svmRadial	26	16	801	2284	0.738727	0.619048	0.740357	0.0314389	0.755429
GM12878	chr10	rf	30	12	579	2506	0.811001	0.714286	0.812318	0.0492611	0.826654
GM12878	chr10	gbm	26	16	585	2500	0.807803	0.619048	0.810373	0.0425532	0.807571
GM12878	chr9	adaboost	33	11	487	1989	0.802381	0.75	0.803312	0.0634615	0.715
GM12878	chr9	nnet	20	24	553	1923	0.771032	0.454545	0.776656	0.034904	0.646956
GM12878	chr9	svmRadial	36	8	831	1645	0.667063	0.818182	0.664378	0.0415225	0.788928
GM12878	chr9	rf	33	11	544	1932	0.779762	0.75	0.780291	0.0571924	0.843286
GM12878	chr9	gbm	32	12	525	1951	0.786905	0.727273	0.787964	0.0574506	0.852585
GM12878	chr8	adaboost	37	14	453	2556	0.847386	0.72549	0.849452	0.0755102	0.663695
GM12878	chr8	nnet	33	18	830	2179	0.722876	0.647059	0.724161	0.0382387	0.689787
GM12878	chr8	svmRadial	29	22	824	2185	0.723529	0.568627	0.726155	0.0339977	0.693156
GM12878	chr8	rf	34	17	538	2471	0.818627	0.666667	0.821203	0.0594406	0.846027
GM12878	chr8	gbm	35	16	583	2426	0.804248	0.686275	0.806248	0.0566343	0.857949
GM12878	chr7	adaboost	34	12	590	2210	0.788475	0.73913	0.789286	0.0544872	0.679488
GM12878	chr7	nnet	35	11	1280	1520	0.546381	0.76087	0.542857	0.026616	0.66012
GM12878	chr7	svmRadial	30	16	818	1982	0.706957	0.652174	0.707857	0.0353774	0.710932
GM12878	chr7	rf	34	12	678	2122	0.757554	0.73913	0.757857	0.0477528	0.840563
GM12878	chr7	gbm	35	11	702	2098	0.749473	0.76087	0.749286	0.0474898	0.845373
GM12878	chr6	adaboost	53	16	916	3816	0.805874	0.768116	0.806424	0.0546956	0.684466
GM12878	chr6	nnet	46	23	2286	2446	0.519059	0.666667	0.516906	0.0197256	0.631877
GM12878	chr6	svmRadial	51	18	1467	3265	0.690689	0.73913	0.689983	0.0335968	0.75966
GM12878	chr6	rf	50	19	1066	3666	0.774005	0.724638	0.774725	0.0448029	0.843022
GM12878	chr6	gbm	56	13	970	3762	0.795251	0.811594	0.795013	0.0545809	0.864205
GM12878	chr5	adaboost	44	15	791	3023	0.791893	0.745763	0.792606	0.0526946	0.839605
GM12878	chr5	nnet	36	23	1326	2488	0.651691	0.610169	0.652334	0.0264317	0.648338
GM12878	chr5	svmRadial	40	19	1405	2409	0.632326	0.677966	0.63162	0.0276817	0.699724
GM12878	chr5	rf	39	20	815	2999	0.784405	0.661017	0.786314	0.0456674	0.800172
GM12878	chr5	gbm	38	21	812	3002	0.784921	0.644068	0.7871	0.0447059	0.79429
GM12878	chr4	adaboost	36	15	602	2204	0.784039	0.705882	0.78546	0.0564263	0.846282
GM12878	chr4	nnet	16	35	750	2056	0.725236	0.313725	0.732716	0.0208877	0.584668
GM12878	chr4	svmRadial	30	21	740	2066	0.733637	0.588235	0.736279	0.038961	0.72338
GM12878	chr4	rf	34	17	621	2185	0.776689	0.666667	0.778689	0.0519084	0.825703
GM12878	chr4	gbm	39	12	606	2200	0.783689	0.764706	0.784034	0.0604651	0.853437
GM12878	chr3	adaboost	54	12	768	2968	0.794845	0.818182	0.794433	0.0656934	0.86334
GM12878	chr3	nnet	51	15	2603	1133	0.311415	0.772727	0.303266	0.0192163	0.550814
GM12878	chr3	svmRadial	45	21	921	2815	0.752236	0.681818	0.75348	0.0465839	0.774309
GM12878	chr3	rf	53	13	755	2981	0.798001	0.80303	0.797912	0.0655941	0.857539
GM12878	chr3	gbm	53	13	746	2990	0.800368	0.80303	0.800321	0.0663329	0.85263
GM12878	chr2	adaboost	60	15	1182	4476	0.791209	0.8	0.791092	0.0483092	0.876369
GM12878	chr2	nnet	59	16	2184	3474	0.616257	0.786667	0.613998	0.0263041	0.731355
GM12878	chr2	svmRadial	50	25	1766	3892	0.687598	0.666667	0.687876	0.027533	0.7294
GM12878	chr2	rf	57	18	1099	4559	0.805163	0.76	0.805762	0.049308	0.862366
GM12878	chr2	gbm	56	19	1120	4538	0.801326	0.746667	0.80205	0.047619	0.868726
GM12878	chr1	adaboost	91	9	1664	6654	0.801259	0.91	0.799952	0.0518519	0.924701
GM12878	chr1	nnet	52	48	2796	5522	0.662153	0.52	0.663862	0.0182584	0.639826
GM12878	chr1	svmRadial	85	15	3033	5285	0.637919	0.85	0.635369	0.0272611	0.780864
GM12878	chr1	rf	88	12	1606	6712	0.807793	0.88	0.806925	0.0519481	0.923406
GM12878	chr1	gbm	85	15	1687	6631	0.797814	0.85	0.797187	0.0479684	0.907667
K562	chrX	adaboost	24	7	505	2471	0.829731	0.774194	0.830309	0.0453686	0.706577
K562	chrX	nnet	21	10	1382	1594	0.53708	0.677419	0.535618	0.0149679	0.613456
K562	chrX	svmRadial	19	12	707	2269	0.760891	0.612903	0.762433	0.0261708	0.72417
K562	chrX	rf	24	7	491	2485	0.834386	0.774194	0.835013	0.0466019	0.876469
K562	chrX	gbm	24	7	489	2487	0.835052	0.774194	0.835685	0.0467836	0.867949
K562	chr22	adaboost	30	5	1492	9685	0.866482	0.857143	0.866512	0.0197109	0.944273
K562	chr22	nnet	22	13	5024	6153	0.550749	0.628571	0.550506	0.00435989	0.629588
K562	chr22	svmRadial	26	9	1756	9421	0.842579	0.742857	0.842892	0.0145903	0.866195
K562	chr22	rf	29	6	1601	9576	0.856671	0.828571	0.856759	0.0177914	0.930161
K562	chr22	gbm	28	7	1629	9548	0.854085	0.8	0.854254	0.016898	0.915888
K562	chr21	adaboost	10	2	324	1379	0.809913	0.833333	0.809748	0.0299401	0.886768
K562	chr21	nnet	12	0	1175	528	0.314869	1	0.310041	0.0101095	0.744177
K562	chr21	svmRadial	5	7	379	1324	0.774927	0.416667	0.777452	0.0130208	0.687219
K562	chr21	rf	11	1	375	1328	0.780758	0.916667	0.7798	0.0284974	0.884273
K562	chr21	gbm	9	3	348	1355	0.795335	0.75	0.795655	0.0252101	0.893815
K562	chr20	adaboost	33	11	973	4692	0.827641	0.75	0.828244	0.0328032	0.609869
K562	chr20	nnet	30	14	2409	3256	0.575582	0.681818	0.574757	0.0123001	0.642887
K562	chr20	svmRadial	24	20	1502	4163	0.733403	0.545455	0.734863	0.0157274	0.693713
K562	chr20	rf	39	5	1180	4485	0.792433	0.886364	0.791703	0.0319934	0.873413
K562	chr20	gbm	38	6	1108	4557	0.80487	0.863636	0.804413	0.0331588	0.879981
K562	chr19	adaboost	36	7	1764	7011	0.799161	0.837209	0.798974	0.02	0.902644
K562	chr19	nnet	22	21	4076	4699	0.535382	0.511628	0.535499	0.00536847	0.524353
K562	chr19	svmRadial	27	16	2829	5946	0.677364	0.627907	0.677607	0.00945378	0.724863
K562	chr19	rf	33	10	1697	7078	0.806419	0.767442	0.80661	0.0190751	0.894314
K562	chr19	gbm	35	8	1700	7075	0.806305	0.813953	0.806268	0.0201729	0.898785
K562	chr18	adaboost	17	1	478	1172	0.71283	0.944444	0.710303	0.0343434	0.734108
K562	chr18	nnet	14	4	906	744	0.454436	0.777778	0.450909	0.0152174	0.6533
K562	chr18	svmRadial	10	8	514	1136	0.68705	0.555556	0.688485	0.019084	0.725589
K562	chr18	rf	17	1	475	1175	0.714628	0.944444	0.712121	0.0345528	0.861162
K562	chr18	gbm	16	2	471	1179	0.716427	0.888889	0.714545	0.0328542	0.869293
K562	chr17	adaboost	43	16	1381	6329	0.820183	0.728814	0.820882	0.0301966	0.87752
K562	chr17	nnet	39	20	2585	5125	0.664693	0.661017	0.664721	0.0148628	0.679307
K562	chr17	svmRadial	40	19	2399	5311	0.688763	0.677966	0.688846	0.0164002	0.705564
K562	chr17	rf	41	18	1231	6479	0.839233	0.694915	0.840337	0.0322327	0.859659
K562	chr17	gbm	43	16	1451	6259	0.811173	0.728814	0.811803	0.0287818	0.879122
K562	chr16	adaboost	39	10	991	4174	0.808017	0.795918	0.808132	0.0378641	0.882075
K562	chr16	nnet	14	35	895	4270	0.821634	0.285714	0.826718	0.0154015	0.565502
K562	chr16	svmRadial	35	14	1756	3409	0.660529	0.714286	0.660019	0.0195422	0.727586
K562	chr16	rf	36	13	1114	4051	0.783851	0.734694	0.784318	0.0313043	0.857953
K562	chr16	gbm	39	10	1124	4041	0.782509	0.795918	0.782381	0.033534	0.871178
K562	chr15	adaboost	38	7	868	2911	0.771182	0.844444	0.77031	0.0419426	0.886701
K562	chr15	nnet	36	9	2529	1250	0.336297	0.8	0.330775	0.0140351	0.558978
K562	chr15	svmRadial	36	9	1270	2509	0.665533	0.8	0.663932	0.0275651	0.790674
K562	chr15	rf	39	6	787	2992	0.792626	0.866667	0.791744	0.0472155	0.882494
K562	chr15	gbm	33	12	871	2908	0.76909	0.733333	0.769516	0.0365044	0.855282
K562	chr14	adaboost	21	7	813	2770	0.772916	0.75	0.773095	0.0251799	0.855608
K562	chr14	nnet	18	10	1334	2249	0.627804	0.642857	0.627686	0.0133136	0.650283
K562	chr14	svmRadial	17	11	843	2740	0.7635	0.607143	0.764722	0.0197674	0.754067
K562	chr14	rf	20	8	785	2798	0.780393	0.714286	0.78091	0.0248447	0.837113
K562	chr14	gbm	19	9	796	2787	0.77707	0.678571	0.77784	0.0233129	0.83016
K562	chr13	adaboost	11	5	293	986	0.769884	0.6875	0.770915	0.0361842	0.514709
K562	chr13	nnet	16	0	829	450	0.359846	1	0.351837	0.0189349	0.675919
K562	chr13	svmRadial	15	1	331	948	0.743629	0.9375	0.741204	0.0433526	0.902512
K562	chr13	rf	14	2	375	904	0.70888	0.875	0.706802	0.0359897	0.868305
K562	chr13	gbm	14	2	348	931	0.72973	0.875	0.727912	0.038674	0.862979
K562	chr12	adaboost	44	15	1217	4411	0.783366	0.745763	0.78376	0.0348929	0.856035
K562	chr12	nnet	30	29	2673	2955	0.524881	0.508475	0.525053	0.0110988	0.520878
K562	chr12	svmRadial	30	29	1511	4117	0.729207	0.508475	0.731521	0.0194679	0.680875
K562	chr12	rf	43	16	1284	4344	0.771408	0.728814	0.771855	0.0324039	0.830725
K562	chr12	gbm	45	14	1338	4290	0.762265	0.762712	0.76226	0.032538	0.841215
K562	chr11	adaboost	67	13	1445	5466	0.791446	0.8375	0.790913	0.0443122	0.884599
K562	chr11	nnet	50	30	2861	4050	0.586468	0.625	0.586022	0.0171762	0.627101
K562	chr11	svmRadial	57	23	2279	4632	0.670719	0.7125	0.670236	0.0244007	0.763958
K562	chr11	rf	65	15	1437	5474	0.792304	0.8125	0.792071	0.0432756	0.876943
K562	chr11	gbm	64	16	1514	5397	0.781147	0.8	0.780929	0.0405577	0.861599
K562	chr10	adaboost	40	9	1196	5412	0.818988	0.816327	0.819007	0.0323625	0.739782
K562	chr10	nnet	29	20	1445	5163	0.779931	0.591837	0.781326	0.0196744	0.73806
K562	chr10	svmRadial	37	12	1269	5339	0.807571	0.755102	0.80796	0.0283308	0.865092
K562	chr10	rf	43	6	1369	5239	0.793451	0.877551	0.792827	0.0304533	0.910131
K562	chr10	gbm	38	11	1296	5312	0.803665	0.77551	0.803874	0.0284858	0.891087
K562	chr9	adaboost	34	20	927	3673	0.796519	0.62963	0.798478	0.0353798	0.807862
K562	chr9	nnet	34	20	2253	2347	0.511603	0.62963	0.510217	0.0148666	0.588788
K562	chr9	svmRadial	35	19	1129	3471	0.75333	0.648148	0.754565	0.0300687	0.758317
K562	chr9	rf	38	16	1134	3466	0.752901	0.703704	0.753478	0.0324232	0.78433
K562	chr9	gbm	32	22	1018	3582	0.776536	0.592593	0.778696	0.0304762	0.758559
K562	chr8	adaboost	40	10	1048	3526	0.771194	0.8	0.770879	0.0367647	0.848631
K562	chr8	nnet	1	49	114	4460	0.964749	0.02	0.975077	0.00869565	0.551887
K562	chr8	svmRadial	29	21	1141	3433	0.748702	0.58	0.750547	0.0247863	0.738334
K562	chr8	rf	38	12	1052	3522	0.769896	0.76	0.770004	0.0348624	0.836821
K562	chr8	gbm	37	13	1054	3520	0.769247	0.74	0.769567	0.0339138	0.8216
K562	chr7	adaboost	49	18	1125	5365	0.825682	0.731343	0.826656	0.0417376	0.643784
K562	chr7	nnet	36	31	1692	4798	0.737227	0.537313	0.739291	0.0208333	0.688861
K562	chr7	svmRadial	50	17	1601	4889	0.753241	0.746269	0.753313	0.0302847	0.833372
K562	chr7	rf	50	17	1420	5070	0.780845	0.746269	0.781202	0.0340136	0.860118
K562	chr7	gbm	51	16	1477	5013	0.772304	0.761194	0.772419	0.033377	0.859426
K562	chr6	adaboost	75	14	1613	7911	0.83075	0.842697	0.830638	0.0444313	0.896262
K562	chr6	nnet	64	25	5642	3882	0.410486	0.719101	0.407602	0.0112163	0.57237
K562	chr6	svmRadial	60	29	1986	7538	0.790388	0.674157	0.791474	0.0293255	0.819713
K562	chr6	rf	71	18	1661	7863	0.825341	0.797753	0.825598	0.0409931	0.8821
K562	chr6	gbm	72	17	1788	7736	0.812233	0.808989	0.812264	0.0387097	0.887584
K562	chr5	adaboost	57	9	1108	5006	0.819256	0.863636	0.818777	0.048927	0.712109
K562	chr5	nnet	27	39	1136	4978	0.809871	0.409091	0.814197	0.0232158	0.69665
K562	chr5	svmRadial	49	17	1752	4362	0.713754	0.742424	0.713445	0.0272071	0.777567
K562	chr5	rf	58	8	1125	4989	0.816667	0.878788	0.815996	0.0490279	0.902827
K562	chr5	gbm	54	12	1122	4992	0.816505	0.818182	0.816487	0.0459184	0.881016
K562	chr4	adaboost	36	9	771	2642	0.774436	0.8	0.774099	0.0446097	0.848123
K562	chr4	nnet	35	10	1323	2090	0.614517	0.777778	0.612364	0.0257732	0.728323
K562	chr4	svmRadial	28	17	927	2486	0.72701	0.622222	0.728391	0.0293194	0.780538
K562	chr4	rf	33	12	774	2639	0.772701	0.733333	0.77322	0.0408922	0.838887
K562	chr4	gbm	34	11	744	2669	0.781666	0.755556	0.78201	0.0437018	0.855728
K562	chr3	adaboost	68	13	1326	4349	0.767373	0.839506	0.766344	0.0487805	0.887249
K562	chr3	nnet	42	39	1733	3942	0.692147	0.518519	0.694626	0.023662	0.606155
K562	chr3	svmRadial	57	24	1624	4051	0.71369	0.703704	0.713833	0.0339084	0.787789
K562	chr3	rf	67	14	1344	4331	0.764072	0.82716	0.763172	0.0474841	0.868677
K562	chr3	gbm	68	13	1393	4282	0.755733	0.839506	0.754537	0.0465435	0.86981
K562	chr2	adaboost	57	32	1561	7453	0.825003	0.640449	0.826825	0.0352287	0.621667
K562	chr2	nnet	8	81	361	8653	0.951445	0.0898876	0.959951	0.0216802	0.534663
K562	chr2	svmRadial	60	29	1877	7137	0.790618	0.674157	0.791768	0.0309757	0.819797
K562	chr2	rf	63	26	1735	7279	0.806547	0.707865	0.807522	0.0350389	0.858985
K562	chr2	gbm	63	26	1890	7124	0.78952	0.707865	0.790326	0.0322581	0.844138
K562	chr1	adaboost	117	31	3461	14630	0.808542	0.790541	0.808689	0.0326998	0.87831
K562	chr1	nnet	91	57	7901	10190	0.563682	0.614865	0.563264	0.0113864	0.61396
K562	chr1	svmRadial	112	36	4086	14005	0.774001	0.756757	0.774142	0.0266794	0.838944
K562	chr1	rf	115	33	3568	14523	0.802566	0.777027	0.802775	0.0312245	0.860824
K562	chr1	gbm	115	33	3507	14584	0.80591	0.777027	0.806147	0.0317504	0.877951
HMEC	chr20	adaboost	14	1	475	1584	0.770492	0.933333	0.769305	0.0286299	0.730452
HMEC	chr20	nnet	3	12	351	1708	0.824976	0.2	0.829529	0.00847458	0.5627
HMEC	chr20	svmRadial	6	9	651	1408	0.681774	0.4	0.683827	0.00913242	0.61729
HMEC	chr20	rf	13	2	475	1584	0.77001	0.866667	0.769305	0.0266393	0.893654
HMEC	chr20	gbm	13	2	469	1590	0.772903	0.866667	0.77222	0.026971	0.884119
HMEC	chr19	adaboost	12	6	598	1785	0.748438	0.666667	0.749056	0.0196721	0.813331
HMEC	chr19	nnet	0	18	5	2378	0.990421	0	0.997902	0	0.420304
HMEC	chr19	svmRadial	0	18	0	2383	0.992503	0	1	#DIV/0!	0.54222
HMEC	chr19	rf	13	5	632	1751	0.734694	0.722222	0.734788	0.020155	0.820161
HMEC	chr19	gbm	14	4	591	1792	0.752187	0.777778	0.751993	0.0231405	0.866555
HMEC	chr18	adaboost	9	2	270	577	0.682984	0.818182	0.681228	0.0322581	0.825802
HMEC	chr18	nnet	0	11	0	847	0.987179	0	1	#DIV/0!	0.546045
HMEC	chr18	svmRadial	4	7	208	639	0.749417	0.363636	0.754427	0.0188679	0.557261
HMEC	chr18	rf	9	2	288	559	0.662005	0.818182	0.659976	0.030303	0.798379
HMEC	chr18	gbm	6	5	253	594	0.699301	0.545455	0.701299	0.023166	0.775142
HMEC	chr17	adaboost	20	4	769	1852	0.70775	0.833333	0.706601	0.0253485	0.872282
HMEC	chr17	nnet	0	24	5	2616	0.989036	0	0.998092	0	0.489579
HMEC	chr17	svmRadial	12	12	887	1734	0.660113	0.5	0.66158	0.0133482	0.546738
HMEC	chr17	rf	22	2	762	1859	0.711153	0.916667	0.709271	0.0280612	0.884109
HMEC	chr17	gbm	22	2	722	1899	0.726276	0.916667	0.724533	0.0295699	0.872552
HMEC	chr16	adaboost	15	2	399	1091	0.733908	0.882353	0.732215	0.0362319	0.651994
HMEC	chr16	nnet	11	6	1025	465	0.315859	0.647059	0.312081	0.0106178	0.480418
HMEC	chr16	svmRadial	0	17	0	1490	0.988719	0	1	#DIV/0!	0.484722
HMEC	chr16	rf	15	2	403	1087	0.731254	0.882353	0.72953	0.0358852	0.866186
HMEC	chr16	gbm	15	2	381	1109	0.745853	0.882353	0.744295	0.0378788	0.869996
HMEC	chr15	adaboost	14	10	320	987	0.752066	0.583333	0.755164	0.0419162	0.747354
HMEC	chr15	nnet	0	24	0	1307	0.981968	0	1	#DIV/0!	0.394861
HMEC	chr15	svmRadial	4	20	279	1028	0.775357	0.166667	0.786534	0.0141343	0.470862
HMEC	chr15	rf	15	9	317	990	0.755071	0.625	0.75746	0.0451807	0.75628
HMEC	chr15	gbm	14	10	303	1004	0.764838	0.583333	0.768171	0.044164	0.716606
HMEC	chr14	adaboost	11	5	364	1317	0.782557	0.6875	0.783462	0.0293333	0.837299
HMEC	chr14	nnet	7	9	688	993	0.589275	0.4375	0.59072	0.0100719	0.484552
HMEC	chr14	svmRadial	10	6	757	924	0.550383	0.625	0.549673	0.0130378	0.621691
HMEC	chr14	rf	11	5	368	1313	0.7802	0.6875	0.781083	0.0290237	0.846148
HMEC	chr14	gbm	12	4	393	1288	0.766058	0.75	0.766211	0.0296296	0.845776
HMEC	chr13	adaboost	5	4	254	439	0.632479	0.555556	0.633478	0.019305	0.766875
HMEC	chr13	nnet	4	5	193	500	0.717949	0.444444	0.721501	0.0203046	0.691759
HMEC	chr13	svmRadial	7	2	383	310	0.451567	0.777778	0.44733	0.0179487	0.650313
HMEC	chr13	rf	6	3	234	459	0.662393	0.666667	0.662338	0.025	0.74988
HMEC	chr13	gbm	6	3	242	451	0.650997	0.666667	0.650794	0.0241935	0.770723
HMEC	chr12	adaboost	21	10	448	2121	0.823846	0.677419	0.825613	0.0447761	0.645544
HMEC	chr12	nnet	5	26	187	2382	0.918077	0.16129	0.927209	0.0260417	0.522966
HMEC	chr12	svmRadial	0	31	0	2569	0.988077	0	1	#DIV/0!	0.549191
HMEC	chr12	rf	22	9	582	1987	0.772692	0.709677	0.773453	0.0364238	0.781746
HMEC	chr12	gbm	19	12	613	1956	0.759615	0.612903	0.761386	0.0300633	0.772297
HMEC	chr11	adaboost	30	12	708	2139	0.750779	0.714286	0.751317	0.0406504	0.813329
HMEC	chr11	nnet	11	31	834	2013	0.700588	0.261905	0.70706	0.0130178	0.480602
HMEC	chr11	svmRadial	0	42	0	2847	0.985462	0	1	#DIV/0!	0.418795
HMEC	chr11	rf	32	10	788	2059	0.72378	0.761905	0.723217	0.0390244	0.818987
HMEC	chr11	gbm	33	9	802	2045	0.71928	0.785714	0.7183	0.039521	0.822562
HMEC	chr10	adaboost	18	5	554	1486	0.729035	0.782609	0.728431	0.0314685	0.621931
HMEC	chr10	nnet	0	23	0	2040	0.988851	0	1	#DIV/0!	0.503186
HMEC	chr10	svmRadial	6	17	552	1488	0.724188	0.26087	0.729412	0.0107527	0.542349
HMEC	chr10	rf	18	5	581	1459	0.715948	0.782609	0.715196	0.0300501	0.834026
HMEC	chr10	gbm	15	8	483	1557	0.761997	0.652174	0.763235	0.0301205	0.77825
HMEC	chr9	adaboost	18	7	415	1125	0.730351	0.72	0.730519	0.0415704	0.823558
HMEC	chr9	nnet	4	21	178	1362	0.872843	0.16	0.884416	0.021978	0.519195
HMEC	chr9	svmRadial	0	25	0	1540	0.984026	0	1	#DIV/0!	0.392416
HMEC	chr9	rf	17	8	355	1185	0.768051	0.68	0.769481	0.0456989	0.810494
HMEC	chr9	gbm	16	9	414	1126	0.729712	0.64	0.731169	0.0372093	0.786104
HMEC	chr8	adaboost	18	8	438	1430	0.76452	0.692308	0.765525	0.0394737	0.681066
HMEC	chr8	nnet	2	24	43	1825	0.964625	0.0769231	0.976981	0.0444444	0.53039
HMEC	chr8	svmRadial	7	19	382	1486	0.788279	0.269231	0.795503	0.0179949	0.596813
HMEC	chr8	rf	19	7	512	1356	0.725977	0.730769	0.72591	0.0357815	0.808289
HMEC	chr8	gbm	19	7	511	1357	0.726505	0.730769	0.726445	0.0358491	0.791612
HMEC	chr7	adaboost	17	11	476	1176	0.710119	0.607143	0.711864	0.0344828	0.698407
HMEC	chr7	nnet	5	23	717	935	0.559524	0.178571	0.565981	0.00692521	0.374211
HMEC	chr7	svmRadial	7	21	466	1186	0.710119	0.25	0.717918	0.0147992	0.421091
HMEC	chr7	rf	18	10	499	1153	0.697024	0.642857	0.697942	0.0348162	0.708265
HMEC	chr7	gbm	19	9	541	1111	0.672619	0.678571	0.672518	0.0339286	0.704449
HMEC	chr6	adaboost	28	9	755	1960	0.722384	0.756757	0.721915	0.0357599	0.834722
HMEC	chr6	nnet	14	23	1054	1661	0.608648	0.378378	0.611786	0.0131086	0.52518
HMEC	chr6	svmRadial	19	18	1023	1692	0.62173	0.513514	0.623204	0.0182342	0.56482
HMEC	chr6	rf	28	9	760	1955	0.720567	0.756757	0.720074	0.035533	0.829023
HMEC	chr6	gbm	25	12	794	1921	0.707122	0.675676	0.707551	0.030525	0.810064
HMEC	chr5	adaboost	18	11	567	1707	0.749023	0.62069	0.75066	0.0307692	0.591984
HMEC	chr5	nnet	8	21	561	1713	0.747286	0.275862	0.753298	0.0140598	0.497627
HMEC	chr5	svmRadial	9	20	766	1508	0.658706	0.310345	0.663149	0.0116129	0.514466
HMEC	chr5	rf	17	12	628	1646	0.722102	0.586207	0.723835	0.0263566	0.765156
HMEC	chr5	gbm	18	11	639	1635	0.717759	0.62069	0.718997	0.0273973	0.78537
HMEC	chr4	adaboost	20	4	571	1370	0.707379	0.833333	0.705822	0.0338409	0.825112
HMEC	chr4	nnet	18	6	1479	462	0.244275	0.75	0.238022	0.012024	0.498733
HMEC	chr4	svmRadial	0	24	0	1941	0.987786	0	1	#DIV/0!	0.509703
HMEC	chr4	rf	22	2	550	1391	0.719084	0.916667	0.716641	0.0384615	0.823502
HMEC	chr4	gbm	22	2	600	1341	0.693639	0.916667	0.690881	0.0353698	0.863301
HMEC	chr3	adaboost	29	8	654	1656	0.717938	0.783784	0.716883	0.0424597	0.801884
HMEC	chr3	nnet	5	32	279	2031	0.86749	0.135135	0.879221	0.0176056	0.457213
HMEC	chr3	svmRadial	12	25	439	1871	0.802301	0.324324	0.809957	0.0266075	0.651597
HMEC	chr3	rf	28	9	635	1675	0.725607	0.756757	0.725108	0.0422323	0.819059
HMEC	chr3	gbm	27	10	609	1701	0.736259	0.72973	0.736364	0.0424528	0.796385
HMEC	chr2	adaboost	28	9	845	2571	0.752679	0.756757	0.752635	0.0320733	0.646251
HMEC	chr2	nnet	0	37	0	3416	0.989285	0	1	#DIV/0!	0.488195
HMEC	chr2	svmRadial	1	36	124	3292	0.953663	0.027027	0.9637	0.008	0.561562
HMEC	chr2	rf	28	9	868	2548	0.746018	0.756757	0.745902	0.03125	0.816195
HMEC	chr2	gbm	28	9	830	2586	0.757023	0.756757	0.757026	0.032634	0.817789
HMEC	chr1	adaboost	44	15	1258	3742	0.748369	0.745763	0.7484	0.0337942	0.667586
HMEC	chr1	nnet	4	55	424	4576	0.905317	0.0677966	0.9152	0.00934579	0.491346
HMEC	chr1	svmRadial	13	46	1007	3993	0.791856	0.220339	0.7986	0.0127451	0.446756
HMEC	chr1	rf	46	13	1317	3683	0.737102	0.779661	0.7366	0.0337491	0.837914
HMEC	chr1	gbm	47	12	1324	3676	0.735916	0.79661	0.7352	0.0342815	0.836292
HUVEC	chrX	adaboost	13	1	433	1583	0.786207	0.928571	0.785218	0.029148	0.871882
HUVEC	chrX	nnet	1	13	94	1922	0.947291	0.0714286	0.953373	0.0105263	0.558886
HUVEC	chrX	svmRadial	6	8	623	1393	0.689163	0.428571	0.690972	0.00953895	0.613591
HUVEC	chrX	rf	13	1	443	1573	0.781281	0.928571	0.780258	0.0285088	0.852484
HUVEC	chrX	gbm	10	4	466	1550	0.768473	0.714286	0.768849	0.0210084	0.819622
HUVEC	chr22	adaboost	12	2	584	2149	0.786676	0.857143	0.786315	0.0201342	0.907193
HUVEC	chr22	nnet	0	14	0	2733	0.994904	0	1	#DIV/0!	0.495975
HUVEC	chr22	svmRadial	4	10	872	1861	0.678922	0.285714	0.680937	0.00456621	0.430662
HUVEC	chr22	rf	10	4	624	2109	0.771387	0.714286	0.771679	0.0157729	0.84218
HUVEC	chr22	gbm	12	2	649	2084	0.763014	0.857143	0.762532	0.0181543	0.867022
HUVEC	chr21	adaboost	6	3	214	936	0.81277	0.666667	0.813913	0.0272727	0.788744
HUVEC	chr21	nnet	0	9	0	1150	0.992235	0	1	#DIV/0!	0.498261
HUVEC	chr21	svmRadial	3	6	297	853	0.738568	0.333333	0.741739	0.01	0.512657
HUVEC	chr21	rf	6	3	306	844	0.733391	0.666667	0.733913	0.0192308	0.743285
HUVEC	chr21	gbm	3	6	249	901	0.779983	0.333333	0.783478	0.0119048	0.71256
HUVEC	chr20	adaboost	22	9	775	3148	0.80172	0.709677	0.802447	0.0276035	0.676605
HUVEC	chr20	nnet	3	28	581	3342	0.845979	0.0967742	0.851899	0.00513699	0.444077
HUVEC	chr20	svmRadial	12	19	1456	2467	0.62696	0.387097	0.628855	0.00817439	0.542804
HUVEC	chr20	rf	23	8	881	3042	0.775164	0.741935	0.775427	0.0254425	0.834463
HUVEC	chr20	gbm	23	8	855	3068	0.78174	0.741935	0.782055	0.0261959	0.83399
HUVEC	chr19	adaboost	22	5	1318	4364	0.768261	0.814815	0.768039	0.0164179	0.862835
HUVEC	chr19	nnet	8	19	1085	4597	0.806621	0.296296	0.809046	0.0073193	0.631377
HUVEC	chr19	svmRadial	14	13	2134	3548	0.623927	0.518519	0.624428	0.00651769	0.593844
HUVEC	chr19	rf	23	4	1450	4232	0.745314	0.851852	0.744808	0.0156144	0.86481
HUVEC	chr19	gbm	22	5	1354	4328	0.761955	0.814815	0.761704	0.0159884	0.8339
HUVEC	chr18	adaboost	15	7	389	1226	0.758094	0.681818	0.759133	0.0371287	0.620532
HUVEC	chr18	nnet	21	1	1346	269	0.177153	0.954545	0.166563	0.0153621	0.558387
HUVEC	chr18	svmRadial	11	11	661	954	0.589493	0.5	0.590712	0.016369	0.582325
HUVEC	chr18	rf	18	4	436	1179	0.731216	0.818182	0.730031	0.0396476	0.862553
HUVEC	chr18	gbm	16	6	404	1211	0.749542	0.727273	0.749845	0.0380952	0.835773
HUVEC	chr17	adaboost	33	3	1399	4198	0.75111	0.916667	0.750045	0.0230447	0.882487
HUVEC	chr17	nnet	3	33	629	4968	0.882478	0.0833333	0.887618	0.00474684	0.48532
HUVEC	chr17	svmRadial	13	23	1703	3894	0.693591	0.361111	0.69573	0.00757576	0.56702
HUVEC	chr17	rf	32	4	1259	4338	0.775786	0.888889	0.775058	0.024787	0.897403
HUVEC	chr17	gbm	31	5	1349	4248	0.759631	0.861111	0.758978	0.0224638	0.884159
HUVEC	chr16	adaboost	22	3	753	2441	0.765144	0.88	0.764245	0.0283871	0.864258
HUVEC	chr16	nnet	10	15	1059	2135	0.666356	0.4	0.668441	0.00935454	0.544427
HUVEC	chr16	svmRadial	13	12	1195	1999	0.625039	0.52	0.625861	0.0107616	0.615103
HUVEC	chr16	rf	19	6	787	2407	0.75365	0.76	0.753601	0.0235732	0.869737
HUVEC	chr16	gbm	19	6	809	2385	0.746816	0.76	0.746713	0.0229469	0.853175
HUVEC	chr15	adaboost	30	10	561	2348	0.806375	0.75	0.80715	0.0507614	0.741372
HUVEC	chr15	nnet	0	40	32	2877	0.975585	0	0.989	0	0.427741
HUVEC	chr15	svmRadial	17	23	697	2212	0.755849	0.425	0.760399	0.0238095	0.606617
HUVEC	chr15	rf	30	10	681	2228	0.765683	0.75	0.765899	0.0421941	0.830101
HUVEC	chr15	gbm	28	12	639	2270	0.779247	0.7	0.780337	0.041979	0.821038
HUVEC	chr14	adaboost	25	7	641	2670	0.806162	0.78125	0.806403	0.0375375	0.875972
HUVEC	chr14	nnet	14	18	690	2621	0.788214	0.4375	0.791604	0.0198864	0.616628
HUVEC	chr14	svmRadial	16	16	966	2345	0.706252	0.5	0.708245	0.0162933	0.685461
HUVEC	chr14	rf	23	9	687	2624	0.791804	0.71875	0.79251	0.0323944	0.829324
HUVEC	chr14	gbm	22	10	735	2576	0.777146	0.6875	0.778013	0.0290621	0.792802
HUVEC	chr13	adaboost	15	8	318	1298	0.801098	0.652174	0.803218	0.045045	0.626574
HUVEC	chr13	nnet	18	5	948	668	0.418548	0.782609	0.413366	0.0186335	0.593535
HUVEC	chr13	svmRadial	8	15	534	1082	0.66504	0.347826	0.669554	0.0147601	0.490556
HUVEC	chr13	rf	18	5	402	1214	0.751678	0.782609	0.751238	0.0428571	0.841436
HUVEC	chr13	gbm	16	7	383	1233	0.76205	0.695652	0.762995	0.0401003	0.843898
HUVEC	chr12	adaboost	32	17	758	4030	0.839777	0.653061	0.841688	0.0405063	0.58614
HUVEC	chr12	nnet	6	43	483	4305	0.891255	0.122449	0.899123	0.0122699	0.539561
HUVEC	chr12	svmRadial	23	26	1169	3619	0.752946	0.469388	0.755848	0.0192953	0.672284
HUVEC	chr12	rf	34	15	793	3995	0.832954	0.693878	0.834378	0.0411125	0.834661
HUVEC	chr12	gbm	31	18	903	3885	0.809593	0.632653	0.811404	0.0331906	0.824182
HUVEC	chr11	adaboost	51	11	1374	4363	0.761166	0.822581	0.760502	0.0357895	0.662325
HUVEC	chr11	nnet	48	14	3484	2253	0.396793	0.774194	0.392714	0.01359	0.597424
HUVEC	chr11	svmRadial	40	22	2497	3240	0.565615	0.645161	0.564755	0.0157667	0.657413
HUVEC	chr11	rf	52	10	1483	4254	0.742542	0.83871	0.741503	0.0338762	0.873172
HUVEC	chr11	gbm	51	11	1551	4186	0.730643	0.822581	0.72965	0.0318352	0.867172
HUVEC	chr10	adaboost	26	8	776	3395	0.813555	0.764706	0.813953	0.032419	0.597374
HUVEC	chr10	nnet	2	32	80	4091	0.973365	0.0588235	0.98082	0.0243902	0.526616
HUVEC	chr10	svmRadial	14	20	692	3479	0.830678	0.411765	0.834093	0.01983	0.617027
HUVEC	chr10	rf	27	7	833	3338	0.800238	0.794118	0.800288	0.0313953	0.874032
HUVEC	chr10	gbm	26	8	1003	3168	0.759572	0.764706	0.75953	0.0252672	0.836127
HUVEC	chr9	adaboost	38	9	779	2600	0.769994	0.808511	0.769458	0.0465116	0.871037
HUVEC	chr9	nnet	6	41	839	2540	0.743141	0.12766	0.751702	0.00710059	0.485477
HUVEC	chr9	svmRadial	0	47	0	3379	0.986281	0	1	#DIV/0!	0.660878
HUVEC	chr9	rf	34	13	745	2634	0.778751	0.723404	0.779521	0.0436457	0.849156
HUVEC	chr9	gbm	36	11	790	2589	0.7662	0.765957	0.766203	0.0435835	0.834988
HUVEC	chr8	adaboost	38	16	765	2747	0.780987	0.703704	0.782175	0.0473225	0.617787
HUVEC	chr8	nnet	10	44	453	3059	0.860628	0.185185	0.871014	0.0215983	0.550119
HUVEC	chr8	svmRadial	21	33	857	2655	0.750421	0.388889	0.755979	0.023918	0.567868
HUVEC	chr8	rf	38	16	868	2644	0.752103	0.703704	0.752847	0.0419426	0.826571
HUVEC	chr8	gbm	38	16	843	2669	0.759114	0.703704	0.759966	0.0431328	0.805946
HUVEC	chr7	adaboost	44	8	952	2717	0.742005	0.846154	0.740529	0.0441767	0.851836
HUVEC	chr7	nnet	24	28	1515	2154	0.585327	0.461538	0.587081	0.0155945	0.504922
HUVEC	chr7	svmRadial	0	52	0	3669	0.986025	0	1	#DIV/0!	0.488579
HUVEC	chr7	rf	39	13	833	2836	0.772642	0.75	0.772963	0.0447248	0.836282
HUVEC	chr7	gbm	36	16	942	2727	0.742542	0.692308	0.743254	0.0368098	0.799337
HUVEC	chr6	adaboost	45	18	1170	4202	0.781417	0.714286	0.782204	0.037037	0.650498
HUVEC	chr6	nnet	38	25	2176	3196	0.595032	0.603175	0.594937	0.0171635	0.647694
HUVEC	chr6	svmRadial	20	43	1523	3849	0.711868	0.31746	0.716493	0.0129618	0.592059
HUVEC	chr6	rf	48	15	1337	4035	0.751242	0.761905	0.751117	0.034657	0.836044
HUVEC	chr6	gbm	46	17	1247	4125	0.767433	0.730159	0.76787	0.0355762	0.823323
HUVEC	chr5	adaboost	44	15	1025	3606	0.778252	0.745763	0.778666	0.04116	0.844951
HUVEC	chr5	nnet	0	59	0	4631	0.98742	0	1	#DIV/0!	0.503909
HUVEC	chr5	svmRadial	36	23	1646	2985	0.644136	0.610169	0.644569	0.0214031	0.66729
HUVEC	chr5	rf	47	12	1028	3603	0.778252	0.79661	0.778018	0.0437209	0.860648
HUVEC	chr5	gbm	46	13	1035	3596	0.776546	0.779661	0.776506	0.0425532	0.86119
HUVEC	chr4	adaboost	31	11	897	2794	0.756764	0.738095	0.756976	0.0334052	0.796726
HUVEC	chr4	nnet	4	38	178	3513	0.942138	0.0952381	0.951775	0.021978	0.570693
HUVEC	chr4	svmRadial	12	30	848	2843	0.7648	0.285714	0.770252	0.0139535	0.599179
HUVEC	chr4	rf	26	16	682	3009	0.813019	0.619048	0.815226	0.0367232	0.828592
HUVEC	chr4	gbm	30	12	844	2847	0.770694	0.714286	0.771336	0.0343249	0.815755
HUVEC	chr3	adaboost	53	16	929	3897	0.806946	0.768116	0.807501	0.0539715	0.665182
HUVEC	chr3	nnet	11	58	818	4008	0.821042	0.15942	0.830501	0.013269	0.518891
HUVEC	chr3	svmRadial	18	51	594	4232	0.868233	0.26087	0.876917	0.0294118	0.616759
HUVEC	chr3	rf	55	14	1059	3767	0.780797	0.797101	0.780564	0.0493716	0.861562
HUVEC	chr3	gbm	51	18	1142	3684	0.763023	0.73913	0.763365	0.0427494	0.835459
HUVEC	chr2	adaboost	61	12	1509	5598	0.788162	0.835616	0.787674	0.0388535	0.871763
HUVEC	chr2	nnet	0	73	68	7039	0.980362	0	0.990432	0	0.547397
HUVEC	chr2	svmRadial	53	20	1907	5200	0.731616	0.726027	0.731673	0.0270408	0.774745
HUVEC	chr2	rf	55	18	1456	5651	0.794708	0.753425	0.795132	0.0363997	0.862005
HUVEC	chr2	gbm	56	17	1553	5554	0.781337	0.767123	0.781483	0.0348042	0.862241
HUVEC	chr1	adaboost	83	28	1902	8083	0.808835	0.747748	0.809514	0.0418136	0.680285
HUVEC	chr1	nnet	9	102	501	9484	0.940273	0.0810811	0.949825	0.0176471	0.533735
HUVEC	chr1	svmRadial	50	61	2593	7392	0.737124	0.45045	0.74031	0.0189179	0.653597
HUVEC	chr1	rf	84	27	2190	7795	0.780408	0.756757	0.780671	0.0369393	0.859542
HUVEC	chr1	gbm	83	28	2269	7716	0.772484	0.747748	0.772759	0.0352891	0.839835
IMR90	chrX	adaboost	8	4	351	1122	0.760943	0.666667	0.761711	0.0222841	0.716508
IMR90	chrX	nnet	8	4	797	676	0.460606	0.666667	0.458927	0.00993789	0.491231
IMR90	chrX	svmRadial	8	4	709	764	0.519865	0.666667	0.518669	0.0111576	0.64053
IMR90	chrX	rf	9	3	322	1151	0.781145	0.75	0.781399	0.0271903	0.843941
IMR90	chrX	gbm	11	1	370	1103	0.750168	0.916667	0.748812	0.0288714	0.878083
IMR90	chr22	adaboost	12	2	505	1428	0.739599	0.857143	0.738748	0.0232108	0.867046
IMR90	chr22	nnet	4	10	348	1585	0.816127	0.285714	0.819969	0.0113636	0.524296
IMR90	chr22	svmRadial	6	8	624	1309	0.675398	0.428571	0.677186	0.00952381	0.597886
IMR90	chr22	rf	11	3	553	1380	0.714432	0.785714	0.713916	0.0195035	0.849143
IMR90	chr22	gbm	10	4	569	1364	0.705701	0.714286	0.705639	0.0172712	0.820228
IMR90	chr21	adaboost	10	1	98	651	0.869737	0.909091	0.869159	0.0925926	0.736133
IMR90	chr21	nnet	4	7	258	491	0.651316	0.363636	0.655541	0.0152672	0.53708
IMR90	chr21	svmRadial	8	3	167	582	0.776316	0.727273	0.777036	0.0457143	0.751548
IMR90	chr21	rf	9	2	125	624	0.832895	0.818182	0.833111	0.0671642	0.897378
IMR90	chr21	gbm	10	1	114	635	0.848684	0.909091	0.847797	0.0806452	0.899745
IMR90	chr20	adaboost	20	6	447	2252	0.833761	0.769231	0.834383	0.0428266	0.550532
IMR90	chr20	nnet	11	15	609	2090	0.771009	0.423077	0.774361	0.0177419	0.596987
IMR90	chr20	svmRadial	14	12	560	2139	0.790092	0.538462	0.792516	0.0243902	0.789138
IMR90	chr20	rf	22	4	488	2211	0.81945	0.846154	0.819192	0.0431373	0.875153
IMR90	chr20	gbm	21	5	516	2183	0.808807	0.807692	0.808818	0.0391061	0.863952
IMR90	chr19	adaboost	21	5	748	3626	0.828864	0.807692	0.828989	0.0273082	0.907531
IMR90	chr19	nnet	11	15	1353	3021	0.689091	0.423077	0.690672	0.00806452	0.555323
IMR90	chr19	svmRadial	20	6	957	3417	0.781136	0.769231	0.781207	0.0204708	0.827556
IMR90	chr19	rf	23	3	704	3670	0.839318	0.884615	0.839049	0.0316369	0.917783
IMR90	chr19	gbm	20	6	795	3579	0.817955	0.769231	0.818244	0.0245399	0.876869
IMR90	chr18	adaboost	16	5	214	874	0.802525	0.761905	0.803309	0.0695652	0.566461
IMR90	chr18	nnet	0	21	0	1088	0.981064	0	1	#DIV/0!	0.528952
IMR90	chr18	svmRadial	13	8	272	816	0.74752	0.619048	0.75	0.045614	0.725053
IMR90	chr18	rf	17	4	237	851	0.782687	0.809524	0.782169	0.0669291	0.82679
IMR90	chr18	gbm	15	6	253	835	0.766456	0.714286	0.767463	0.0559701	0.802083
IMR90	chr17	adaboost	33	9	978	3508	0.782023	0.785714	0.781988	0.0326409	0.856824
IMR90	chr17	nnet	13	29	1212	3274	0.725928	0.309524	0.729826	0.0106122	0.527092
IMR90	chr17	svmRadial	20	22	1455	3031	0.673807	0.47619	0.675658	0.0135593	0.560458
IMR90	chr17	rf	32	10	1019	3467	0.772747	0.761905	0.772849	0.0304472	0.836727
IMR90	chr17	gbm	32	10	943	3543	0.789532	0.761905	0.78979	0.0328205	0.844081
IMR90	chr16	adaboost	15	9	483	1772	0.784116	0.625	0.785809	0.0301205	0.809239
IMR90	chr16	nnet	9	15	614	1641	0.724002	0.375	0.727716	0.0144462	0.549418
IMR90	chr16	svmRadial	14	10	760	1495	0.662133	0.583333	0.662971	0.0180879	0.703049
IMR90	chr16	rf	16	8	528	1727	0.764809	0.666667	0.765854	0.0294118	0.800868
IMR90	chr16	gbm	14	10	493	1762	0.779289	0.583333	0.781375	0.0276134	0.779675
IMR90	chr15	adaboost	25	6	531	1482	0.73728	0.806452	0.736215	0.044964	0.886352
IMR90	chr15	nnet	0	31	85	1928	0.943249	0	0.957774	0	0.478887
IMR90	chr15	svmRadial	26	5	569	1444	0.719178	0.83871	0.717337	0.0436975	0.834447
IMR90	chr15	rf	24	7	555	1458	0.725049	0.774194	0.724292	0.0414508	0.850712
IMR90	chr15	gbm	24	7	510	1503	0.747065	0.774194	0.746647	0.0449438	0.853613
IMR90	chr14	adaboost	18	8	584	1615	0.733933	0.692308	0.734425	0.0299003	0.773586
IMR90	chr14	nnet	7	19	645	1554	0.701573	0.269231	0.706685	0.0107362	0.523245
IMR90	chr14	svmRadial	15	11	691	1508	0.684494	0.576923	0.685766	0.0212465	0.682076
IMR90	chr14	rf	18	8	652	1547	0.703371	0.692308	0.703502	0.0268657	0.755029
IMR90	chr14	gbm	18	8	629	1570	0.713708	0.692308	0.713961	0.0278207	0.759139
IMR90	chr13	adaboost	13	5	206	984	0.825331	0.722222	0.826891	0.0593607	0.646732
IMR90	chr13	nnet	15	3	775	415	0.35596	0.833333	0.348739	0.0189873	0.609034
IMR90	chr13	svmRadial	11	7	440	750	0.629967	0.611111	0.630252	0.0243902	0.644398
IMR90	chr13	rf	14	4	232	958	0.804636	0.777778	0.805042	0.0569106	0.86641
IMR90	chr13	gbm	16	2	251	939	0.790563	0.888889	0.789076	0.0599251	0.880672
IMR90	chr12	adaboost	32	14	601	2827	0.822971	0.695652	0.824679	0.0505529	0.59691
IMR90	chr12	nnet	0	46	0	3428	0.986759	0	1	#DIV/0!	0.505961
IMR90	chr12	svmRadial	30	16	861	2567	0.747553	0.652174	0.748833	0.03367	0.76243
IMR90	chr12	rf	30	16	658	2770	0.805987	0.652174	0.808051	0.0436047	0.825963
IMR90	chr12	gbm	32	14	689	2739	0.79764	0.695652	0.799008	0.0443828	0.81724
IMR90	chr11	adaboost	48	7	879	3377	0.794479	0.872727	0.793468	0.0517799	0.901457
IMR90	chr11	nnet	13	42	1110	3146	0.732777	0.236364	0.739192	0.0115761	0.496191
IMR90	chr11	svmRadial	44	11	1011	3245	0.762932	0.8	0.762453	0.0417062	0.871454
IMR90	chr11	rf	42	13	853	3403	0.799119	0.763636	0.799577	0.0469274	0.875197
IMR90	chr11	gbm	46	9	900	3356	0.789144	0.836364	0.788534	0.0486258	0.872437
IMR90	chr10	adaboost	25	14	599	2106	0.776603	0.641026	0.778558	0.0400641	0.80328
IMR90	chr10	nnet	2	37	41	2664	0.971574	0.0512821	0.984843	0.0465116	0.520285
IMR90	chr10	svmRadial	21	18	617	2088	0.768586	0.538462	0.771904	0.0329154	0.76251
IMR90	chr10	rf	25	14	642	2063	0.760933	0.641026	0.762662	0.0374813	0.783284
IMR90	chr10	gbm	25	14	581	2124	0.783163	0.641026	0.785213	0.0412541	0.783649
IMR90	chr9	adaboost	30	6	496	2147	0.812617	0.833333	0.812334	0.0570342	0.728554
IMR90	chr9	nnet	12	24	1137	1506	0.566629	0.333333	0.569807	0.0104439	0.45157
IMR90	chr9	svmRadial	27	9	556	2087	0.7891	0.75	0.789633	0.0463122	0.865252
IMR90	chr9	rf	30	6	511	2132	0.807018	0.833333	0.806659	0.0554529	0.895027
IMR90	chr9	gbm	27	9	509	2134	0.806644	0.75	0.807416	0.0503731	0.875226
IMR90	chr8	adaboost	35	7	554	1843	0.769988	0.833333	0.768878	0.0594228	0.669085
IMR90	chr8	nnet	0	42	41	2356	0.96597	0	0.982895	0	0.491448
IMR90	chr8	svmRadial	31	11	561	1836	0.765478	0.738095	0.765957	0.0523649	0.832201
IMR90	chr8	rf	35	7	598	1799	0.751948	0.833333	0.750521	0.0552923	0.869589
IMR90	chr8	gbm	36	6	619	1778	0.743747	0.857143	0.741761	0.0549618	0.875693
IMR90	chr7	adaboost	26	12	610	1751	0.740725	0.684211	0.741635	0.0408805	0.567918
IMR90	chr7	nnet	25	13	1423	938	0.401417	0.657895	0.397289	0.0172652	0.487561
IMR90	chr7	svmRadial	20	18	987	1374	0.581075	0.526316	0.581957	0.019861	0.574422
IMR90	chr7	rf	27	11	572	1789	0.756982	0.710526	0.75773	0.0450751	0.824389
IMR90	chr7	gbm	28	10	596	1765	0.747395	0.736842	0.747565	0.0448718	0.821697
IMR90	chr6	adaboost	45	14	893	2854	0.761692	0.762712	0.761676	0.0479744	0.832978
IMR90	chr6	nnet	0	59	193	3554	0.933789	0	0.948492	0	0.538931
IMR90	chr6	svmRadial	45	14	988	2759	0.736731	0.762712	0.736322	0.0435624	0.781896
IMR90	chr6	rf	47	12	865	2882	0.769574	0.79661	0.769149	0.0515351	0.83595
IMR90	chr6	gbm	44	15	872	2875	0.766947	0.745763	0.76728	0.0480349	0.823687
IMR90	chr5	adaboost	43	13	775	2758	0.78044	0.767857	0.78064	0.0525672	0.861565
IMR90	chr5	nnet	14	42	688	2845	0.796601	0.25	0.805265	0.019943	0.550685
IMR90	chr5	svmRadial	38	18	720	2813	0.794372	0.678571	0.796207	0.0501319	0.821176
IMR90	chr5	rf	42	14	747	2786	0.787963	0.75	0.788565	0.0532319	0.85387
IMR90	chr5	gbm	38	18	762	2771	0.782669	0.678571	0.784319	0.0475	0.833648
IMR90	chr4	adaboost	38	8	624	1870	0.751181	0.826087	0.7498	0.0574018	0.877489
IMR90	chr4	nnet	1	45	12	2482	0.977559	0.0217391	0.995188	0.0769231	0.508464
IMR90	chr4	svmRadial	39	7	681	1813	0.729134	0.847826	0.726945	0.0541667	0.853457
IMR90	chr4	rf	35	11	602	1892	0.758661	0.76087	0.758621	0.0549451	0.845046
IMR90	chr4	gbm	36	10	631	1863	0.747638	0.782609	0.746993	0.053973	0.851731
IMR90	chr3	adaboost	39	22	589	2668	0.815853	0.639344	0.819159	0.0621019	0.605765
IMR90	chr3	nnet	0	61	0	3257	0.981615	0	1	#DIV/0!	0.49705
IMR90	chr3	svmRadial	41	20	680	2577	0.78903	0.672131	0.791219	0.0568655	0.804462
IMR90	chr3	rf	40	21	626	2631	0.805003	0.655738	0.807799	0.0600601	0.817098
IMR90	chr3	gbm	37	24	605	2652	0.810428	0.606557	0.814246	0.0576324	0.810622
IMR90	chr2	adaboost	49	19	1117	3753	0.769947	0.720588	0.770637	0.042024	0.826314
IMR90	chr2	nnet	19	49	1125	3745	0.762252	0.279412	0.768994	0.0166084	0.526511
IMR90	chr2	svmRadial	47	21	1230	3640	0.746659	0.691176	0.747433	0.036805	0.790428
IMR90	chr2	rf	47	21	1021	3849	0.788983	0.691176	0.790349	0.0440075	0.832714
IMR90	chr2	gbm	43	25	1040	3830	0.784326	0.632353	0.786448	0.0397045	0.812529
IMR90	chr1	adaboost	85	17	1721	5443	0.760804	0.833333	0.759771	0.0470653	0.870485
IMR90	chr1	nnet	1	101	371	6793	0.93504	0.00980392	0.948213	0.00268817	0.429913
IMR90	chr1	svmRadial	73	29	1773	5391	0.751996	0.715686	0.752513	0.039545	0.819622
IMR90	chr1	rf	84	18	1741	5423	0.757914	0.823529	0.756979	0.0460274	0.864352
IMR90	chr1	gbm	82	20	1765	5399	0.754335	0.803922	0.753629	0.0443963	0.849482
NHEK	chrX	adaboost	22	9	637	2924	0.820156	0.709677	0.821118	0.0333839	0.613619
NHEK	chrX	nnet	26	5	2939	622	0.180401	0.83871	0.17467	0.00876897	0.506767
NHEK	chrX	svmRadial	14	17	1114	2447	0.685134	0.451613	0.687167	0.0124113	0.612459
NHEK	chrX	rf	23	8	669	2892	0.811526	0.741935	0.812131	0.033237	0.883994
NHEK	chrX	gbm	24	7	733	2828	0.793987	0.774194	0.794159	0.0317041	0.884511
NHEK	chr22	adaboost	16	7	697	3351	0.82707	0.695652	0.827816	0.0224404	0.905804
NHEK	chr22	nnet	3	20	1037	3011	0.740359	0.130435	0.743824	0.00288462	0.456656
NHEK	chr22	svmRadial	7	16	1495	2553	0.628838	0.304348	0.630682	0.00466045	0.504812
NHEK	chr22	rf	20	3	828	3220	0.795873	0.869565	0.795455	0.0235849	0.92257
NHEK	chr22	gbm	21	2	861	3187	0.788013	0.913043	0.787302	0.0238095	0.923473
NHEK	chr21	adaboost	7	4	270	1234	0.819142	0.636364	0.820479	0.0252708	0.57477
NHEK	chr21	nnet	4	7	282	1222	0.809241	0.363636	0.8125	0.013986	0.635125
NHEK	chr21	svmRadial	5	6	546	958	0.635644	0.454545	0.636968	0.00907441	0.552345
NHEK	chr21	rf	9	2	360	1144	0.761056	0.818182	0.760638	0.0243902	0.886787
NHEK	chr21	gbm	7	4	378	1126	0.747855	0.636364	0.74867	0.0181818	0.846833
NHEK	chr20	adaboost	44	6	1267	5007	0.798703	0.88	0.798055	0.0335622	0.900296
NHEK	chr20	nnet	18	32	1908	4366	0.693232	0.36	0.695888	0.00934579	0.569614
NHEK	chr20	svmRadial	36	14	1572	4702	0.749209	0.72	0.749442	0.0223881	0.802553
NHEK	chr20	rf	42	8	1277	4997	0.796806	0.84	0.796462	0.0318423	0.891106
NHEK	chr20	gbm	38	12	1226	5048	0.804238	0.76	0.80459	0.0300633	0.860625
NHEK	chr19	adaboost	22	2	1679	5455	0.765158	0.916667	0.764648	0.0129336	0.760595
NHEK	chr19	nnet	3	21	1904	5230	0.73107	0.125	0.733109	0.00157315	0.470274
NHEK	chr19	svmRadial	12	12	2424	4710	0.659681	0.5	0.660219	0.00492611	0.645868
NHEK	chr19	rf	23	1	1699	5435	0.762503	0.958333	0.761845	0.0133566	0.938043
NHEK	chr19	gbm	22	2	1757	5377	0.754261	0.916667	0.753715	0.0123665	0.905488
NHEK	chr18	adaboost	26	7	566	2155	0.791939	0.787879	0.791988	0.0439189	0.879467
NHEK	chr18	nnet	15	18	1305	1416	0.519608	0.454545	0.520397	0.0113636	0.487059
NHEK	chr18	svmRadial	13	20	798	1923	0.702977	0.393939	0.706725	0.0160296	0.580346
NHEK	chr18	rf	26	7	526	2195	0.806463	0.787879	0.806689	0.0471014	0.869205
NHEK	chr18	gbm	22	11	560	2161	0.792665	0.666667	0.794193	0.0378007	0.844153
NHEK	chr17	adaboost	49	5	1638	6610	0.802096	0.907407	0.801406	0.0290456	0.925488
NHEK	chr17	nnet	13	41	1949	6299	0.760299	0.240741	0.7637	0.00662589	0.541182
NHEK	chr17	svmRadial	26	28	2383	5865	0.709588	0.481481	0.711081	0.0107929	0.628377
NHEK	chr17	rf	47	7	1758	6490	0.787401	0.87037	0.786857	0.0260388	0.89536
NHEK	chr17	gbm	47	7	1762	6486	0.786919	0.87037	0.786372	0.0259812	0.906038
NHEK	chr16	adaboost	26	4	895	3898	0.813601	0.866667	0.813269	0.0282302	0.580506
NHEK	chr16	nnet	2	28	377	4416	0.916027	0.0666667	0.921344	0.00527704	0.495726
NHEK	chr16	svmRadial	0	30	0	4793	0.99378	0	1	#DIV/0!	0.59155
NHEK	chr16	rf	23	7	1073	3720	0.776073	0.766667	0.776132	0.0209854	0.886536
NHEK	chr16	gbm	24	6	1141	3652	0.762181	0.8	0.761945	0.0206009	0.868816
NHEK	chr15	adaboost	39	7	680	3704	0.844921	0.847826	0.844891	0.054242	0.676142
NHEK	chr15	nnet	0	46	0	4384	0.989616	0	1	#DIV/0!	0.504002
NHEK	chr15	svmRadial	22	24	1274	3110	0.706998	0.478261	0.709398	0.0169753	0.612375
NHEK	chr15	rf	40	6	821	3563	0.813318	0.869565	0.812728	0.0464576	0.899144
NHEK	chr15	gbm	41	5	928	3456	0.789391	0.891304	0.788321	0.0423117	0.889762
NHEK	chr14	adaboost	43	5	1038	4062	0.797397	0.895833	0.796471	0.039778	0.910437
NHEK	chr14	nnet	22	26	1702	3398	0.664336	0.458333	0.666275	0.012761	0.617075
NHEK	chr14	svmRadial	36	12	1241	3859	0.756605	0.75	0.756667	0.0281911	0.835515
NHEK	chr14	rf	40	8	1046	4054	0.79526	0.833333	0.794902	0.0368324	0.905948
NHEK	chr14	gbm	41	7	1034	4066	0.797786	0.854167	0.797255	0.0381395	0.894587
NHEK	chr13	adaboost	20	12	391	2002	0.833814	0.625	0.836607	0.0486618	0.651314
NHEK	chr13	nnet	0	32	201	2192	0.903918	0	0.916005	0	0.45733
NHEK	chr13	svmRadial	15	17	829	1564	0.651134	0.46875	0.653573	0.0177725	0.539007
NHEK	chr13	rf	19	13	378	2015	0.838763	0.59375	0.842039	0.0478589	0.820668
NHEK	chr13	gbm	23	9	479	1914	0.798763	0.71875	0.799833	0.0458167	0.848412
NHEK	chr12	adaboost	51	11	1265	5598	0.81574	0.822581	0.815678	0.0387538	0.901588
NHEK	chr12	nnet	24	38	2227	4636	0.672924	0.387097	0.675506	0.0106619	0.556634
NHEK	chr12	svmRadial	29	33	2588	4275	0.621516	0.467742	0.622905	0.0110814	0.568685
NHEK	chr12	rf	50	12	1154	5709	0.831625	0.806452	0.831852	0.0415282	0.887065
NHEK	chr12	gbm	51	11	1340	5523	0.80491	0.822581	0.80475	0.0366643	0.886441
NHEK	chr11	adaboost	64	11	1708	6536	0.793365	0.853333	0.792819	0.0361174	0.878198
NHEK	chr11	nnet	44	31	3397	4847	0.587931	0.586667	0.587943	0.012787	0.581828
NHEK	chr11	svmRadial	48	27	3038	5206	0.631566	0.64	0.63149	0.0155541	0.665365
NHEK	chr11	rf	60	15	1735	6509	0.789638	0.8	0.789544	0.0334262	0.869651
NHEK	chr11	gbm	58	17	1710	6534	0.792403	0.773333	0.792576	0.0328054	0.855028
NHEK	chr10	adaboost	55	5	1353	5470	0.802702	0.916667	0.8017	0.0390625	0.673497
NHEK	chr10	nnet	0	60	42	6781	0.985181	0	0.993844	0	0.546539
NHEK	chr10	svmRadial	28	32	2156	4667	0.682115	0.466667	0.68401	0.0128205	0.615125
NHEK	chr10	rf	57	3	1568	5255	0.771757	0.95	0.770189	0.0350769	0.918684
NHEK	chr10	gbm	50	10	1619	5204	0.76333	0.833333	0.762714	0.0299581	0.874906
NHEK	chr9	adaboost	46	11	843	4094	0.828995	0.807018	0.829249	0.0517435	0.675645
NHEK	chr9	nnet	45	12	3065	1872	0.383861	0.789474	0.379178	0.0144695	0.594237
NHEK	chr9	svmRadial	31	26	1088	3849	0.776932	0.54386	0.779623	0.0277033	0.713623
NHEK	chr9	rf	42	15	826	4111	0.831598	0.736842	0.832692	0.0483871	0.865086
NHEK	chr9	gbm	43	14	925	4012	0.811974	0.754386	0.812639	0.0444215	0.860235
NHEK	chr8	adaboost	62	8	1024	4338	0.810015	0.885714	0.809026	0.0570902	0.900714
NHEK	chr8	nnet	1	69	98	5264	0.969256	0.0142857	0.981723	0.010101	0.513385
NHEK	chr8	svmRadial	16	54	894	4468	0.825479	0.228571	0.833271	0.0175824	0.562415
NHEK	chr8	rf	59	11	1105	4257	0.794551	0.842857	0.79392	0.0506873	0.890161
NHEK	chr8	gbm	51	19	1093	4269	0.795287	0.728571	0.796158	0.0445804	0.869769
NHEK	chr7	adaboost	58	15	1232	4031	0.766304	0.794521	0.765913	0.0449612	0.589456
NHEK	chr7	nnet	45	28	2104	3159	0.60045	0.616438	0.600228	0.02094	0.625617
NHEK	chr7	svmRadial	41	32	2217	3046	0.578523	0.561644	0.578757	0.0181577	0.608474
NHEK	chr7	rf	54	19	1252	4011	0.761807	0.739726	0.762113	0.0413476	0.840171
NHEK	chr7	gbm	56	17	1287	3976	0.755622	0.767123	0.755463	0.0416977	0.838636
NHEK	chr6	adaboost	69	21	1757	6401	0.784433	0.766667	0.784629	0.0377875	0.852114
NHEK	chr6	nnet	62	28	4798	3360	0.414888	0.688889	0.411866	0.0127572	0.572089
NHEK	chr6	svmRadial	49	41	1836	6322	0.77243	0.544444	0.774945	0.0259947	0.769997
NHEK	chr6	rf	68	22	1743	6415	0.786009	0.755556	0.786345	0.0375483	0.851768
NHEK	chr6	gbm	63	27	1803	6355	0.778128	0.7	0.77899	0.0337621	0.843316
NHEK	chr5	adaboost	66	10	1619	5584	0.776206	0.868421	0.775233	0.0391691	0.670448
NHEK	chr5	nnet	53	23	4615	2588	0.362825	0.697368	0.359295	0.0113539	0.527095
NHEK	chr5	svmRadial	46	30	2524	4679	0.649128	0.605263	0.64959	0.0178988	0.658627
NHEK	chr5	rf	65	11	1647	5556	0.772221	0.855263	0.771345	0.0379673	0.870893
NHEK	chr5	gbm	63	13	1756	5447	0.756972	0.828947	0.756213	0.0346344	0.859744
NHEK	chr4	adaboost	57	15	1060	4186	0.797856	0.791667	0.797941	0.0510295	0.628258
NHEK	chr4	nnet	10	62	946	4300	0.810455	0.138889	0.819672	0.0104603	0.494419
NHEK	chr4	svmRadial	22	50	1529	3717	0.703084	0.305556	0.70854	0.0141844	0.556699
NHEK	chr4	rf	63	9	1154	4092	0.781309	0.875	0.780023	0.0517666	0.875336
NHEK	chr4	gbm	59	13	1199	4047	0.772095	0.819444	0.771445	0.0468998	0.856724
NHEK	chr3	adaboost	90	21	1837	5832	0.761183	0.810811	0.760464	0.0467047	0.876428
NHEK	chr3	nnet	40	71	3414	4255	0.552057	0.36036	0.554831	0.0115808	0.463724
NHEK	chr3	svmRadial	24	87	1468	6201	0.800129	0.216216	0.80858	0.0160858	0.540529
NHEK	chr3	rf	86	25	1915	5754	0.750643	0.774775	0.750293	0.0429785	0.853049
NHEK	chr3	gbm	78	33	1923	5746	0.748586	0.702703	0.74925	0.0389805	0.81315
NHEK	chr2	adaboost	87	16	2672	8628	0.764273	0.84466	0.76354	0.0315332	0.883067
NHEK	chr2	nnet	12	91	711	10589	0.929668	0.116505	0.93708	0.0165975	0.588712
NHEK	chr2	svmRadial	38	65	3437	7863	0.692888	0.368932	0.695841	0.0109353	0.569147
NHEK	chr2	rf	88	15	2802	8498	0.75296	0.854369	0.752035	0.0304498	0.878599
NHEK	chr2	gbm	88	15	2665	8635	0.764974	0.854369	0.764159	0.0319651	0.879791
NHEK	chr1	adaboost	107	25	2968	12619	0.809593	0.810606	0.809585	0.0347967	0.890724
NHEK	chr1	nnet	51	81	3473	12114	0.773904	0.386364	0.777186	0.0144722	0.582956
NHEK	chr1	svmRadial	70	62	4550	11037	0.706597	0.530303	0.70809	0.0151515	0.650374
NHEK	chr1	rf	107	25	3060	12527	0.803741	0.810606	0.803683	0.0337859	0.880368
NHEK	chr1	gbm	95	37	3077	12510	0.801896	0.719697	0.802592	0.0299496	0.856245
HeLa	chrX	adaboost	27	1	793	3366	0.810365	0.964286	0.809329	0.0329268	0.948228
HeLa	chrX	nnet	0	28	14	4145	0.989969	0	0.996634	0	0.503727
HeLa	chrX	svmRadial	13	15	1047	3112	0.746358	0.464286	0.748257	0.0122642	0.659765
HeLa	chrX	rf	28	0	940	3219	0.775496	1	0.773984	0.0289256	0.945827
HeLa	chrX	gbm	28	0	847	3312	0.797707	1	0.796345	0.032	0.950082
HeLa	chr22	adaboost	8	1	529	1869	0.779809	0.888889	0.779399	0.0148976	0.910041
HeLa	chr22	nnet	1	8	195	2203	0.915663	0.111111	0.918682	0.00510204	0.515661
HeLa	chr22	svmRadial	7	2	548	1850	0.7715	0.777778	0.771476	0.0126126	0.80493
HeLa	chr22	rf	9	0	575	1823	0.761113	1	0.760217	0.015411	0.933139
HeLa	chr22	gbm	9	0	584	1814	0.757374	1	0.756464	0.0151771	0.915995
HeLa	chr21	adaboost	9	1	297	1275	0.811631	0.9	0.811069	0.0294118	0.73152
HeLa	chr21	nnet	0	10	0	1572	0.993679	0	1	#DIV/0!	0.569529
HeLa	chr21	svmRadial	6	4	510	1062	0.675095	0.6	0.675573	0.0116279	0.70598
HeLa	chr21	rf	8	2	300	1272	0.809102	0.8	0.80916	0.025974	0.910623
HeLa	chr21	gbm	9	1	329	1243	0.791403	0.9	0.790712	0.0266272	0.925954
HeLa	chr20	adaboost	26	7	1305	5970	0.820471	0.787879	0.820619	0.0195342	0.681356
HeLa	chr20	nnet	16	17	2437	4838	0.664204	0.484848	0.665017	0.00652263	0.673471
HeLa	chr20	svmRadial	17	16	1921	5354	0.734948	0.515152	0.735945	0.00877193	0.678784
HeLa	chr20	rf	29	4	1432	5843	0.803503	0.878788	0.803162	0.0198494	0.922464
HeLa	chr20	gbm	28	5	1277	5998	0.824576	0.848485	0.824467	0.0214559	0.902947
HeLa	chr19	adaboost	21	6	693	5687	0.890901	0.777778	0.891379	0.0294118	0.686291
HeLa	chr19	nnet	5	22	1187	5193	0.8113	0.185185	0.81395	0.00419463	0.529127
HeLa	chr19	svmRadial	12	15	1861	4519	0.707195	0.444444	0.708307	0.00640683	0.605219
HeLa	chr19	rf	20	7	1004	5376	0.842204	0.740741	0.842633	0.0195312	0.888959
HeLa	chr19	gbm	20	7	930	5450	0.853754	0.740741	0.854232	0.0210526	0.902723
HeLa	chr18	adaboost	18	12	536	1886	0.776509	0.6	0.778695	0.032491	0.815662
HeLa	chr18	nnet	5	25	290	2132	0.871533	0.166667	0.880264	0.0169492	0.577016
HeLa	chr18	svmRadial	19	11	1013	1409	0.582382	0.633333	0.581751	0.0184109	0.663047
HeLa	chr18	rf	22	8	480	1942	0.800979	0.733333	0.801817	0.0438247	0.836499
HeLa	chr18	gbm	21	9	463	1959	0.807504	0.7	0.808836	0.0433884	0.840545
HeLa	chr17	adaboost	36	5	1304	5645	0.812732	0.878049	0.812347	0.0268657	0.92824
HeLa	chr17	nnet	0	41	18	6931	0.991559	0	0.99741	0	0.541229
HeLa	chr17	svmRadial	25	16	2146	4803	0.690701	0.609756	0.691179	0.0115154	0.715941
HeLa	chr17	rf	35	6	1275	5674	0.816738	0.853659	0.81652	0.0267176	0.914811
HeLa	chr17	gbm	36	5	1267	5682	0.818026	0.878049	0.817672	0.0276285	0.918788
HeLa	chr16	adaboost	18	3	625	3927	0.862672	0.857143	0.862698	0.0279938	0.690743
HeLa	chr16	nnet	16	5	2037	2515	0.553466	0.761905	0.552504	0.00779347	0.713454
HeLa	chr16	svmRadial	16	5	1525	3027	0.665428	0.761905	0.664982	0.0103829	0.753703
HeLa	chr16	rf	18	3	778	3774	0.829215	0.857143	0.829086	0.0226131	0.913251
HeLa	chr16	gbm	18	3	786	3766	0.827466	0.857143	0.827329	0.0223881	0.914731
HeLa	chr15	adaboost	31	7	1304	4481	0.774858	0.815789	0.774589	0.023221	0.86384
HeLa	chr15	nnet	5	33	714	5071	0.871716	0.131579	0.876577	0.0069541	0.549718
HeLa	chr15	svmRadial	23	15	1940	3845	0.664262	0.605263	0.66465	0.0117168	0.674025
HeLa	chr15	rf	27	11	1228	4557	0.787223	0.710526	0.787727	0.0215139	0.832803
HeLa	chr15	gbm	31	7	1205	4580	0.79186	0.815789	0.791703	0.0250809	0.868007
HeLa	chr14	adaboost	22	6	882	4033	0.820352	0.785714	0.820549	0.0243363	0.925163
HeLa	chr14	nnet	3	25	100	4815	0.974712	0.107143	0.979654	0.0291262	0.536673
HeLa	chr14	svmRadial	17	11	1349	3566	0.724863	0.607143	0.725534	0.0124451	0.694194
HeLa	chr14	rf	22	6	874	4041	0.82197	0.785714	0.822177	0.0245536	0.893104
HeLa	chr14	gbm	19	9	831	4084	0.830063	0.678571	0.830926	0.0223529	0.889522
HeLa	chr13	adaboost	14	0	426	1510	0.781538	1	0.779959	0.0318182	0.975465
HeLa	chr13	nnet	0	14	0	1936	0.992821	0	1	#DIV/0!	0.569731
HeLa	chr13	svmRadial	12	2	628	1308	0.676923	0.857143	0.67562	0.01875	0.803571
HeLa	chr13	rf	14	0	349	1587	0.821026	1	0.819731	0.0385675	0.95984
HeLa	chr13	gbm	13	1	440	1496	0.773846	0.928571	0.772727	0.0286976	0.930711
HeLa	chr12	adaboost	45	13	1236	5486	0.815782	0.775862	0.816126	0.0351288	0.693726
HeLa	chr12	nnet	39	19	3763	2959	0.442183	0.672414	0.440196	0.0102578	0.614595
HeLa	chr12	svmRadial	39	19	2416	4306	0.640855	0.672414	0.640583	0.0158859	0.724046
HeLa	chr12	rf	45	13	1466	5256	0.781858	0.775862	0.78191	0.0297816	0.858517
HeLa	chr12	gbm	44	14	1432	5290	0.786726	0.758621	0.786968	0.0298103	0.858614
HeLa	chr11	adaboost	48	10	1354	6854	0.834987	0.827586	0.835039	0.0342368	0.904511
HeLa	chr11	nnet	39	19	3252	4956	0.604283	0.672414	0.603801	0.0118505	0.634711
HeLa	chr11	svmRadial	46	12	1603	6605	0.804621	0.793103	0.804703	0.0278957	0.849461
HeLa	chr11	rf	41	17	1370	6838	0.832204	0.706897	0.83309	0.0290574	0.874692
HeLa	chr11	gbm	44	14	1375	6833	0.831962	0.758621	0.832481	0.0310078	0.892611
HeLa	chr10	adaboost	31	4	1277	5113	0.800623	0.885714	0.800156	0.0237003	0.922575
HeLa	chr10	nnet	23	12	2745	3645	0.570895	0.657143	0.570423	0.00830925	0.639394
HeLa	chr10	svmRadial	21	14	1909	4481	0.7007	0.6	0.701252	0.0108808	0.705643
HeLa	chr10	rf	29	6	1171	5219	0.816809	0.828571	0.816745	0.0241667	0.916342
HeLa	chr10	gbm	30	5	1155	5235	0.819455	0.857143	0.819249	0.0253165	0.90977
HeLa	chr9	adaboost	46	4	1067	5477	0.83758	0.92	0.83695	0.0413297	0.932097
HeLa	chr9	nnet	33	17	2807	3737	0.571732	0.66	0.571057	0.0116197	0.61498
HeLa	chr9	svmRadial	37	13	1372	5172	0.789961	0.74	0.790342	0.0262598	0.835746
HeLa	chr9	rf	46	4	1081	5463	0.835456	0.92	0.834811	0.0408163	0.927026
HeLa	chr9	gbm	43	7	1166	5378	0.822111	0.86	0.821822	0.0355666	0.921889
HeLa	chr8	adaboost	39	6	1143	4640	0.802848	0.866667	0.802352	0.0329949	0.901577
HeLa	chr8	nnet	8	37	626	5157	0.886239	0.177778	0.891752	0.0126183	0.480218
HeLa	chr8	svmRadial	34	11	1235	4548	0.786205	0.755556	0.786443	0.0267928	0.841424
HeLa	chr8	rf	36	9	1070	4713	0.814859	0.8	0.814975	0.0325497	0.882132
HeLa	chr8	gbm	37	8	1030	4753	0.821894	0.822222	0.821892	0.0346767	0.90011
HeLa	chr7	adaboost	29	12	822	4182	0.834688	0.707317	0.835731	0.0340776	0.851334
HeLa	chr7	nnet	33	8	2116	2888	0.578989	0.804878	0.577138	0.015356	0.693431
HeLa	chr7	svmRadial	25	16	1267	3737	0.745689	0.609756	0.746803	0.0193498	0.710217
HeLa	chr7	rf	29	12	787	4217	0.841625	0.707317	0.842726	0.0355392	0.85049
HeLa	chr7	gbm	28	13	834	4170	0.832111	0.682927	0.833333	0.0324826	0.86056
HeLa	chr6	adaboost	44	11	1171	5067	0.812172	0.8	0.81228	0.036214	0.89659
HeLa	chr6	nnet	35	20	2601	3637	0.583505	0.636364	0.583039	0.0132777	0.668995
HeLa	chr6	svmRadial	37	18	1905	4333	0.694422	0.672727	0.694614	0.0190525	0.681524
HeLa	chr6	rf	47	8	1151	5087	0.815827	0.854545	0.815486	0.0392321	0.898471
HeLa	chr6	gbm	44	11	1305	4933	0.790879	0.8	0.790798	0.0326168	0.884409
HeLa	chr5	adaboost	50	14	1653	7673	0.822471	0.78125	0.822754	0.02936	0.892093
HeLa	chr5	nnet	28	36	2008	7318	0.782322	0.4375	0.784688	0.0137525	0.65047
HeLa	chr5	svmRadial	41	23	1954	7372	0.789457	0.640625	0.790478	0.0205514	0.815196
HeLa	chr5	rf	50	14	1795	7531	0.807348	0.78125	0.807527	0.0271003	0.867279
HeLa	chr5	gbm	51	13	1788	7538	0.8082	0.796875	0.808278	0.0277325	0.890508
HeLa	chr4	adaboost	18	4	572	2485	0.812926	0.818182	0.812888	0.0305085	0.680599
HeLa	chr4	nnet	8	14	1208	1849	0.603118	0.363636	0.604841	0.00657895	0.513962
HeLa	chr4	svmRadial	16	6	820	2237	0.731731	0.727273	0.731763	0.0191388	0.797321
HeLa	chr4	rf	18	4	685	2372	0.776226	0.818182	0.775924	0.0256046	0.865398
HeLa	chr4	gbm	18	4	720	2337	0.764859	0.818182	0.764475	0.0243902	0.874178
HeLa	chr3	adaboost	58	10	1271	5695	0.817885	0.852941	0.817542	0.0436418	0.893557
HeLa	chr3	nnet	24	44	1689	5277	0.753625	0.352941	0.757537	0.0140105	0.559391
HeLa	chr3	svmRadial	44	24	1642	5324	0.76315	0.647059	0.764284	0.0260973	0.785048
HeLa	chr3	rf	54	14	1339	5627	0.807649	0.794118	0.807781	0.0387653	0.877513
HeLa	chr3	gbm	49	19	1256	5710	0.818738	0.720588	0.819696	0.0375479	0.877567
HeLa	chr2	adaboost	55	9	1697	7022	0.805761	0.859375	0.805368	0.0313927	0.915085
HeLa	chr2	nnet	45	19	5056	3663	0.422179	0.703125	0.420117	0.0088218	0.572174
HeLa	chr2	svmRadial	41	23	2745	5974	0.684846	0.640625	0.68517	0.0147164	0.706863
HeLa	chr2	rf	57	7	1727	6992	0.802573	0.890625	0.801927	0.0319507	0.90797
HeLa	chr2	gbm	58	6	1654	7065	0.810999	0.90625	0.810299	0.0338785	0.913635
HeLa	chr1	adaboost	85	22	2807	13096	0.823298	0.794393	0.823492	0.0293914	0.895477
HeLa	chr1	nnet	77	30	6930	8973	0.565272	0.719626	0.564233	0.010989	0.66947
HeLa	chr1	svmRadial	67	40	3228	12675	0.795878	0.626168	0.797019	0.0203338	0.81442
HeLa	chr1	rf	87	20	2886	13017	0.818488	0.813084	0.818525	0.0292634	0.882382
HeLa	chr1	gbm	78	29	2680	13223	0.830793	0.728972	0.831478	0.0282814	0.885017

## Sheet: Chromsome Level 5
						Chromosome level Trained on chromosome and tested on other chromosomes in the same cell type using different classifiers
TrainCellType	TestCelltype	CHROM	tool	True Positive	False Negative	False Positive	True Negative	Accuracy	Sensitivity	Specificity	Precision	AUC
HeLa	K562	chrX	adaboost	114	45	3258	11626	0.780429	0.716981	0.781107	0.0338078	0.819726
HeLa	GM12878	chrX	adaboost	98	35	2322	8211	0.779017	0.736842	0.77955	0.0404959	0.848355
HeLa	K562	chrX	nnet	128	31	5637	9247	0.623213	0.805031	0.621271	0.0222029	0.741165
HeLa	GM12878	chrX	nnet	111	22	4466	6067	0.579224	0.834586	0.575999	0.0242517	0.754023
HeLa	K562	chrX	svmRadial	111	48	5070	9814	0.659775	0.698113	0.659366	0.0214244	0.715084
HeLa	GM12878	chrX	svmRadial	105	28	4358	6175	0.588787	0.789474	0.586253	0.0235268	0.73535
HeLa	K562	chrX	rf	118	41	3221	11663	0.783155	0.742138	0.783593	0.0353399	0.824324
HeLa	GM12878	chrX	rf	97	36	2262	8271	0.784549	0.729323	0.785246	0.0411191	0.847741
HeLa	K562	chrX	gbm	106	53	2733	12151	0.814798	0.666667	0.81638	0.0373371	0.811423
HeLa	GM12878	chrX	gbm	94	39	2041	8492	0.804988	0.706767	0.806228	0.0440281	0.840378
HeLa	K562	chr22	adaboost	78	100	4870	51016	0.911351	0.438202	0.912858	0.0157639	0.789331
HeLa	GM12878	chr22	adaboost	48	30	1385	10317	0.879881	0.615385	0.881644	0.0334962	0.849709
HeLa	K562	chr22	nnet	43	135	9933	45953	0.82042	0.241573	0.822263	0.00431034	0.575274
HeLa	GM12878	chr22	nnet	17	61	3428	8274	0.70382	0.217949	0.707059	0.00493469	0.525136
HeLa	K562	chr22	svmRadial	18	160	2463	53423	0.953214	0.101124	0.955928	0.00725514	0.571972
HeLa	GM12878	chr22	svmRadial	22	56	3740	7962	0.677759	0.282051	0.680397	0.00584795	0.440895
HeLa	K562	chr22	rf	56	122	2180	53706	0.95894	0.314607	0.960992	0.0250447	0.794878
HeLa	GM12878	chr22	rf	55	23	1891	9811	0.837521	0.705128	0.838404	0.0282631	0.849317
HeLa	K562	chr22	gbm	53	125	2131	53755	0.95976	0.297753	0.961869	0.0242674	0.796795
HeLa	GM12878	chr22	gbm	45	33	1312	10390	0.885823	0.576923	0.887882	0.0331614	0.834695
HeLa	K562	chr21	adaboost	51	13	2247	6268	0.736566	0.796875	0.736113	0.0221932	0.810742
HeLa	GM12878	chr21	adaboost	37	5	1389	1691	0.553491	0.880952	0.549026	0.0259467	0.796753
HeLa	K562	chr21	nnet	38	26	2555	5960	0.699149	0.59375	0.699941	0.0146548	0.696736
HeLa	GM12878	chr21	nnet	33	9	1555	1525	0.499039	0.785714	0.49513	0.0207809	0.677288
HeLa	K562	chr21	svmRadial	21	43	1242	7273	0.850216	0.328125	0.85414	0.0166271	0.677085
HeLa	GM12878	chr21	svmRadial	32	10	1245	1835	0.598014	0.761905	0.595779	0.0250587	0.742239
HeLa	K562	chr21	rf	53	11	1882	6633	0.779345	0.828125	0.778978	0.0273902	0.853931
HeLa	GM12878	chr21	rf	37	5	1355	1725	0.564382	0.880952	0.560065	0.0265805	0.786986
HeLa	K562	chr21	gbm	51	13	2557	5958	0.700431	0.796875	0.699706	0.0195552	0.812225
HeLa	GM12878	chr21	gbm	36	6	1415	1665	0.544843	0.857143	0.540584	0.0248105	0.75814
HeLa	K562	chr20	adaboost	151	71	7134	21194	0.747636	0.68018	0.748164	0.0207275	0.635643
HeLa	GM12878	chr20	adaboost	111	30	4859	10139	0.677059	0.787234	0.676023	0.022334	0.644184
HeLa	K562	chr20	nnet	135	87	12194	16134	0.569842	0.608108	0.569543	0.0109498	0.614283
HeLa	GM12878	chr20	nnet	129	12	10794	4204	0.286214	0.914894	0.280304	0.0118099	0.674816
HeLa	K562	chr20	svmRadial	128	94	8971	19357	0.682487	0.576577	0.683317	0.0140675	0.662583
HeLa	GM12878	chr20	svmRadial	113	28	7256	7742	0.518859	0.801418	0.516202	0.0153345	0.688666
HeLa	K562	chr20	rf	153	69	7764	20564	0.725639	0.689189	0.725925	0.0193255	0.780687
HeLa	GM12878	chr20	rf	120	21	4929	10069	0.67303	0.851064	0.671356	0.0237671	0.840236
HeLa	K562	chr20	gbm	126	96	5888	22440	0.790403	0.567568	0.792149	0.0209511	0.766028
HeLa	GM12878	chr20	gbm	107	34	4284	10714	0.714776	0.758865	0.714362	0.024368	0.829946
HeLa	K562	chr19	adaboost	110	106	5464	38415	0.873682	0.509259	0.875476	0.0197345	0.773426
HeLa	GM12878	chr19	adaboost	66	75	2347	21303	0.898197	0.468085	0.900761	0.0273518	0.819406
HeLa	K562	chr19	nnet	128	88	20801	23078	0.526273	0.592593	0.525946	0.00611592	0.545045
HeLa	GM12878	chr19	nnet	91	50	12687	10963	0.464629	0.64539	0.463552	0.00712162	0.577103
HeLa	K562	chr19	svmRadial	92	124	10778	33101	0.752761	0.425926	0.75437	0.00846366	0.628962
HeLa	GM12878	chr19	svmRadial	50	91	4295	19355	0.815645	0.35461	0.818393	0.0115075	0.634241
HeLa	K562	chr19	rf	102	114	5617	38262	0.870031	0.472222	0.871989	0.0178353	0.753233
HeLa	GM12878	chr19	rf	71	70	2936	20714	0.87365	0.503546	0.875856	0.0236116	0.799329
HeLa	K562	chr19	gbm	93	123	3917	39962	0.90838	0.430556	0.910732	0.023192	0.763855
HeLa	GM12878	chr19	gbm	62	79	1697	21953	0.92535	0.439716	0.928245	0.0352473	0.813245
HeLa	K562	chr18	adaboost	49	42	1329	6924	0.83569	0.538462	0.838968	0.0355588	0.609652
HeLa	GM12878	chr18	adaboost	61	56	1265	5150	0.797765	0.521368	0.802806	0.046003	0.580816
HeLa	K562	chr18	nnet	24	67	1668	6585	0.792066	0.263736	0.797892	0.0141844	0.546823
HeLa	GM12878	chr18	nnet	51	66	2947	3468	0.538732	0.435897	0.540608	0.0170113	0.522874
HeLa	K562	chr18	svmRadial	58	33	3027	5226	0.633269	0.637363	0.633224	0.0188006	0.695282
HeLa	GM12878	chr18	svmRadial	78	39	3714	2701	0.425444	0.666667	0.421044	0.0205696	0.584778
HeLa	K562	chr18	rf	35	56	1237	7016	0.845038	0.384615	0.850115	0.0275157	0.693157
HeLa	GM12878	chr18	rf	59	58	1204	5211	0.806797	0.504274	0.812315	0.0467142	0.727476
HeLa	K562	chr18	gbm	43	48	1479	6774	0.816994	0.472527	0.820792	0.0282523	0.726707
HeLa	GM12878	chr18	gbm	57	60	1068	5347	0.827312	0.487179	0.833515	0.0506667	0.749705
HeLa	K562	chr17	adaboost	202	93	7631	30920	0.801164	0.684746	0.802054	0.0257883	0.829622
HeLa	GM12878	chr17	adaboost	164	39	5324	17447	0.766562	0.807882	0.766194	0.0298834	0.864894
HeLa	K562	chr17	nnet	0	295	0	38551	0.992406	0	1	#DIV/0!	0.482527
HeLa	GM12878	chr17	nnet	0	203	0	22771	0.991164	0	1	#DIV/0!	0.519705
HeLa	K562	chr17	svmRadial	162	133	10674	27877	0.721799	0.549153	0.72312	0.0149502	0.691126
HeLa	GM12878	chr17	svmRadial	137	66	9149	13622	0.598894	0.674877	0.598217	0.0147534	0.688624
HeLa	K562	chr17	rf	208	87	7606	30945	0.801962	0.705085	0.802703	0.0266189	0.838179
HeLa	GM12878	chr17	rf	180	23	6332	16439	0.723383	0.8867	0.721927	0.0276413	0.872874
HeLa	K562	chr17	gbm	194	101	7487	31064	0.804665	0.657627	0.80579	0.0252571	0.833183
HeLa	GM12878	chr17	gbm	159	44	5105	17666	0.775877	0.783251	0.775811	0.0302052	0.852303
HeLa	K562	chr16	adaboost	139	109	4605	21222	0.819214	0.560484	0.821698	0.0293002	0.745448
HeLa	GM12878	chr16	adaboost	75	70	2290	10920	0.823287	0.517241	0.826646	0.0317125	0.764992
HeLa	K562	chr16	nnet	101	147	8664	17163	0.66209	0.407258	0.664537	0.0115231	0.570874
HeLa	GM12878	chr16	nnet	64	81	5368	7842	0.591988	0.441379	0.593641	0.011782	0.523524
HeLa	K562	chr16	svmRadial	156	92	11356	14471	0.560959	0.629032	0.560305	0.0135511	0.62202
HeLa	GM12878	chr16	svmRadial	90	55	5690	7520	0.569824	0.62069	0.569266	0.0155709	0.61686
HeLa	K562	chr16	rf	138	110	4025	21802	0.841419	0.556452	0.844155	0.0331492	0.756499
HeLa	GM12878	chr16	rf	80	65	2171	11039	0.832572	0.551724	0.835655	0.0355398	0.769584
HeLa	K562	chr16	gbm	126	122	4078	21749	0.838926	0.508065	0.842103	0.0299715	0.77788
HeLa	GM12878	chr16	gbm	86	59	2274	10936	0.825309	0.593103	0.827858	0.0364407	0.772281
HeLa	K562	chr15	adaboost	119	106	3764	15131	0.797594	0.528889	0.800794	0.0306464	0.739572
HeLa	GM12878	chr15	adaboost	85	43	2576	8317	0.762363	0.664062	0.763518	0.0319429	0.783679
HeLa	K562	chr15	nnet	47	178	1676	17219	0.903033	0.208889	0.911299	0.027278	0.573571
HeLa	GM12878	chr15	nnet	39	89	1592	9301	0.847473	0.304688	0.853851	0.0239117	0.582999
HeLa	K562	chr15	svmRadial	84	141	3904	14991	0.788441	0.373333	0.793384	0.0210632	0.640129
HeLa	GM12878	chr15	svmRadial	70	58	3134	7759	0.710371	0.546875	0.712292	0.0218477	0.686341
HeLa	K562	chr15	rf	117	108	3357	15538	0.818776	0.52	0.822334	0.0336788	0.741005
HeLa	GM12878	chr15	rf	76	52	2389	8504	0.778514	0.59375	0.780685	0.0308316	0.779888
HeLa	K562	chr15	gbm	113	112	3785	15110	0.796182	0.502222	0.799682	0.0289892	0.738773
HeLa	GM12878	chr15	gbm	86	42	2533	8360	0.766355	0.671875	0.767465	0.032837	0.797082
HeLa	K562	chr14	adaboost	93	49	3168	14750	0.821872	0.65493	0.823195	0.0285189	0.836408
HeLa	GM12878	chr14	adaboost	116	60	3118	15664	0.832366	0.659091	0.83399	0.0358689	0.831318
HeLa	K562	chr14	nnet	0	142	2	17916	0.992027	0	0.999888	0	0.567477
HeLa	GM12878	chr14	nnet	0	176	4	18778	0.990505	0	0.999787	0	0.54531
HeLa	K562	chr14	svmRadial	102	40	5997	11921	0.665725	0.71831	0.665309	0.0167241	0.766094
HeLa	GM12878	chr14	svmRadial	132	44	9071	9711	0.5192	0.75	0.517038	0.0143431	0.682114
HeLa	K562	chr14	rf	95	47	3125	14793	0.824363	0.669014	0.825594	0.0295031	0.835096
HeLa	GM12878	chr14	rf	117	59	3131	15651	0.831733	0.664773	0.833298	0.0360222	0.836159
HeLa	K562	chr14	gbm	91	51	3350	14568	0.811683	0.640845	0.813037	0.0264458	0.824253
HeLa	GM12878	chr14	gbm	116	60	3408	15374	0.817069	0.659091	0.81855	0.0329171	0.820904
HeLa	K562	chr13	adaboost	54	26	1132	5263	0.821158	0.675	0.822987	0.0455312	0.816376
HeLa	GM12878	chr13	adaboost	71	47	1152	4657	0.797705	0.601695	0.801687	0.058054	0.782542
HeLa	K562	chr13	nnet	71	9	4130	2265	0.360772	0.8875	0.354183	0.0169007	0.648118
HeLa	GM12878	chr13	nnet	96	22	3728	2081	0.367302	0.813559	0.358237	0.0251046	0.62517
HeLa	K562	chr13	svmRadial	46	34	1307	5088	0.792896	0.575	0.795622	0.0339985	0.704486
HeLa	GM12878	chr13	svmRadial	61	57	2168	3641	0.624599	0.516949	0.626786	0.0273665	0.6267
HeLa	K562	chr13	rf	62	18	1651	4744	0.742239	0.775	0.74183	0.0361938	0.80036
HeLa	GM12878	chr13	rf	86	32	1658	4151	0.714864	0.728814	0.714581	0.0493119	0.789762
HeLa	K562	chr13	gbm	52	28	1375	5020	0.78332	0.65	0.784988	0.0364401	0.802869
HeLa	GM12878	chr13	gbm	83	35	1639	4170	0.717564	0.70339	0.717852	0.0481998	0.77417
HeLa	K562	chr12	adaboost	172	124	4326	23818	0.84353	0.581081	0.846291	0.0382392	0.605014
HeLa	GM12878	chr12	adaboost	203	72	3730	15465	0.804725	0.738182	0.805679	0.0516145	0.617853
HeLa	K562	chr12	nnet	166	130	11353	16791	0.596238	0.560811	0.59661	0.014411	0.559979
HeLa	GM12878	chr12	nnet	166	109	8101	11094	0.578326	0.603636	0.577963	0.0200798	0.592484
HeLa	K562	chr12	svmRadial	198	98	10725	17419	0.619444	0.668919	0.618924	0.0181269	0.675958
HeLa	GM12878	chr12	svmRadial	239	36	10127	9068	0.478017	0.869091	0.472415	0.0230561	0.732168
HeLa	K562	chr12	rf	188	108	5321	22823	0.809107	0.635135	0.810937	0.034126	0.793622
HeLa	GM12878	chr12	rf	219	56	4711	14484	0.755162	0.796364	0.754572	0.0444219	0.848932
HeLa	K562	chr12	gbm	190	106	5755	22389	0.793917	0.641892	0.795516	0.0319596	0.794876
HeLa	GM12878	chr12	gbm	215	60	4986	14209	0.740832	0.781818	0.740245	0.0413382	0.84196
HeLa	K562	chr11	adaboost	271	133	6443	28112	0.811894	0.670792	0.813544	0.0403634	0.821443
HeLa	GM12878	chr11	adaboost	224	90	4703	16999	0.782295	0.713376	0.783292	0.0454638	0.821971
HeLa	K562	chr11	nnet	74	330	5291	29264	0.839212	0.183168	0.846882	0.0137931	0.516085
HeLa	GM12878	chr11	nnet	105	209	5988	15714	0.718523	0.334395	0.724081	0.0172329	0.528554
HeLa	K562	chr11	svmRadial	246	158	7700	26855	0.775222	0.608911	0.777167	0.030959	0.758826
HeLa	GM12878	chr11	svmRadial	154	160	3671	18031	0.82599	0.490446	0.830845	0.0402614	0.767825
HeLa	K562	chr11	rf	277	127	6593	27962	0.807775	0.685644	0.809203	0.0403202	0.828313
HeLa	GM12878	chr11	rf	244	70	5033	16669	0.768214	0.77707	0.768086	0.0462384	0.839697
HeLa	K562	chr11	gbm	278	126	6577	27978	0.808261	0.688119	0.809666	0.0405543	0.836533
HeLa	GM12878	chr11	gbm	214	100	4262	17440	0.801871	0.681529	0.803613	0.0478105	0.836917
HeLa	K562	chr10	adaboost	130	119	3780	29264	0.882888	0.522088	0.885607	0.0332481	0.781876
HeLa	GM12878	chr10	adaboost	134	80	2620	12805	0.827355	0.626168	0.830146	0.0486565	0.818336
HeLa	K562	chr10	nnet	130	119	10500	22544	0.681044	0.522088	0.682242	0.0122295	0.69026
HeLa	GM12878	chr10	nnet	106	108	5349	10076	0.651065	0.495327	0.653225	0.0194317	0.645925
HeLa	K562	chr10	svmRadial	113	136	5814	27230	0.821284	0.453815	0.824053	0.0190653	0.732752
HeLa	GM12878	chr10	svmRadial	117	97	4839	10586	0.684379	0.546729	0.686288	0.0236077	0.697231
HeLa	K562	chr10	rf	158	91	4596	28448	0.85922	0.634538	0.860913	0.0332352	0.823771
HeLa	GM12878	chr10	rf	150	64	3319	12106	0.783682	0.700935	0.78483	0.0432401	0.809132
HeLa	K562	chr10	gbm	119	130	3603	29441	0.887874	0.477912	0.890964	0.0319721	0.801969
HeLa	GM12878	chr10	gbm	110	104	2195	13230	0.852996	0.514019	0.857699	0.0477223	0.788498
HeLa	K562	chr9	adaboost	128	142	3599	19401	0.839235	0.474074	0.843522	0.034344	0.548078
HeLa	GM12878	chr9	adaboost	161	59	3199	9184	0.74149	0.731818	0.741662	0.0479167	0.620407
HeLa	K562	chr9	nnet	86	184	7717	15283	0.660464	0.318519	0.664478	0.0110214	0.505286
HeLa	GM12878	chr9	nnet	70	150	3913	8470	0.677616	0.318182	0.684002	0.0175747	0.48937
HeLa	K562	chr9	svmRadial	100	170	3213	19787	0.85462	0.37037	0.860304	0.0301841	0.658948
HeLa	GM12878	chr9	svmRadial	154	66	4072	8311	0.671665	0.7	0.671162	0.0364411	0.740891
HeLa	K562	chr9	rf	132	138	3986	19014	0.822776	0.488889	0.826696	0.0320544	0.716289
HeLa	GM12878	chr9	rf	161	59	3155	9228	0.744981	0.731818	0.745215	0.0485525	0.802047
HeLa	K562	chr9	gbm	125	145	4346	18654	0.807005	0.462963	0.811043	0.027958	0.70428
HeLa	GM12878	chr9	gbm	142	78	2873	9510	0.765849	0.645455	0.767988	0.0470978	0.776753
HeLa	K562	chr8	adaboost	131	120	4530	18340	0.798884	0.521912	0.801924	0.0281056	0.75109
HeLa	GM12878	chr8	adaboost	153	102	3332	11715	0.775585	0.6	0.778561	0.0439024	0.778314
HeLa	K562	chr8	nnet	88	163	5759	17111	0.743869	0.350598	0.748185	0.0150505	0.555518
HeLa	GM12878	chr8	nnet	130	125	5628	9419	0.624036	0.509804	0.625972	0.0225773	0.566893
HeLa	K562	chr8	svmRadial	195	56	9663	13207	0.579646	0.776892	0.577481	0.0197809	0.742557
HeLa	GM12878	chr8	svmRadial	215	40	8362	6685	0.450921	0.843137	0.444275	0.025067	0.714081
HeLa	K562	chr8	rf	136	115	4018	18852	0.821245	0.541833	0.824311	0.0327395	0.752179
HeLa	GM12878	chr8	rf	153	102	2888	12159	0.804601	0.6	0.808068	0.0503124	0.765234
HeLa	K562	chr8	gbm	141	110	4523	18347	0.799619	0.561753	0.80223	0.0302316	0.774397
HeLa	GM12878	chr8	gbm	163	92	3517	11530	0.764148	0.639216	0.766266	0.0442935	0.791335
HeLa	K562	chr7	adaboost	180	156	3944	28509	0.874958	0.535714	0.87847	0.0436469	0.644232
HeLa	GM12878	chr7	adaboost	156	74	2656	11346	0.808179	0.678261	0.810313	0.0554765	0.654692
HeLa	K562	chr7	nnet	203	133	16694	15759	0.48681	0.604167	0.485595	0.012014	0.567875
HeLa	GM12878	chr7	nnet	204	26	10440	3562	0.264615	0.886957	0.254392	0.0191657	0.61239
HeLa	K562	chr7	svmRadial	198	138	8096	24357	0.748879	0.589286	0.750532	0.0238727	0.721499
HeLa	GM12878	chr7	svmRadial	180	50	5014	8988	0.644182	0.782609	0.641908	0.0346554	0.75422
HeLa	K562	chr7	rf	172	164	3789	28664	0.879441	0.511905	0.883247	0.0434234	0.773137
HeLa	GM12878	chr7	rf	147	83	2610	11392	0.810779	0.63913	0.813598	0.0533188	0.821978
HeLa	K562	chr7	gbm	178	158	4374	28079	0.861783	0.529762	0.86522	0.0391037	0.796084
HeLa	GM12878	chr7	gbm	140	90	2350	11652	0.828555	0.608696	0.832167	0.0562249	0.812942
HeLa	K562	chr6	adaboost	211	234	4885	42737	0.893503	0.474157	0.897421	0.041405	0.770662
HeLa	GM12878	chr6	adaboost	184	162	4288	19373	0.814637	0.531792	0.818774	0.0411449	0.755602
HeLa	K562	chr6	nnet	0	445	0	47622	0.990742	0	1	#DIV/0!	0.497364
HeLa	GM12878	chr6	nnet	0	346	0	23661	0.985588	0	1	#DIV/0!	0.5
HeLa	K562	chr6	svmRadial	160	285	5936	41686	0.870576	0.359551	0.875352	0.0262467	0.664433
HeLa	GM12878	chr6	svmRadial	162	184	5518	18143	0.762486	0.468208	0.766789	0.0285211	0.675482
HeLa	K562	chr6	rf	199	246	4600	43022	0.899182	0.447191	0.903406	0.041467	0.779694
HeLa	GM12878	chr6	rf	210	136	3925	19736	0.830841	0.606936	0.834115	0.050786	0.802652
HeLa	K562	chr6	gbm	233	212	5746	41876	0.876048	0.523596	0.879341	0.0389697	0.76825
HeLa	GM12878	chr6	gbm	190	156	4437	19224	0.808681	0.549133	0.812476	0.0410633	0.774164
HeLa	K562	chr5	adaboost	238	94	5762	24810	0.81051	0.716867	0.811527	0.0396667	0.637055
HeLa	GM12878	chr5	adaboost	234	63	4939	14132	0.741739	0.787879	0.74102	0.0452349	0.663049
HeLa	K562	chr5	nnet	217	115	20418	10154	0.335588	0.653614	0.332134	0.0105161	0.508551
HeLa	GM12878	chr5	nnet	231	66	14736	4335	0.23575	0.777778	0.227308	0.015434	0.485628
HeLa	K562	chr5	svmRadial	200	132	5454	25118	0.819247	0.60241	0.821601	0.0353732	0.790748
HeLa	GM12878	chr5	svmRadial	178	119	4471	14600	0.763011	0.599327	0.76556	0.0382878	0.769142
HeLa	K562	chr5	rf	239	93	6047	24525	0.80132	0.71988	0.802205	0.038021	0.837827
HeLa	GM12878	chr5	rf	227	70	4677	14394	0.754905	0.76431	0.754759	0.0462887	0.82745
HeLa	K562	chr5	gbm	237	95	6329	24243	0.79213	0.713855	0.792981	0.036095	0.829753
HeLa	GM12878	chr5	gbm	227	70	5423	13648	0.716388	0.76431	0.715642	0.040177	0.81712
HeLa	K562	chr4	adaboost	148	78	3611	13455	0.786664	0.654867	0.78841	0.0393722	0.668874
HeLa	GM12878	chr4	adaboost	160	97	2345	11685	0.829075	0.622568	0.832858	0.0638723	0.658308
HeLa	K562	chr4	nnet	21	205	1334	15732	0.910999	0.0929204	0.921833	0.0154982	0.510835
HeLa	GM12878	chr4	nnet	11	246	233	13797	0.966473	0.0428016	0.983393	0.045082	0.515372
HeLa	K562	chr4	svmRadial	79	147	2569	14497	0.842933	0.349558	0.849467	0.0298338	0.679429
HeLa	GM12878	chr4	svmRadial	94	163	2363	11667	0.823196	0.365759	0.831575	0.038258	0.674616
HeLa	K562	chr4	rf	144	82	3530	13536	0.791117	0.637168	0.793156	0.0391943	0.799474
HeLa	GM12878	chr4	rf	169	88	2896	11134	0.791139	0.657588	0.793585	0.0551387	0.810669
HeLa	K562	chr4	gbm	164	62	4699	12367	0.72467	0.725664	0.724657	0.033724	0.795776
HeLa	GM12878	chr4	gbm	180	77	3509	10521	0.749003	0.700389	0.749893	0.0487937	0.780446
HeLa	K562	chr3	adaboost	249	158	4942	23434	0.822812	0.611794	0.825839	0.0479676	0.797735
HeLa	GM12878	chr3	adaboost	265	68	4788	13894	0.744623	0.795796	0.743711	0.0524441	0.838208
HeLa	K562	chr3	nnet	291	116	13429	14947	0.52941	0.714988	0.526748	0.0212099	0.615239
HeLa	GM12878	chr3	nnet	311	22	13249	5433	0.302077	0.933934	0.290815	0.0229351	0.587428
HeLa	K562	chr3	svmRadial	219	188	8579	19797	0.69541	0.538084	0.697667	0.024892	0.676409
HeLa	GM12878	chr3	svmRadial	272	61	8391	10291	0.555509	0.816817	0.550851	0.0313979	0.735495
HeLa	K562	chr3	rf	238	169	4553	23823	0.835945	0.584767	0.839548	0.0496765	0.788383
HeLa	GM12878	chr3	rf	251	82	4752	13930	0.74578	0.753754	0.745638	0.0501699	0.837113
HeLa	K562	chr3	gbm	248	159	5896	22480	0.789633	0.609337	0.792219	0.0403646	0.78802
HeLa	GM12878	chr3	gbm	259	74	5316	13366	0.71654	0.777778	0.715448	0.0464574	0.821887
HeLa	K562	chr2	adaboost	250	197	6923	38147	0.843575	0.559284	0.846394	0.0348529	0.610598
HeLa	GM12878	chr2	adaboost	258	120	5586	22707	0.800984	0.68254	0.802566	0.0441478	0.629042
HeLa	K562	chr2	nnet	0	447	45	45025	0.989191	0	0.999002	0	0.524164
HeLa	GM12878	chr2	nnet	0	378	11	28282	0.986432	0	0.999611	0	0.508351
HeLa	K562	chr2	svmRadial	186	261	8935	36135	0.797966	0.416107	0.801753	0.0203925	0.705146
HeLa	GM12878	chr2	svmRadial	248	130	7192	21101	0.74462	0.656085	0.745803	0.0333333	0.724553
HeLa	K562	chr2	rf	267	180	7717	37353	0.826504	0.597315	0.828777	0.0334419	0.792127
HeLa	GM12878	chr2	rf	261	117	5830	22463	0.792578	0.690476	0.793942	0.0428501	0.825098
HeLa	K562	chr2	gbm	225	222	7073	37997	0.83973	0.503356	0.843066	0.0308304	0.765243
HeLa	GM12878	chr2	gbm	254	124	6387	21906	0.772906	0.671958	0.774255	0.0382473	0.802594
HeLa	K562	chr1	adaboost	413	328	16254	74205	0.81818	0.557355	0.820316	0.0247795	0.766403
HeLa	GM12878	chr1	adaboost	287	215	7330	34261	0.820754	0.571713	0.82376	0.0376789	0.805862
HeLa	K562	chr1	nnet	484	257	42683	47776	0.529167	0.653171	0.528151	0.0112123	0.59907
HeLa	GM12878	chr1	nnet	228	274	14152	27439	0.657283	0.454183	0.659734	0.0158554	0.59488
HeLa	K562	chr1	svmRadial	363	378	23679	66780	0.736217	0.489879	0.738235	0.0150986	0.67377
HeLa	GM12878	chr1	svmRadial	331	171	13787	27804	0.668401	0.659363	0.66851	0.0234452	0.705165
HeLa	K562	chr1	rf	436	305	16255	74204	0.818421	0.588394	0.820305	0.0261219	0.773791
HeLa	GM12878	chr1	rf	351	151	8150	33441	0.802794	0.699203	0.804044	0.0412893	0.829164
HeLa	K562	chr1	gbm	421	320	17287	73172	0.806941	0.568151	0.808897	0.0237746	0.753012
HeLa	GM12878	chr1	gbm	340	162	9033	32558	0.781555	0.677291	0.782814	0.0362744	0.817973
K562	HeLa	chrX	adaboost	63	80	2039	18760	0.898816	0.440559	0.901966	0.0299715	0.595024
K562	GM12878	chrX	adaboost	92	41	1839	8694	0.823739	0.691729	0.825406	0.0476437	0.635087
K562	HeLa	chrX	nnet	71	72	5795	15004	0.719845	0.496503	0.721381	0.0121036	0.604434
K562	GM12878	chrX	nnet	87	46	4381	6152	0.584943	0.654135	0.584069	0.0194718	0.631447
K562	HeLa	chrX	svmRadial	66	77	4512	16287	0.780871	0.461538	0.783066	0.0144168	0.696176
K562	GM12878	chrX	svmRadial	106	27	5685	4848	0.464467	0.796992	0.460268	0.0183043	0.710881
K562	HeLa	chrX	rf	86	57	3165	17634	0.846146	0.601399	0.847829	0.0264534	0.788821
K562	GM12878	chrX	rf	100	33	2330	8203	0.778455	0.75188	0.77879	0.0411523	0.82886
K562	HeLa	chrX	gbm	80	63	2675	18124	0.869258	0.559441	0.871388	0.0290381	0.823655
K562	GM12878	chrX	gbm	102	31	2645	7888	0.749109	0.766917	0.748884	0.0371314	0.850008
K562	HeLa	chr22	adaboost	44	3	5182	6811	0.569352	0.93617	0.567915	0.00841944	0.856031
K562	GM12878	chr22	adaboost	67	11	4871	6831	0.585569	0.858974	0.583746	0.0135682	0.828455
K562	HeLa	chr22	nnet	46	1	11162	831	0.0728405	0.978723	0.0692904	0.00410421	0.524693
K562	GM12878	chr22	nnet	76	2	11265	437	0.0435484	0.974359	0.037344	0.00670135	0.507724
K562	HeLa	chr22	svmRadial	47	0	8762	3231	0.272259	1	0.269407	0.00533545	0.820851
K562	GM12878	chr22	svmRadial	73	5	7459	4243	0.366384	0.935897	0.362588	0.00969198	0.795071
K562	HeLa	chr22	rf	46	1	6237	5756	0.481894	0.978723	0.479947	0.00732134	0.863026
K562	GM12878	chr22	rf	71	7	5482	6220	0.534041	0.910256	0.531533	0.0127859	0.835026
K562	HeLa	chr22	gbm	47	0	5511	6482	0.542276	1	0.540482	0.00845628	0.862649
K562	GM12878	chr22	gbm	69	9	5438	6264	0.537606	0.884615	0.535293	0.0125295	0.82468
K562	HeLa	chr21	adaboost	37	14	1636	6227	0.791509	0.72549	0.791937	0.022116	0.837137
K562	GM12878	chr21	adaboost	35	7	1079	2001	0.652146	0.833333	0.649675	0.0314183	0.841945
K562	HeLa	chr21	nnet	33	18	5238	2625	0.335861	0.647059	0.333842	0.00626067	0.489332
K562	GM12878	chr21	nnet	39	3	2612	468	0.162396	0.928571	0.151948	0.0147114	0.547778
K562	HeLa	chr21	svmRadial	15	36	1036	6827	0.864544	0.294118	0.868244	0.0142721	0.608955
K562	GM12878	chr21	svmRadial	28	14	720	2360	0.764894	0.666667	0.766234	0.0374332	0.798879
K562	HeLa	chr21	rf	34	17	1545	6318	0.802628	0.666667	0.80351	0.0215326	0.815597
K562	GM12878	chr21	rf	36	6	1029	2051	0.668482	0.857143	0.665909	0.0338028	0.840635
K562	HeLa	chr21	gbm	36	15	1538	6325	0.803765	0.705882	0.8044	0.0228717	0.849976
K562	GM12878	chr21	gbm	36	6	991	2089	0.680653	0.857143	0.678247	0.0350536	0.834253
K562	HeLa	chr20	adaboost	112	54	6767	29611	0.813348	0.674699	0.813981	0.0162814	0.825771
K562	GM12878	chr20	adaboost	110	31	3465	11533	0.769073	0.780142	0.768969	0.0307692	0.862516
K562	HeLa	chr20	nnet	49	117	5953	30425	0.833899	0.295181	0.836357	0.00816395	0.639812
K562	GM12878	chr20	nnet	62	79	3678	11320	0.751833	0.439716	0.754767	0.0165775	0.676016
K562	HeLa	chr20	svmRadial	90	76	11497	24881	0.683313	0.542169	0.683957	0.00776733	0.649905
K562	GM12878	chr20	svmRadial	103	38	6025	8973	0.599511	0.730496	0.59828	0.0168081	0.705683
K562	HeLa	chr20	rf	94	72	6110	30268	0.830834	0.566265	0.832041	0.0151515	0.78383
K562	GM12878	chr20	rf	106	35	3229	11769	0.784398	0.751773	0.784705	0.0317841	0.844462
K562	HeLa	chr20	gbm	120	46	8429	27949	0.768088	0.722892	0.768294	0.0140367	0.836911
K562	GM12878	chr20	gbm	119	22	3898	11100	0.741066	0.843972	0.740099	0.0296241	0.865013
K562	HeLa	chr19	adaboost	101	36	8055	23849	0.74748	0.737226	0.747524	0.0123835	0.825823
K562	GM12878	chr19	adaboost	116	25	5910	17740	0.750536	0.822695	0.750106	0.0192499	0.866138
K562	HeLa	chr19	nnet	94	43	15615	16289	0.511314	0.686131	0.510563	0.00598383	0.632976
K562	GM12878	chr19	nnet	121	20	11872	11778	0.500147	0.858156	0.498013	0.0100892	0.684207
K562	HeLa	chr19	svmRadial	83	54	12712	19192	0.601573	0.605839	0.601555	0.00648691	0.633203
K562	GM12878	chr19	svmRadial	98	43	10642	13008	0.550881	0.695035	0.550021	0.00912477	0.663102
K562	HeLa	chr19	rf	97	40	7518	24386	0.764115	0.708029	0.764356	0.012738	0.819966
K562	GM12878	chr19	rf	113	28	6291	17359	0.734395	0.801418	0.733996	0.0176452	0.868557
K562	HeLa	chr19	gbm	107	30	8640	23264	0.729409	0.781022	0.729188	0.0122328	0.824099
K562	GM12878	chr19	gbm	115	26	6260	17390	0.735782	0.815603	0.735307	0.0180392	0.856388
K562	HeLa	chr18	adaboost	101	52	2502	9609	0.791748	0.660131	0.793411	0.0388014	0.779038
K562	GM12878	chr18	adaboost	81	36	1502	4913	0.764544	0.692308	0.765861	0.0511687	0.792459
K562	HeLa	chr18	nnet	86	67	4582	7529	0.620923	0.562092	0.621666	0.0184233	0.604143
K562	GM12878	chr18	nnet	99	18	4618	1797	0.290263	0.846154	0.280125	0.0209879	0.588287
K562	HeLa	chr18	svmRadial	48	105	1873	10238	0.838715	0.313725	0.845347	0.024987	0.644476
K562	GM12878	chr18	svmRadial	79	38	2543	3872	0.604868	0.675214	0.603585	0.0301297	0.666639
K562	HeLa	chr18	rf	98	55	2528	9583	0.789384	0.640523	0.791264	0.0373191	0.781154
K562	GM12878	chr18	rf	91	26	1761	4654	0.726424	0.777778	0.725487	0.0491361	0.824035
K562	HeLa	chr18	gbm	105	48	3028	9083	0.749185	0.686275	0.749979	0.0335142	0.776206
K562	GM12878	chr18	gbm	90	27	1862	4553	0.710808	0.769231	0.709743	0.0461066	0.781231
K562	HeLa	chr17	adaboost	163	44	7824	26924	0.774911	0.78744	0.774836	0.0204082	0.856843
K562	GM12878	chr17	adaboost	166	37	6252	16519	0.726256	0.817734	0.72544	0.0258648	0.860253
K562	HeLa	chr17	nnet	111	96	14761	19987	0.574968	0.536232	0.575199	0.00746369	0.597114
K562	GM12878	chr17	nnet	171	32	16062	6709	0.299469	0.842365	0.294629	0.0105341	0.604892
K562	HeLa	chr17	svmRadial	112	95	10489	24259	0.697211	0.541063	0.698141	0.010565	0.657629
K562	GM12878	chr17	svmRadial	160	43	10887	11884	0.524245	0.788177	0.521892	0.0144836	0.715793
K562	HeLa	chr17	rf	164	43	7512	27236	0.783865	0.792271	0.783815	0.0213653	0.853411
K562	GM12878	chr17	rf	166	37	6200	16571	0.728519	0.817734	0.727724	0.026076	0.866386
K562	HeLa	chr17	gbm	165	42	7923	26825	0.772136	0.797101	0.771987	0.0204006	0.864042
K562	GM12878	chr17	gbm	173	30	7237	15534	0.683686	0.852217	0.682183	0.0233468	0.85365
K562	HeLa	chr16	adaboost	80	28	4935	17826	0.782981	0.740741	0.783182	0.0159521	0.852716
K562	GM12878	chr16	adaboost	104	41	3330	9880	0.747585	0.717241	0.747918	0.0302854	0.82242
K562	HeLa	chr16	nnet	0	108	45	22716	0.99331	0	0.998023	0	0.661003
K562	GM12878	chr16	nnet	0	145	10	13200	0.988394	0	0.999243	0	0.619885
K562	HeLa	chr16	svmRadial	29	79	2793	19968	0.874415	0.268519	0.87729	0.0102764	0.737815
K562	GM12878	chr16	svmRadial	75	70	3040	10170	0.767128	0.517241	0.769871	0.024077	0.685154
K562	HeLa	chr16	rf	86	22	5522	17239	0.757576	0.796296	0.757392	0.0153352	0.825993
K562	GM12878	chr16	rf	115	30	3885	9325	0.706851	0.793103	0.705905	0.02875	0.814218
K562	HeLa	chr16	gbm	84	24	5322	17439	0.766234	0.777778	0.766179	0.0155383	0.844522
K562	GM12878	chr16	gbm	97	48	3131	10079	0.761962	0.668966	0.762983	0.0300496	0.798433
K562	HeLa	chr15	adaboost	103	89	4779	24149	0.83283	0.536458	0.834797	0.0210979	0.583606
K562	GM12878	chr15	adaboost	103	25	3075	7818	0.718719	0.804688	0.717709	0.0324103	0.657394
K562	HeLa	chr15	nnet	7	185	868	28060	0.963839	0.0364583	0.969994	0.008	0.524478
K562	GM12878	chr15	nnet	2	126	170	10723	0.973142	0.015625	0.984394	0.0116279	0.503177
K562	HeLa	chr15	svmRadial	101	91	7894	21034	0.72579	0.526042	0.727116	0.0126329	0.677364
K562	GM12878	chr15	svmRadial	95	33	4342	6551	0.603031	0.742188	0.601395	0.0214109	0.698639
K562	HeLa	chr15	rf	111	81	5414	23514	0.811298	0.578125	0.812846	0.0200905	0.777228
K562	GM12878	chr15	rf	98	30	3247	7646	0.702659	0.765625	0.701919	0.0292975	0.800811
K562	HeLa	chr15	gbm	136	56	7488	21440	0.740934	0.708333	0.74115	0.0178384	0.784537
K562	GM12878	chr15	gbm	107	21	4113	6780	0.624898	0.835938	0.622418	0.0253555	0.796257
K562	HeLa	chr14	adaboost	107	33	5660	18918	0.769682	0.764286	0.769713	0.0185538	0.674384
K562	GM12878	chr14	adaboost	125	51	4225	14557	0.774449	0.710227	0.775051	0.0287356	0.684743
K562	HeLa	chr14	nnet	65	75	6643	17935	0.728214	0.464286	0.729718	0.00968992	0.627258
K562	GM12878	chr14	nnet	119	57	9241	9541	0.509547	0.676136	0.507986	0.0127137	0.633471
K562	HeLa	chr14	svmRadial	79	61	6490	18088	0.73497	0.564286	0.735943	0.0120262	0.708322
K562	GM12878	chr14	svmRadial	121	55	6810	11972	0.637884	0.6875	0.637419	0.0174578	0.688451
K562	HeLa	chr14	rf	107	33	4854	19724	0.80229	0.764286	0.802506	0.0215682	0.862064
K562	GM12878	chr14	rf	126	50	2999	15783	0.839171	0.715909	0.840326	0.04032	0.827357
K562	HeLa	chr14	gbm	97	43	4946	19632	0.798163	0.692857	0.798763	0.0192346	0.845144
K562	GM12878	chr14	gbm	137	39	4496	14286	0.760787	0.778409	0.760622	0.0295705	0.824167
K562	HeLa	chr13	adaboost	54	19	2206	7476	0.771912	0.739726	0.772155	0.0238938	0.59818
K562	GM12878	chr13	adaboost	88	30	1650	4159	0.716551	0.745763	0.715958	0.0506329	0.581697
K562	HeLa	chr13	nnet	66	7	8245	1437	0.154075	0.90411	0.14842	0.00794128	0.527924
K562	GM12878	chr13	nnet	67	51	3189	2620	0.453349	0.567797	0.451024	0.0205774	0.510405
K562	HeLa	chr13	svmRadial	30	43	1100	8582	0.882829	0.410959	0.886387	0.0265487	0.739502
K562	GM12878	chr13	svmRadial	38	80	727	5082	0.863843	0.322034	0.874849	0.0496732	0.692124
K562	HeLa	chr13	rf	59	14	2872	6810	0.704152	0.808219	0.703367	0.0201296	0.81741
K562	GM12878	chr13	rf	94	24	2005	3804	0.657668	0.79661	0.654846	0.0447832	0.778009
K562	HeLa	chr13	gbm	53	20	2833	6849	0.707535	0.726027	0.707395	0.0183645	0.798334
K562	GM12878	chr13	gbm	90	28	2079	3730	0.644508	0.762712	0.642107	0.0414938	0.768858
K562	HeLa	chr12	adaboost	208	84	7880	25730	0.765088	0.712329	0.765546	0.0257171	0.795889
K562	GM12878	chr12	adaboost	227	48	4911	14284	0.7453	0.825455	0.744152	0.0441806	0.859973
K562	HeLa	chr12	nnet	189	103	13166	20444	0.608607	0.64726	0.608271	0.014152	0.631051
K562	GM12878	chr12	nnet	219	56	9743	9452	0.496713	0.796364	0.49242	0.0219835	0.656937
K562	HeLa	chr12	svmRadial	95	197	5495	28115	0.832104	0.325342	0.836507	0.0169946	0.669375
K562	GM12878	chr12	svmRadial	192	83	6436	12759	0.665177	0.698182	0.664704	0.028968	0.726678
K562	HeLa	chr12	rf	198	94	7351	26259	0.780396	0.678082	0.781285	0.0262286	0.785164
K562	GM12878	chr12	rf	233	42	5028	14167	0.739599	0.847273	0.738057	0.0442882	0.857274
K562	HeLa	chr12	gbm	193	99	7889	25721	0.76438	0.660959	0.765278	0.0238802	0.773844
K562	GM12878	chr12	gbm	233	42	4868	14327	0.747817	0.847273	0.746392	0.0456773	0.867106
K562	HeLa	chr11	adaboost	208	84	7194	33847	0.823918	0.712329	0.824712	0.0281005	0.848421
K562	GM12878	chr11	adaboost	258	56	5541	16161	0.745776	0.821656	0.744678	0.0444904	0.858724
K562	HeLa	chr11	nnet	101	191	7510	33531	0.813684	0.34589	0.817012	0.0132703	0.576535
K562	GM12878	chr11	nnet	184	130	6038	15664	0.71984	0.585987	0.721777	0.0295725	0.654966
K562	HeLa	chr11	svmRadial	94	198	6287	34754	0.843104	0.321918	0.846812	0.0147312	0.691842
K562	GM12878	chr11	svmRadial	213	101	7408	14294	0.65893	0.678344	0.658649	0.0279491	0.715277
K562	HeLa	chr11	rf	199	93	6980	34061	0.828878	0.681507	0.829926	0.0277197	0.84252
K562	GM12878	chr11	rf	256	58	5302	16400	0.756541	0.815287	0.755691	0.0460597	0.860536
K562	HeLa	chr11	gbm	210	82	7577	33464	0.8147	0.719178	0.81538	0.026968	0.855734
K562	GM12878	chr11	gbm	267	47	5788	15914	0.734965	0.850318	0.733296	0.0440958	0.865057
K562	HeLa	chr10	adaboost	145	33	9336	22616	0.708403	0.814607	0.707812	0.0152937	0.831516
K562	GM12878	chr10	adaboost	183	31	5416	10009	0.651704	0.85514	0.648882	0.0326844	0.824125
K562	HeLa	chr10	nnet	22	156	4112	27840	0.867165	0.123596	0.871307	0.00532172	0.493973
K562	GM12878	chr10	nnet	68	146	5196	10229	0.658418	0.317757	0.663144	0.0129179	0.500023
K562	HeLa	chr10	svmRadial	93	85	8895	23057	0.72051	0.522472	0.721614	0.0103471	0.695635
K562	GM12878	chr10	svmRadial	168	46	7245	8180	0.533794	0.785047	0.530308	0.0226629	0.733162
K562	HeLa	chr10	rf	135	43	9144	22808	0.714068	0.758427	0.713821	0.014549	0.819225
K562	GM12878	chr10	rf	186	28	5561	9864	0.642624	0.869159	0.639481	0.0323647	0.826863
K562	HeLa	chr10	gbm	150	28	9879	22073	0.691659	0.842697	0.690817	0.0149566	0.833852
K562	GM12878	chr10	gbm	174	40	5539	9886	0.643264	0.813084	0.640908	0.0304569	0.804673
K562	HeLa	chr9	adaboost	148	106	6034	26689	0.81381	0.582677	0.815604	0.0239405	0.603602
K562	GM12878	chr9	adaboost	175	45	3606	8777	0.710307	0.795455	0.708794	0.0462841	0.645539
K562	HeLa	chr9	nnet	57	197	4396	28327	0.860721	0.224409	0.86566	0.0128004	0.541797
K562	GM12878	chr9	nnet	87	133	3249	9134	0.731651	0.395455	0.737624	0.0260791	0.598573
K562	HeLa	chr9	svmRadial	87	167	5801	26922	0.819025	0.34252	0.822724	0.0147758	0.658413
K562	GM12878	chr9	svmRadial	101	119	3538	8845	0.709831	0.459091	0.714286	0.0277549	0.652155
K562	HeLa	chr9	rf	154	100	7629	25094	0.765625	0.606299	0.766861	0.0197867	0.733718
K562	GM12878	chr9	rf	178	42	4049	8334	0.675395	0.809091	0.673019	0.0421102	0.824445
K562	HeLa	chr9	gbm	157	97	7344	25379	0.774358	0.61811	0.775571	0.0209305	0.760307
K562	GM12878	chr9	gbm	177	43	4084	8299	0.672538	0.804545	0.670193	0.0415395	0.812627
K562	HeLa	chr8	adaboost	149	78	5750	23165	0.800014	0.656388	0.801141	0.0252585	0.626646
K562	GM12878	chr8	adaboost	209	46	4463	10584	0.705333	0.819608	0.703396	0.0447346	0.620731
K562	HeLa	chr8	nnet	132	95	16842	12073	0.418811	0.581498	0.417534	0.0077766	0.50004
K562	GM12878	chr8	nnet	107	148	4428	10619	0.700954	0.419608	0.705722	0.0235943	0.577021
K562	HeLa	chr8	svmRadial	96	131	6060	22855	0.787557	0.422907	0.79042	0.0155945	0.664115
K562	GM12878	chr8	svmRadial	203	52	6993	8054	0.539603	0.796078	0.535256	0.0282101	0.701861
K562	HeLa	chr8	rf	157	70	6640	22275	0.769748	0.69163	0.770361	0.0230984	0.806505
K562	GM12878	chr8	rf	209	46	4942	10105	0.67403	0.819608	0.671562	0.0405746	0.82047
K562	HeLa	chr8	gbm	152	75	6532	22383	0.773283	0.669604	0.774096	0.0227409	0.815661
K562	GM12878	chr8	gbm	206	49	4674	10373	0.691348	0.807843	0.689373	0.0422131	0.826424
K562	HeLa	chr7	adaboost	168	38	7957	17066	0.683103	0.815534	0.682013	0.0206769	0.674282
K562	GM12878	chr7	adaboost	191	39	4437	9565	0.685497	0.830435	0.683117	0.0412705	0.6511
K562	HeLa	chr7	nnet	12	194	1052	23971	0.950612	0.0582524	0.957959	0.0112782	0.499977
K562	GM12878	chr7	nnet	16	214	1560	12442	0.875351	0.0695652	0.888587	0.0101523	0.482367
K562	HeLa	chr7	svmRadial	152	54	7332	17691	0.707242	0.737864	0.70699	0.02031	0.801246
K562	GM12878	chr7	svmRadial	191	39	4666	9336	0.669407	0.830435	0.666762	0.0393247	0.823525
K562	HeLa	chr7	rf	165	41	7660	17363	0.694756	0.800971	0.693882	0.0210863	0.813346
K562	GM12878	chr7	rf	201	29	4770	9232	0.662802	0.873913	0.659334	0.0404345	0.837748
K562	HeLa	chr7	gbm	166	40	9063	15960	0.639185	0.805825	0.637813	0.0179868	0.7992
K562	GM12878	chr7	gbm	189	41	5005	8997	0.645447	0.821739	0.642551	0.0363881	0.813325
K562	HeLa	chr6	adaboost	211	68	9265	21929	0.70346	0.756272	0.702988	0.0222668	0.624164
K562	GM12878	chr6	adaboost	287	59	7858	15803	0.670221	0.82948	0.667892	0.0352363	0.636198
K562	HeLa	chr6	nnet	113	166	9065	22129	0.706701	0.405018	0.709399	0.0123121	0.57488
K562	GM12878	chr6	nnet	172	174	7441	16220	0.682801	0.49711	0.685516	0.0225929	0.611561
K562	HeLa	chr6	svmRadial	216	63	12111	19083	0.613192	0.774194	0.611752	0.0175225	0.764289
K562	GM12878	chr6	svmRadial	289	57	8501	15160	0.643521	0.83526	0.640717	0.0328783	0.814306
K562	HeLa	chr6	rf	203	76	9076	22118	0.709211	0.727599	0.709047	0.0218774	0.770221
K562	GM12878	chr6	rf	279	67	7641	16020	0.678927	0.806358	0.677064	0.0352273	0.81201
K562	HeLa	chr6	gbm	197	82	9003	22191	0.71134	0.706093	0.711387	0.021413	0.781673
K562	GM12878	chr6	gbm	292	54	8435	15226	0.646395	0.843931	0.643506	0.0334594	0.819337
K562	HeLa	chr5	adaboost	207	114	7223	39409	0.843737	0.64486	0.845106	0.02786	0.644379
K562	GM12878	chr5	adaboost	229	68	4732	14339	0.752169	0.771044	0.751875	0.04616	0.672513
K562	HeLa	chr5	nnet	198	123	16368	30264	0.648776	0.616822	0.648996	0.0119522	0.633277
K562	GM12878	chr5	nnet	239	58	10354	8717	0.462412	0.804714	0.457081	0.0225621	0.630569
K562	HeLa	chr5	svmRadial	119	202	7082	39550	0.844866	0.370717	0.84813	0.0165255	0.699698
K562	GM12878	chr5	svmRadial	222	75	7236	11835	0.622522	0.747475	0.620576	0.0297667	0.71259
K562	HeLa	chr5	rf	211	110	8212	38420	0.822759	0.657321	0.823898	0.0250505	0.813599
K562	GM12878	chr5	rf	239	58	5569	13502	0.709469	0.804714	0.707986	0.0411501	0.835535
K562	HeLa	chr5	gbm	222	99	9136	37496	0.803314	0.691589	0.804083	0.023723	0.832667
K562	GM12878	chr5	gbm	231	66	5135	13936	0.731464	0.777778	0.730743	0.0430488	0.830446
K562	HeLa	chr4	adaboost	84	28	2690	12599	0.823518	0.75	0.824057	0.0302812	0.668642
K562	GM12878	chr4	adaboost	174	83	2752	11278	0.801568	0.677043	0.803849	0.0594668	0.642848
K562	HeLa	chr4	nnet	83	29	10697	4592	0.303552	0.741071	0.300347	0.00769944	0.507722
K562	GM12878	chr4	nnet	147	110	5945	8085	0.576188	0.571984	0.576265	0.02413	0.573922
K562	HeLa	chr4	svmRadial	2	110	127	15162	0.984611	0.0178571	0.991693	0.0155039	0.736186
K562	GM12878	chr4	svmRadial	169	88	6138	7892	0.564219	0.657588	0.562509	0.0267956	0.668421
K562	HeLa	chr4	rf	79	33	2920	12369	0.808259	0.705357	0.809013	0.0263421	0.831534
K562	GM12878	chr4	rf	175	82	3112	10918	0.77644	0.680934	0.77819	0.05324	0.802245
K562	HeLa	chr4	gbm	76	36	2515	12774	0.834361	0.678571	0.835503	0.0293323	0.868205
K562	GM12878	chr4	gbm	159	98	2599	11431	0.811227	0.618677	0.814754	0.0576505	0.787262
K562	HeLa	chr3	adaboost	245	97	7412	27421	0.786525	0.716374	0.787213	0.0319969	0.832557
K562	GM12878	chr3	adaboost	294	39	6302	12380	0.666526	0.882883	0.66267	0.0445725	0.846501
K562	HeLa	chr3	nnet	8	334	1470	33363	0.948714	0.0233918	0.957799	0.00541272	0.505162
K562	GM12878	chr3	nnet	8	325	913	17769	0.934894	0.024024	0.951129	0.00868621	0.497311
K562	HeLa	chr3	svmRadial	142	200	7389	27444	0.78425	0.415205	0.787874	0.0188554	0.678146
K562	GM12878	chr3	svmRadial	265	68	7204	11478	0.617565	0.795796	0.614388	0.03548	0.74893
K562	HeLa	chr3	rf	241	101	7631	27202	0.780185	0.704678	0.780926	0.0306148	0.822516
K562	GM12878	chr3	rf	295	38	6308	12374	0.666263	0.885886	0.662349	0.0446767	0.853078
K562	HeLa	chr3	gbm	238	104	7638	27195	0.7799	0.695906	0.780725	0.0302184	0.821115
K562	GM12878	chr3	gbm	289	44	6968	11714	0.631238	0.867868	0.627021	0.0398236	0.829301
K562	HeLa	chr2	adaboost	227	94	10143	33455	0.766912	0.707165	0.767352	0.0218901	0.823666
K562	GM12878	chr2	adaboost	310	68	6873	21420	0.757909	0.820106	0.757078	0.0431575	0.853777
K562	HeLa	chr2	nnet	73	248	5032	38566	0.879779	0.227414	0.884582	0.0142997	0.573639
K562	GM12878	chr2	nnet	209	169	6148	22145	0.779673	0.55291	0.782702	0.0328771	0.696037
K562	HeLa	chr2	svmRadial	203	118	9369	34229	0.783989	0.632399	0.785105	0.0212077	0.780215
K562	GM12878	chr2	svmRadial	293	85	7186	21107	0.746399	0.775132	0.746015	0.0391764	0.82429
K562	HeLa	chr2	rf	224	97	9597	34001	0.779275	0.697819	0.779875	0.0228083	0.808579
K562	GM12878	chr2	rf	300	78	6656	21637	0.765129	0.793651	0.764747	0.0431282	0.854145
K562	HeLa	chr2	gbm	237	84	11820	31778	0.728956	0.738318	0.728887	0.0196566	0.81724
K562	GM12878	chr2	gbm	302	76	6625	21668	0.76628	0.798942	0.765843	0.0435975	0.847744
K562	HeLa	chr1	adaboost	362	176	18796	60721	0.763013	0.672862	0.763623	0.0188955	0.802949
K562	GM12878	chr1	adaboost	413	89	11624	29967	0.721735	0.822709	0.720516	0.0343109	0.848417
K562	HeLa	chr1	nnet	86	452	10521	68996	0.862932	0.159851	0.867689	0.00810785	0.604483
K562	GM12878	chr1	nnet	183	319	9647	31944	0.763239	0.364542	0.768051	0.0186165	0.631027
K562	HeLa	chr1	svmRadial	365	173	21564	57953	0.728474	0.678439	0.728813	0.0166446	0.770896
K562	GM12878	chr1	svmRadial	424	78	13795	27796	0.67042	0.844622	0.668318	0.0298193	0.832886
K562	HeLa	chr1	rf	348	190	17339	62178	0.781038	0.64684	0.781946	0.0196755	0.792936
K562	GM12878	chr1	rf	411	91	11189	30402	0.732022	0.818725	0.730975	0.035431	0.849838
K562	HeLa	chr1	gbm	380	158	20083	59434	0.747161	0.70632	0.747438	0.0185701	0.798495
K562	GM12878	chr1	gbm	418	84	13019	28572	0.688713	0.832669	0.686976	0.0311081	0.840257
GM12878	HeLa	chrX	adaboost	96	47	3139	17660	0.847866	0.671329	0.849079	0.0296754	0.676255
GM12878	K562	chrX	adaboost	106	53	2502	12382	0.830154	0.666667	0.8319	0.0406442	0.649699
GM12878	HeLa	chrX	nnet	48	95	4936	15863	0.759765	0.335664	0.762681	0.00963082	0.58188
GM12878	K562	chrX	nnet	89	70	4530	10354	0.69421	0.559748	0.695646	0.0192682	0.674071
GM12878	HeLa	chrX	svmRadial	42	101	3525	17274	0.826855	0.293706	0.830521	0.0117746	0.669627
GM12878	K562	chrX	svmRadial	72	87	3328	11556	0.772984	0.45283	0.776404	0.0211765	0.671148
GM12878	HeLa	chrX	rf	85	58	3589	17210	0.825852	0.594406	0.827444	0.0231355	0.784989
GM12878	K562	chrX	rf	105	54	2861	12023	0.806222	0.660377	0.80778	0.0354012	0.783762
GM12878	HeLa	chrX	gbm	97	46	3695	17104	0.821364	0.678322	0.822347	0.0255802	0.827201
GM12878	K562	chrX	gbm	110	49	3174	11710	0.785748	0.691824	0.786751	0.0334957	0.803604
GM12878	HeLa	chr22	adaboost	33	14	2222	9771	0.814286	0.702128	0.814725	0.0146341	0.620699
GM12878	K562	chr22	adaboost	56	122	2414	53472	0.954766	0.314607	0.956805	0.0226721	0.556795
GM12878	HeLa	chr22	nnet	23	24	3548	8445	0.703322	0.489362	0.704161	0.00644077	0.611566
GM12878	K562	chr22	nnet	112	66	44608	11278	0.203161	0.629213	0.201804	0.00250447	0.365419
GM12878	HeLa	chr22	svmRadial	30	17	5021	6972	0.581561	0.638298	0.581339	0.00593942	0.652732
GM12878	K562	chr22	svmRadial	56	122	4454	51432	0.918379	0.314607	0.920302	0.0124169	0.598549
GM12878	HeLa	chr22	rf	29	18	1834	10159	0.846179	0.617021	0.847077	0.0155663	0.808466
GM12878	K562	chr22	rf	64	114	4491	51395	0.917862	0.359551	0.91964	0.0140505	0.703374
GM12878	HeLa	chr22	gbm	29	18	2954	9039	0.753156	0.617021	0.75369	0.00972176	0.81453
GM12878	K562	chr22	gbm	72	106	4636	51250	0.915418	0.404494	0.917045	0.0152931	0.781777
GM12878	HeLa	chr21	adaboost	29	22	964	6899	0.875411	0.568627	0.8774	0.0292044	0.680749
GM12878	K562	chr21	adaboost	38	26	1115	7400	0.867001	0.59375	0.869055	0.0329575	0.635082
GM12878	HeLa	chr21	nnet	24	27	3446	4417	0.561157	0.470588	0.561745	0.00691643	0.495858
GM12878	K562	chr21	nnet	35	29	3984	4531	0.53223	0.546875	0.53212	0.00870863	0.519592
GM12878	HeLa	chr21	svmRadial	27	24	2410	5453	0.692444	0.529412	0.693501	0.0110792	0.608442
GM12878	K562	chr21	svmRadial	44	20	2729	5786	0.679566	0.6875	0.679507	0.0158673	0.692697
GM12878	HeLa	chr21	rf	30	21	1031	6832	0.867071	0.588235	0.86888	0.0282752	0.801627
GM12878	K562	chr21	rf	41	23	1373	7142	0.837277	0.640625	0.838755	0.0289958	0.846899
GM12878	HeLa	chr21	gbm	32	19	1531	6332	0.804145	0.627451	0.805291	0.0204734	0.796884
GM12878	K562	chr21	gbm	39	25	1780	6735	0.789603	0.609375	0.790957	0.0214404	0.801013
GM12878	HeLa	chr20	adaboost	102	64	5415	30963	0.850071	0.614458	0.851146	0.0184883	0.826776
GM12878	K562	chr20	adaboost	128	94	3768	24560	0.864729	0.576577	0.866987	0.0328542	0.824493
GM12878	HeLa	chr20	nnet	0	166	141	36237	0.991599	0	0.996124	0	0.495038
GM12878	K562	chr20	nnet	3	219	180	28148	0.986025	0.0135135	0.993646	0.0163934	0.534005
GM12878	HeLa	chr20	svmRadial	81	85	9720	26658	0.731693	0.487952	0.732806	0.00826446	0.645759
GM12878	K562	chr20	svmRadial	108	114	8301	20027	0.705254	0.486486	0.706968	0.0128434	0.657876
GM12878	HeLa	chr20	rf	98	68	4630	31748	0.871443	0.590361	0.872725	0.0207276	0.822628
GM12878	K562	chr20	rf	120	102	3235	25093	0.883117	0.540541	0.885802	0.0357675	0.817487
GM12878	HeLa	chr20	gbm	99	67	4930	31448	0.863261	0.596386	0.864479	0.0196858	0.812341
GM12878	K562	chr20	gbm	117	105	3451	24877	0.875447	0.527027	0.878177	0.0327915	0.822131
GM12878	HeLa	chr19	adaboost	84	53	5034	26870	0.841235	0.613139	0.842214	0.0164127	0.838656
GM12878	K562	chr19	adaboost	113	103	5228	38651	0.879102	0.523148	0.880854	0.0211571	0.83421
GM12878	HeLa	chr19	nnet	102	35	14777	17127	0.537717	0.744526	0.536829	0.0068553	0.691293
GM12878	K562	chr19	nnet	135	81	18929	24950	0.568885	0.625	0.568609	0.00708141	0.622845
GM12878	HeLa	chr19	svmRadial	33	104	6123	25781	0.805655	0.240876	0.80808	0.00536062	0.631821
GM12878	K562	chr19	svmRadial	63	153	8060	35819	0.813743	0.291667	0.816313	0.00775576	0.636113
GM12878	HeLa	chr19	rf	94	43	5656	26248	0.822134	0.686131	0.822718	0.0163478	0.846444
GM12878	K562	chr19	rf	111	105	4991	38888	0.884431	0.513889	0.886255	0.0217562	0.8328
GM12878	HeLa	chr19	gbm	84	53	5969	25935	0.812053	0.613139	0.812907	0.0138774	0.818761
GM12878	K562	chr19	gbm	127	89	5943	37936	0.863204	0.587963	0.864559	0.0209226	0.828561
GM12878	HeLa	chr18	adaboost	59	94	943	11168	0.915444	0.385621	0.922137	0.0588822	0.582192
GM12878	K562	chr18	adaboost	35	56	643	7610	0.916227	0.384615	0.922089	0.0516224	0.626076
GM12878	HeLa	chr18	nnet	91	62	8166	3945	0.329093	0.594771	0.325737	0.011021	0.453071
GM12878	K562	chr18	nnet	31	60	2938	5315	0.6407	0.340659	0.644008	0.0104412	0.501681
GM12878	HeLa	chr18	svmRadial	37	116	2397	9714	0.795091	0.24183	0.802081	0.0152013	0.593642
GM12878	K562	chr18	svmRadial	45	46	2062	6191	0.747363	0.494505	0.750151	0.0213574	0.684149
GM12878	HeLa	chr18	rf	73	80	1352	10759	0.883235	0.477124	0.888366	0.0512281	0.778911
GM12878	K562	chr18	rf	45	46	1049	7204	0.868768	0.494505	0.872895	0.0411335	0.786378
GM12878	HeLa	chr18	gbm	60	93	1066	11045	0.905496	0.392157	0.911981	0.053286	0.747112
GM12878	K562	chr18	gbm	41	50	973	7280	0.877397	0.450549	0.882103	0.0404339	0.782231
GM12878	HeLa	chr17	adaboost	121	86	4866	29882	0.858332	0.584541	0.859963	0.0242631	0.834364
GM12878	K562	chr17	adaboost	175	120	4798	33753	0.873398	0.59322	0.875541	0.03519	0.83392
GM12878	HeLa	chr17	nnet	152	55	22825	11923	0.345444	0.7343	0.343128	0.00661531	0.552566
GM12878	K562	chr17	nnet	198	97	19728	18823	0.489651	0.671186	0.488262	0.00993677	0.604543
GM12878	HeLa	chr17	svmRadial	131	76	15155	19593	0.564268	0.63285	0.56386	0.00856993	0.643229
GM12878	K562	chr17	svmRadial	169	126	10181	28370	0.73467	0.572881	0.735908	0.0163285	0.714154
GM12878	HeLa	chr17	rf	111	96	4205	30543	0.876956	0.536232	0.878986	0.0257183	0.838424
GM12878	K562	chr17	rf	169	126	4159	34392	0.889693	0.572881	0.892117	0.0390481	0.82762
GM12878	HeLa	chr17	gbm	128	79	4862	29886	0.858647	0.618357	0.860078	0.0256513	0.848979
GM12878	K562	chr17	gbm	187	108	5104	33447	0.865829	0.633898	0.867604	0.035343	0.826787
GM12878	HeLa	chr16	adaboost	76	32	3642	19119	0.839346	0.703704	0.839989	0.0204411	0.679244
GM12878	K562	chr16	adaboost	145	103	3968	21859	0.843873	0.584677	0.846362	0.0352541	0.664413
GM12878	HeLa	chr16	nnet	39	69	8278	14483	0.635008	0.361111	0.636308	0.00468919	0.541183
GM12878	K562	chr16	nnet	133	115	10375	15452	0.597699	0.53629	0.598289	0.012657	0.605261
GM12878	HeLa	chr16	svmRadial	39	69	4266	18495	0.810442	0.361111	0.812574	0.00905923	0.739077
GM12878	K562	chr16	svmRadial	109	139	5046	20781	0.801151	0.439516	0.804623	0.0211445	0.687726
GM12878	HeLa	chr16	rf	60	48	3806	18955	0.831475	0.555556	0.832784	0.0155199	0.79452
GM12878	K562	chr16	rf	148	100	5377	20450	0.789952	0.596774	0.791807	0.0267873	0.753983
GM12878	HeLa	chr16	gbm	63	45	3365	19396	0.85089	0.583333	0.852159	0.0183781	0.844938
GM12878	K562	chr16	gbm	128	120	3443	22384	0.863356	0.516129	0.86669	0.0358443	0.783578
GM12878	HeLa	chr15	adaboost	84	108	2577	26351	0.907795	0.4375	0.910917	0.0315671	0.593764
GM12878	K562	chr15	adaboost	113	112	2132	16763	0.882636	0.502222	0.887166	0.0503341	0.619143
GM12878	HeLa	chr15	nnet	122	70	11534	17394	0.601511	0.635417	0.601286	0.0104667	0.639328
GM12878	K562	chr15	nnet	165	60	8360	10535	0.559623	0.733333	0.557555	0.0193548	0.66254
GM12878	HeLa	chr15	svmRadial	77	115	7289	21639	0.745742	0.401042	0.74803	0.0104534	0.632967
GM12878	K562	chr15	svmRadial	141	84	5706	13189	0.697176	0.626667	0.698015	0.0241149	0.701995
GM12878	HeLa	chr15	rf	90	102	3686	25242	0.869918	0.46875	0.87258	0.0238347	0.77181
GM12878	K562	chr15	rf	124	101	2889	16006	0.843619	0.551111	0.847102	0.041155	0.785569
GM12878	HeLa	chr15	gbm	85	107	3075	25853	0.890728	0.442708	0.893702	0.0268987	0.786026
GM12878	K562	chr15	gbm	116	109	2414	16481	0.868044	0.515556	0.872241	0.0458498	0.769972
GM12878	HeLa	chr14	adaboost	97	43	4885	19693	0.800631	0.692857	0.801245	0.0194701	0.644354
GM12878	K562	chr14	adaboost	104	38	3208	14710	0.820266	0.732394	0.820962	0.031401	0.692407
GM12878	HeLa	chr14	nnet	51	89	9509	15069	0.6117	0.364286	0.613109	0.00533473	0.474673
GM12878	K562	chr14	nnet	89	53	9993	7925	0.443743	0.626761	0.442293	0.00882761	0.506813
GM12878	HeLa	chr14	svmRadial	100	40	10030	14548	0.592605	0.714286	0.591911	0.00987167	0.694252
GM12878	K562	chr14	svmRadial	107	35	5736	12182	0.680454	0.753521	0.679875	0.0183125	0.762248
GM12878	HeLa	chr14	rf	97	43	4356	20222	0.822033	0.692857	0.822768	0.0217831	0.856422
GM12878	K562	chr14	rf	105	37	3221	14697	0.819601	0.739437	0.820237	0.0315695	0.849318
GM12878	HeLa	chr14	gbm	117	23	6458	18120	0.737802	0.835714	0.737245	0.0177947	0.862737
GM12878	K562	chr14	gbm	114	28	4163	13755	0.76794	0.802817	0.767664	0.0266542	0.861344
GM12878	HeLa	chr13	adaboost	46	27	1451	8231	0.848488	0.630137	0.850134	0.0307281	0.817167
GM12878	K562	chr13	adaboost	49	31	1146	5249	0.818224	0.6125	0.820797	0.0410042	0.821198
GM12878	HeLa	chr13	nnet	22	51	1699	7983	0.820605	0.30137	0.82452	0.0127833	0.57
GM12878	K562	chr13	nnet	36	44	1488	4907	0.763398	0.45	0.767318	0.023622	0.658362
GM12878	HeLa	chr13	svmRadial	45	28	2471	7211	0.743824	0.616438	0.744784	0.0178855	0.712842
GM12878	K562	chr13	svmRadial	53	27	1246	5149	0.803398	0.6625	0.80516	0.0408006	0.769912
GM12878	HeLa	chr13	rf	48	25	1426	8256	0.851256	0.657534	0.852716	0.0325645	0.828424
GM12878	K562	chr13	rf	48	32	974	5421	0.844633	0.6	0.847694	0.0469667	0.813559
GM12878	HeLa	chr13	gbm	50	23	1912	7770	0.80164	0.684932	0.80252	0.0254842	0.815898
GM12878	K562	chr13	gbm	52	28	1084	5311	0.828263	0.65	0.830493	0.0457746	0.826912
GM12878	HeLa	chr12	adaboost	145	147	3353	30257	0.896761	0.496575	0.900238	0.0414523	0.80423
GM12878	K562	chr12	adaboost	166	130	2838	25306	0.89564	0.560811	0.899161	0.0552597	0.80927
GM12878	HeLa	chr12	nnet	120	172	12899	20711	0.614448	0.410959	0.616215	0.0092173	0.50912
GM12878	K562	chr12	nnet	106	190	7393	20751	0.733368	0.358108	0.737315	0.0141352	0.555547
GM12878	HeLa	chr12	svmRadial	138	154	8795	24815	0.736033	0.472603	0.738322	0.0154483	0.680865
GM12878	K562	chr12	svmRadial	140	156	5588	22556	0.798031	0.472973	0.80145	0.0244413	0.691024
GM12878	HeLa	chr12	rf	148	144	4203	29407	0.871777	0.506849	0.874948	0.0340152	0.794847
GM12878	K562	chr12	rf	158	138	3396	24748	0.875738	0.533784	0.879335	0.0444569	0.787235
GM12878	HeLa	chr12	gbm	172	120	5165	28445	0.844109	0.589041	0.846325	0.0322278	0.797179
GM12878	K562	chr12	gbm	164	132	3684	24460	0.865823	0.554054	0.869102	0.0426195	0.813498
GM12878	HeLa	chr11	adaboost	163	129	4311	36730	0.89258	0.558219	0.894959	0.0364327	0.576221
GM12878	K562	chr11	adaboost	234	170	3860	30695	0.884722	0.579208	0.888294	0.0571568	0.575269
GM12878	HeLa	chr11	nnet	0	292	0	41041	0.992935	0	1	#DIV/0!	0.684235
GM12878	K562	chr11	nnet	0	404	0	34555	0.988444	0	1	#DIV/0!	0.694048
GM12878	HeLa	chr11	svmRadial	140	152	9809	31232	0.759006	0.479452	0.760995	0.0140718	0.674395
GM12878	K562	chr11	svmRadial	226	178	8826	25729	0.742441	0.559406	0.744581	0.0249669	0.716249
GM12878	HeLa	chr11	rf	160	132	4122	36919	0.89708	0.547945	0.899564	0.0373657	0.809351
GM12878	K562	chr11	rf	246	158	4928	29627	0.854515	0.608911	0.857387	0.0475454	0.794433
GM12878	HeLa	chr11	gbm	167	125	4216	36825	0.894975	0.571918	0.897273	0.0381018	0.837064
GM12878	K562	chr11	gbm	233	171	3840	30715	0.885266	0.576733	0.888873	0.057206	0.836043
GM12878	HeLa	chr10	adaboost	109	69	3908	28044	0.876222	0.61236	0.877692	0.0271347	0.616722
GM12878	K562	chr10	adaboost	148	101	3667	29377	0.886823	0.594378	0.889027	0.0387942	0.591377
GM12878	HeLa	chr10	nnet	55	123	4918	27034	0.843106	0.308989	0.846082	0.0110597	0.580205
GM12878	K562	chr10	nnet	151	98	9706	23338	0.705524	0.606426	0.70627	0.0153191	0.664889
GM12878	HeLa	chr10	svmRadial	75	103	6130	25822	0.806007	0.421348	0.80815	0.012087	0.720786
GM12878	K562	chr10	svmRadial	142	107	5127	27917	0.84279	0.570281	0.844843	0.0269501	0.769591
GM12878	HeLa	chr10	rf	105	73	3340	28612	0.893775	0.589888	0.895468	0.030479	0.812276
GM12878	K562	chr10	rf	153	96	4003	29041	0.876881	0.614458	0.878858	0.0368142	0.80203
GM12878	HeLa	chr10	gbm	113	65	3791	28161	0.879988	0.634831	0.881353	0.0289447	0.851188
GM12878	K562	chr10	gbm	150	99	3950	29094	0.878383	0.60241	0.880462	0.0365854	0.835582
GM12878	HeLa	chr9	adaboost	126	128	4054	28669	0.873184	0.496063	0.876112	0.0301435	0.725012
GM12878	K562	chr9	adaboost	117	153	2248	20752	0.89682	0.433333	0.902261	0.0494715	0.763065
GM12878	HeLa	chr9	nnet	100	154	8296	24427	0.743761	0.393701	0.746478	0.0119104	0.588448
GM12878	K562	chr9	nnet	91	179	4646	18354	0.792651	0.337037	0.798	0.0192105	0.594649
GM12878	HeLa	chr9	svmRadial	99	155	6761	25962	0.790278	0.389764	0.793387	0.0144315	0.613272
GM12878	K562	chr9	svmRadial	130	140	4010	18990	0.821659	0.481481	0.825652	0.031401	0.646525
GM12878	HeLa	chr9	rf	122	132	3712	29011	0.883434	0.480315	0.886563	0.0318206	0.706751
GM12878	K562	chr9	rf	99	171	1849	21151	0.913193	0.366667	0.919609	0.0508214	0.742694
GM12878	HeLa	chr9	gbm	134	120	5143	27580	0.840404	0.527559	0.842832	0.0253932	0.740545
GM12878	K562	chr9	gbm	122	148	2683	20317	0.878341	0.451852	0.883348	0.0434938	0.768227
GM12878	HeLa	chr8	adaboost	154	73	5351	23564	0.813877	0.678414	0.81494	0.0279746	0.82876
GM12878	K562	chr8	adaboost	163	88	4445	18425	0.803944	0.649402	0.805641	0.0353733	0.807955
GM12878	HeLa	chr8	nnet	119	108	9711	19204	0.663064	0.524229	0.664154	0.0121058	0.59624
GM12878	K562	chr8	nnet	170	81	7798	15072	0.659228	0.677291	0.659029	0.0213353	0.670536
GM12878	HeLa	chr8	svmRadial	141	86	10013	18902	0.653455	0.621145	0.653709	0.0138862	0.680686
GM12878	K562	chr8	svmRadial	173	78	7103	15767	0.689417	0.689243	0.689418	0.0237768	0.750685
GM12878	HeLa	chr8	rf	149	78	5098	23817	0.822387	0.656388	0.82369	0.0283972	0.803705
GM12878	K562	chr8	rf	171	80	4271	18599	0.811816	0.681275	0.813249	0.0384962	0.822954
GM12878	HeLa	chr8	gbm	158	69	4956	23959	0.827568	0.696035	0.828601	0.0308956	0.822487
GM12878	K562	chr8	gbm	156	95	4169	18701	0.815579	0.621514	0.817709	0.0360694	0.819254
GM12878	HeLa	chr7	adaboost	86	120	1754	23269	0.92572	0.417476	0.929904	0.0467391	0.579666
GM12878	K562	chr7	adaboost	158	178	2215	30238	0.927018	0.470238	0.931747	0.0665824	0.603388
GM12878	HeLa	chr7	nnet	34	172	2115	22908	0.90935	0.165049	0.915478	0.0158213	0.551426
GM12878	K562	chr7	nnet	96	240	7518	24935	0.763396	0.285714	0.768342	0.0126084	0.548434
GM12878	HeLa	chr7	svmRadial	52	154	1798	23225	0.922629	0.252427	0.928146	0.0281081	0.713101
GM12878	K562	chr7	svmRadial	63	273	2105	30348	0.927476	0.1875	0.935137	0.029059	0.700151
GM12878	HeLa	chr7	rf	110	96	2892	22131	0.881565	0.533981	0.884426	0.0366422	0.816181
GM12878	K562	chr7	rf	170	166	2625	29828	0.91488	0.505952	0.919114	0.0608229	0.817514
GM12878	HeLa	chr7	gbm	101	105	2754	22269	0.886678	0.490291	0.889941	0.0353765	0.813822
GM12878	K562	chr7	gbm	173	163	3054	29399	0.901888	0.514881	0.905895	0.0536102	0.800829
GM12878	HeLa	chr6	adaboost	144	135	4474	26720	0.853557	0.516129	0.856575	0.0311823	0.781449
GM12878	K562	chr6	adaboost	193	252	3724	43898	0.917282	0.433708	0.921801	0.0492724	0.778069
GM12878	HeLa	chr6	nnet	42	237	5910	25284	0.80469	0.150538	0.81054	0.00705645	0.492583
GM12878	K562	chr6	nnet	88	357	8900	38722	0.807415	0.197753	0.813112	0.00979083	0.518963
GM12878	HeLa	chr6	svmRadial	48	231	3716	27478	0.874591	0.172043	0.880875	0.0127524	0.620172
GM12878	K562	chr6	svmRadial	106	339	3290	44332	0.924501	0.238202	0.930914	0.0312132	0.703408
GM12878	HeLa	chr6	rf	112	167	2857	28337	0.903918	0.401434	0.908412	0.0377231	0.775688
GM12878	K562	chr6	rf	215	230	4527	43095	0.901034	0.483146	0.904939	0.0453395	0.770939
GM12878	HeLa	chr6	gbm	142	137	4992	26202	0.837035	0.508961	0.839969	0.0276587	0.77305
GM12878	K562	chr6	gbm	170	275	3471	44151	0.922067	0.382022	0.927114	0.0466905	0.76149
GM12878	HeLa	chr5	adaboost	165	156	4887	41745	0.892595	0.514019	0.895201	0.0326603	0.790938
GM12878	K562	chr5	adaboost	207	125	4207	26365	0.859824	0.623494	0.86239	0.0468962	0.817069
GM12878	HeLa	chr5	nnet	171	150	25881	20751	0.445595	0.53271	0.444995	0.0065638	0.478454
GM12878	K562	chr5	nnet	167	165	13799	16773	0.548149	0.503012	0.548639	0.0119576	0.525083
GM12878	HeLa	chr5	svmRadial	157	164	11784	34848	0.745533	0.489097	0.747298	0.013148	0.694569
GM12878	K562	chr5	svmRadial	219	113	8997	21575	0.705216	0.659639	0.705711	0.023763	0.739814
GM12878	HeLa	chr5	rf	166	155	4933	41699	0.891636	0.517134	0.894214	0.0325554	0.793389
GM12878	K562	chr5	rf	202	130	3757	26815	0.874223	0.608434	0.87711	0.051023	0.824689
GM12878	HeLa	chr5	gbm	182	139	6168	40464	0.865674	0.566978	0.86773	0.0286614	0.79538
GM12878	K562	chr5	gbm	204	128	4511	26061	0.84989	0.614458	0.852447	0.0432662	0.819983
GM12878	HeLa	chr4	adaboost	69	43	2594	12695	0.828777	0.616071	0.830336	0.0259106	0.610131
GM12878	K562	chr4	adaboost	117	109	2147	14919	0.869535	0.517699	0.874194	0.0516784	0.574476
GM12878	HeLa	chr4	nnet	58	54	3985	11304	0.737744	0.517857	0.739355	0.0143458	0.697619
GM12878	K562	chr4	nnet	123	103	4149	12917	0.754106	0.544248	0.756885	0.0287921	0.675472
GM12878	HeLa	chr4	svmRadial	22	90	1014	14275	0.928316	0.196429	0.933678	0.0212355	0.756173
GM12878	K562	chr4	svmRadial	125	101	4000	13066	0.762838	0.553097	0.765616	0.030303	0.720646
GM12878	HeLa	chr4	rf	75	37	2981	12308	0.804039	0.669643	0.805023	0.0245419	0.809202
GM12878	K562	chr4	rf	131	95	2595	14471	0.844437	0.579646	0.847943	0.0480558	0.804394
GM12878	HeLa	chr4	gbm	76	36	3302	11987	0.783261	0.678571	0.784028	0.0224985	0.831349
GM12878	K562	chr4	gbm	128	98	2908	14158	0.826162	0.566372	0.829603	0.0421607	0.804867
GM12878	HeLa	chr3	adaboost	218	124	5439	29394	0.841848	0.637427	0.843855	0.0385363	0.829264
GM12878	K562	chr3	adaboost	198	209	3474	24902	0.872043	0.486486	0.877573	0.0539216	0.761717
GM12878	HeLa	chr3	nnet	129	213	8360	26473	0.756276	0.377193	0.759998	0.0151961	0.60546
GM12878	K562	chr3	nnet	180	227	6414	21962	0.769274	0.44226	0.773964	0.0272975	0.644508
GM12878	HeLa	chr3	svmRadial	108	234	6138	28695	0.818849	0.315789	0.823788	0.0172911	0.657507
GM12878	K562	chr3	svmRadial	177	230	5557	22819	0.798944	0.434889	0.804165	0.0308685	0.67833
GM12878	HeLa	chr3	rf	189	153	4690	30143	0.862317	0.552632	0.865358	0.0387374	0.779388
GM12878	K562	chr3	rf	183	224	3116	25260	0.883959	0.449631	0.890189	0.0554714	0.75268
GM12878	HeLa	chr3	gbm	233	109	6649	28184	0.807875	0.681287	0.809118	0.0338564	0.819647
GM12878	K562	chr3	gbm	215	192	4052	24324	0.852552	0.528256	0.857203	0.0503867	0.781769
GM12878	HeLa	chr2	adaboost	206	115	7093	36505	0.83588	0.641745	0.837309	0.028223	0.804642
GM12878	K562	chr2	adaboost	268	179	6720	38350	0.84843	0.599553	0.850899	0.0383515	0.816474
GM12878	HeLa	chr2	nnet	166	155	11615	31983	0.732007	0.517134	0.733589	0.0140905	0.662827
GM12878	K562	chr2	nnet	283	164	13258	31812	0.705121	0.63311	0.705835	0.0208995	0.696622
GM12878	HeLa	chr2	svmRadial	152	169	10599	32999	0.754821	0.47352	0.756893	0.0141382	0.683702
GM12878	K562	chr2	svmRadial	284	163	12328	32742	0.725575	0.635347	0.72647	0.0225182	0.734041
GM12878	HeLa	chr2	rf	178	143	5892	37706	0.862588	0.554517	0.864856	0.0293245	0.786724
GM12878	K562	chr2	rf	251	196	6528	38542	0.852275	0.561521	0.855159	0.0370261	0.806573
GM12878	HeLa	chr2	gbm	195	126	6591	37007	0.847059	0.607477	0.848823	0.0287356	0.813061
GM12878	K562	chr2	gbm	261	186	6028	39042	0.86348	0.583893	0.866252	0.041501	0.818716
GM12878	HeLa	chr1	adaboost	301	237	10368	69149	0.867529	0.55948	0.869613	0.0282126	0.810186
GM12878	K562	chr1	adaboost	428	313	9741	80718	0.889759	0.577598	0.892316	0.0420887	0.818257
GM12878	HeLa	chr1	nnet	86	452	6470	73047	0.913534	0.159851	0.918634	0.0131178	0.587212
GM12878	K562	chr1	nnet	155	586	9223	81236	0.892445	0.209177	0.898042	0.016528	0.624134
GM12878	HeLa	chr1	svmRadial	166	372	5256	74261	0.929698	0.30855	0.933901	0.030616	0.686938
GM12878	K562	chr1	svmRadial	213	528	4744	85715	0.942193	0.287449	0.947556	0.0429695	0.694177
GM12878	HeLa	chr1	rf	223	315	7073	72444	0.907713	0.414498	0.91105	0.0305647	0.797161
GM12878	K562	chr1	rf	403	338	8979	81480	0.89784	0.54386	0.90074	0.0429546	0.806978
GM12878	HeLa	chr1	gbm	279	259	7972	71545	0.897183	0.518587	0.899745	0.0338141	0.813295
GM12878	K562	chr1	gbm	375	366	7900	82559	0.909364	0.506073	0.912668	0.0453172	0.80783
HMEC	NHEK	chrX	adaboost	80	77	5146	12659	0.709219	0.509554	0.71098	0.0153081	0.617823
HMEC	HUVEC	chrX	adaboost	47	26	2922	7160	0.7097	0.643836	0.710177	0.0158302	0.637097
HMEC	NHEK	chrX	nnet	9	148	1027	16778	0.934584	0.0573248	0.94232	0.00868726	0.492385
HMEC	HUVEC	chrX	nnet	3	70	298	9784	0.963762	0.0410959	0.970442	0.00996678	0.509119
HMEC	NHEK	chrX	svmRadial	15	142	2233	15572	0.867776	0.0955414	0.874586	0.0066726	0.514533
HMEC	HUVEC	chrX	svmRadial	7	66	828	9254	0.911965	0.0958904	0.917873	0.00838323	0.553626
HMEC	NHEK	chrX	rf	82	75	5061	12744	0.714063	0.522293	0.715754	0.015944	0.718719
HMEC	HUVEC	chrX	rf	50	23	3139	6943	0.688626	0.684932	0.688653	0.0156789	0.758239
HMEC	NHEK	chrX	gbm	85	72	5303	12502	0.700757	0.541401	0.702162	0.0157758	0.687443
HMEC	HUVEC	chrX	gbm	48	25	3143	6939	0.688035	0.657534	0.688256	0.0150423	0.728332
HMEC	NHEK	chr22	adaboost	60	55	3231	17009	0.838565	0.521739	0.840366	0.0182315	0.592344
HMEC	HUVEC	chr22	adaboost	40	31	2505	11160	0.815376	0.56338	0.816685	0.0157171	0.573509
HMEC	NHEK	chr22	nnet	0	115	0	20240	0.99435	0	1	#DIV/0!	0.474583
HMEC	HUVEC	chr22	nnet	0	71	0	13665	0.994831	0	1	#DIV/0!	0.478502
HMEC	NHEK	chr22	svmRadial	59	56	7856	12384	0.611299	0.513043	0.611858	0.0074542	0.57007
HMEC	HUVEC	chr22	svmRadial	35	36	3687	9978	0.72896	0.492958	0.730187	0.00940355	0.678234
HMEC	NHEK	chr22	rf	65	50	2878	17362	0.856153	0.565217	0.857806	0.0220863	0.802474
HMEC	HUVEC	chr22	rf	42	29	2334	11331	0.82797	0.591549	0.829199	0.0176768	0.817295
HMEC	NHEK	chr22	gbm	60	55	2577	17663	0.870695	0.521739	0.872678	0.0227531	0.810571
HMEC	HUVEC	chr22	gbm	39	32	1912	11753	0.858474	0.549296	0.86008	0.0199897	0.818191
HMEC	NHEK	chr20	adaboost	143	109	8017	23354	0.743035	0.56746	0.744446	0.0175245	0.606237
HMEC	HUVEC	chr20	adaboost	98	57	5437	14179	0.722118	0.632258	0.722828	0.0177055	0.642626
HMEC	NHEK	chr20	nnet	59	193	8224	23147	0.733833	0.234127	0.737847	0.00712302	0.472897
HMEC	HUVEC	chr20	nnet	42	113	5743	13873	0.703809	0.270968	0.707229	0.00726016	0.483987
HMEC	NHEK	chr20	svmRadial	112	140	13787	17584	0.559593	0.444444	0.560518	0.00805813	0.507052
HMEC	HUVEC	chr20	svmRadial	59	96	8902	10714	0.544889	0.380645	0.546187	0.00658409	0.463765
HMEC	NHEK	chr20	rf	151	101	8003	23368	0.743731	0.599206	0.744892	0.0185185	0.724781
HMEC	HUVEC	chr20	rf	100	55	5386	14230	0.724799	0.645161	0.725428	0.0182282	0.768268
HMEC	NHEK	chr20	gbm	172	80	9744	21627	0.68934	0.68254	0.689395	0.0173457	0.740057
HMEC	HUVEC	chr20	gbm	107	48	6746	12870	0.656365	0.690323	0.656097	0.0156136	0.76273
HMEC	NHEK	chr19	adaboost	83	41	9504	26169	0.733358	0.669355	0.73358	0.00865756	0.788975
HMEC	HUVEC	chr19	adaboost	112	26	7342	21068	0.741908	0.811594	0.74157	0.0150255	0.846656
HMEC	NHEK	chr19	nnet	4	120	969	34704	0.969578	0.0322581	0.972837	0.004111	0.502534
HMEC	HUVEC	chr19	nnet	2	136	525	27885	0.976846	0.0144928	0.981521	0.00379507	0.498007
HMEC	NHEK	chr19	svmRadial	0	124	0	35673	0.996536	0	1	#DIV/0!	0.518556
HMEC	HUVEC	chr19	svmRadial	0	138	0	28410	0.995166	0	1	#DIV/0!	0.508197
HMEC	NHEK	chr19	rf	96	28	10047	25626	0.718552	0.774194	0.718358	0.00946466	0.805485
HMEC	HUVEC	chr19	rf	111	27	7880	20530	0.723028	0.804348	0.722633	0.0138906	0.850558
HMEC	NHEK	chr19	gbm	85	39	9742	25931	0.726765	0.685484	0.726908	0.00864964	0.796246
HMEC	HUVEC	chr19	gbm	109	29	7718	20692	0.728632	0.789855	0.728335	0.0139262	0.828361
HMEC	NHEK	chr18	adaboost	70	95	3443	10164	0.743102	0.424242	0.746968	0.019926	0.689077
HMEC	HUVEC	chr18	adaboost	48	66	2337	5742	0.706701	0.421053	0.710732	0.0201258	0.669713
HMEC	NHEK	chr18	nnet	72	93	5687	7920	0.580308	0.436364	0.582053	0.0125022	0.494314
HMEC	HUVEC	chr18	nnet	61	53	3607	4472	0.553277	0.535088	0.553534	0.0166303	0.531234
HMEC	NHEK	chr18	svmRadial	0	165	67	13540	0.983154	0	0.995076	0	0.519802
HMEC	HUVEC	chr18	svmRadial	2	112	273	7806	0.953009	0.0175439	0.966209	0.00727273	0.548939
HMEC	NHEK	chr18	rf	95	70	3752	9855	0.72248	0.575758	0.72426	0.0246946	0.728468
HMEC	HUVEC	chr18	rf	63	51	2498	5581	0.688881	0.552632	0.690803	0.0245998	0.71421
HMEC	NHEK	chr18	gbm	68	97	3479	10128	0.740343	0.412121	0.744323	0.0191711	0.695495
HMEC	HUVEC	chr18	gbm	53	61	2525	5554	0.684365	0.464912	0.687461	0.0205586	0.644224
HMEC	NHEK	chr17	adaboost	136	138	5171	36072	0.872125	0.49635	0.874621	0.0256265	0.557173
HMEC	HUVEC	chr17	adaboost	107	76	4598	23387	0.834067	0.584699	0.835698	0.0227418	0.593222
HMEC	NHEK	chr17	nnet	41	233	5528	35715	0.861238	0.149635	0.865965	0.00736218	0.509578
HMEC	HUVEC	chr17	nnet	38	145	5139	22846	0.812411	0.20765	0.816366	0.00734016	0.534137
HMEC	NHEK	chr17	svmRadial	19	255	2016	39227	0.9453	0.0693431	0.951119	0.00933661	0.53302
HMEC	HUVEC	chr17	svmRadial	10	173	1390	26595	0.944512	0.0546448	0.950331	0.00714286	0.556137
HMEC	NHEK	chr17	rf	165	109	6929	34314	0.830479	0.60219	0.831996	0.0232591	0.812482
HMEC	HUVEC	chr17	rf	109	74	5891	22094	0.788235	0.595628	0.789494	0.0181667	0.777843
HMEC	NHEK	chr17	gbm	138	136	5578	35665	0.86237	0.50365	0.864753	0.0241428	0.804993
HMEC	HUVEC	chr17	gbm	87	96	4691	23294	0.830055	0.47541	0.832374	0.0182085	0.749393
HMEC	NHEK	chr16	adaboost	72	81	4120	19846	0.825822	0.470588	0.82809	0.0171756	0.582695
HMEC	HUVEC	chr16	adaboost	63	62	3049	12924	0.806746	0.504	0.809115	0.0202442	0.587523
HMEC	NHEK	chr16	nnet	5	148	736	23230	0.963348	0.0326797	0.96929	0.00674764	0.510797
HMEC	HUVEC	chr16	nnet	0	125	217	15756	0.978755	0	0.986415	0	0.452284
HMEC	NHEK	chr16	svmRadial	45	108	7437	16529	0.687176	0.294118	0.689685	0.00601443	0.479041
HMEC	HUVEC	chr16	svmRadial	43	82	5684	10289	0.641819	0.344	0.64415	0.00750829	0.495434
HMEC	NHEK	chr16	rf	84	69	3927	20039	0.834321	0.54902	0.836143	0.0209424	0.80005
HMEC	HUVEC	chr16	rf	71	54	3038	12935	0.807926	0.568	0.809804	0.0228369	0.781807
HMEC	NHEK	chr16	gbm	70	83	3817	20149	0.838302	0.457516	0.840733	0.0180087	0.78027
HMEC	HUVEC	chr16	gbm	65	60	2878	13095	0.817493	0.52	0.819821	0.0220863	0.768501
HMEC	NHEK	chr15	adaboost	144	90	3884	18038	0.820635	0.615385	0.822826	0.0357498	0.810451
HMEC	HUVEC	chr15	adaboost	106	96	2695	11854	0.810792	0.524752	0.814764	0.0378436	0.747153
HMEC	NHEK	chr15	nnet	0	234	0	21922	0.989439	0	1	#DIV/0!	0.452163
HMEC	HUVEC	chr15	nnet	0	202	0	14549	0.986306	0	1	#DIV/0!	0.505825
HMEC	NHEK	chr15	svmRadial	75	159	3634	18288	0.828805	0.320513	0.83423	0.0202211	0.635309
HMEC	HUVEC	chr15	svmRadial	45	157	2339	12210	0.830791	0.222772	0.839233	0.0188758	0.565547
HMEC	NHEK	chr15	rf	150	84	3569	18353	0.835124	0.641026	0.837196	0.0403334	0.809388
HMEC	HUVEC	chr15	rf	110	92	2548	12001	0.821029	0.544554	0.824868	0.0413845	0.750291
HMEC	NHEK	chr15	gbm	157	77	3617	18305	0.833273	0.67094	0.835006	0.0416004	0.841596
HMEC	HUVEC	chr15	gbm	113	89	2580	11969	0.819063	0.559406	0.822668	0.0419606	0.758056
HMEC	NHEK	chr14	adaboost	103	139	5936	19565	0.764014	0.42562	0.767225	0.0170558	0.654311
HMEC	HUVEC	chr14	adaboost	75	85	3621	12936	0.77831	0.46875	0.781301	0.0202922	0.675622
HMEC	NHEK	chr14	nnet	99	143	10459	15042	0.58816	0.409091	0.589859	0.00937678	0.494032
HMEC	HUVEC	chr14	nnet	62	98	6243	10314	0.620686	0.3875	0.622939	0.00983347	0.495833
HMEC	NHEK	chr14	svmRadial	93	149	11802	13699	0.535757	0.384298	0.537195	0.00781841	0.462744
HMEC	HUVEC	chr14	svmRadial	72	88	6850	9707	0.584973	0.45	0.586278	0.0104016	0.562673
HMEC	NHEK	chr14	rf	113	129	5317	20184	0.788447	0.466942	0.791498	0.0208103	0.685883
HMEC	HUVEC	chr14	rf	88	72	3529	13028	0.784591	0.55	0.786858	0.0243296	0.720982
HMEC	NHEK	chr14	gbm	105	137	5047	20454	0.798625	0.433884	0.802086	0.0203804	0.704528
HMEC	HUVEC	chr14	gbm	76	84	3175	13382	0.805049	0.475	0.808238	0.0233774	0.728238
HMEC	NHEK	chr13	adaboost	65	97	1578	10390	0.861913	0.401235	0.868148	0.0395618	0.597855
HMEC	HUVEC	chr13	adaboost	52	64	1301	6779	0.833455	0.448276	0.838985	0.0384331	0.607937
HMEC	NHEK	chr13	nnet	6	156	486	11482	0.947073	0.037037	0.959392	0.0121951	0.534341
HMEC	HUVEC	chr13	nnet	7	109	403	7677	0.937531	0.0603448	0.950124	0.0170732	0.519148
HMEC	NHEK	chr13	svmRadial	0	162	0	11968	0.986645	0	1	#DIV/0!	0.517457
HMEC	HUVEC	chr13	svmRadial	0	116	0	8080	0.985847	0	1	#DIV/0!	0.575519
HMEC	NHEK	chr13	rf	81	81	1562	10406	0.864551	0.5	0.869485	0.0493001	0.763204
HMEC	HUVEC	chr13	rf	51	65	1342	6738	0.828331	0.439655	0.833911	0.0366116	0.733248
HMEC	NHEK	chr13	gbm	69	93	1757	10211	0.847486	0.425926	0.853192	0.0377875	0.735588
HMEC	HUVEC	chr13	gbm	56	60	1400	6680	0.821864	0.482759	0.826733	0.0384615	0.724728
HMEC	NHEK	chr12	adaboost	173	141	6153	28165	0.818261	0.550955	0.820706	0.0273475	0.752911
HMEC	HUVEC	chr12	adaboost	137	108	4452	19491	0.811477	0.559184	0.814058	0.029854	0.764597
HMEC	NHEK	chr12	nnet	64	250	5320	28998	0.839166	0.203822	0.844979	0.0118871	0.527505
HMEC	HUVEC	chr12	nnet	46	199	3901	20042	0.830494	0.187755	0.837071	0.0116544	0.539111
HMEC	NHEK	chr12	svmRadial	69	245	7032	27286	0.789876	0.219745	0.795093	0.00971694	0.512446
HMEC	HUVEC	chr12	svmRadial	63	182	4121	19822	0.822102	0.257143	0.827883	0.0150574	0.567516
HMEC	NHEK	chr12	rf	168	146	6353	27965	0.812341	0.535032	0.814878	0.0257629	0.730968
HMEC	HUVEC	chr12	rf	128	117	4926	19017	0.791508	0.522449	0.794261	0.0253265	0.727063
HMEC	NHEK	chr12	gbm	156	158	5895	28423	0.825219	0.496815	0.828224	0.0257809	0.750061
HMEC	HUVEC	chr12	gbm	122	123	4397	19546	0.81313	0.497959	0.816356	0.0269971	0.74777
HMEC	NHEK	chr11	adaboost	198	177	7462	33758	0.816348	0.528	0.818971	0.0258486	0.608078
HMEC	HUVEC	chr11	adaboost	176	134	6746	21942	0.762742	0.567742	0.764849	0.0254262	0.59879
HMEC	NHEK	chr11	nnet	21	354	1766	39454	0.949032	0.056	0.957157	0.0117515	0.545578
HMEC	HUVEC	chr11	nnet	19	291	1668	27020	0.932444	0.0612903	0.941857	0.0112626	0.509586
HMEC	NHEK	chr11	svmRadial	92	283	8144	33076	0.797404	0.245333	0.802426	0.0111705	0.539915
HMEC	HUVEC	chr11	svmRadial	61	249	5758	22930	0.792848	0.196774	0.799289	0.0104829	0.504656
HMEC	NHEK	chr11	rf	207	168	7680	33540	0.811323	0.552	0.813683	0.0262457	0.759233
HMEC	HUVEC	chr11	rf	174	136	6798	21890	0.76088	0.56129	0.763037	0.024957	0.746688
HMEC	NHEK	chr11	gbm	216	159	8649	32571	0.788244	0.576	0.790175	0.0243655	0.774698
HMEC	HUVEC	chr11	gbm	188	122	7457	21231	0.738637	0.606452	0.740066	0.0245912	0.748423
HMEC	NHEK	chr10	adaboost	167	135	5389	28730	0.839517	0.55298	0.842053	0.0300576	0.792711
HMEC	HUVEC	chr10	adaboost	111	61	4555	16300	0.780473	0.645349	0.781587	0.0237891	0.79122
HMEC	NHEK	chr10	nnet	29	273	2818	31301	0.9102	0.0960265	0.917407	0.0101862	0.506717
HMEC	HUVEC	chr10	nnet	10	162	1543	19312	0.918914	0.0581395	0.926013	0.00643915	0.492076
HMEC	NHEK	chr10	svmRadial	32	270	3133	30986	0.901136	0.10596	0.908174	0.0101106	0.519789
HMEC	HUVEC	chr10	svmRadial	13	159	1210	19645	0.934893	0.0755814	0.94198	0.0106296	0.546111
HMEC	NHEK	chr10	rf	178	124	5246	28873	0.843991	0.589404	0.846244	0.0328171	0.797711
HMEC	HUVEC	chr10	rf	121	51	4225	16630	0.796642	0.703488	0.797411	0.0278417	0.833907
HMEC	NHEK	chr10	gbm	182	120	7201	26918	0.78731	0.602649	0.788945	0.0246512	0.775511
HMEC	HUVEC	chr10	gbm	108	64	5290	15565	0.745375	0.627907	0.746344	0.0200074	0.784104
HMEC	NHEK	chr9	adaboost	122	167	3417	21269	0.856496	0.422145	0.861581	0.034473	0.541644
HMEC	HUVEC	chr9	adaboost	99	140	3101	13795	0.810855	0.414226	0.816465	0.0309375	0.534304
HMEC	NHEK	chr9	nnet	52	237	3707	20979	0.842082	0.179931	0.849834	0.0138335	0.512634
HMEC	HUVEC	chr9	nnet	43	196	2617	14279	0.835833	0.179916	0.845111	0.0161654	0.522318
HMEC	NHEK	chr9	svmRadial	130	159	8052	16634	0.671231	0.449827	0.673823	0.0158885	0.59482
HMEC	HUVEC	chr9	svmRadial	108	131	5566	11330	0.667523	0.451883	0.670573	0.0190342	0.574911
HMEC	NHEK	chr9	rf	143	146	4414	20272	0.817417	0.49481	0.821194	0.0313803	0.723713
HMEC	HUVEC	chr9	rf	112	127	3685	13211	0.777531	0.468619	0.781901	0.029497	0.694828
HMEC	NHEK	chr9	gbm	110	179	3878	20808	0.837558	0.380623	0.842907	0.0275827	0.700875
HMEC	HUVEC	chr9	gbm	97	142	3592	13304	0.782083	0.405858	0.787405	0.0262944	0.66134
HMEC	NHEK	chr8	adaboost	224	129	6602	20211	0.752227	0.634561	0.753776	0.0328157	0.773207
HMEC	HUVEC	chr8	adaboost	193	77	4676	12888	0.733487	0.714815	0.733774	0.0396385	0.794396
HMEC	NHEK	chr8	nnet	0	353	0	26813	0.987006	0	1	#DIV/0!	0.457782
HMEC	HUVEC	chr8	nnet	0	270	0	17564	0.98486	0	1	#DIV/0!	0.446004
HMEC	NHEK	chr8	svmRadial	112	241	8122	18691	0.692152	0.31728	0.697087	0.0136021	0.509858
HMEC	HUVEC	chr8	svmRadial	100	170	4609	12955	0.732029	0.37037	0.737588	0.0212359	0.584124
HMEC	NHEK	chr8	rf	232	121	5840	20973	0.780571	0.657224	0.782195	0.0382082	0.794264
HMEC	HUVEC	chr8	rf	186	84	4325	13239	0.752776	0.688889	0.753758	0.0412325	0.799462
HMEC	NHEK	chr8	gbm	227	126	6345	20468	0.761798	0.643059	0.763361	0.0345405	0.776166
HMEC	HUVEC	chr8	gbm	185	85	4543	13021	0.740496	0.685185	0.741346	0.0391286	0.785511
HMEC	NHEK	chr7	adaboost	157	208	5948	20369	0.769283	0.430137	0.773986	0.0257166	0.670755
HMEC	HUVEC	chr7	adaboost	121	142	4476	13871	0.751854	0.460076	0.756036	0.0263215	0.68049
HMEC	NHEK	chr7	nnet	30	335	3202	23115	0.867439	0.0821918	0.87833	0.00928218	0.454551
HMEC	HUVEC	chr7	nnet	49	214	2567	15780	0.850564	0.186312	0.860086	0.0187309	0.519507
HMEC	NHEK	chr7	svmRadial	5	360	184	26133	0.979612	0.0136986	0.993008	0.026455	0.453731
HMEC	HUVEC	chr7	svmRadial	7	256	263	18084	0.972112	0.026616	0.985665	0.0259259	0.516229
HMEC	NHEK	chr7	rf	162	203	6558	19759	0.746608	0.443836	0.750807	0.0241071	0.656901
HMEC	HUVEC	chr7	rf	128	135	4751	13596	0.737453	0.486692	0.741048	0.0262349	0.671428
HMEC	NHEK	chr7	gbm	168	197	7933	18384	0.6953	0.460274	0.69856	0.0207382	0.632342
HMEC	HUVEC	chr7	gbm	130	133	5719	12628	0.685545	0.494297	0.688287	0.022226	0.646768
HMEC	NHEK	chr6	adaboost	236	215	7403	33390	0.815294	0.523282	0.818523	0.0308941	0.76277
HMEC	HUVEC	chr6	adaboost	183	134	5825	21036	0.780742	0.577287	0.783143	0.0304594	0.774066
HMEC	NHEK	chr6	nnet	71	380	7636	33157	0.805644	0.157428	0.812811	0.0092124	0.500697
HMEC	HUVEC	chr6	nnet	60	257	3913	22948	0.846567	0.189274	0.854324	0.0151019	0.515654
HMEC	NHEK	chr6	svmRadial	81	370	9156	31637	0.769033	0.179601	0.77555	0.00876908	0.47266
HMEC	HUVEC	chr6	svmRadial	91	226	5608	21253	0.785341	0.287066	0.791221	0.0159677	0.562909
HMEC	NHEK	chr6	rf	261	190	8075	32718	0.799607	0.578714	0.802049	0.03131	0.777718
HMEC	HUVEC	chr6	rf	212	105	6153	20708	0.76974	0.66877	0.770932	0.0333071	0.788724
HMEC	NHEK	chr6	gbm	253	198	7894	32899	0.803802	0.560976	0.806486	0.0310544	0.789011
HMEC	HUVEC	chr6	gbm	206	111	6157	20704	0.769372	0.649842	0.770783	0.0323747	0.796326
HMEC	NHEK	chr5	adaboost	216	164	8330	27686	0.766623	0.568421	0.768714	0.025275	0.741161
HMEC	HUVEC	chr5	adaboost	181	116	6389	16768	0.722649	0.609428	0.724101	0.0275495	0.744101
HMEC	NHEK	chr5	nnet	341	39	27906	8110	0.232196	0.897368	0.225178	0.0120721	0.556779
HMEC	HUVEC	chr5	nnet	254	43	17236	5921	0.263281	0.855219	0.255689	0.0145226	0.552163
HMEC	NHEK	chr5	svmRadial	181	199	16711	19305	0.535389	0.476316	0.536012	0.0107151	0.498199
HMEC	HUVEC	chr5	svmRadial	161	136	11287	11870	0.512962	0.542088	0.512588	0.0140636	0.55275
HMEC	NHEK	chr5	rf	226	154	8697	27319	0.756814	0.594737	0.758524	0.0253278	0.755496
HMEC	HUVEC	chr5	rf	184	113	6542	16615	0.716253	0.619529	0.717494	0.0273565	0.748709
HMEC	NHEK	chr5	gbm	193	187	7195	28821	0.797176	0.507895	0.800228	0.0261234	0.754647
HMEC	HUVEC	chr5	gbm	165	132	5414	17743	0.763537	0.555556	0.766205	0.0295752	0.747443
HMEC	NHEK	chr4	adaboost	214	148	6607	19625	0.745995	0.59116	0.748132	0.0313737	0.596919
HMEC	HUVEC	chr4	adaboost	147	64	5016	13439	0.727847	0.696682	0.728204	0.0284718	0.619468
HMEC	NHEK	chr4	nnet	0	362	0	26232	0.986388	0	1	#DIV/0!	0.498421
HMEC	HUVEC	chr4	nnet	0	211	0	18455	0.988696	0	1	#DIV/0!	0.501965
HMEC	NHEK	chr4	svmRadial	37	325	2234	23998	0.903775	0.10221	0.914837	0.0162924	0.516371
HMEC	HUVEC	chr4	svmRadial	11	200	1450	17005	0.911604	0.0521327	0.921431	0.00752909	0.555263
HMEC	NHEK	chr4	rf	248	114	8499	17733	0.67613	0.685083	0.676006	0.0283526	0.759452
HMEC	HUVEC	chr4	rf	162	49	6018	12437	0.674971	0.767773	0.67391	0.0262136	0.794538
HMEC	NHEK	chr4	gbm	240	122	7779	18453	0.702903	0.662983	0.703454	0.0299289	0.747634
HMEC	HUVEC	chr4	gbm	154	57	5744	12711	0.689221	0.729858	0.688756	0.0261105	0.773719
HMEC	NHEK	chr3	adaboost	291	265	8428	29917	0.776535	0.523381	0.780206	0.0333754	0.598957
HMEC	HUVEC	chr3	adaboost	213	133	5778	18355	0.758528	0.615607	0.760577	0.0355533	0.635429
HMEC	NHEK	chr3	nnet	39	517	3953	34392	0.885093	0.0701439	0.89691	0.00976954	0.507269
HMEC	HUVEC	chr3	nnet	64	282	3462	20671	0.847053	0.184971	0.856545	0.0181509	0.536898
HMEC	NHEK	chr3	svmRadial	147	409	10116	28229	0.729441	0.264388	0.736185	0.0143233	0.478574
HMEC	HUVEC	chr3	svmRadial	115	231	6591	17542	0.721312	0.33237	0.726888	0.0171488	0.546322
HMEC	NHEK	chr3	rf	304	252	9651	28694	0.745431	0.546763	0.748311	0.0305374	0.709265
HMEC	HUVEC	chr3	rf	232	114	6652	17481	0.7236	0.67052	0.724361	0.0337013	0.744073
HMEC	NHEK	chr3	gbm	247	309	6407	31938	0.827357	0.444245	0.832912	0.0371205	0.721869
HMEC	HUVEC	chr3	gbm	191	155	4646	19487	0.803873	0.552023	0.807484	0.0394873	0.759139
HMEC	NHEK	chr2	adaboost	266	251	9298	47202	0.832524	0.514507	0.835434	0.0278126	0.783571
HMEC	HUVEC	chr2	adaboost	210	156	6918	28619	0.802969	0.57377	0.80533	0.0294613	0.777485
HMEC	NHEK	chr2	nnet	0	517	0	56500	0.990933	0	1	#DIV/0!	0.51364
HMEC	HUVEC	chr2	nnet	0	366	0	35537	0.989806	0	1	#DIV/0!	0.507572
HMEC	NHEK	chr2	svmRadial	151	366	18598	37902	0.667397	0.29207	0.670832	0.00805376	0.455799
HMEC	HUVEC	chr2	svmRadial	98	268	9176	26361	0.736958	0.26776	0.74179	0.0105672	0.537587
HMEC	NHEK	chr2	rf	294	223	8308	48192	0.850378	0.568665	0.852956	0.0341781	0.806734
HMEC	HUVEC	chr2	rf	222	144	6192	29345	0.823524	0.606557	0.825759	0.0346118	0.792135
HMEC	NHEK	chr2	gbm	244	273	8285	48215	0.849904	0.471954	0.853363	0.0286083	0.798483
HMEC	HUVEC	chr2	gbm	206	160	6561	28976	0.812801	0.562842	0.815376	0.0304419	0.78553
HMEC	NHEK	chr1	adaboost	424	240	17195	60744	0.778189	0.638554	0.779379	0.0240649	0.607488
HMEC	HUVEC	chr1	adaboost	344	215	11526	38401	0.76744	0.615385	0.769143	0.0289806	0.59956
HMEC	NHEK	chr1	nnet	230	434	31223	46716	0.597255	0.346386	0.599392	0.0073125	0.463926
HMEC	HUVEC	chr1	nnet	282	277	22737	27190	0.544151	0.504472	0.544595	0.0122507	0.538533
HMEC	NHEK	chr1	svmRadial	106	558	16312	61627	0.785377	0.159639	0.790708	0.00645633	0.468192
HMEC	HUVEC	chr1	svmRadial	151	408	8652	41275	0.820544	0.270125	0.826707	0.0171532	0.554956
HMEC	NHEK	chr1	rf	426	238	17513	60426	0.774169	0.641566	0.775299	0.0237471	0.779357
HMEC	HUVEC	chr1	rf	354	205	11482	38445	0.76851	0.633274	0.770024	0.0299088	0.776861
HMEC	NHEK	chr1	gbm	392	272	15454	62485	0.799931	0.590361	0.801717	0.0247381	0.78338
HMEC	HUVEC	chr1	gbm	331	228	10235	39692	0.792754	0.592129	0.795001	0.0313269	0.775829
NHEK	HMEC	chrX	adaboost	30	11	2317	4579	0.664408	0.731707	0.664008	0.0127823	0.587309
NHEK	HUVEC	chrX	adaboost	61	12	3042	7040	0.699261	0.835616	0.698274	0.0196584	0.605482
NHEK	HMEC	chrX	nnet	11	30	2414	4482	0.647686	0.268293	0.649942	0.00453608	0.467797
NHEK	HUVEC	chrX	nnet	34	39	4630	5452	0.540226	0.465753	0.540766	0.00728988	0.505769
NHEK	HMEC	chrX	svmRadial	15	26	2617	4279	0.619	0.365854	0.620505	0.00569909	0.496056
NHEK	HUVEC	chrX	svmRadial	33	40	4573	5509	0.545741	0.452055	0.546419	0.00716457	0.551538
NHEK	HMEC	chrX	rf	32	9	2523	4373	0.635001	0.780488	0.634136	0.0125245	0.765074
NHEK	HUVEC	chrX	rf	63	10	3409	6673	0.663319	0.863014	0.661873	0.0181452	0.820873
NHEK	HMEC	chrX	gbm	30	11	2540	4356	0.632262	0.731707	0.631671	0.0116732	0.707777
NHEK	HUVEC	chrX	gbm	63	10	3376	6706	0.666568	0.863014	0.665146	0.0183193	0.810201
NHEK	HMEC	chr22	adaboost	38	10	1943	4114	0.680098	0.791667	0.679214	0.0191822	0.80008
NHEK	HUVEC	chr22	adaboost	51	20	3112	10553	0.771986	0.71831	0.772265	0.0161239	0.811126
NHEK	HMEC	chr22	nnet	22	26	2325	3732	0.614906	0.458333	0.616147	0.00937367	0.537378
NHEK	HUVEC	chr22	nnet	40	31	6203	7462	0.546156	0.56338	0.546067	0.00640718	0.56183
NHEK	HMEC	chr22	svmRadial	19	29	2060	3997	0.657821	0.395833	0.659898	0.00913901	0.578776
NHEK	HUVEC	chr22	svmRadial	35	36	3474	10191	0.744467	0.492958	0.745774	0.00997435	0.682524
NHEK	HMEC	chr22	rf	31	17	1789	4268	0.704177	0.645833	0.704639	0.017033	0.743073
NHEK	HUVEC	chr22	rf	54	17	3596	10069	0.736969	0.760563	0.736846	0.0147945	0.80908
NHEK	HMEC	chr22	gbm	38	10	2166	3891	0.643571	0.791667	0.642397	0.0172414	0.806135
NHEK	HUVEC	chr22	gbm	51	20	3546	10119	0.74039	0.71831	0.740505	0.0141785	0.814871
NHEK	HMEC	chr21	adaboost	11	4	688	964	0.584883	0.733333	0.583535	0.0157368	0.444532
NHEK	HUVEC	chr21	adaboost	27	22	1208	4546	0.788041	0.55102	0.790059	0.0218623	0.592097
NHEK	HMEC	chr21	nnet	4	11	498	1154	0.694661	0.266667	0.698547	0.00796813	0.41699
NHEK	HUVEC	chr21	nnet	26	23	2363	3391	0.588833	0.530612	0.589329	0.0108832	0.546135
NHEK	HMEC	chr21	svmRadial	2	13	372	1280	0.769046	0.133333	0.774818	0.00534759	0.449556
NHEK	HUVEC	chr21	svmRadial	25	24	2296	3458	0.600207	0.510204	0.600973	0.0107712	0.603867
NHEK	HMEC	chr21	rf	11	4	943	709	0.431914	0.733333	0.429177	0.0115304	0.661885
NHEK	HUVEC	chr21	rf	31	18	1378	4376	0.759435	0.632653	0.760514	0.0220014	0.755499
NHEK	HMEC	chr21	gbm	8	7	783	869	0.526095	0.533333	0.526029	0.0101138	0.571711
NHEK	HUVEC	chr21	gbm	23	26	1192	4562	0.790109	0.469388	0.79284	0.01893	0.721239
NHEK	HMEC	chr20	adaboost	62	14	3040	7258	0.70561	0.815789	0.704797	0.0199871	0.635258
NHEK	HUVEC	chr20	adaboost	126	29	5380	14236	0.726417	0.812903	0.725734	0.0228841	0.654859
NHEK	HMEC	chr20	nnet	41	35	3556	6742	0.653846	0.539474	0.65469	0.0113984	0.657645
NHEK	HUVEC	chr20	nnet	83	72	7088	12528	0.637853	0.535484	0.638662	0.0115744	0.61157
NHEK	HMEC	chr20	svmRadial	36	40	4359	5939	0.575959	0.473684	0.576714	0.00819113	0.568367
NHEK	HUVEC	chr20	svmRadial	70	85	6903	12713	0.646553	0.451613	0.648093	0.0100387	0.583828
NHEK	HMEC	chr20	rf	60	16	3282	7016	0.68209	0.789474	0.681297	0.0179533	0.789072
NHEK	HUVEC	chr20	rf	124	31	5899	13717	0.700066	0.8	0.699276	0.0205877	0.817934
NHEK	HMEC	chr20	gbm	55	21	3371	6927	0.673029	0.723684	0.672655	0.0160537	0.772768
NHEK	HUVEC	chr20	gbm	113	42	5947	13669	0.697082	0.729032	0.696829	0.0186469	0.793008
NHEK	HMEC	chr19	adaboost	50	44	2759	9160	0.766669	0.531915	0.768521	0.0177999	0.747291
NHEK	HUVEC	chr19	adaboost	100	38	5971	22439	0.789512	0.724638	0.789828	0.0164718	0.843588
NHEK	HMEC	chr19	nnet	3	91	756	11163	0.929493	0.0319149	0.936572	0.00395257	0.471118
NHEK	HUVEC	chr19	nnet	24	114	2991	25419	0.891236	0.173913	0.89472	0.0079602	0.536457
NHEK	HMEC	chr19	svmRadial	0	94	153	11766	0.979439	0	0.987163	0	0.494573
NHEK	HUVEC	chr19	svmRadial	26	112	3130	25280	0.886437	0.188406	0.889828	0.00823828	0.564436
NHEK	HMEC	chr19	rf	53	41	3227	8692	0.727961	0.56383	0.729256	0.0161585	0.760641
NHEK	HUVEC	chr19	rf	108	30	6545	21865	0.769686	0.782609	0.769623	0.0162333	0.842189
NHEK	HMEC	chr19	gbm	59	35	3099	8820	0.739116	0.62766	0.739995	0.0186827	0.768326
NHEK	HUVEC	chr19	gbm	101	37	6234	22176	0.780335	0.731884	0.78057	0.0159432	0.834879
NHEK	HMEC	chr18	adaboost	39	16	1559	2680	0.633209	0.709091	0.632225	0.0244055	0.719741
NHEK	HUVEC	chr18	adaboost	86	28	2337	5742	0.711339	0.754386	0.710732	0.0354932	0.792296
NHEK	HMEC	chr18	nnet	15	40	1066	3173	0.742431	0.272727	0.748526	0.013876	0.547603
NHEK	HUVEC	chr18	nnet	27	87	1053	7026	0.860857	0.236842	0.869662	0.025	0.582928
NHEK	HMEC	chr18	svmRadial	27	28	1669	2570	0.604797	0.490909	0.606275	0.0159198	0.57927
NHEK	HUVEC	chr18	svmRadial	38	76	2234	5845	0.718052	0.333333	0.723481	0.0167254	0.562345
NHEK	HMEC	chr18	rf	42	13	1794	2445	0.57918	0.763636	0.576787	0.0228758	0.731472
NHEK	HUVEC	chr18	rf	85	29	2433	5646	0.6995	0.745614	0.698849	0.0337569	0.799439
NHEK	HMEC	chr18	gbm	40	15	1337	2902	0.685142	0.727273	0.684595	0.0290487	0.765974
NHEK	HUVEC	chr18	gbm	86	28	2250	5829	0.721958	0.754386	0.7215	0.0368151	0.802453
NHEK	HMEC	chr17	adaboost	78	44	4426	8680	0.66208	0.639344	0.662292	0.0173179	0.585663
NHEK	HUVEC	chr17	adaboost	114	69	5904	22081	0.787951	0.622951	0.78903	0.0189432	0.653035
NHEK	HMEC	chr17	nnet	77	45	7439	5667	0.43423	0.631148	0.432397	0.0102448	0.525782
NHEK	HUVEC	chr17	nnet	130	53	19719	8266	0.298069	0.710383	0.295373	0.00654945	0.505385
NHEK	HMEC	chr17	svmRadial	52	70	5332	7774	0.591624	0.42623	0.593163	0.00965825	0.515365
NHEK	HUVEC	chr17	svmRadial	82	101	11349	16636	0.59351	0.448087	0.594461	0.00717348	0.540275
NHEK	HMEC	chr17	rf	84	38	4916	8190	0.625491	0.688525	0.624905	0.0168	0.724609
NHEK	HUVEC	chr17	rf	129	54	6795	21190	0.756852	0.704918	0.757191	0.0186308	0.806536
NHEK	HMEC	chr17	gbm	85	37	5207	7899	0.603568	0.696721	0.602701	0.016062	0.716401
NHEK	HUVEC	chr17	gbm	132	51	7281	20704	0.739705	0.721311	0.739825	0.0178066	0.800094
NHEK	HMEC	chr16	adaboost	29	56	724	6730	0.896538	0.341176	0.902871	0.0385126	0.557958
NHEK	HUVEC	chr16	adaboost	80	45	2750	13223	0.826376	0.64	0.827834	0.0282686	0.610179
NHEK	HMEC	chr16	nnet	49	36	3547	3907	0.524738	0.576471	0.524148	0.0136263	0.552087
NHEK	HUVEC	chr16	nnet	17	108	3005	12968	0.806622	0.136	0.81187	0.00562541	0.486193
NHEK	HMEC	chr16	svmRadial	43	42	3315	4139	0.554715	0.505882	0.555272	0.0128052	0.541824
NHEK	HUVEC	chr16	svmRadial	47	78	5489	10484	0.654181	0.376	0.656358	0.00848988	0.540716
NHEK	HMEC	chr16	rf	44	41	1339	6115	0.816952	0.517647	0.820365	0.0318149	0.769869
NHEK	HUVEC	chr16	rf	95	30	3570	12403	0.77637	0.76	0.776498	0.0259209	0.847256
NHEK	HMEC	chr16	gbm	55	30	1684	5770	0.772649	0.647059	0.774081	0.0316274	0.801312
NHEK	HUVEC	chr16	gbm	96	29	3663	12310	0.770655	0.768	0.770676	0.0255387	0.843758
NHEK	HMEC	chr15	adaboost	86	35	1991	4548	0.695796	0.710744	0.695519	0.0414059	0.56814
NHEK	HUVEC	chr15	adaboost	115	87	2303	12246	0.837977	0.569307	0.841707	0.04756	0.57908
NHEK	HMEC	chr15	nnet	23	98	684	5855	0.882583	0.190083	0.895397	0.0325318	0.572711
NHEK	HUVEC	chr15	nnet	20	182	1250	13299	0.902922	0.0990099	0.914083	0.015748	0.537119
NHEK	HMEC	chr15	svmRadial	46	75	1778	4761	0.721772	0.380165	0.728093	0.0252193	0.595178
NHEK	HUVEC	chr15	svmRadial	76	126	4109	10440	0.712901	0.376238	0.717575	0.0181601	0.550427
NHEK	HMEC	chr15	rf	85	36	2198	4341	0.664565	0.702479	0.663863	0.0372317	0.753042
NHEK	HUVEC	chr15	rf	129	73	2927	11622	0.796624	0.638614	0.798818	0.042212	0.79832
NHEK	HMEC	chr15	gbm	93	28	2309	4230	0.649099	0.768595	0.646888	0.0387177	0.777617
NHEK	HUVEC	chr15	gbm	131	71	3021	11528	0.790387	0.648515	0.792357	0.0415609	0.805334
NHEK	HMEC	chr14	adaboost	52	30	2583	5826	0.692262	0.634146	0.692829	0.0197343	0.732287
NHEK	HUVEC	chr14	adaboost	110	50	3517	13040	0.786624	0.6875	0.787582	0.0303281	0.830018
NHEK	HMEC	chr14	nnet	0	82	0	8409	0.990343	0	1	#DIV/0!	0.507855
NHEK	HUVEC	chr14	nnet	0	160	0	16557	0.990429	0	1	#DIV/0!	0.508601
NHEK	HMEC	chr14	svmRadial	56	26	3607	4802	0.572135	0.682927	0.571055	0.015288	0.680319
NHEK	HUVEC	chr14	svmRadial	80	80	5019	11538	0.694981	0.5	0.696865	0.0156894	0.679466
NHEK	HMEC	chr14	rf	50	32	2591	5818	0.691085	0.609756	0.691878	0.0189322	0.734231
NHEK	HUVEC	chr14	rf	107	53	3701	12856	0.775438	0.66875	0.776469	0.0280987	0.816905
NHEK	HMEC	chr14	gbm	56	26	2829	5580	0.663762	0.682927	0.663575	0.0194107	0.757542
NHEK	HUVEC	chr14	gbm	109	51	3653	12904	0.778429	0.68125	0.779368	0.028974	0.818793
NHEK	HMEC	chr13	adaboost	40	9	1386	2083	0.603468	0.816327	0.600461	0.0280505	0.589395
NHEK	HUVEC	chr13	adaboost	94	22	2065	6015	0.745364	0.810345	0.744431	0.0435387	0.699922
NHEK	HMEC	chr13	nnet	0	49	7	3462	0.984082	0	0.997982	0	0.432637
NHEK	HUVEC	chr13	nnet	0	116	11	8069	0.984505	0	0.998639	0	0.481807
NHEK	HMEC	chr13	svmRadial	7	42	447	3022	0.861001	0.142857	0.871144	0.0154185	0.613051
NHEK	HUVEC	chr13	svmRadial	26	90	1672	6408	0.785017	0.224138	0.793069	0.0153121	0.566444
NHEK	HMEC	chr13	rf	40	9	1363	2106	0.610006	0.816327	0.607091	0.0285103	0.783073
NHEK	HUVEC	chr13	rf	94	22	1867	6213	0.769522	0.810345	0.768936	0.0479347	0.849441
NHEK	HMEC	chr13	gbm	43	6	1474	1995	0.579306	0.877551	0.575094	0.0283454	0.816938
NHEK	HUVEC	chr13	gbm	94	22	2265	5815	0.720961	0.810345	0.719678	0.0398474	0.841661
NHEK	HMEC	chr12	adaboost	104	54	4431	8417	0.655159	0.658228	0.655121	0.0229327	0.703101
NHEK	HUVEC	chr12	adaboost	174	71	5243	18700	0.780304	0.710204	0.781022	0.0321211	0.817486
NHEK	HMEC	chr12	nnet	78	80	5769	7079	0.550284	0.493671	0.550981	0.0133402	0.536527
NHEK	HUVEC	chr12	nnet	138	107	11499	12444	0.520175	0.563265	0.519734	0.0118587	0.552774
NHEK	HMEC	chr12	svmRadial	59	99	3789	9059	0.701061	0.373418	0.70509	0.0153326	0.564153
NHEK	HUVEC	chr12	svmRadial	118	127	6962	16981	0.706921	0.481633	0.709226	0.0166667	0.6338
NHEK	HMEC	chr12	rf	97	61	4397	8451	0.657235	0.613924	0.657768	0.0215843	0.706896
NHEK	HUVEC	chr12	rf	176	69	5176	18767	0.783157	0.718367	0.78382	0.0328849	0.824276
NHEK	HMEC	chr12	gbm	101	57	4796	8052	0.626865	0.639241	0.626712	0.0206249	0.704311
NHEK	HUVEC	chr12	gbm	187	58	6339	17604	0.73553	0.763265	0.735246	0.0286546	0.818788
NHEK	HMEC	chr11	adaboost	146	64	4968	9269	0.651692	0.695238	0.65105	0.0285491	0.727119
NHEK	HUVEC	chr11	adaboost	212	98	6844	21844	0.760604	0.683871	0.761433	0.0300454	0.800116
NHEK	HMEC	chr11	nnet	142	68	9210	5027	0.357791	0.67619	0.353094	0.0151839	0.514672
NHEK	HUVEC	chr11	nnet	191	119	15264	13424	0.469515	0.616129	0.467931	0.0123585	0.544337
NHEK	HMEC	chr11	svmRadial	78	132	5119	9118	0.636534	0.371429	0.640444	0.0150087	0.536631
NHEK	HUVEC	chr11	svmRadial	142	168	10227	18461	0.641527	0.458065	0.643509	0.0136947	0.568554
NHEK	HMEC	chr11	rf	141	69	4656	9581	0.672942	0.671429	0.672965	0.0293934	0.712162
NHEK	HUVEC	chr11	rf	205	105	6592	22096	0.769053	0.66129	0.770218	0.0301604	0.794571
NHEK	HMEC	chr11	gbm	152	58	5594	8643	0.608777	0.72381	0.60708	0.0264532	0.734052
NHEK	HUVEC	chr11	gbm	212	98	7461	21227	0.739327	0.683871	0.739926	0.0276293	0.788884
NHEK	HMEC	chr10	adaboost	100	17	4325	5877	0.579223	0.854701	0.576064	0.0225989	0.657996
NHEK	HUVEC	chr10	adaboost	144	28	6420	14435	0.693347	0.837209	0.69216	0.0219378	0.668709
NHEK	HMEC	chr10	nnet	107	10	5513	4689	0.464774	0.91453	0.459616	0.0190391	0.700636
NHEK	HUVEC	chr10	nnet	122	50	11008	9847	0.474105	0.709302	0.472165	0.0109614	0.595712
NHEK	HMEC	chr10	svmRadial	44	73	3781	6421	0.626514	0.376068	0.629386	0.0115033	0.538772
NHEK	HUVEC	chr10	svmRadial	70	102	7391	13464	0.643649	0.406977	0.645601	0.00938212	0.554191
NHEK	HMEC	chr10	rf	99	18	4285	5917	0.583002	0.846154	0.579984	0.0225821	0.738921
NHEK	HUVEC	chr10	rf	138	34	6613	14242	0.683883	0.802326	0.682906	0.0204414	0.829802
NHEK	HMEC	chr10	gbm	99	18	4643	5559	0.548309	0.846154	0.544893	0.0208773	0.7525
NHEK	HUVEC	chr10	gbm	146	26	7224	13631	0.655205	0.848837	0.653608	0.01981	0.819059
NHEK	HMEC	chr9	adaboost	99	26	3609	4093	0.535582	0.792	0.53142	0.026699	0.56033
NHEK	HUVEC	chr9	adaboost	162	77	4566	12330	0.729034	0.677824	0.729759	0.034264	0.559437
NHEK	HMEC	chr9	nnet	18	107	505	7197	0.921809	0.144	0.934433	0.0344168	0.545192
NHEK	HUVEC	chr9	nnet	42	197	1539	15357	0.898687	0.175732	0.908913	0.0265655	0.529181
NHEK	HMEC	chr9	svmRadial	70	55	3142	4560	0.591542	0.56	0.592054	0.0217933	0.628964
NHEK	HUVEC	chr9	svmRadial	88	151	4539	12357	0.726291	0.368201	0.731357	0.0190188	0.598016
NHEK	HMEC	chr9	rf	102	23	4001	3701	0.485882	0.816	0.480525	0.0248599	0.718141
NHEK	HUVEC	chr9	rf	175	64	5081	11815	0.699737	0.732218	0.699278	0.0332953	0.784746
NHEK	HMEC	chr9	gbm	98	27	4029	3673	0.481794	0.784	0.476889	0.0237461	0.699533
NHEK	HUVEC	chr9	gbm	166	73	4962	11934	0.706157	0.694561	0.706321	0.0323713	0.77264
NHEK	HMEC	chr8	adaboost	100	34	3334	6006	0.644501	0.746269	0.643041	0.0291206	0.615736
NHEK	HUVEC	chr8	adaboost	202	68	4764	12800	0.729057	0.748148	0.728763	0.0406766	0.632003
NHEK	HMEC	chr8	nnet	15	119	436	8904	0.941419	0.11194	0.953319	0.0332594	0.57524
NHEK	HUVEC	chr8	nnet	28	242	919	16645	0.9349	0.103704	0.947677	0.0295671	0.520809
NHEK	HMEC	chr8	svmRadial	48	86	3388	5952	0.633312	0.358209	0.637259	0.0139697	0.523479
NHEK	HUVEC	chr8	svmRadial	122	148	7267	10297	0.584221	0.451852	0.586256	0.016511	0.534857
NHEK	HMEC	chr8	rf	104	30	3551	5789	0.622018	0.776119	0.619807	0.0284542	0.738828
NHEK	HUVEC	chr8	rf	210	60	5145	12419	0.708142	0.777778	0.707071	0.0392157	0.815043
NHEK	HMEC	chr8	gbm	106	28	3781	5559	0.597952	0.791045	0.595182	0.0272704	0.77241
NHEK	HUVEC	chr8	gbm	208	62	5492	12072	0.688572	0.77037	0.687315	0.0364912	0.811937
NHEK	HMEC	chr7	adaboost	92	48	2872	5390	0.652464	0.657143	0.652384	0.0310391	0.689696
NHEK	HUVEC	chr7	adaboost	173	90	4782	13565	0.738205	0.657795	0.739358	0.0349142	0.764745
NHEK	HMEC	chr7	nnet	93	47	5363	2899	0.356106	0.664286	0.350884	0.0170455	0.489871
NHEK	HUVEC	chr7	nnet	183	80	11612	6735	0.371736	0.695817	0.36709	0.015515	0.532706
NHEK	HMEC	chr7	svmRadial	54	86	3439	4823	0.580457	0.385714	0.583757	0.0154595	0.488694
NHEK	HUVEC	chr7	svmRadial	141	122	8507	9840	0.536325	0.536122	0.536327	0.0163043	0.536767
NHEK	HMEC	chr7	rf	84	56	2676	5586	0.674839	0.6	0.676107	0.0304348	0.701389
NHEK	HUVEC	chr7	rf	179	84	4673	13674	0.744385	0.680608	0.745299	0.036892	0.773144
NHEK	HMEC	chr7	gbm	93	47	2954	5308	0.642823	0.664286	0.642459	0.0305218	0.693815
NHEK	HUVEC	chr7	gbm	177	86	4950	13397	0.729393	0.673004	0.730201	0.0345231	0.764174
NHEK	HMEC	chr6	adaboost	125	64	4837	8739	0.643952	0.661376	0.643709	0.0251915	0.70322
NHEK	HUVEC	chr6	adaboost	242	75	7252	19609	0.730407	0.763407	0.730017	0.0322925	0.812791
NHEK	HMEC	chr6	nnet	55	134	4047	9529	0.696259	0.291005	0.7019	0.0134081	0.48025
NHEK	HUVEC	chr6	nnet	61	256	5171	21690	0.800316	0.192429	0.80749	0.011659	0.522536
NHEK	HMEC	chr6	svmRadial	74	115	3669	9907	0.7251	0.391534	0.729744	0.0197702	0.637043
NHEK	HUVEC	chr6	svmRadial	199	118	8392	18469	0.686879	0.62776	0.687577	0.0231638	0.73263
NHEK	HMEC	chr6	rf	125	64	4639	8937	0.658336	0.661376	0.658294	0.0262385	0.718125
NHEK	HUVEC	chr6	rf	245	72	7326	19535	0.727795	0.772871	0.727263	0.0323603	0.815695
NHEK	HMEC	chr6	gbm	125	64	4980	8596	0.633563	0.661376	0.633176	0.0244858	0.710462
NHEK	HUVEC	chr6	gbm	241	76	7642	19219	0.71602	0.760252	0.715498	0.0305721	0.815221
NHEK	HMEC	chr5	adaboost	85	64	3902	7469	0.655729	0.57047	0.656846	0.0213193	0.684393
NHEK	HUVEC	chr5	adaboost	195	102	5779	17378	0.749254	0.656566	0.750443	0.0326414	0.786963
NHEK	HMEC	chr5	nnet	1	148	22	11349	0.985243	0.00671141	0.998065	0.0434783	0.453108
NHEK	HUVEC	chr5	nnet	1	296	67	23090	0.984523	0.003367	0.997107	0.0147059	0.525697
NHEK	HMEC	chr5	svmRadial	68	81	2844	8527	0.746094	0.456376	0.74989	0.0233516	0.670076
NHEK	HUVEC	chr5	svmRadial	171	126	7141	16016	0.690159	0.575758	0.691627	0.0233862	0.6948
NHEK	HMEC	chr5	rf	95	54	4023	7348	0.646094	0.637584	0.646205	0.0230695	0.690138
NHEK	HUVEC	chr5	rf	202	95	6080	17077	0.736719	0.680135	0.737444	0.0321554	0.792925
NHEK	HMEC	chr5	gbm	83	66	3813	7558	0.663281	0.557047	0.664673	0.0213039	0.673225
NHEK	HUVEC	chr5	gbm	196	101	6137	17020	0.734033	0.659933	0.734983	0.030949	0.772902
NHEK	HMEC	chr4	adaboost	84	38	3443	6265	0.64588	0.688525	0.645344	0.0238163	0.748473
NHEK	HUVEC	chr4	adaboost	160	51	4653	13802	0.747991	0.758294	0.747873	0.0332433	0.82463
NHEK	HMEC	chr4	nnet	0	122	0	9708	0.987589	0	1	#DIV/0!	0.520798
NHEK	HUVEC	chr4	nnet	0	211	0	18455	0.988696	0	1	#DIV/0!	0.498916
NHEK	HMEC	chr4	svmRadial	35	87	2679	7029	0.718616	0.286885	0.724042	0.0128961	0.563718
NHEK	HUVEC	chr4	svmRadial	62	149	4041	14414	0.775528	0.293839	0.781035	0.0151109	0.575722
NHEK	HMEC	chr4	rf	85	37	3348	6360	0.655646	0.696721	0.65513	0.0247597	0.737611
NHEK	HUVEC	chr4	rf	152	59	4679	13776	0.74617	0.720379	0.746464	0.0314635	0.817668
NHEK	HMEC	chr4	gbm	85	37	3524	6184	0.637742	0.696721	0.637	0.0235522	0.74433
NHEK	HUVEC	chr4	gbm	154	57	4655	13800	0.747562	0.729858	0.747765	0.0320233	0.81893
NHEK	HMEC	chr3	adaboost	145	44	4893	6657	0.579436	0.767196	0.576364	0.0287813	0.722401
NHEK	HUVEC	chr3	adaboost	253	93	6407	17726	0.734466	0.731214	0.734513	0.037988	0.802868
NHEK	HMEC	chr3	nnet	0	189	0	11550	0.9839	0	1	#DIV/0!	0.525041
NHEK	HUVEC	chr3	nnet	0	346	0	24133	0.985865	0	1	#DIV/0!	0.539151
NHEK	HMEC	chr3	svmRadial	62	127	4807	6743	0.579692	0.328042	0.58381	0.0127336	0.488933
NHEK	HUVEC	chr3	svmRadial	149	197	10375	13758	0.56812	0.430636	0.570091	0.0141581	0.526692
NHEK	HMEC	chr3	rf	144	45	5073	6477	0.564017	0.761905	0.560779	0.0276021	0.713651
NHEK	HUVEC	chr3	rf	252	94	6435	17698	0.733282	0.728324	0.733353	0.0376851	0.805493
NHEK	HMEC	chr3	gbm	154	35	5807	5743	0.502343	0.814815	0.497229	0.0258346	0.734617
NHEK	HUVEC	chr3	gbm	255	91	7269	16864	0.699334	0.736994	0.698794	0.0338915	0.78558
NHEK	HMEC	chr2	adaboost	153	32	6653	10427	0.6128	0.827027	0.61048	0.0224802	0.649131
NHEK	HUVEC	chr2	adaboost	272	94	9163	26374	0.742166	0.743169	0.742156	0.0288288	0.63902
NHEK	HMEC	chr2	nnet	57	128	4728	12352	0.718737	0.308108	0.723185	0.0119122	0.494526
NHEK	HUVEC	chr2	nnet	90	276	7285	28252	0.789405	0.245902	0.795002	0.0122034	0.485083
NHEK	HMEC	chr2	svmRadial	88	97	8263	8817	0.515783	0.475676	0.516218	0.0105377	0.499161
NHEK	HUVEC	chr2	svmRadial	168	198	15237	20300	0.570092	0.459016	0.571236	0.0109056	0.536106
NHEK	HMEC	chr2	rf	163	22	6686	10394	0.611468	0.881081	0.608548	0.0237991	0.79286
NHEK	HUVEC	chr2	rf	274	92	9331	26206	0.737543	0.748634	0.737429	0.0285268	0.812195
NHEK	HMEC	chr2	gbm	163	22	7379	9701	0.571329	0.881081	0.567974	0.0216123	0.777967
NHEK	HUVEC	chr2	gbm	264	102	9131	26406	0.742835	0.721311	0.743057	0.0281001	0.806497
NHEK	HMEC	chr1	adaboost	197	99	6897	18104	0.723445	0.665541	0.724131	0.0277699	0.754741
NHEK	HUVEC	chr1	adaboost	388	171	11098	38829	0.77679	0.694097	0.777715	0.0337803	0.822803
NHEK	HMEC	chr1	nnet	0	296	0	25001	0.988299	0	1	#DIV/0!	0.503705
NHEK	HUVEC	chr1	nnet	0	559	1	49926	0.988908	0	0.99998	0	0.562579
NHEK	HMEC	chr1	svmRadial	124	172	8824	16177	0.644385	0.418919	0.647054	0.0138578	0.527162
NHEK	HUVEC	chr1	svmRadial	238	321	17662	32265	0.643802	0.42576	0.646244	0.0132961	0.542774
NHEK	HMEC	chr1	rf	188	108	6531	18470	0.737558	0.635135	0.73877	0.0279804	0.749521
NHEK	HUVEC	chr1	rf	397	162	11345	38582	0.772075	0.710197	0.772768	0.0338103	0.824302
NHEK	HMEC	chr1	gbm	193	103	6677	18324	0.731984	0.652027	0.732931	0.0280932	0.76405
NHEK	HUVEC	chr1	gbm	395	164	11954	37973	0.759973	0.706619	0.76057	0.0319864	0.812132
HUVEC	HMEC	chrX	adaboost	29	12	1592	5304	0.768776	0.707317	0.769142	0.0178902	0.602067
HUVEC	NHEK	chrX	adaboost	81	76	2932	14873	0.832535	0.515924	0.835327	0.0268835	0.591646
HUVEC	HMEC	chrX	nnet	12	29	1403	5493	0.793571	0.292683	0.796549	0.00848057	0.545364
HUVEC	NHEK	chrX	nnet	40	117	3034	14771	0.824574	0.254777	0.829598	0.0130124	0.542076
HUVEC	HMEC	chrX	svmRadial	14	27	2655	4241	0.613378	0.341463	0.614994	0.00524541	0.547281
HUVEC	NHEK	chrX	svmRadial	55	102	6175	11630	0.65054	0.350318	0.653187	0.00882825	0.49
HUVEC	HMEC	chrX	rf	30	11	1758	5138	0.744991	0.731707	0.74507	0.0167785	0.793671
HUVEC	NHEK	chrX	rf	87	70	2958	14847	0.831422	0.55414	0.833867	0.0285714	0.795285
HUVEC	HMEC	chrX	gbm	26	15	1910	4986	0.722503	0.634146	0.723028	0.0134298	0.736945
HUVEC	NHEK	chrX	gbm	89	68	3415	14390	0.806091	0.566879	0.8082	0.0253995	0.789848
HUVEC	HMEC	chr22	adaboost	27	21	1179	4878	0.80344	0.5625	0.805349	0.0223881	0.582613
HUVEC	NHEK	chr22	adaboost	58	57	2271	17969	0.88563	0.504348	0.887796	0.0249034	0.631116
HUVEC	HMEC	chr22	nnet	29	19	3265	2792	0.46208	0.604167	0.460954	0.00880389	0.5408
HUVEC	NHEK	chr22	nnet	79	36	11769	8471	0.420044	0.686957	0.418528	0.00666779	0.554269
HUVEC	HMEC	chr22	svmRadial	22	26	1934	4123	0.678952	0.458333	0.6807	0.0112474	0.609209
HUVEC	NHEK	chr22	svmRadial	48	67	7718	12522	0.617539	0.417391	0.618676	0.00618079	0.537726
HUVEC	HMEC	chr22	rf	24	24	1179	4878	0.802948	0.5	0.805349	0.0199501	0.686179
HUVEC	NHEK	chr22	rf	47	68	2467	17773	0.875461	0.408696	0.878113	0.0186953	0.713154
HUVEC	HMEC	chr22	gbm	30	18	1809	4248	0.700737	0.625	0.701337	0.0163132	0.726609
HUVEC	NHEK	chr22	gbm	66	49	3327	16913	0.834144	0.573913	0.835623	0.0194518	0.77715
HUVEC	HMEC	chr21	adaboost	14	1	832	820	0.5003	0.933333	0.496368	0.0165485	0.704964
HUVEC	NHEK	chr21	adaboost	44	12	1510	6012	0.799155	0.785714	0.799256	0.028314	0.750097
HUVEC	HMEC	chr21	nnet	0	15	26	1626	0.975405	0	0.984262	0	0.550242
HUVEC	NHEK	chr21	nnet	1	55	130	7392	0.975587	0.0178571	0.982717	0.00763359	0.524681
HUVEC	HMEC	chr21	svmRadial	8	7	943	709	0.430114	0.533333	0.429177	0.0084122	0.544915
HUVEC	NHEK	chr21	svmRadial	34	22	3805	3717	0.494985	0.607143	0.49415	0.00885647	0.585233
HUVEC	HMEC	chr21	rf	14	1	849	803	0.490102	0.933333	0.486077	0.0162225	0.791949
HUVEC	NHEK	chr21	rf	40	16	1770	5752	0.764318	0.714286	0.76469	0.0220994	0.822062
HUVEC	HMEC	chr21	gbm	14	1	697	955	0.581284	0.933333	0.578087	0.0196906	0.799758
HUVEC	NHEK	chr21	gbm	38	18	1903	5619	0.746503	0.678571	0.747009	0.0195775	0.819766
HUVEC	HMEC	chr20	adaboost	52	24	2193	8105	0.786293	0.684211	0.787046	0.0231626	0.822676
HUVEC	NHEK	chr20	adaboost	128	124	4842	26529	0.842962	0.507937	0.845654	0.0257545	0.758311
HUVEC	HMEC	chr20	nnet	25	51	3260	7038	0.680837	0.328947	0.683434	0.00761035	0.495741
HUVEC	NHEK	chr20	nnet	101	151	14877	16494	0.524776	0.400794	0.525772	0.00674322	0.457352
HUVEC	HMEC	chr20	svmRadial	50	26	5499	4799	0.467419	0.657895	0.466013	0.00901063	0.571047
HUVEC	NHEK	chr20	svmRadial	121	131	14460	16911	0.538595	0.480159	0.539065	0.00829847	0.523231
HUVEC	HMEC	chr20	rf	55	21	2436	7862	0.763158	0.723684	0.763449	0.0220795	0.836989
HUVEC	NHEK	chr20	rf	145	107	5839	25532	0.811972	0.575397	0.813873	0.0242313	0.768251
HUVEC	HMEC	chr20	gbm	59	17	2377	7921	0.769231	0.776316	0.769178	0.02422	0.818634
HUVEC	NHEK	chr20	gbm	124	128	4778	26593	0.84486	0.492063	0.847694	0.0252958	0.745534
HUVEC	HMEC	chr19	adaboost	50	44	2229	9690	0.810788	0.531915	0.812988	0.0219394	0.564675
HUVEC	NHEK	chr19	adaboost	64	60	5006	30667	0.85848	0.516129	0.85967	0.0126233	0.562895
HUVEC	HMEC	chr19	nnet	0	94	87	11832	0.984933	0	0.992701	0	0.496857
HUVEC	NHEK	chr19	nnet	1	123	485	35188	0.983015	0.00806452	0.986404	0.00205761	0.484749
HUVEC	HMEC	chr19	svmRadial	1	93	85	11834	0.985183	0.0106383	0.992869	0.0116279	0.505724
HUVEC	NHEK	chr19	svmRadial	5	119	622	35051	0.9793	0.0403226	0.982564	0.00797448	0.551069
HUVEC	HMEC	chr19	rf	53	41	2601	9318	0.780072	0.56383	0.781777	0.0199699	0.780426
HUVEC	NHEK	chr19	rf	86	38	6431	29242	0.819287	0.693548	0.819724	0.0131963	0.842016
HUVEC	HMEC	chr19	gbm	49	45	2637	9282	0.776742	0.521277	0.778757	0.0182427	0.750316
HUVEC	NHEK	chr19	gbm	77	47	6222	29451	0.824874	0.620968	0.825582	0.0122242	0.834201
HUVEC	HMEC	chr18	adaboost	34	21	821	3418	0.803912	0.618182	0.806322	0.0397661	0.689755
HUVEC	NHEK	chr18	adaboost	87	78	1644	11963	0.874964	0.527273	0.87918	0.05026	0.649093
HUVEC	HMEC	chr18	nnet	9	46	705	3534	0.825105	0.163636	0.833687	0.012605	0.527654
HUVEC	NHEK	chr18	nnet	37	128	2612	10995	0.801046	0.224242	0.80804	0.0139675	0.542796
HUVEC	HMEC	chr18	svmRadial	19	36	964	3275	0.767117	0.345455	0.772588	0.0193286	0.609633
HUVEC	NHEK	chr18	svmRadial	48	117	2656	10951	0.798649	0.290909	0.804806	0.0177515	0.56204
HUVEC	HMEC	chr18	rf	31	24	758	3481	0.817885	0.563636	0.821184	0.0392902	0.774713
HUVEC	NHEK	chr18	rf	85	80	1971	11636	0.851075	0.515152	0.855148	0.0413424	0.798894
HUVEC	HMEC	chr18	gbm	34	21	789	3450	0.811365	0.618182	0.813871	0.0413123	0.800468
HUVEC	NHEK	chr18	gbm	82	83	1827	11780	0.861313	0.49697	0.865731	0.0429544	0.804216
HUVEC	HMEC	chr17	adaboost	83	39	3594	9512	0.725355	0.680328	0.725774	0.0225727	0.771189
HUVEC	NHEK	chr17	adaboost	173	101	7230	34013	0.823422	0.631387	0.824698	0.0233689	0.834266
HUVEC	HMEC	chr17	nnet	19	103	1793	11313	0.856668	0.155738	0.863192	0.0104857	0.509175
HUVEC	NHEK	chr17	nnet	35	239	7020	34223	0.825156	0.127737	0.829789	0.00496102	0.478659
HUVEC	HMEC	chr17	svmRadial	0	122	0	13106	0.990777	0	1	#DIV/0!	0.544612
HUVEC	NHEK	chr17	svmRadial	0	274	0	41243	0.9934	0	1	#DIV/0!	0.535928
HUVEC	HMEC	chr17	rf	85	37	3281	9825	0.749168	0.696721	0.749657	0.0252525	0.786531
HUVEC	NHEK	chr17	rf	167	107	6585	34658	0.838813	0.609489	0.840337	0.0247334	0.822346
HUVEC	HMEC	chr17	gbm	84	38	3348	9758	0.744028	0.688525	0.744544	0.0244755	0.776316
HUVEC	NHEK	chr17	gbm	191	83	7950	33293	0.806513	0.69708	0.80724	0.0234615	0.841033
HUVEC	HMEC	chr16	adaboost	44	41	1272	6182	0.825839	0.517647	0.829353	0.0334347	0.614015
HUVEC	NHEK	chr16	adaboost	101	52	4538	19428	0.809694	0.660131	0.810648	0.0217719	0.674081
HUVEC	HMEC	chr16	nnet	2	83	99	7355	0.975859	0.0235294	0.986719	0.019802	0.505135
HUVEC	NHEK	chr16	nnet	6	147	779	23187	0.961607	0.0392157	0.967496	0.00764331	0.50312
HUVEC	HMEC	chr16	svmRadial	23	62	1768	5686	0.757262	0.270588	0.762812	0.012842	0.513163
HUVEC	NHEK	chr16	svmRadial	44	109	5331	18635	0.774452	0.287582	0.77756	0.00818605	0.521662
HUVEC	HMEC	chr16	rf	47	38	1638	5816	0.777689	0.552941	0.780252	0.0278932	0.772791
HUVEC	NHEK	chr16	rf	101	52	4891	19075	0.795058	0.660131	0.795919	0.0202324	0.809061
HUVEC	HMEC	chr16	gbm	53	32	1716	5738	0.768139	0.623529	0.769788	0.0299604	0.807797
HUVEC	NHEK	chr16	gbm	103	50	5400	18566	0.774037	0.673203	0.774681	0.0187171	0.80789
HUVEC	HMEC	chr15	adaboost	90	31	2853	3686	0.566967	0.743802	0.563695	0.030581	0.563027
HUVEC	NHEK	chr15	adaboost	166	68	4333	17589	0.801363	0.709402	0.802345	0.0368971	0.594456
HUVEC	HMEC	chr15	nnet	14	107	651	5888	0.886186	0.115702	0.900443	0.0210526	0.503864
HUVEC	NHEK	chr15	nnet	35	199	3061	18861	0.852862	0.149573	0.860369	0.0113049	0.514483
HUVEC	HMEC	chr15	svmRadial	51	70	2150	4389	0.666667	0.421488	0.671204	0.0231713	0.578392
HUVEC	NHEK	chr15	svmRadial	141	93	6945	14977	0.682343	0.602564	0.683195	0.0198984	0.66908
HUVEC	HMEC	chr15	rf	83	38	2840	3699	0.567868	0.68595	0.565683	0.0283955	0.67054
HUVEC	NHEK	chr15	rf	169	65	5589	16333	0.74481	0.722222	0.745051	0.0293505	0.828195
HUVEC	HMEC	chr15	gbm	90	31	3132	3407	0.525075	0.743802	0.521028	0.027933	0.693241
HUVEC	NHEK	chr15	gbm	161	73	5283	16639	0.75826	0.688034	0.759009	0.0295738	0.815045
HUVEC	HMEC	chr14	adaboost	59	23	2520	5889	0.700506	0.719512	0.700321	0.0228771	0.771076
HUVEC	NHEK	chr14	adaboost	158	84	5499	20002	0.783126	0.652893	0.784361	0.02793	0.808141
HUVEC	HMEC	chr14	nnet	39	43	3099	5310	0.629961	0.47561	0.631466	0.0124283	0.54787
HUVEC	NHEK	chr14	nnet	79	163	5294	20207	0.78802	0.326446	0.7924	0.0147031	0.586716
HUVEC	HMEC	chr14	svmRadial	36	46	2166	6243	0.739489	0.439024	0.742419	0.0163488	0.606676
HUVEC	NHEK	chr14	svmRadial	78	164	6287	19214	0.749408	0.322314	0.753461	0.0122545	0.591716
HUVEC	HMEC	chr14	rf	65	17	2800	5609	0.668237	0.792683	0.667023	0.0226876	0.788336
HUVEC	NHEK	chr14	rf	169	73	6275	19226	0.753409	0.698347	0.753931	0.0262259	0.796779
HUVEC	HMEC	chr14	gbm	67	15	3153	5256	0.626899	0.817073	0.625045	0.0208075	0.784856
HUVEC	NHEK	chr14	gbm	157	85	5657	19844	0.776949	0.64876	0.778166	0.0270038	0.800298
HUVEC	HMEC	chr13	adaboost	36	13	995	2474	0.713474	0.734694	0.713174	0.0349176	0.610112
HUVEC	NHEK	chr13	adaboost	84	78	1678	10290	0.855235	0.518519	0.859793	0.0476731	0.585259
HUVEC	HMEC	chr13	nnet	0	49	0	3469	0.986072	0	1	#DIV/0!	0.496253
HUVEC	NHEK	chr13	nnet	0	162	0	11968	0.986645	0	1	#DIV/0!	0.501875
HUVEC	HMEC	chr13	svmRadial	4	45	217	3252	0.925526	0.0816327	0.937446	0.0180995	0.63067
HUVEC	NHEK	chr13	svmRadial	25	137	1602	10366	0.856636	0.154321	0.866143	0.0153657	0.484141
HUVEC	HMEC	chr13	rf	35	14	1121	2348	0.677374	0.714286	0.676852	0.0302768	0.753837
HUVEC	NHEK	chr13	rf	92	70	2155	9813	0.81657	0.567901	0.819936	0.0409435	0.740706
HUVEC	HMEC	chr13	gbm	31	18	1166	2303	0.663445	0.632653	0.66388	0.0258981	0.735312
HUVEC	NHEK	chr13	gbm	85	77	1712	10256	0.852514	0.524691	0.856952	0.0473011	0.778878
HUVEC	HMEC	chr12	adaboost	93	65	3240	9608	0.745887	0.588608	0.747821	0.0279028	0.530326
HUVEC	NHEK	chr12	adaboost	160	154	4495	29823	0.86576	0.509554	0.869019	0.0343716	0.576049
HUVEC	HMEC	chr12	nnet	0	158	0	12848	0.987852	0	1	#DIV/0!	0.545346
HUVEC	NHEK	chr12	nnet	0	314	0	34318	0.990933	0	1	#DIV/0!	0.56073
HUVEC	HMEC	chr12	svmRadial	66	92	3842	9006	0.697524	0.417722	0.700965	0.0168884	0.5862
HUVEC	NHEK	chr12	svmRadial	153	161	10304	24014	0.697823	0.487261	0.699749	0.0146313	0.621204
HUVEC	HMEC	chr12	rf	84	74	3056	9792	0.759342	0.531646	0.762142	0.0267516	0.73522
HUVEC	NHEK	chr12	rf	160	154	4162	30156	0.875375	0.509554	0.878723	0.0370199	0.788173
HUVEC	HMEC	chr12	gbm	107	51	4649	8199	0.638628	0.677215	0.638154	0.0224979	0.715348
HUVEC	NHEK	chr12	gbm	186	128	6262	28056	0.815489	0.592357	0.81753	0.0288462	0.794421
HUVEC	HMEC	chr11	adaboost	133	77	4312	9925	0.6962	0.633333	0.697127	0.0299213	0.752762
HUVEC	NHEK	chr11	adaboost	256	119	8378	32842	0.795721	0.682667	0.796749	0.0296502	0.821222
HUVEC	HMEC	chr11	nnet	10	200	741	13496	0.934865	0.047619	0.947953	0.0133156	0.482657
HUVEC	NHEK	chr11	nnet	9	366	1924	39296	0.944945	0.024	0.953324	0.00465598	0.499974
HUVEC	HMEC	chr11	svmRadial	62	148	4641	9596	0.668512	0.295238	0.674018	0.0131831	0.506267
HUVEC	NHEK	chr11	svmRadial	126	249	13100	28120	0.679072	0.336	0.682193	0.00952669	0.533998
HUVEC	HMEC	chr11	rf	120	90	3903	10334	0.72361	0.571429	0.725855	0.0298285	0.729213
HUVEC	NHEK	chr11	rf	233	142	7907	33313	0.806491	0.621333	0.808176	0.0286241	0.79771
HUVEC	HMEC	chr11	gbm	139	71	3974	10263	0.720011	0.661905	0.720868	0.0337953	0.772996
HUVEC	NHEK	chr11	gbm	252	123	8797	32423	0.785551	0.672	0.786584	0.0278484	0.821481
HUVEC	HMEC	chr10	adaboost	66	51	2500	7702	0.752786	0.564103	0.75495	0.025721	0.739961
HUVEC	NHEK	chr10	adaboost	170	132	4903	29216	0.853723	0.562914	0.856297	0.0335107	0.810901
HUVEC	HMEC	chr10	nnet	18	99	1480	8722	0.846981	0.153846	0.85493	0.012016	0.471255
HUVEC	NHEK	chr10	nnet	27	275	3653	30466	0.885884	0.089404	0.892934	0.00733696	0.469079
HUVEC	HMEC	chr10	svmRadial	53	64	3103	7099	0.69309	0.452991	0.695844	0.0167934	0.574019
HUVEC	NHEK	chr10	svmRadial	99	203	7772	26347	0.76831	0.327815	0.772209	0.0125778	0.552553
HUVEC	HMEC	chr10	rf	57	60	2237	7965	0.777401	0.487179	0.780729	0.0248474	0.719498
HUVEC	NHEK	chr10	rf	177	125	5609	28510	0.833416	0.586093	0.835605	0.0305911	0.797016
HUVEC	HMEC	chr10	gbm	72	45	2608	7594	0.742901	0.615385	0.744364	0.0268657	0.744487
HUVEC	NHEK	chr10	gbm	182	120	5546	28573	0.835391	0.602649	0.837451	0.0317737	0.815865
HUVEC	HMEC	chr9	adaboost	93	32	3254	4448	0.580171	0.744	0.577512	0.0277861	0.735497
HUVEC	NHEK	chr9	adaboost	198	91	4533	20153	0.814855	0.685121	0.816374	0.0418516	0.818811
HUVEC	HMEC	chr9	nnet	73	52	4168	3534	0.460841	0.584	0.458842	0.0172129	0.547015
HUVEC	NHEK	chr9	nnet	169	120	12229	12457	0.505546	0.584775	0.504618	0.0136312	0.548688
HUVEC	HMEC	chr9	svmRadial	65	60	2149	5553	0.717772	0.52	0.720982	0.0293586	0.655895
HUVEC	NHEK	chr9	svmRadial	134	155	5732	18954	0.764284	0.463668	0.767804	0.0228435	0.643531
HUVEC	HMEC	chr9	rf	93	32	3059	4643	0.605085	0.744	0.60283	0.0295051	0.743314
HUVEC	NHEK	chr9	rf	197	92	4558	20128	0.813814	0.681661	0.815361	0.0414301	0.814226
HUVEC	HMEC	chr9	gbm	102	23	3536	4166	0.545292	0.816	0.540898	0.0280374	0.751833
HUVEC	NHEK	chr9	gbm	203	86	5135	19551	0.790951	0.702422	0.791987	0.0380292	0.818055
HUVEC	HMEC	chr8	adaboost	78	56	2834	6506	0.694955	0.58209	0.696574	0.0267857	0.728751
HUVEC	NHEK	chr8	adaboost	228	125	5051	21762	0.809468	0.645892	0.811621	0.04319	0.813077
HUVEC	HMEC	chr8	nnet	52	82	3654	5686	0.605658	0.38806	0.608779	0.0140313	0.514761
HUVEC	NHEK	chr8	nnet	162	191	12210	14603	0.54351	0.458924	0.544624	0.0130941	0.505927
HUVEC	HMEC	chr8	svmRadial	48	86	2522	6818	0.72472	0.358209	0.729979	0.018677	0.579297
HUVEC	NHEK	chr8	svmRadial	119	234	8649	18164	0.67301	0.33711	0.677433	0.0135721	0.501582
HUVEC	HMEC	chr8	rf	90	44	2904	6436	0.688833	0.671642	0.689079	0.0300601	0.763707
HUVEC	NHEK	chr8	rf	224	129	5188	21625	0.804277	0.634561	0.806512	0.0413895	0.807547
HUVEC	HMEC	chr8	gbm	96	38	2984	6356	0.681022	0.716418	0.680514	0.0311688	0.743177
HUVEC	NHEK	chr8	gbm	215	138	5127	21686	0.806192	0.609065	0.808787	0.0402471	0.804515
HUVEC	HMEC	chr7	adaboost	66	74	1659	6603	0.79374	0.471429	0.799201	0.0382609	0.571503
HUVEC	NHEK	chr7	adaboost	198	167	4145	22172	0.838393	0.542466	0.842497	0.0455906	0.615691
HUVEC	HMEC	chr7	nnet	3	137	103	8159	0.971435	0.0214286	0.987533	0.0283019	0.515509
HUVEC	NHEK	chr7	nnet	0	365	98	26219	0.982647	0	0.996276	0	0.486079
HUVEC	HMEC	chr7	svmRadial	28	112	1971	6291	0.752083	0.2	0.761438	0.014007	0.48699
HUVEC	NHEK	chr7	svmRadial	128	237	6825	19492	0.735327	0.350685	0.740662	0.0184093	0.538628
HUVEC	HMEC	chr7	rf	65	75	1625	6637	0.797667	0.464286	0.803316	0.0384615	0.706688
HUVEC	NHEK	chr7	rf	208	157	4240	22077	0.835207	0.569863	0.838887	0.0467626	0.78119
HUVEC	HMEC	chr7	gbm	86	54	2362	5900	0.712449	0.614286	0.714113	0.0351307	0.726711
HUVEC	NHEK	chr7	gbm	230	135	5960	20357	0.771569	0.630137	0.77353	0.0371567	0.783677
HUVEC	HMEC	chr6	adaboost	77	112	1942	11634	0.850781	0.407407	0.856953	0.0381377	0.745226
HUVEC	NHEK	chr6	adaboost	281	170	7050	33743	0.824944	0.62306	0.827176	0.0383304	0.82049
HUVEC	HMEC	chr6	nnet	0	189	0	13576	0.98627	0	1	#DIV/0!	0.504117
HUVEC	NHEK	chr6	nnet	0	451	0	40793	0.989065	0	1	#DIV/0!	0.528834
HUVEC	HMEC	chr6	svmRadial	28	161	1356	12220	0.889793	0.148148	0.900118	0.0202312	0.539208
HUVEC	NHEK	chr6	svmRadial	87	364	6551	34242	0.832339	0.192905	0.839409	0.0131064	0.510323
HUVEC	HMEC	chr6	rf	68	121	1899	11677	0.853251	0.359788	0.860121	0.0345704	0.759258
HUVEC	NHEK	chr6	rf	277	174	6864	33929	0.829357	0.614191	0.831736	0.0387901	0.816565
HUVEC	HMEC	chr6	gbm	65	124	1869	11707	0.855212	0.343915	0.862331	0.0336091	0.722074
HUVEC	NHEK	chr6	gbm	287	164	7074	33719	0.824508	0.636364	0.826588	0.0389893	0.825236
HUVEC	HMEC	chr5	adaboost	101	48	3536	7835	0.688889	0.677852	0.689034	0.0277701	0.616649
HUVEC	NHEK	chr5	adaboost	221	159	6058	29958	0.829185	0.581579	0.831797	0.0351967	0.619269
HUVEC	HMEC	chr5	nnet	39	110	1402	9969	0.86875	0.261745	0.876704	0.0270645	0.553776
HUVEC	NHEK	chr5	nnet	50	330	5992	30024	0.8263	0.131579	0.833629	0.00827541	0.510115
HUVEC	HMEC	chr5	svmRadial	37	112	1526	9845	0.857812	0.248322	0.865799	0.0236724	0.586195
HUVEC	NHEK	chr5	svmRadial	76	304	7149	28867	0.795225	0.2	0.801505	0.010519	0.505296
HUVEC	HMEC	chr5	rf	97	52	3456	7915	0.695486	0.651007	0.696069	0.0273009	0.753979
HUVEC	NHEK	chr5	rf	239	141	6487	29529	0.817892	0.628947	0.819886	0.0355337	0.800776
HUVEC	HMEC	chr5	gbm	100	49	3805	7566	0.665451	0.671141	0.665377	0.0256082	0.739556
HUVEC	NHEK	chr5	gbm	236	144	6682	29334	0.812452	0.621053	0.814471	0.0341139	0.795965
HUVEC	HMEC	chr4	adaboost	61	61	2056	7652	0.784639	0.5	0.788216	0.0288144	0.758913
HUVEC	NHEK	chr4	adaboost	213	149	4250	21982	0.834587	0.588398	0.837984	0.0477257	0.811179
HUVEC	HMEC	chr4	nnet	0	122	0	9708	0.987589	0	1	#DIV/0!	0.500588
HUVEC	NHEK	chr4	nnet	0	362	0	26232	0.986388	0	1	#DIV/0!	0.512048
HUVEC	HMEC	chr4	svmRadial	0	122	0	9708	0.987589	0	1	#DIV/0!	0.547109
HUVEC	NHEK	chr4	svmRadial	0	362	0	26232	0.986388	0	1	#DIV/0!	0.556072
HUVEC	HMEC	chr4	rf	57	65	1730	7978	0.817396	0.467213	0.821796	0.031897	0.76695
HUVEC	NHEK	chr4	rf	201	161	4019	22213	0.842822	0.555249	0.84679	0.0476303	0.795547
HUVEC	HMEC	chr4	gbm	68	54	2095	7613	0.781384	0.557377	0.784199	0.0314378	0.770365
HUVEC	NHEK	chr4	gbm	211	151	3936	22296	0.846319	0.582873	0.849954	0.0508802	0.819574
HUVEC	HMEC	chr3	adaboost	123	66	3249	8301	0.717608	0.650794	0.718701	0.0364769	0.73898
HUVEC	NHEK	chr3	adaboost	284	272	5217	33128	0.858898	0.510791	0.863946	0.051627	0.79333
HUVEC	HMEC	chr3	nnet	17	172	527	11023	0.940455	0.0899471	0.954372	0.03125	0.522247
HUVEC	NHEK	chr3	nnet	14	542	901	37444	0.962906	0.0251799	0.976503	0.0153005	0.500831
HUVEC	HMEC	chr3	svmRadial	35	154	1886	9664	0.82622	0.185185	0.83671	0.0182197	0.563582
HUVEC	NHEK	chr3	svmRadial	136	420	7116	31229	0.806277	0.244604	0.814422	0.0187534	0.55042
HUVEC	HMEC	chr3	rf	120	69	2953	8597	0.742568	0.634921	0.744329	0.0390498	0.749036
HUVEC	NHEK	chr3	rf	295	261	5143	33202	0.861083	0.530576	0.865876	0.0542479	0.781869
HUVEC	HMEC	chr3	gbm	133	56	2997	8553	0.739927	0.703704	0.740519	0.042492	0.774305
HUVEC	NHEK	chr3	gbm	285	271	5456	32889	0.85278	0.51259	0.857713	0.0496429	0.797672
HUVEC	HMEC	chr2	adaboost	122	63	4429	12651	0.73982	0.659459	0.740691	0.0268073	0.778201
HUVEC	NHEK	chr2	adaboost	341	176	10463	46037	0.813407	0.659574	0.814814	0.0315624	0.829237
HUVEC	HMEC	chr2	nnet	0	185	0	17080	0.989285	0	1	#DIV/0!	0.484373
HUVEC	NHEK	chr2	nnet	0	517	0	56500	0.990933	0	1	#DIV/0!	0.499936
HUVEC	HMEC	chr2	svmRadial	40	145	2889	14191	0.824269	0.216216	0.830855	0.0136565	0.535031
HUVEC	NHEK	chr2	svmRadial	163	354	13704	42796	0.753442	0.31528	0.757451	0.0117545	0.577697
HUVEC	HMEC	chr2	rf	120	65	4546	12534	0.732928	0.648649	0.733841	0.025718	0.77755
HUVEC	NHEK	chr2	rf	335	182	10415	46085	0.814143	0.647969	0.815664	0.0311628	0.827659
HUVEC	HMEC	chr2	gbm	123	62	4531	12549	0.73397	0.664865	0.734719	0.0264289	0.774921
HUVEC	NHEK	chr2	gbm	334	183	10529	45971	0.812126	0.646035	0.813646	0.0307466	0.829732
HUVEC	HMEC	chr1	adaboost	193	103	5653	19348	0.772463	0.652027	0.773889	0.033014	0.609796
HUVEC	NHEK	chr1	adaboost	438	226	14183	63756	0.816686	0.659639	0.818024	0.0299569	0.632036
HUVEC	HMEC	chr1	nnet	0	296	0	25001	0.988299	0	1	#DIV/0!	0.514676
HUVEC	NHEK	chr1	nnet	0	664	0	77939	0.991552	0	1	#DIV/0!	0.552128
HUVEC	HMEC	chr1	svmRadial	78	218	4640	20361	0.807961	0.263514	0.814407	0.0165324	0.549511
HUVEC	NHEK	chr1	svmRadial	180	484	18020	59919	0.764589	0.271084	0.768794	0.00989011	0.545488
HUVEC	HMEC	chr1	rf	197	99	6083	18918	0.755623	0.665541	0.75669	0.0313694	0.804845
HUVEC	NHEK	chr1	rf	467	197	16799	61140	0.783774	0.703313	0.78446	0.0270474	0.82531
HUVEC	HMEC	chr1	gbm	206	90	6472	18529	0.740602	0.695946	0.74113	0.0308476	0.800639
HUVEC	NHEK	chr1	gbm	459	205	16594	61345	0.78628	0.691265	0.78709	0.0269161	0.824432

## Sheet: Genome Level
				Genome Level tests, train on the whole genome for spesific cell type, and test on the whole genome for another cell type
Training Cell Type	Tested Cell Type	True Negative	False Positive	False Negative	True Positive	Accuracy	Specificity	Sensitivity	Precision	AUC
HeLa	K562	592609	107953	2251	4073	0.844099	0.845905	0.644054	0.0363576	0.829311
GM12878	K562	627461	73101	2731	3593	0.892724	0.895654	0.568153	0.0468485	0.820318
K562	HeLa	536176	149896	1373	3406	0.78104	0.781516	0.712701	0.0222176	0.824136
GM12878	HeLa	611404	74668	2123	2656	0.888846	0.891166	0.555765	0.034349	0.821456
K562	GM12878	287950	96975	891	4152	0.749041	0.748068	0.823319	0.0410573	0.859785
HeLa	GM12878	304856	80069	1229	3814	0.791527	0.791988	0.756296	0.0454681	0.852079
NHEK	HMEC	152798	78117	786	2016	0.662399	0.661707	0.719486	0.0251582	0.752683
HUVEC	HMEC	171043	59872	997	1805	0.739561	0.740718	0.644183	0.0292654	0.773786
HMEC	NHEK	581017	133099	2789	4073	0.811523	0.813617	0.593559	0.0296927	0.785706
HUVEC	NHEK	597073	117043	2536	4326	0.834143	0.836101	0.630428	0.0356434	0.825183
HMEC	HUVEC	368062	105051	1763	3218	0.776584	0.777958	0.646055	0.0297223	0.79341
NHEK	HUVEC	354404	118709	1232	3749	0.749127	0.749089	0.75266	0.0306146	0.828642

## Sheet: Genome Level 2
				Genome Level tests, train on the whole genome for spesific cell type, and test on the whole genome for another cell type using different classifiers
Training Cell Type	Tested Cell Type	tool	True Positive	False Negative	False Positive	True Negative	Accuracy	Sensitivity	Specificity	Precision	AUC
K562	HeLa	adaboost	3527	1252	152361	533711	0.777647	0.738021	0.777923	0.0226252	0.843027
K562	GM12878	adaboost	4200	843	105007	279918	0.728567	0.832838	0.727201	0.0384591	0.860832
K562	HeLa	nnet	2699	2080	229630	456442	0.664602	0.564763	0.665298	0.0116171	0.615045
K562	GM12878	nnet	4538	505	225923	159002	0.419368	0.899861	0.413073	0.019691	0.656514
K562	HeLa	svmRadial	3276	1503	149872	536200	0.780886	0.685499	0.781551	0.0213911	0.809639
K562	GM12878	svmRadial	4113	930	111488	273437	0.711725	0.815586	0.710364	0.0355793	0.841439
K562	HeLa	rf	3550	1229	156175	529897	0.772159	0.742833	0.772364	0.0222257	0.839083
K562	GM12878	rf	4190	853	104470	280455	0.729919	0.830855	0.728596	0.0385606	0.860727
K562	HeLa	gbm	3697	1082	166561	519511	0.757338	0.773593	0.757225	0.0217141	0.850465
K562	GM12878	gbm	4289	754	111204	273721	0.712905	0.850486	0.711102	0.0371364	0.862184
HeLa	K562	adaboost	4044	2280	124784	575778	0.820248	0.639469	0.82188	0.0313907	0.818624
HeLa	GM12878	adaboost	3625	1418	83314	301611	0.782721	0.718818	0.783558	0.0416959	0.834732
HeLa	K562	nnet	1072	5252	77285	623277	0.883239	0.169513	0.889681	0.013681	0.570129
HeLa	GM12878	nnet	1065	3978	41896	343029	0.882365	0.211184	0.891158	0.0247899	0.622563
HeLa	K562	svmRadial	3482	2842	106577	593985	0.84521	0.550601	0.847869	0.0316376	0.778816
HeLa	GM12878	svmRadial	2659	2384	63565	321360	0.830886	0.527266	0.834864	0.0401516	0.787722
HeLa	K562	rf	4093	2231	123031	577531	0.822797	0.647217	0.824382	0.0321969	0.819012
HeLa	GM12878	rf	3645	1398	82420	302505	0.785064	0.722784	0.78588	0.0423517	0.837013
HeLa	K562	gbm	4236	2088	125142	575420	0.820013	0.669829	0.821369	0.0327413	0.831073
HeLa	GM12878	gbm	3676	1367	85135	299790	0.778182	0.728931	0.778827	0.0413913	0.841525
GM12878	K562	adaboost	3816	2508	85480	615082	0.875527	0.603416	0.877984	0.0427343	0.833561
GM12878	HeLa	adaboost	2846	1933	85410	600662	0.873572	0.595522	0.875509	0.0322471	0.839374
GM12878	K562	nnet	4535	1789	234824	465738	0.665274	0.717109	0.664806	0.0189464	0.69099
GM12878	HeLa	nnet	2501	2278	158869	527203	0.766741	0.523331	0.768437	0.0154985	0.645996
GM12878	K562	svmRadial	3130	3194	67743	632819	0.899649	0.49494	0.903302	0.0441635	0.774992
GM12878	HeLa	svmRadial	1816	2963	54042	632030	0.917486	0.379996	0.92123	0.032511	0.759972
GM12878	K562	rf	3705	2619	81495	619067	0.881008	0.585863	0.883672	0.0434859	0.82526
GM12878	HeLa	rf	2645	2134	75651	610421	0.887407	0.553463	0.889733	0.0337821	0.832605
GM12878	K562	gbm	3963	2361	92963	607599	0.865149	0.62666	0.867302	0.0408869	0.836902
GM12878	HeLa	gbm	2983	1796	91688	594384	0.864683	0.624189	0.866358	0.0315091	0.848376
HMEC	NHEK	adaboost	4011	2851	144055	570061	0.796241	0.584523	0.798275	0.0270893	0.780849
HMEC	HUVEC	adaboost	3066	1915	107485	365628	0.771175	0.615539	0.772813	0.0277338	0.788616
HMEC	NHEK	nnet	1127	5735	122211	591905	0.822538	0.164238	0.828864	0.00913749	0.586775
HMEC	HUVEC	nnet	1156	3825	72224	400889	0.840933	0.232082	0.847343	0.0157536	0.601888
HMEC	NHEK	svmRadial	1425	5437	146741	567375	0.788928	0.207665	0.794514	0.00961759	0.512622
HMEC	HUVEC	svmRadial	1434	3547	92624	380489	0.798845	0.287894	0.804224	0.0152459	0.570235
HMEC	NHEK	rf	4364	2498	161237	552879	0.772899	0.635966	0.774215	0.0263525	0.784194
HMEC	HUVEC	rf	3287	1694	118928	354185	0.747702	0.659908	0.748627	0.0268952	0.788279
HMEC	NHEK	gbm	4036	2826	139215	574901	0.802988	0.588167	0.805053	0.0281743	0.792353
HMEC	HUVEC	gbm	3133	1848	106127	366986	0.774155	0.62899	0.775684	0.0286747	0.795346
NHEK	HMEC	adaboost	2082	720	79506	151409	0.656739	0.743041	0.655691	0.0255185	0.752845
NHEK	HUVEC	adaboost	3860	1121	124437	348676	0.737378	0.774945	0.736982	0.0300864	0.835741
NHEK	HMEC	nnet	0	2802	0	230915	0.988011	0	1	#DIV/0!	0.563692
NHEK	HUVEC	nnet	0	4981	0	473113	0.989582	0	1	#DIV/0!	0.570497
NHEK	HMEC	svmRadial	2124	678	90941	139974	0.607992	0.75803	0.606171	0.0228228	0.74894
NHEK	HUVEC	svmRadial	3813	1168	155096	318017	0.673152	0.765509	0.67218	0.0239949	0.793885
NHEK	HMEC	rf	2056	746	81403	149512	0.648511	0.733762	0.647476	0.0246349	0.738272
NHEK	HUVEC	rf	3927	1054	129452	343661	0.727029	0.788396	0.726382	0.0294424	0.832488
NHEK	HMEC	gbm	2162	640	91034	139881	0.607756	0.771592	0.605768	0.0231984	0.755567
NHEK	HUVEC	gbm	4000	981	138476	334637	0.708306	0.803052	0.707309	0.0280749	0.835482
HUVEC	HMEC	adaboost	1922	880	65485	165430	0.716045	0.685939	0.716411	0.0285134	0.777947
HUVEC	NHEK	adaboost	4546	2316	126714	587402	0.821035	0.662489	0.822558	0.0346336	0.836676
HUVEC	HMEC	nnet	194	2608	11741	219174	0.938605	0.0692363	0.949154	0.0162547	0.514308
HUVEC	NHEK	nnet	384	6478	49849	664267	0.921874	0.0559604	0.930195	0.00764438	0.488813
HUVEC	HMEC	svmRadial	1907	895	71562	159353	0.68998	0.680585	0.690094	0.0259565	0.760613
HUVEC	NHEK	svmRadial	4313	2549	142939	571177	0.798207	0.628534	0.799838	0.0292899	0.796985
HUVEC	HMEC	rf	1957	845	68838	162077	0.701849	0.69843	0.70189	0.0276432	0.771171
HUVEC	NHEK	rf	4729	2133	137273	576843	0.806643	0.689158	0.807772	0.0333023	0.838995
HUVEC	HMEC	gbm	1991	811	67055	163860	0.709623	0.710564	0.709612	0.0288358	0.784208
HUVEC	NHEK	gbm	4785	2077	137669	576447	0.806172	0.697319	0.807218	0.0335898	0.845799
