# Supplementary material for: Three-dimensional Epigenome Statistical Model: Genome-wide Chromatin Looping Prediction
Source: Sci Rep. 2018 Mar 26;8:5217. doi: 10.1038/s41598-018-23276-8 (PMC5979957; doi:10.1038/s41598-018-23276-8)
Supplement: Supplementary file 6 — Supplementary Table 5 [file 41598_2018_23276_MOESM6_ESM.xlsx]

## Sheet: Chromosme Level 1
				Chromosome level trained and tested on the same chromosome within the same cell type
CellType	Chromosome	True Negative	False Positive	False Negative	True Positive	Accuracy	Sensitivity	Specificity	Precision	AUC
GM12878	chrX	24409	2243	24	532	0.916679	0.915841	0.956835	0.191712	0.98316
GM12878	chr22	101781	8014	43	892	0.927237	0.927009	0.954011	0.100157	0.983061
GM12878	chr21	16429	1420	25	592	0.921748	0.920444	0.959481	0.294235	0.982625
GM12878	chr20	78053	6379	38	994	0.924916	0.924448	0.963178	0.134816	0.987338
GM12878	chr19	267240	20981	126	3712	0.92773	0.927205	0.96717	0.150326	0.987411
GM12878	chr18	15946	1446	24	351	0.917262	0.916858	0.936	0.195326	0.976292
GM12878	chr17	190941	16189	123	3058	0.922439	0.921841	0.961333	0.158882	0.984968
GM12878	chr16	133523	11123	56	1619	0.9236	0.923102	0.966567	0.12706	0.985951
GM12878	chr15	45017	4350	56	1094	0.912782	0.911884	0.951304	0.200955	0.979165
GM12878	chr14	81386	7165	44	1286	0.919794	0.919086	0.966917	0.152171	0.985884
GM12878	chr13	16134	1824	12	328	0.899661	0.89843	0.964706	0.152416	0.981199
GM12878	chr12	99586	9558	77	2329	0.913626	0.912428	0.967997	0.195928	0.983109
GM12878	chr11	98101	8744	139	2740	0.919042	0.918162	0.951719	0.238593	0.98298
GM12878	chr10	47110	4520	66	1074	0.913095	0.912454	0.942105	0.191991	0.977989
GM12878	chr9	78886	7480	56	1324	0.914116	0.913392	0.95942	0.150386	0.981887
GM12878	chr8	58452	5036	35	1004	0.921413	0.920678	0.966314	0.166225	0.983531
GM12878	chr7	82772	6957	43	1308	0.923145	0.922466	0.968172	0.158258	0.985958
GM12878	chr6	92167	7811	118	3101	0.923166	0.921873	0.963343	0.284183	0.985623
GM12878	chr5	67413	5760	64	1448	0.922019	0.921282	0.957672	0.200888	0.983064
GM12878	chr4	38966	3703	30	737	0.914057	0.913216	0.960887	0.165991	0.982181
GM12878	chr3	69568	6363	84	1466	0.916793	0.9162	0.945806	0.187252	0.980645
GM12878	chr2	96639	9572	68	2174	0.911114	0.909878	0.96967	0.185084	0.983212
GM12878	chr1	168183	15947	124	3655	0.914475	0.913393	0.967187	0.186461	0.984511
K562	chrX	37896	3763	25	866	0.910975	0.909671	0.971942	0.187081	0.98806
K562	chr22	82421	8148	7	923	0.910873	0.910035	0.992473	0.101753	0.988267
K562	chr21	20322	2574	30	656	0.889577	0.887579	0.956268	0.203096	0.978987
K562	chr20	77912	8367	46	1545	0.904256	0.903024	0.971087	0.155872	0.984288
K562	chr19	210294	26542	106	4809	0.889771	0.887931	0.978433	0.153392	0.983001
K562	chr18	8945	1026	6	386	0.900415	0.897102	0.984694	0.273371	0.98663
K562	chr17	162823	20102	134	3716	0.891656	0.890108	0.965195	0.156017	0.981691
K562	chr16	121247	13750	66	2332	0.899443	0.898146	0.972477	0.145007	0.982675
K562	chr15	51622	6427	33	1223	0.891072	0.889283	0.973726	0.159869	0.984521
K562	chr14	35104	3854	28	816	0.902467	0.901073	0.966825	0.174732	0.983821
K562	chr13	9328	1190	17	307	0.888674	0.886861	0.947531	0.205077	0.97199
K562	chr12	104756	12643	85	2768	0.894156	0.892307	0.970207	0.179612	0.983112
K562	chr11	108836	14949	107	3412	0.881732	0.879234	0.969594	0.185829	0.980296
K562	chr10	59678	7119	59	1573	0.895103	0.893423	0.963848	0.180971	0.980763
K562	chr9	78448	9017	57	1530	0.898104	0.896907	0.964083	0.145065	0.980208
K562	chr8	67693	7529	40	1543	0.901452	0.89991	0.974731	0.170084	0.983132
K562	chr7	167635	18359	62	2787	0.902453	0.901293	0.978238	0.131798	0.986104
K562	chr6	157621	18157	112	4405	0.898672	0.896705	0.975205	0.19524	0.986115
K562	chr5	72214	8455	46	1799	0.896975	0.895189	0.975068	0.175444	0.984757
K562	chr4	44538	4946	47	1284	0.901742	0.900049	0.964688	0.206099	0.983581
K562	chr3	97084	12468	59	2020	0.887782	0.886191	0.971621	0.139426	0.981928
K562	chr2	122271	15030	71	2537	0.892066	0.890532	0.972776	0.144419	0.982354
K562	chr1	331628	41348	190	6552	0.890608	0.88914	0.971819	0.136785	0.98303
HeLa	chrX	39632	3958	8	69	0.909176	0.909199	0.896104	0.0171343	0.96818
HeLa	chr22	26466	2840	6	33	0.903016	0.903092	0.846154	0.0114862	0.955681
HeLa	chr21	14766	1995	1	48	0.881261	0.880974	0.979592	0.0234949	0.978777
HeLa	chr20	74014	5676	14	97	0.928698	0.928774	0.873874	0.0168024	0.958597
HeLa	chr19	135195	10105	16	185	0.93044	0.930454	0.920398	0.0179786	0.977858
HeLa	chr18	11632	955	9	62	0.923843	0.924128	0.873239	0.0609636	0.96474
HeLa	chr17	143306	10395	33	217	0.932264	0.932369	0.868	0.0204485	0.96465
HeLa	chr16	73468	7495	8	100	0.907451	0.907427	0.925926	0.0131666	0.967932
HeLa	chr15	66738	5708	8	123	0.921242	0.92121	0.938931	0.0210941	0.959312
HeLa	chr14	41621	4964	13	104	0.893431	0.893442	0.888889	0.0205209	0.952296
HeLa	chr13	8508	1029	3	37	0.892242	0.892104	0.925	0.0347092	0.972852
HeLa	chr12	76937	7170	30	267	0.914696	0.914751	0.89899	0.0359016	0.958836
HeLa	chr11	122144	10699	28	276	0.919435	0.919461	0.907895	0.0251481	0.962757
HeLa	chr10	35372	3336	17	118	0.913678	0.913816	0.874074	0.0341633	0.957396
HeLa	chr9	102217	11947	31	155	0.895251	0.895352	0.833333	0.0128078	0.943963
HeLa	chr8	46877	4916	12	125	0.905103	0.905084	0.912409	0.0247967	0.967486
HeLa	chr7	49921	6303	8	106	0.88798	0.887895	0.929825	0.0165392	0.964916
HeLa	chr6	54016	5770	19	224	0.903563	0.903489	0.921811	0.0373707	0.971124
HeLa	chr5	62258	6572	11	117	0.904536	0.904518	0.914062	0.0174914	0.962529
HeLa	chr4	8171	1096	4	39	0.881848	0.881731	0.906977	0.0343612	0.952374
HeLa	chr3	72213	8064	17	169	0.899569	0.899548	0.908602	0.0205272	0.961227
HeLa	chr2	58604	5094	11	154	0.920063	0.920029	0.933333	0.0293445	0.976537
HeLa	chr1	169161	15076	42	319	0.918103	0.918171	0.883656	0.020721	0.965679
CH12	chrX	798	126	1	8	0.86388	0.863636	0.888889	0.0597015	0.954726
CH12	chr19	5707	760	1	29	0.882869	0.88248	0.966667	0.0367554	0.980839
CH12	chr18	5805	596	1	9	0.906879	0.90689	0.9	0.014876	0.89975
CH12	chr17	8683	725	10	55	0.922411	0.922938	0.846154	0.0705128	0.96502
CH12	chr16	17490	2396	1	22	0.879602	0.879513	0.956522	0.00909843	0.975396
CH12	chr15	11448	1344	1	37	0.895168	0.894934	0.973684	0.0267922	0.983721
CH12	chr14	6268	861	3	22	0.879228	0.879226	0.88	0.0249151	0.946396
CH12	chr13	8734	1418	1	23	0.860554	0.860323	0.958333	0.0159611	0.977219
CH12	chr12	4388	435	1	23	0.910048	0.909807	0.958333	0.0502183	0.97962
CH12	chr11	47987	3699	10	114	0.928411	0.928433	0.919355	0.0298977	0.983871
CH12	chr10	7971	954	2	46	0.893458	0.893109	0.958333	0.046	0.982906
CH12	chr9	11935	1418	4	52	0.893952	0.893807	0.928571	0.0353742	0.975869
CH12	chr8	7677	869	1	52	0.898825	0.898315	0.981132	0.0564604	0.982647
CH12	chr7	15008	1977	9	74	0.883642	0.883603	0.891566	0.03608	0.96225
CH12	chr6	10129	1237	2	51	0.891497	0.891167	0.962264	0.0395963	0.983164
CH12	chr5	8196	1379	1	47	0.856594	0.855979	0.979167	0.0329593	0.971991
CH12	chr4	12775	1340	2	50	0.905273	0.905065	0.961538	0.0359712	0.984262
CH12	chr3	19466	1820	2	48	0.914604	0.914498	0.96	0.0256959	0.985528
CH12	chr2	16968	1651	2	68	0.911552	0.911327	0.971429	0.0395579	0.984072
CH12	chr1	10843	1247	1	57	0.897267	0.896857	0.982759	0.0437117	0.987073

## Sheet: Chromosme Level 2
				here er report the results when testing chromosme predictor on the rest of the chromosmes within the same cell type
Cell Type	Training Chromosome	Testing Chromosomes	True Negative	False Positive	False Negative	True Positive	Accuracy	Sensitivity	Specificity	Precision	AUC
GM12878	chrX	chr22	527276	21703	1275	3402	0.958498	0.960467	0.727389	0.135511	0.95958
GM12878	chrX	chr21	80925	8320	645	2444	0.902907	0.906774	0.791195	0.227053	0.937895
GM12878	chrX	chr20	402176	19988	1558	3603	0.949579	0.952654	0.698121	0.152728	0.951526
GM12878	chrX	chr19	1385392	55716	4961	14231	0.958449	0.961338	0.741507	0.203454	0.963377
GM12878	chrX	chr18	79745	7217	282	1595	0.915589	0.91701	0.84976	0.181003	0.955881
GM12878	chrX	chr17	989751	45901	3922	11984	0.95262	0.955679	0.753426	0.207031	0.959499
GM12878	chrX	chr16	684874	38356	1914	6464	0.944957	0.946966	0.771544	0.144221	0.957996
GM12878	chrX	chr15	226425	20414	937	4817	0.915473	0.917298	0.837157	0.190916	0.953725
GM12878	chrX	chr14	420803	21955	1919	4734	0.946877	0.950413	0.711559	0.177376	0.948917
GM12878	chrX	chr13	81309	8485	312	1390	0.903854	0.905506	0.816686	0.140759	0.939334
GM12878	chrX	chr12	518875	26847	3651	8381	0.94532	0.950805	0.696559	0.237907	0.94833
GM12878	chrX	chr11	497807	36421	4016	10380	0.926294	0.931825	0.721034	0.22179	0.937423
GM12878	chrX	chr10	234441	23711	947	4755	0.906547	0.908151	0.833918	0.167041	0.949885
GM12878	chrX	chr9	401596	30238	1289	5611	0.928141	0.929978	0.813188	0.156518	0.954936
GM12878	chrX	chr8	295578	21863	1172	4024	0.928604	0.931127	0.774442	0.155445	0.949735
GM12878	chrX	chr7	424070	24578	1633	5125	0.942445	0.945218	0.75836	0.172541	0.955682
GM12878	chrX	chr6	473574	26319	5549	10549	0.938239	0.947351	0.655299	0.286129	0.933774
GM12878	chrX	chr5	342919	22946	1884	5679	0.933508	0.937283	0.750892	0.198393	0.94853
GM12878	chrX	chr4	196478	16867	605	3230	0.919551	0.92094	0.842243	0.160721	0.955794
GM12878	chrX	chr3	346598	33061	1150	6601	0.911693	0.912919	0.851632	0.166431	0.954331
GM12878	chrX	chr2	499523	31532	2831	8381	0.936631	0.940624	0.747503	0.209982	0.950755
GM12878	chrX	chr1	879771	40881	5698	13201	0.950424	0.955596	0.698503	0.244092	0.952289
GM12878	chr22	chrX	120866	12396	539	2244	0.904921	0.90698	0.806324	0.153279	0.942527
GM12878	chr22	chr21	78554	10691	668	2421	0.876979	0.880206	0.783749	0.18464	0.925282
GM12878	chr22	chr20	390126	32038	1113	4048	0.922422	0.92411	0.784344	0.112176	0.942034
GM12878	chr22	chr19	1361630	79478	3156	16036	0.943413	0.944849	0.835557	0.167892	0.965034
GM12878	chr22	chr18	77491	9471	176	1701	0.89141	0.89109	0.906233	0.152256	0.957413
GM12878	chr22	chr17	964188	71464	2800	13106	0.929377	0.930996	0.823966	0.154972	0.956968
GM12878	chr22	chr16	670112	53118	1185	7193	0.925776	0.926554	0.858558	0.119265	0.962489
GM12878	chr22	chr15	217354	29485	615	5139	0.880836	0.88055	0.893118	0.148423	0.949303
GM12878	chr22	chr14	405774	36984	1275	5378	0.914869	0.916469	0.808357	0.126953	0.947722
GM12878	chr22	chr13	77952	11842	307	1395	0.867218	0.86812	0.819624	0.105386	0.925045
GM12878	chr22	chr12	498549	47173	2205	9827	0.91147	0.913559	0.816739	0.172404	0.945683
GM12878	chr22	chr11	484325	49903	2645	11751	0.904219	0.906589	0.816268	0.190596	0.940779
GM12878	chr22	chr10	229633	28519	716	4986	0.8892	0.889526	0.87443	0.148814	0.950678
GM12878	chr22	chr9	388085	43749	928	5972	0.898168	0.89869	0.865507	0.12011	0.95192
GM12878	chr22	chr8	288544	28897	849	4347	0.907803	0.908969	0.836605	0.13076	0.949362
GM12878	chr22	chr7	415004	33644	1279	5479	0.923315	0.92501	0.810743	0.140045	0.954015
GM12878	chr22	chr6	454424	45469	3717	12381	0.904677	0.909042	0.769102	0.214019	0.926767
GM12878	chr22	chr5	329393	36472	1165	6398	0.899212	0.900313	0.845961	0.149242	0.944407
GM12878	chr22	chr4	191699	21646	494	3341	0.898057	0.89854	0.871186	0.13371	0.954943
GM12878	chr22	chr3	337823	41836	990	6761	0.889456	0.889806	0.872274	0.139124	0.950345
GM12878	chr22	chr2	486876	44179	2235	8977	0.914408	0.916809	0.80066	0.16888	0.945486
GM12878	chr22	chr1	859363	61289	4119	14780	0.930384	0.933429	0.782052	0.194297	0.949576
GM12878	chr21	chrX	127913	5349	1005	1778	0.953295	0.959861	0.638879	0.249474	0.938987
GM12878	chr21	chr22	535762	13217	1767	2910	0.972936	0.975924	0.622194	0.180443	0.957129
GM12878	chr21	chr20	409149	13015	2183	2978	0.964435	0.969171	0.57702	0.186206	0.944647
GM12878	chr21	chr19	1417231	23877	8821	10371	0.977609	0.983432	0.540381	0.302821	0.957371
GM12878	chr21	chr18	83019	3943	446	1431	0.950596	0.954658	0.762387	0.266282	0.95798
GM12878	chr21	chr17	1011986	23666	6911	8995	0.970922	0.977149	0.56551	0.275405	0.948504
GM12878	chr21	chr16	701477	21753	3024	5354	0.966133	0.969922	0.639055	0.197514	0.956421
GM12878	chr21	chr15	232758	14081	1552	4202	0.93811	0.942955	0.730275	0.229831	0.94974
GM12878	chr21	chr14	429064	13694	2709	3944	0.963501	0.969071	0.592815	0.223608	0.941246
GM12878	chr21	chr13	84558	5236	567	1135	0.936577	0.941689	0.666863	0.178151	0.929903
GM12878	chr21	chr12	529314	16408	5358	6674	0.960976	0.969933	0.554688	0.289143	0.931004
GM12878	chr21	chr11	514360	19868	6185	8211	0.952512	0.96281	0.570367	0.292425	0.929503
GM12878	chr21	chr10	244804	13348	1649	4053	0.943162	0.948294	0.710803	0.232918	0.946746
GM12878	chr21	chr9	413147	18687	2301	4599	0.952162	0.956726	0.666522	0.197501	0.946095
GM12878	chr21	chr8	304154	13287	1694	3502	0.953567	0.958143	0.67398	0.208589	0.936038
GM12878	chr21	chr7	436141	12507	2753	4005	0.966491	0.972123	0.592631	0.242551	0.948536
GM12878	chr21	chr6	484204	15689	7657	8441	0.954755	0.968615	0.524351	0.349814	0.91857
GM12878	chr21	chr5	351322	14543	2737	4826	0.953726	0.96025	0.638107	0.249161	0.941441
GM12878	chr21	chr4	203137	10208	1062	2773	0.948108	0.952153	0.723077	0.21362	0.949125
GM12878	chr21	chr3	359397	20262	2015	5736	0.942498	0.946631	0.740034	0.220632	0.947415
GM12878	chr21	chr2	514492	16563	4548	6664	0.961069	0.968811	0.594363	0.286907	0.94154
GM12878	chr21	chr1	900006	20646	9083	9816	0.968358	0.977575	0.519393	0.322238	0.941754
GM12878	chr20	chrX	121098	12164	493	2290	0.906965	0.908721	0.822853	0.158434	0.948864
GM12878	chr20	chr22	510896	38083	706	3971	0.92994	0.930629	0.849048	0.0944262	0.962086
GM12878	chr20	chr21	78630	10615	545	2544	0.879134	0.881058	0.823568	0.193328	0.935709
GM12878	chr20	chr19	1367801	73307	3154	16038	0.94764	0.949132	0.835661	0.179506	0.968983
GM12878	chr20	chr18	78414	8548	235	1642	0.901136	0.901704	0.8748	0.161138	0.956409
GM12878	chr20	chr17	968722	66930	2630	13276	0.933851	0.935374	0.834654	0.165524	0.962094
GM12878	chr20	chr16	672954	50276	1216	7162	0.929618	0.930484	0.854858	0.124691	0.964652
GM12878	chr20	chr15	217854	28985	550	5204	0.883073	0.882575	0.904414	0.152213	0.954995
GM12878	chr20	chr14	407039	35719	1188	5465	0.917877	0.919326	0.821434	0.132697	0.952623
GM12878	chr20	chr13	77308	12486	189	1513	0.861469	0.860948	0.888954	0.108079	0.944172
GM12878	chr20	chr12	500419	45303	2037	9995	0.915124	0.916985	0.830701	0.180748	0.951565
GM12878	chr20	chr11	485820	48408	2558	11838	0.907102	0.909387	0.822312	0.196494	0.943259
GM12878	chr20	chr10	231527	26625	715	4987	0.896382	0.896863	0.874605	0.157757	0.954419
GM12878	chr20	chr9	390783	41051	913	5987	0.904352	0.904938	0.867681	0.12728	0.956394
GM12878	chr20	chr8	287656	29785	783	4413	0.905256	0.906172	0.849307	0.129043	0.953838
GM12878	chr20	chr7	418814	29834	1205	5553	0.931843	0.933502	0.821693	0.156922	0.960268
GM12878	chr20	chr6	462282	37611	4044	12054	0.919272	0.924762	0.748789	0.242706	0.932918
GM12878	chr20	chr5	329740	36125	1103	6460	0.900307	0.901261	0.854158	0.151697	0.950734
GM12878	chr20	chr4	192623	20722	495	3340	0.902307	0.902871	0.870926	0.138808	0.959143
GM12878	chr20	chr3	339078	40581	873	6878	0.892997	0.893112	0.887369	0.144925	0.956568
GM12878	chr20	chr2	491225	39830	2246	8966	0.922407	0.924998	0.799679	0.183745	0.95311
GM12878	chr20	chr1	867354	53298	4184	14715	0.93882	0.942108	0.778613	0.216356	0.956133
GM12878	chr19	chrX	120253	13009	417	2366	0.901312	0.90238	0.850162	0.153886	0.953316
GM12878	chr19	chr22	503980	44999	557	4120	0.917718	0.918032	0.880907	0.0838779	0.964837
GM12878	chr19	chr21	76928	12317	398	2691	0.862293	0.861987	0.871156	0.179304	0.940575
GM12878	chr19	chr20	384966	37198	822	4339	0.911028	0.911887	0.840728	0.104461	0.95531
GM12878	chr19	chr18	75842	11120	145	1732	0.873198	0.872128	0.922749	0.134765	0.958503
GM12878	chr19	chr17	948844	86808	1900	14006	0.915641	0.91618	0.880548	0.138929	0.964418
GM12878	chr19	chr16	657235	65995	748	7630	0.908772	0.90875	0.910718	0.103633	0.967402
GM12878	chr19	chr15	215920	30919	446	5308	0.875828	0.87474	0.922489	0.146521	0.958817
GM12878	chr19	chr14	403058	39700	1080	5573	0.909259	0.910335	0.837667	0.123098	0.95355
GM12878	chr19	chr13	77276	12518	221	1481	0.86077	0.860592	0.870153	0.105793	0.937683
GM12878	chr19	chr12	494819	50903	1711	10321	0.905668	0.906724	0.857796	0.168578	0.953144
GM12878	chr19	chr11	474373	59855	1704	12692	0.887794	0.88796	0.881634	0.174949	0.949497
GM12878	chr19	chr10	224269	33883	461	5241	0.869837	0.868748	0.919151	0.133959	0.95813
GM12878	chr19	chr9	381900	49934	654	6246	0.884695	0.884368	0.905217	0.111178	0.957887
GM12878	chr19	chr8	284538	32903	678	4518	0.895917	0.896349	0.869515	0.120734	0.955003
GM12878	chr19	chr7	405148	43500	679	6079	0.90299	0.903042	0.899527	0.122612	0.961979
GM12878	chr19	chr6	450493	49400	2993	13105	0.898461	0.901179	0.814076	0.209663	0.936672
GM12878	chr19	chr5	325402	40463	794	6769	0.889518	0.889405	0.895015	0.143314	0.954392
GM12878	chr19	chr4	188617	24728	367	3468	0.884451	0.884094	0.904303	0.122996	0.959944
GM12878	chr19	chr3	332992	46667	713	7038	0.877701	0.877082	0.908012	0.131049	0.956751
GM12878	chr19	chr2	477219	53836	1449	9763	0.898048	0.898624	0.870764	0.153509	0.955481
GM12878	chr19	chr1	843366	77286	2787	16112	0.914775	0.916053	0.852532	0.172509	0.959356
GM12878	chr18	chrX	126114	7148	939	1844	0.940556	0.946361	0.662594	0.205071	0.930599
GM12878	chr18	chr22	531613	17366	1497	3180	0.96593	0.968367	0.679923	0.154775	0.951342
GM12878	chr18	chr21	83402	5843	1083	2006	0.92499	0.934528	0.649401	0.255574	0.915979
GM12878	chr18	chr20	407248	14916	2146	3015	0.960072	0.964668	0.584189	0.168145	0.909365
GM12878	chr18	chr19	1398676	42432	6975	12217	0.966167	0.970556	0.636567	0.223554	0.944878
GM12878	chr18	chr17	1000819	34833	5776	10130	0.961382	0.966366	0.636867	0.225296	0.936158
GM12878	chr18	chr16	695024	28206	2578	5800	0.957923	0.961	0.692289	0.170558	0.951151
GM12878	chr18	chr15	230819	16020	1385	4369	0.931095	0.935099	0.759298	0.214282	0.945973
GM12878	chr18	chr14	423195	19563	2560	4093	0.950773	0.955816	0.615211	0.173022	0.9288
GM12878	chr18	chr13	83295	6499	494	1208	0.92357	0.927623	0.709753	0.156741	0.917722
GM12878	chr18	chr12	521444	24278	4504	7528	0.948397	0.955512	0.625665	0.236685	0.916344
GM12878	chr18	chr11	507572	26656	5201	9195	0.941933	0.950104	0.638719	0.256478	0.923614
GM12878	chr18	chr10	241425	16727	1330	4372	0.931564	0.935205	0.766749	0.207214	0.942107
GM12878	chr18	chr9	409149	22685	2060	4840	0.943599	0.947468	0.701449	0.17584	0.942478
GM12878	chr18	chr8	301374	16067	1443	3753	0.945728	0.949386	0.722286	0.189354	0.93606
GM12878	chr18	chr7	429118	19530	2543	4215	0.951531	0.956469	0.623705	0.177511	0.92669
GM12878	chr18	chr6	472088	27805	6148	9950	0.934199	0.944378	0.618089	0.263541	0.906994
GM12878	chr18	chr5	346553	19312	2486	5077	0.941627	0.947215	0.671295	0.208168	0.927914
GM12878	chr18	chr4	200471	12874	883	2952	0.936656	0.939656	0.769752	0.186529	0.946869
GM12878	chr18	chr3	356597	23062	1917	5834	0.935523	0.939256	0.752677	0.201896	0.940328
GM12878	chr18	chr2	506910	24145	3856	7356	0.948363	0.954534	0.656083	0.233516	0.928313
GM12878	chr18	chr1	888686	31966	7722	11177	0.957758	0.965279	0.591407	0.259069	0.930356
GM12878	chr17	chrX	120641	12621	384	2399	0.904407	0.905292	0.862019	0.15972	0.957243
GM12878	chr17	chr22	508099	40880	577	4100	0.925121	0.925535	0.87663	0.0911516	0.965573
GM12878	chr17	chr21	78235	11010	373	2716	0.876719	0.876632	0.879249	0.197873	0.942815
GM12878	chr17	chr20	387804	34360	782	4379	0.917763	0.91861	0.848479	0.113039	0.96083
GM12878	chr17	chr19	1346985	94123	2066	17126	0.934131	0.934687	0.892351	0.153943	0.972138
GM12878	chr17	chr18	76804	10158	164	1713	0.883812	0.88319	0.912627	0.144301	0.961922
GM12878	chr17	chr16	662962	60268	841	7537	0.916473	0.916668	0.899618	0.111157	0.965823
GM12878	chr17	chr15	217033	29806	426	5328	0.880313	0.879249	0.925964	0.151648	0.961088
GM12878	chr17	chr14	404737	38021	807	5846	0.913602	0.914127	0.878701	0.133266	0.959856
GM12878	chr17	chr13	78877	10917	233	1469	0.878137	0.878422	0.863102	0.118602	0.943658
GM12878	chr17	chr12	498365	47357	1412	10620	0.912562	0.913221	0.882646	0.183176	0.960974
GM12878	chr17	chr11	479344	54884	1761	12635	0.896751	0.897265	0.877674	0.187133	0.952066
GM12878	chr17	chr10	227790	30362	489	5213	0.883076	0.882387	0.914241	0.146535	0.959144
GM12878	chr17	chr9	384905	46929	624	6276	0.891613	0.891326	0.909565	0.117959	0.960954
GM12878	chr17	chr8	286802	30639	622	4574	0.903108	0.903481	0.880293	0.129895	0.95822
GM12878	chr17	chr7	409837	38811	731	6027	0.913172	0.913493	0.891832	0.134417	0.963733
GM12878	chr17	chr6	454897	44996	2987	13111	0.907008	0.909989	0.814449	0.225635	0.940742
GM12878	chr17	chr5	327195	38670	848	6715	0.894175	0.894305	0.887875	0.147956	0.955768
GM12878	chr17	chr4	191318	22027	402	3433	0.896726	0.896754	0.895176	0.134839	0.961854
GM12878	chr17	chr3	338373	41286	788	6963	0.891397	0.891255	0.898336	0.144314	0.959008
GM12878	chr17	chr2	480045	51010	1466	9746	0.903228	0.903946	0.869247	0.160412	0.958548
GM12878	chr17	chr1	850373	70279	2879	16020	0.922135	0.923664	0.847664	0.185634	0.960498
GM12878	chr16	chrX	122315	10947	508	2275	0.9158	0.917854	0.817463	0.172062	0.948184
GM12878	chr16	chr22	513588	35391	686	3991	0.934839	0.935533	0.853325	0.101341	0.963213
GM12878	chr16	chr21	78397	10848	450	2639	0.87764	0.878447	0.854322	0.19567	0.939136
GM12878	chr16	chr20	390183	31981	976	4185	0.922876	0.924245	0.810889	0.115716	0.950292
GM12878	chr16	chr19	1365419	75689	2900	16292	0.946183	0.947479	0.848895	0.177124	0.967899
GM12878	chr16	chr18	78507	8455	172	1705	0.902892	0.902774	0.908364	0.167815	0.961434
GM12878	chr16	chr17	969360	66292	2623	13283	0.934464	0.93599	0.835094	0.166924	0.960431
GM12878	chr16	chr15	218403	28436	499	5255	0.885448	0.884799	0.913278	0.155976	0.954757
GM12878	chr16	chr14	408271	34487	1149	5504	0.920705	0.922109	0.827296	0.137631	0.952438
GM12878	chr16	chr13	79117	10677	262	1440	0.880443	0.881095	0.846063	0.118841	0.931727
GM12878	chr16	chr12	501600	44122	1953	10079	0.917392	0.919149	0.837683	0.185956	0.951399
GM12878	chr16	chr11	484836	49392	2679	11717	0.905088	0.907545	0.813907	0.191739	0.940735
GM12878	chr16	chr10	230653	27499	615	5087	0.893449	0.893478	0.892143	0.15611	0.956623
GM12878	chr16	chr9	388700	43134	785	6115	0.899896	0.900114	0.886232	0.124165	0.955333
GM12878	chr16	chr8	288119	29322	728	4468	0.906861	0.90763	0.859892	0.132228	0.953515
GM12878	chr16	chr7	417052	31596	1171	5587	0.928049	0.929575	0.826724	0.150257	0.958811
GM12878	chr16	chr6	458938	40955	3816	12282	0.913233	0.918072	0.762952	0.230704	0.929203
GM12878	chr16	chr5	330773	35092	1109	6454	0.903058	0.904085	0.853365	0.155346	0.946413
GM12878	chr16	chr4	192446	20899	420	3415	0.901837	0.902041	0.890482	0.140454	0.960429
GM12878	chr16	chr3	339133	40526	909	6842	0.893046	0.893257	0.882725	0.144444	0.955016
GM12878	chr16	chr2	488521	42534	1931	9281	0.918002	0.919907	0.827774	0.179118	0.952176
GM12878	chr16	chr1	865845	54807	4034	14865	0.937373	0.940469	0.78655	0.213357	0.955572
GM12878	chr15	chrX	124438	8824	630	2153	0.930508	0.933785	0.773626	0.196137	0.950126
GM12878	chr15	chr22	517531	31448	845	3832	0.941673	0.942716	0.819329	0.108617	0.957066
GM12878	chr15	chr21	81375	7870	805	2284	0.906048	0.911816	0.739398	0.224936	0.931537
GM12878	chr15	chr20	399640	22524	1318	3843	0.944206	0.946646	0.744623	0.14575	0.926608
GM12878	chr15	chr19	1373759	67349	3482	15710	0.951496	0.953266	0.81857	0.189143	0.957955
GM12878	chr15	chr18	80687	6275	292	1585	0.92608	0.927842	0.844433	0.201654	0.96053
GM12878	chr15	chr17	980289	55363	3252	12654	0.944259	0.946543	0.795549	0.186042	0.947083
GM12878	chr15	chr16	682558	40672	1667	6711	0.942129	0.943763	0.801026	0.141633	0.952942
GM12878	chr15	chr14	414406	28352	1666	4987	0.933206	0.935965	0.749587	0.149585	0.923998
GM12878	chr15	chr13	81842	7952	338	1364	0.909395	0.911442	0.80141	0.146415	0.933573
GM12878	chr15	chr12	510689	35033	2782	9250	0.932201	0.935804	0.768783	0.208884	0.935714
GM12878	chr15	chr11	496259	37969	2757	11639	0.925767	0.928927	0.808489	0.234619	0.941036
GM12878	chr15	chr10	238723	19429	998	4704	0.922582	0.924738	0.824974	0.19492	0.953464
GM12878	chr15	chr9	400647	31187	1165	5735	0.926261	0.92778	0.831159	0.155327	0.95594
GM12878	chr15	chr8	295672	21769	988	4208	0.929466	0.931423	0.809854	0.161989	0.949727
GM12878	chr15	chr7	426881	21767	1674	5084	0.948527	0.951483	0.752294	0.189341	0.949147
GM12878	chr15	chr6	468155	31738	4450	11648	0.929867	0.93651	0.723568	0.268474	0.933288
GM12878	chr15	chr5	339027	26838	1524	6039	0.92405	0.926645	0.798493	0.183685	0.946171
GM12878	chr15	chr4	197248	16097	672	3163	0.922787	0.924549	0.824772	0.164226	0.954284
GM12878	chr15	chr3	350064	29595	1299	6452	0.920255	0.922049	0.832409	0.178989	0.953436
GM12878	chr15	chr2	501569	29486	2792	8420	0.940476	0.944477	0.750981	0.222128	0.944086
GM12878	chr15	chr1	878894	41758	5240	13659	0.949978	0.954643	0.722737	0.246477	0.942978
GM12878	chr14	chrX	120847	12415	410	2373	0.90573	0.906838	0.852677	0.160468	0.953558
GM12878	chr14	chr22	513020	35959	830	3847	0.933553	0.934498	0.822536	0.0966437	0.959034
GM12878	chr14	chr21	76577	12668	374	2715	0.858752	0.858054	0.878925	0.176494	0.939472
GM12878	chr14	chr20	391646	30518	867	4294	0.926555	0.927711	0.832009	0.123348	0.959625
GM12878	chr14	chr19	1378712	62396	4674	14518	0.954071	0.956703	0.756461	0.188756	0.964462
GM12878	chr14	chr18	77956	9006	168	1709	0.896734	0.896437	0.910496	0.159496	0.96081
GM12878	chr14	chr17	976391	59261	3262	12644	0.940542	0.942779	0.79492	0.175843	0.959619
GM12878	chr14	chr16	672254	50976	1267	7111	0.928592	0.929516	0.848771	0.12242	0.963243
GM12878	chr14	chr15	217133	29706	514	5240	0.880361	0.879654	0.910671	0.149946	0.955215
GM12878	chr14	chr13	77102	12692	187	1515	0.85924	0.858654	0.890129	0.106638	0.943174
GM12878	chr14	chr12	502476	43246	1818	10214	0.919204	0.920755	0.848903	0.191059	0.956521
GM12878	chr14	chr11	486793	47435	3206	11190	0.907694	0.911208	0.777299	0.190874	0.93557
GM12878	chr14	chr10	229586	28566	623	5079	0.889374	0.889344	0.89074	0.150959	0.955987
GM12878	chr14	chr9	391131	40703	908	5992	0.905157	0.905744	0.868406	0.128322	0.954868
GM12878	chr14	chr8	286347	31094	784	4412	0.901196	0.902048	0.849115	0.124261	0.948938
GM12878	chr14	chr7	418910	29738	1220	5538	0.932021	0.933716	0.819473	0.156991	0.95805
GM12878	chr14	chr6	460879	39014	4281	11817	0.916094	0.921955	0.734066	0.232476	0.927967
GM12878	chr14	chr5	331080	34785	986	6577	0.904209	0.904924	0.869629	0.159011	0.951883
GM12878	chr14	chr4	190847	22498	400	3435	0.894567	0.894546	0.895698	0.132457	0.959417
GM12878	chr14	chr3	337147	42512	807	6944	0.888183	0.888026	0.895884	0.140408	0.956615
GM12878	chr14	chr2	490580	40475	1970	9242	0.921727	0.923784	0.824295	0.185892	0.95468
GM12878	chr14	chr1	870066	50586	4529	14370	0.941339	0.945054	0.760358	0.221227	0.955402
GM12878	chr13	chrX	126256	7006	901	1882	0.941879	0.947427	0.676249	0.211746	0.942462
GM12878	chr13	chr22	531293	17686	1475	3202	0.965392	0.967784	0.684627	0.153294	0.959539
GM12878	chr13	chr21	82062	7183	828	2261	0.913239	0.919514	0.731952	0.239411	0.935717
GM12878	chr13	chr20	407042	15122	1867	3294	0.960243	0.96418	0.638248	0.178866	0.947379
GM12878	chr13	chr19	1417738	23370	9368	9824	0.977581	0.983783	0.51188	0.295957	0.961844
GM12878	chr13	chr18	82231	4731	383	1494	0.942435	0.945597	0.795951	0.24	0.957807
GM12878	chr13	chr17	1006960	28692	6312	9594	0.966712	0.972296	0.603169	0.250588	0.953679
GM12878	chr13	chr16	702658	20572	3093	5285	0.967653	0.971555	0.630819	0.204393	0.957003
GM12878	chr13	chr15	228588	18251	1124	4630	0.923296	0.926061	0.804658	0.202351	0.95013
GM12878	chr13	chr14	424220	18538	2106	4547	0.954064	0.958131	0.683451	0.196968	0.948525
GM12878	chr13	chr12	522084	23638	4111	7921	0.950249	0.956685	0.658328	0.25099	0.939585
GM12878	chr13	chr11	511717	22511	5830	8566	0.948342	0.957863	0.595026	0.275638	0.936093
GM12878	chr13	chr10	243248	14904	1567	4135	0.937575	0.942267	0.725184	0.217186	0.946524
GM12878	chr13	chr9	410707	21127	1847	5053	0.947636	0.951076	0.732319	0.19301	0.953219
GM12878	chr13	chr8	298091	19350	1344	3852	0.93586	0.939044	0.74134	0.16602	0.942819
GM12878	chr13	chr7	435917	12731	2899	3859	0.965679	0.971624	0.571027	0.23261	0.948727
GM12878	chr13	chr6	482445	17448	7210	8888	0.952212	0.965097	0.552118	0.337485	0.930015
GM12878	chr13	chr5	345491	20374	2120	5443	0.939763	0.944313	0.719688	0.21083	0.94328
GM12878	chr13	chr4	201313	12032	923	2912	0.940349	0.943603	0.759322	0.194861	0.952906
GM12878	chr13	chr3	353954	25705	1617	6134	0.929475	0.932295	0.791382	0.192657	0.949954
GM12878	chr13	chr2	512915	18140	4282	6930	0.958651	0.965842	0.618088	0.276426	0.942371
GM12878	chr13	chr1	900157	20495	8990	9909	0.968618	0.977739	0.524313	0.325911	0.94771
GM12878	chr12	chrX	121468	11794	411	2372	0.910287	0.911498	0.852318	0.167443	0.955417
GM12878	chr12	chr22	504255	44724	592	4085	0.918151	0.918532	0.873423	0.0836936	0.96306
GM12878	chr12	chr21	77853	11392	393	2696	0.872366	0.872351	0.872774	0.191369	0.940159
GM12878	chr12	chr20	388147	34017	760	4401	0.918617	0.919422	0.852742	0.114556	0.959991
GM12878	chr12	chr19	1358933	82175	2677	16515	0.941894	0.942978	0.860515	0.167342	0.971137
GM12878	chr12	chr18	79326	7636	234	1643	0.911413	0.912192	0.875333	0.177066	0.96053
GM12878	chr12	chr17	970187	65465	2373	13533	0.935488	0.936789	0.850811	0.171308	0.9656
GM12878	chr12	chr16	672553	50677	1145	7233	0.929167	0.92993	0.863332	0.124901	0.965176
GM12878	chr12	chr15	217312	29527	508	5246	0.881093	0.880379	0.911714	0.150864	0.957654
GM12878	chr12	chr14	405997	36761	786	5867	0.916453	0.916973	0.881858	0.137633	0.961492
GM12878	chr12	chr13	78160	11634	168	1534	0.871011	0.870437	0.901293	0.116495	0.947534
GM12878	chr12	chr11	484714	49514	2302	12094	0.905553	0.907317	0.840094	0.196306	0.948373
GM12878	chr12	chr10	232456	25696	690	5012	0.899998	0.900462	0.87899	0.163215	0.956677
GM12878	chr12	chr9	390328	41506	739	6161	0.903712	0.903884	0.892899	0.129251	0.960764
GM12878	chr12	chr8	287297	30144	631	4565	0.904614	0.905041	0.87856	0.131522	0.958986
GM12878	chr12	chr7	419777	28871	1205	5553	0.933958	0.935649	0.821693	0.161312	0.961437
GM12878	chr12	chr6	460405	39488	3562	12536	0.916568	0.921007	0.77873	0.240966	0.941608
GM12878	chr12	chr5	327469	38396	799	6764	0.89504	0.895054	0.894354	0.149779	0.957991
GM12878	chr12	chr4	193309	20036	478	3357	0.905544	0.906086	0.875359	0.143504	0.961223
GM12878	chr12	chr3	340493	39166	868	6883	0.896663	0.896839	0.888014	0.149471	0.95732
GM12878	chr12	chr2	490807	40248	2044	9168	0.922009	0.924211	0.817695	0.185527	0.954948
GM12878	chr12	chr1	866371	54281	3839	15060	0.938141	0.941041	0.796868	0.217188	0.958109
GM12878	chr11	chrX	123871	9391	446	2337	0.927693	0.92953	0.839741	0.199267	0.959283
GM12878	chr11	chr22	515264	33715	706	3971	0.93783	0.938586	0.849048	0.105371	0.962761
GM12878	chr11	chr21	79770	9475	568	2521	0.891232	0.893832	0.816122	0.210153	0.932019
GM12878	chr11	chr20	394799	27365	938	4223	0.933767	0.935179	0.818252	0.13369	0.961179
GM12878	chr11	chr19	1364083	77025	2419	16773	0.945597	0.946551	0.873958	0.17882	0.973592
GM12878	chr11	chr18	80178	6784	277	1600	0.920519	0.921989	0.852424	0.19084	0.960991
GM12878	chr11	chr17	976764	58888	2595	13311	0.941531	0.943139	0.836854	0.184365	0.966603
GM12878	chr11	chr16	678842	44388	1268	7110	0.937595	0.938625	0.848651	0.138064	0.965753
GM12878	chr11	chr15	225330	21509	694	5060	0.9121	0.912862	0.879388	0.190448	0.959382
GM12878	chr11	chr14	414245	28513	1217	5436	0.933847	0.935601	0.817075	0.160123	0.956322
GM12878	chr11	chr13	81109	8685	256	1446	0.90228	0.903279	0.849589	0.14273	0.943895
GM12878	chr11	chr12	509748	35974	2256	9776	0.931457	0.93408	0.8125	0.213683	0.958526
GM12878	chr11	chr10	237017	21135	736	4966	0.91711	0.91813	0.870923	0.190261	0.95961
GM12878	chr11	chr9	396723	35111	837	6063	0.918064	0.918693	0.878696	0.147253	0.96086
GM12878	chr11	chr8	294249	23192	825	4371	0.92556	0.926941	0.841224	0.158582	0.956865
GM12878	chr11	chr7	423096	25552	1240	5518	0.941169	0.943047	0.816514	0.177599	0.963931
GM12878	chr11	chr6	465615	34278	3793	12305	0.926218	0.931429	0.764381	0.264152	0.941399
GM12878	chr11	chr5	337829	28036	1127	6436	0.921905	0.923371	0.850985	0.186702	0.9576
GM12878	chr11	chr4	197177	16168	567	3268	0.922944	0.924217	0.852151	0.168142	0.963494
GM12878	chr11	chr3	347793	31866	1023	6728	0.915105	0.916067	0.868017	0.174328	0.95835
GM12878	chr11	chr2	498754	32301	2195	9017	0.936386	0.939176	0.804228	0.218234	0.959157
GM12878	chr11	chr1	877364	43288	4295	14604	0.949356	0.952981	0.772739	0.252263	0.961875
GM12878	chr10	chrX	125139	8123	603	2180	0.935859	0.939045	0.783327	0.211589	0.951323
GM12878	chr10	chr22	523944	25035	1022	3655	0.952936	0.954397	0.781484	0.127396	0.958047
GM12878	chr10	chr21	81748	7497	748	2341	0.910705	0.915995	0.75785	0.237955	0.935465
GM12878	chr10	chr20	400175	21989	1365	3796	0.945348	0.947914	0.735516	0.147217	0.948765
GM12878	chr10	chr19	1377980	63128	3481	15711	0.954387	0.956195	0.818622	0.19928	0.968387
GM12878	chr10	chr18	80086	6876	210	1667	0.920238	0.920931	0.888119	0.195131	0.964174
GM12878	chr10	chr17	986347	49305	3271	12635	0.950002	0.952392	0.794354	0.203988	0.958056
GM12878	chr10	chr16	682552	40678	1442	6936	0.942428	0.943755	0.827882	0.145671	0.962457
GM12878	chr10	chr15	227724	19115	877	4877	0.920853	0.922561	0.847584	0.203276	0.955623
GM12878	chr10	chr14	418544	24214	1638	5015	0.942476	0.945311	0.753795	0.171576	0.948985
GM12878	chr10	chr13	82010	7784	354	1348	0.911056	0.913313	0.792009	0.147613	0.930365
GM12878	chr10	chr12	517543	28179	3054	8978	0.944002	0.948364	0.746177	0.241623	0.948097
GM12878	chr10	chr11	498282	35946	3119	11277	0.928795	0.932714	0.783343	0.238803	0.941018
GM12878	chr10	chr9	401931	29903	1183	5717	0.929146	0.930754	0.828551	0.1605	0.955155
GM12878	chr10	chr8	297494	19947	1098	4098	0.934772	0.937163	0.788684	0.17043	0.95122
GM12878	chr10	chr7	423206	25442	1400	5358	0.941059	0.943292	0.792838	0.173961	0.95675
GM12878	chr10	chr6	468234	31659	4392	11706	0.930133	0.936668	0.727171	0.269941	0.932199
GM12878	chr10	chr5	342342	23523	1402	6161	0.933253	0.935706	0.814624	0.207553	0.950875
GM12878	chr10	chr4	198167	15178	645	3190	0.927143	0.928857	0.831812	0.173672	0.956832
GM12878	chr10	chr3	351149	28510	1285	6466	0.923092	0.924906	0.834215	0.18487	0.951293
GM12878	chr10	chr2	497966	33089	2403	8809	0.934549	0.937692	0.785676	0.210249	0.950915
GM12878	chr10	chr1	878938	41714	4752	14147	0.950545	0.954691	0.748558	0.253254	0.953448
GM12878	chr9	chrX	122286	10976	392	2391	0.916439	0.917636	0.859145	0.178873	0.955185
GM12878	chr9	chr22	519207	29772	848	3829	0.944695	0.945768	0.818687	0.113955	0.964349
GM12878	chr9	chr21	79534	9711	569	2520	0.888665	0.891187	0.815798	0.206034	0.935081
GM12878	chr9	chr20	395905	26259	1137	4024	0.93589	0.937799	0.779694	0.13288	0.955731
GM12878	chr9	chr19	1370686	70422	3095	16097	0.949656	0.951133	0.838735	0.186052	0.968315
GM12878	chr9	chr18	79066	7896	184	1693	0.909049	0.909202	0.901971	0.176556	0.963963
GM12878	chr9	chr17	977036	58616	2700	13206	0.94169	0.943402	0.830253	0.183871	0.960421
GM12878	chr9	chr16	678898	44332	1291	7087	0.93764	0.938703	0.845906	0.137828	0.962036
GM12878	chr9	chr15	223416	23423	661	5093	0.904653	0.905108	0.885123	0.178601	0.956819
GM12878	chr9	chr14	413719	29039	1198	5455	0.932719	0.934413	0.819931	0.158143	0.951738
GM12878	chr9	chr13	80092	9702	213	1489	0.891635	0.891953	0.874853	0.133053	0.94326
GM12878	chr9	chr12	510624	35098	2364	9668	0.932834	0.935685	0.803524	0.215967	0.949553
GM12878	chr9	chr11	493431	40797	3021	11375	0.920131	0.923634	0.79015	0.218029	0.943128
GM12878	chr9	chr10	233807	24345	698	5004	0.905088	0.905695	0.877587	0.1705	0.955857
GM12878	chr9	chr8	292917	24524	780	4416	0.921571	0.922745	0.849885	0.152592	0.957467
GM12878	chr9	chr7	421047	27601	1176	5582	0.93681	0.93848	0.825984	0.168219	0.95989
GM12878	chr9	chr6	465128	34765	4031	12067	0.924813	0.930455	0.749596	0.257666	0.929289
GM12878	chr9	chr5	336986	28879	1244	6319	0.919334	0.921067	0.835515	0.179527	0.949624
GM12878	chr9	chr4	196271	17074	489	3346	0.919132	0.91997	0.87249	0.163859	0.9625
GM12878	chr9	chr3	344813	34846	923	6828	0.907671	0.908218	0.880919	0.163843	0.958584
GM12878	chr9	chr2	495277	35778	2115	9097	0.930121	0.932628	0.811363	0.202719	0.951291
GM12878	chr9	chr1	873695	46957	4288	14611	0.945458	0.948996	0.77311	0.237315	0.954954
GM12878	chr8	chrX	123744	9518	597	2186	0.92565	0.928577	0.785483	0.186774	0.94739
GM12878	chr8	chr22	520260	28719	919	3758	0.946469	0.947686	0.803507	0.115713	0.960238
GM12878	chr8	chr21	80845	8400	784	2305	0.900535	0.905877	0.746196	0.21532	0.932837
GM12878	chr8	chr20	397183	24981	1366	3795	0.938344	0.940826	0.735323	0.131881	0.953094
GM12878	chr8	chr19	1380140	60968	4193	14999	0.955378	0.957694	0.781524	0.197441	0.967352
GM12878	chr8	chr18	80626	6336	278	1599	0.925551	0.927141	0.851891	0.201512	0.96097
GM12878	chr8	chr17	984945	50707	3706	12200	0.948255	0.951039	0.767006	0.193937	0.95428
GM12878	chr8	chr16	684780	38450	1622	6756	0.945227	0.946836	0.806398	0.149449	0.960585
GM12878	chr8	chr15	224994	21845	892	4862	0.909986	0.911501	0.844977	0.18205	0.952276
GM12878	chr8	chr14	413707	29051	1593	5060	0.931813	0.934386	0.760559	0.148339	0.945233
GM12878	chr8	chr13	80574	9220	274	1428	0.896236	0.89732	0.839013	0.13411	0.9373
GM12878	chr8	chr12	510176	35546	2680	9352	0.931464	0.934864	0.777261	0.208294	0.948037
GM12878	chr8	chr11	498526	35702	3555	10841	0.928445	0.933171	0.753056	0.232924	0.940584
GM12878	chr8	chr10	238356	19796	975	4727	0.921278	0.923316	0.829007	0.192758	0.952901
GM12878	chr8	chr9	401150	30684	1162	5738	0.927414	0.928945	0.831594	0.157542	0.95687
GM12878	chr8	chr7	425234	23414	1793	4965	0.944649	0.947812	0.734685	0.174953	0.952998
GM12878	chr8	chr6	469899	29994	4665	11433	0.93283	0.939999	0.710212	0.275979	0.933376
GM12878	chr8	chr5	338394	27471	1630	5933	0.922071	0.924915	0.784477	0.177613	0.944095
GM12878	chr8	chr4	197095	16250	589	3246	0.922465	0.923832	0.846415	0.166496	0.95977
GM12878	chr8	chr3	348228	31431	1210	6541	0.915746	0.917213	0.843891	0.172259	0.953484
GM12878	chr8	chr2	502872	28183	3007	8205	0.942482	0.94693	0.731805	0.225486	0.948182
GM12878	chr8	chr1	880015	40637	5552	13347	0.950839	0.955861	0.706228	0.24724	0.94975
GM12878	chr7	chrX	121841	11421	457	2326	0.912691	0.914297	0.835789	0.169201	0.950237
GM12878	chr7	chr22	511301	37678	714	3963	0.930657	0.931367	0.847338	0.0951706	0.961297
GM12878	chr7	chr21	78202	11043	417	2672	0.875885	0.876262	0.865005	0.194823	0.938809
GM12878	chr7	chr20	389555	32609	787	4374	0.921849	0.922758	0.84751	0.118271	0.958641
GM12878	chr7	chr19	1352816	88292	2400	16792	0.937895	0.938733	0.874948	0.159796	0.969786
GM12878	chr7	chr18	77290	9672	153	1724	0.889407	0.888779	0.918487	0.151281	0.960964
GM12878	chr7	chr17	966550	69102	2375	13531	0.932028	0.933277	0.850685	0.163748	0.960816
GM12878	chr7	chr16	669361	53869	1033	7345	0.924957	0.925516	0.876701	0.119989	0.963512
GM12878	chr7	chr15	221302	25537	595	5159	0.896545	0.896544	0.896594	0.168068	0.954825
GM12878	chr7	chr14	411423	31335	1043	5610	0.927955	0.929228	0.843229	0.151847	0.955864
GM12878	chr7	chr13	79239	10555	224	1478	0.882192	0.882453	0.86839	0.122829	0.939585
GM12878	chr7	chr12	505144	40578	2119	9913	0.923448	0.925643	0.823886	0.196332	0.952145
GM12878	chr7	chr11	486868	47360	2236	12160	0.909599	0.911349	0.844679	0.204301	0.945617
GM12878	chr7	chr10	229816	28336	631	5071	0.890216	0.890235	0.889337	0.151795	0.953735
GM12878	chr7	chr9	389520	42314	712	6188	0.901931	0.902013	0.896812	0.127582	0.956337
GM12878	chr7	chr8	289025	28416	716	4480	0.909707	0.910484	0.862202	0.136187	0.953208
GM12878	chr7	chr6	461480	38413	3574	12524	0.918628	0.923158	0.777985	0.245872	0.936025
GM12878	chr7	chr5	332143	33722	1073	6490	0.906823	0.907829	0.858125	0.161395	0.94753
GM12878	chr7	chr4	192852	20493	414	3421	0.903734	0.903944	0.892047	0.143054	0.958774
GM12878	chr7	chr3	339819	39840	872	6879	0.894912	0.895064	0.887498	0.147242	0.953139
GM12878	chr7	chr2	487452	43603	1747	9465	0.91637	0.917894	0.844185	0.178356	0.955002
GM12878	chr7	chr1	861260	59392	3391	15508	0.933178	0.935489	0.820573	0.207049	0.959384
GM12878	chr6	chrX	124876	8386	531	2252	0.934455	0.937071	0.809199	0.211694	0.958078
GM12878	chr6	chr22	523072	25907	949	3728	0.951493	0.952809	0.797092	0.125797	0.963751
GM12878	chr6	chr21	83102	6143	845	2244	0.924318	0.931167	0.726449	0.267557	0.936455
GM12878	chr6	chr20	404492	17672	1579	3582	0.95495	0.95814	0.694052	0.168533	0.956249
GM12878	chr6	chr19	1351360	89748	2507	16685	0.936825	0.937723	0.869373	0.156765	0.967896
GM12878	chr6	chr18	80126	6836	245	1632	0.920294	0.921391	0.869473	0.192726	0.961767
GM12878	chr6	chr17	972352	63300	2767	13139	0.937172	0.938879	0.82604	0.171889	0.963101
GM12878	chr6	chr16	676385	46845	1256	7122	0.934253	0.935228	0.850084	0.13197	0.96303
GM12878	chr6	chr15	231452	15387	1126	4628	0.934626	0.937664	0.80431	0.231227	0.959859
GM12878	chr6	chr14	419182	23576	1593	5060	0.943996	0.946752	0.760559	0.176701	0.951793
GM12878	chr6	chr13	83625	6169	355	1347	0.928696	0.931298	0.791422	0.179218	0.943994
GM12878	chr6	chr12	518699	27023	3172	8860	0.945863	0.950482	0.73637	0.246914	0.950886
GM12878	chr6	chr11	491231	42997	2391	12005	0.917269	0.919516	0.833912	0.218265	0.948816
GM12878	chr6	chr10	236463	21689	751	4951	0.914953	0.915984	0.868292	0.185848	0.958553
GM12878	chr6	chr9	404635	27199	1249	5651	0.935159	0.937015	0.818986	0.172024	0.959858
GM12878	chr6	chr8	297868	19573	1021	4175	0.93617	0.938341	0.803503	0.175804	0.957097
GM12878	chr6	chr7	420955	27693	1241	5517	0.936465	0.938275	0.816366	0.166125	0.960371
GM12878	chr6	chr5	344793	21072	1811	5752	0.938722	0.942405	0.760545	0.214435	0.953026
GM12878	chr6	chr4	198813	14532	648	3187	0.930104	0.931885	0.83103	0.179863	0.960273
GM12878	chr6	chr3	355399	24260	1405	6346	0.933752	0.936101	0.818733	0.207345	0.957767
GM12878	chr6	chr2	497626	33429	2292	8920	0.934126	0.937052	0.795576	0.210631	0.955483
GM12878	chr6	chr1	865391	55261	3704	15195	0.937241	0.939976	0.804011	0.215667	0.957405
GM12878	chr5	chrX	124579	8683	636	2147	0.931501	0.934843	0.77147	0.198246	0.950955
GM12878	chr5	chr22	521310	27669	942	3735	0.948323	0.949599	0.798589	0.118934	0.961426
GM12878	chr5	chr21	81232	8013	664	2425	0.906026	0.910214	0.785044	0.232324	0.936524
GM12878	chr5	chr20	397605	24559	1233	3928	0.939643	0.941826	0.761093	0.137887	0.953324
GM12878	chr5	chr19	1385371	55737	4000	15192	0.959093	0.961323	0.79158	0.214186	0.970068
GM12878	chr5	chr18	80622	6340	275	1602	0.925539	0.927095	0.85349	0.201712	0.961611
GM12878	chr5	chr17	988247	47405	3483	12423	0.951607	0.954227	0.781026	0.207645	0.963749
GM12878	chr5	chr16	682564	40666	1573	6805	0.942265	0.943772	0.812246	0.143351	0.962048
GM12878	chr5	chr15	224555	22284	775	4979	0.908711	0.909722	0.865311	0.182628	0.95565
GM12878	chr5	chr14	416037	26721	1427	5226	0.937367	0.939649	0.78551	0.163583	0.953807
GM12878	chr5	chr13	80201	9593	257	1445	0.892345	0.893167	0.849001	0.130911	0.939863
GM12878	chr5	chr12	513799	31923	2816	9216	0.937716	0.941503	0.765957	0.224021	0.95218
GM12878	chr5	chr11	496929	37299	3324	11072	0.925955	0.930181	0.769103	0.228897	0.943459
GM12878	chr5	chr10	237409	20743	823	4879	0.918265	0.919648	0.855665	0.190422	0.956392
GM12878	chr5	chr9	400021	31813	1102	5798	0.924977	0.92633	0.84029	0.154157	0.957165
GM12878	chr5	chr8	293516	23925	958	4238	0.922876	0.924632	0.815627	0.150481	0.954599
GM12878	chr5	chr7	425419	23229	1473	5285	0.945758	0.948224	0.782036	0.185348	0.95933
GM12878	chr5	chr6	472381	27512	4663	11435	0.937644	0.944964	0.710337	0.293604	0.938979
GM12878	chr5	chr4	196604	16741	615	3220	0.920085	0.921531	0.839635	0.161315	0.957831
GM12878	chr5	chr3	347947	31712	1060	6691	0.915407	0.916472	0.863244	0.174231	0.956488
GM12878	chr5	chr2	500445	30610	2602	8610	0.938753	0.94236	0.767927	0.219531	0.951871
GM12878	chr5	chr1	880066	40586	5004	13895	0.951477	0.955916	0.735224	0.255043	0.95661
GM12878	chr4	chrX	122411	10851	589	2194	0.91591	0.918574	0.788358	0.168187	0.9436
GM12878	chr4	chr22	524519	24460	1284	3393	0.953502	0.955445	0.725465	0.121818	0.956142
GM12878	chr4	chr21	79769	9476	657	2432	0.890257	0.89382	0.78731	0.204232	0.931844
GM12878	chr4	chr20	398865	23299	1531	3630	0.941894	0.94481	0.703352	0.134799	0.950461
GM12878	chr4	chr19	1386398	54710	5498	13694	0.95877	0.962036	0.713526	0.200193	0.963859
GM12878	chr4	chr18	78758	8204	189	1688	0.905526	0.90566	0.899307	0.170643	0.962973
GM12878	chr4	chr17	984683	50969	4299	11607	0.947442	0.950786	0.729725	0.185486	0.95677
GM12878	chr4	chr16	680105	43125	1641	6737	0.938812	0.940372	0.80413	0.135113	0.960252
GM12878	chr4	chr15	224329	22510	887	4867	0.907373	0.908807	0.845846	0.177777	0.950421
GM12878	chr4	chr14	416286	26472	2063	4590	0.936506	0.940211	0.689914	0.147769	0.942797
GM12878	chr4	chr13	79947	9847	276	1426	0.889361	0.890338	0.837838	0.126497	0.934456
GM12878	chr4	chr12	514303	31419	3872	8160	0.936727	0.942427	0.678191	0.20617	0.938652
GM12878	chr4	chr11	497623	36605	4874	9522	0.924395	0.931481	0.661434	0.20643	0.927613
GM12878	chr4	chr10	234305	23847	899	4803	0.906213	0.907624	0.842336	0.167644	0.949328
GM12878	chr4	chr9	401159	30675	1405	5495	0.92688	0.928966	0.796377	0.151921	0.95235
GM12878	chr4	chr8	294018	23423	1121	4075	0.923927	0.926213	0.784257	0.148193	0.94848
GM12878	chr4	chr7	427020	21628	1983	4775	0.948154	0.951793	0.70657	0.180851	0.953693
GM12878	chr4	chr6	465037	34856	5562	10536	0.921669	0.930273	0.654491	0.232111	0.910978
GM12878	chr4	chr5	339773	26092	2004	5559	0.924762	0.928684	0.735026	0.175634	0.940143
GM12878	chr4	chr3	345356	34303	1209	6542	0.908335	0.909648	0.84402	0.160166	0.95186
GM12878	chr4	chr2	500662	30393	2914	8298	0.938578	0.942769	0.7401	0.214468	0.947547
GM12878	chr4	chr1	884197	36455	6148	12751	0.954656	0.960403	0.674692	0.259135	0.949456
GM12878	chr3	chrX	124372	8890	549	2234	0.930619	0.933289	0.802731	0.200827	0.952253
GM12878	chr3	chr22	525424	23555	1097	3580	0.955474	0.957093	0.765448	0.131933	0.9626
GM12878	chr3	chr21	80505	8740	521	2568	0.899701	0.902067	0.831337	0.227096	0.942363
GM12878	chr3	chr20	400571	21593	1058	4103	0.946994	0.948852	0.795001	0.159675	0.961619
GM12878	chr3	chr19	1396049	45059	5100	14092	0.965652	0.968733	0.734264	0.238238	0.966385
GM12878	chr3	chr18	80442	6520	240	1637	0.923907	0.925025	0.872136	0.200687	0.96389
GM12878	chr3	chr17	991082	44570	3963	11943	0.953847	0.956964	0.750849	0.211332	0.961552
GM12878	chr3	chr16	686876	36354	1725	6653	0.947952	0.949734	0.794104	0.154696	0.962705
GM12878	chr3	chr15	226301	20538	839	4915	0.91537	0.916796	0.854188	0.193101	0.954828
GM12878	chr3	chr14	419185	23573	1659	4994	0.943855	0.946759	0.750639	0.174817	0.951189
GM12878	chr3	chr13	80475	9319	226	1476	0.895679	0.896218	0.867215	0.13673	0.947313
GM12878	chr3	chr12	516845	28877	3190	8842	0.942507	0.947085	0.734874	0.234418	0.945651
GM12878	chr3	chr11	501562	32666	3973	10423	0.933217	0.938854	0.724021	0.241895	0.937821
GM12878	chr3	chr10	237643	20509	898	4804	0.918868	0.920555	0.842511	0.189784	0.954345
GM12878	chr3	chr9	401893	29941	1150	5750	0.929135	0.930666	0.833333	0.161105	0.958823
GM12878	chr3	chr8	295796	21645	961	4235	0.929934	0.931814	0.81505	0.16364	0.952007
GM12878	chr3	chr7	429600	19048	1700	5058	0.954441	0.957544	0.748446	0.209823	0.960082
GM12878	chr3	chr6	473633	26260	5335	10763	0.938768	0.947469	0.668592	0.290711	0.923567
GM12878	chr3	chr5	341747	24118	1546	6017	0.931275	0.934079	0.795584	0.199668	0.950954
GM12878	chr3	chr4	197242	16103	547	3288	0.923335	0.924521	0.857366	0.169563	0.961968
GM12878	chr3	chr2	504455	26600	2770	8442	0.945839	0.949911	0.752943	0.240911	0.954642
GM12878	chr3	chr1	888591	32061	5764	13135	0.959741	0.965176	0.69501	0.290623	0.954987
GM12878	chr2	chrX	121460	11802	414	2369	0.910206	0.911438	0.85124	0.167172	0.954878
GM12878	chr2	chr22	514732	34247	819	3858	0.936665	0.937617	0.824888	0.101247	0.956825
GM12878	chr2	chr21	79002	10243	490	2599	0.883759	0.885226	0.841373	0.202383	0.940059
GM12878	chr2	chr20	393409	28755	716	4445	0.931034	0.931887	0.861267	0.133886	0.96272
GM12878	chr2	chr19	1359432	81676	2742	16450	0.942191	0.943324	0.857128	0.167642	0.967503
GM12878	chr2	chr18	76789	10173	136	1741	0.883959	0.883018	0.927544	0.146131	0.962848
GM12878	chr2	chr17	968608	67044	2432	13474	0.93393	0.935264	0.847102	0.167341	0.962654
GM12878	chr2	chr16	669784	53446	1076	7302	0.925477	0.926101	0.871568	0.120201	0.963506
GM12878	chr2	chr15	220403	26436	548	5206	0.893172	0.892902	0.904762	0.164528	0.956657
GM12878	chr2	chr14	412067	30691	1152	5501	0.929145	0.930682	0.826845	0.151995	0.957257
GM12878	chr2	chr13	77095	12699	158	1544	0.85948	0.858576	0.907168	0.108404	0.941449
GM12878	chr2	chr12	504786	40936	2065	9967	0.922903	0.924987	0.828374	0.195804	0.954492
GM12878	chr2	chr11	486631	47597	2580	11816	0.90854	0.910905	0.820784	0.198879	0.941638
GM12878	chr2	chr10	227853	30299	511	5191	0.883231	0.882631	0.910382	0.146267	0.955872
GM12878	chr2	chr9	390757	41077	773	6127	0.904612	0.904878	0.887971	0.129798	0.956547
GM12878	chr2	chr8	288429	29012	690	4506	0.90794	0.908607	0.867205	0.134435	0.954809
GM12878	chr2	chr7	413748	34900	856	5902	0.921485	0.922211	0.873335	0.14465	0.962276
GM12878	chr2	chr6	461769	38124	3719	12379	0.918907	0.923736	0.768977	0.245114	0.932146
GM12878	chr2	chr5	332425	33440	1079	6484	0.907562	0.9086	0.857332	0.162409	0.952031
GM12878	chr2	chr4	192978	20367	415	3420	0.90431	0.904535	0.891786	0.143776	0.959922
GM12878	chr2	chr3	339399	40260	773	6978	0.894084	0.893957	0.900271	0.14772	0.956701
GM12878	chr2	chr1	857389	63263	3230	15669	0.929229	0.931285	0.829091	0.198513	0.958076
GM12878	chr1	chrX	120340	12922	344	2439	0.902488	0.903033	0.876392	0.158779	0.953721
GM12878	chr1	chr22	506353	42626	676	4001	0.921789	0.922354	0.855463	0.0858087	0.956961
GM12878	chr1	chr21	76411	12834	328	2761	0.857452	0.856194	0.893817	0.177044	0.937294
GM12878	chr1	chr20	384427	37737	634	4527	0.910207	0.910611	0.877156	0.107112	0.957294
GM12878	chr1	chr19	1341112	99996	2021	17171	0.93014	0.930612	0.894696	0.146552	0.970196
GM12878	chr1	chr18	73774	13188	116	1761	0.850246	0.848348	0.938199	0.117801	0.955181
GM12878	chr1	chr17	949804	85848	1805	14101	0.916645	0.917107	0.886521	0.141082	0.963114
GM12878	chr1	chr16	655388	67842	741	7637	0.906257	0.906196	0.911554	0.10118	0.962646
GM12878	chr1	chr15	214522	32317	426	5328	0.870372	0.869077	0.925964	0.141533	0.950831
GM12878	chr1	chr14	403268	39490	881	5772	0.910169	0.910809	0.867579	0.127524	0.954538
GM12878	chr1	chr13	75555	14239	188	1514	0.842321	0.841426	0.889542	0.0961087	0.930252
GM12878	chr1	chr12	499036	46686	1798	10234	0.913073	0.914451	0.850565	0.179796	0.95354
GM12878	chr1	chr11	478616	55612	1913	12483	0.895147	0.895902	0.867116	0.183317	0.945431
GM12878	chr1	chr10	222088	36064	362	5340	0.861946	0.860299	0.936513	0.128973	0.955766
GM12878	chr1	chr9	384779	47055	685	6215	0.891187	0.891034	0.900725	0.11667	0.953096
GM12878	chr1	chr8	284749	32692	533	4663	0.89702	0.897014	0.897421	0.124829	0.955461
GM12878	chr1	chr7	403809	44839	546	6212	0.900342	0.900057	0.919207	0.121682	0.964398
GM12878	chr1	chr6	451136	48757	2854	13244	0.899977	0.902465	0.822711	0.213609	0.938113
GM12878	chr1	chr5	325928	39937	744	6819	0.891061	0.890842	0.901626	0.145842	0.953285
GM12878	chr1	chr4	188229	25116	315	3520	0.882904	0.882275	0.917862	0.122922	0.957725
GM12878	chr1	chr3	332630	47029	687	7064	0.876833	0.876128	0.911366	0.13059	0.950816
GM12878	chr1	chr2	472270	58785	1111	10101	0.889545	0.889305	0.90091	0.146634	0.957496
CellType	TrainChrom	TestChrom	TN	FP	FN	TP	Accuracy	Sensitivity	Specificity	Precision	AURC
K562	chrX	chr22	420248	32601	2608	2046	0.923041	0.928009	0.439622	0.0590527	0.866485
K562	chrX	chr21	104566	9914	1657	1773	0.901866	0.9134	0.51691	0.151707	0.876101
K562	chrX	chr20	404645	26750	3837	4121	0.930382	0.937992	0.517844	0.133491	0.90668
K562	chrX	chr19	1088930	95250	9709	14868	0.913168	0.919565	0.604956	0.135019	0.91375
K562	chrX	chr18	43729	6126	802	1161	0.866301	0.877124	0.591442	0.159325	0.880108
K562	chrX	chr17	844811	69814	8722	10530	0.915903	0.923669	0.546956	0.131061	0.901671
K562	chrX	chr16	620844	54144	5068	6922	0.913808	0.919785	0.577314	0.113353	0.900091
K562	chrX	chr15	264024	26221	2256	4026	0.903965	0.909659	0.640879	0.133104	0.919663
K562	chrX	chr14	177667	17125	1381	2843	0.907012	0.912086	0.673059	0.142378	0.921887
K562	chrX	chr13	46923	5669	676	947	0.882966	0.892208	0.583487	0.143138	0.88768
K562	chrX	chr12	534397	52600	5100	9166	0.904035	0.910391	0.642507	0.148399	0.914651
K562	chrX	chr11	554381	64547	6494	11105	0.888393	0.895712	0.631002	0.146791	0.896797
K562	chrX	chr10	303956	30030	3287	4874	0.902624	0.910086	0.597231	0.13964	0.901578
K562	chrX	chr9	401800	35529	3764	4173	0.911754	0.918759	0.525765	0.105108	0.882179
K562	chrX	chr8	341343	34768	3015	4900	0.901613	0.907559	0.619078	0.123525	0.900513
K562	chrX	chr7	866598	63373	6524	7722	0.925974	0.931855	0.542047	0.108615	0.913959
K562	chrX	chr6	802140	76754	11151	11438	0.902489	0.91267	0.506353	0.129694	0.881836
K562	chrX	chr5	365055	38292	3745	5481	0.89811	0.905064	0.594082	0.125214	0.902656
K562	chrX	chr4	222084	25338	2470	4186	0.890553	0.897592	0.628906	0.141783	0.898192
K562	chrX	chr3	499316	48448	4331	6067	0.905441	0.911553	0.583478	0.11129	0.907517
K562	chrX	chr2	629832	56674	4756	8287	0.912186	0.917446	0.63536	0.127569	0.91694
K562	chrX	chr1	1738539	126343	15187	18526	0.925455	0.932252	0.549521	0.127881	0.912636
K562	chr22	chrX	170956	37341	1454	3002	0.817652	0.820732	0.673698	0.0744119	0.842113
K562	chr22	chr21	87284	27196	726	2704	0.763192	0.762439	0.788338	0.0904348	0.86667
K562	chr22	chr20	376878	54517	3098	4860	0.868864	0.873626	0.610706	0.0818499	0.857092
K562	chr22	chr19	1044314	139866	10062	14515	0.875965	0.881888	0.590593	0.0940206	0.875853
K562	chr22	chr18	30579	19276	78	1885	0.6265	0.613359	0.960265	0.089079	0.876377
K562	chr22	chr17	785480	129145	6872	12380	0.854352	0.8588	0.64305	0.0874757	0.870206
K562	chr22	chr16	561303	113685	2442	9548	0.83096	0.831575	0.79633	0.0774792	0.898732
K562	chr22	chr15	231760	58485	949	5333	0.799566	0.798498	0.848934	0.0835658	0.899477
K562	chr22	chr14	157378	37414	632	3592	0.808829	0.807929	0.850379	0.0875969	0.904847
K562	chr22	chr13	33805	18787	113	1510	0.651388	0.642778	0.930376	0.0743952	0.865647
K562	chr22	chr12	490430	96567	3683	10583	0.833268	0.83549	0.741834	0.0987681	0.87942
K562	chr22	chr11	494079	124849	5388	12211	0.795394	0.798282	0.693846	0.0890924	0.844977
K562	chr22	chr10	252598	81388	1156	7005	0.758747	0.756313	0.858351	0.0792484	0.884901
K562	chr22	chr9	356403	80926	1906	6031	0.813972	0.814954	0.759859	0.0693561	0.873987
K562	chr22	chr8	291678	84433	1265	6650	0.776843	0.77551	0.840177	0.0730103	0.877846
K562	chr22	chr7	791174	138797	3043	11203	0.84978	0.850751	0.786396	0.0746867	0.901868
K562	chr22	chr6	746634	132260	8569	14020	0.843781	0.849515	0.620656	0.0958436	0.849151
K562	chr22	chr5	315951	87396	1585	7641	0.784327	0.783323	0.828203	0.0804003	0.883672
K562	chr22	chr4	172298	75124	443	6213	0.702584	0.696373	0.933443	0.0763859	0.88922
K562	chr22	chr3	413977	133787	1098	9300	0.758341	0.755758	0.894403	0.0649954	0.8958
K562	chr22	chr2	552118	134388	2472	10571	0.80436	0.804244	0.810473	0.0729241	0.888408
K562	chr22	chr1	1589230	275652	9406	24307	0.849858	0.852188	0.720998	0.0810344	0.890654
K562	chr21	chrX	185816	22481	1907	2549	0.885369	0.892072	0.572038	0.101838	0.874865
K562	chr21	chr22	429020	23829	2226	2428	0.94305	0.94738	0.521702	0.0924706	0.905787
K562	chr21	chr20	401239	30156	3706	4252	0.922928	0.930096	0.534305	0.123576	0.896774
K562	chr21	chr19	1104374	79806	12568	12009	0.923579	0.932607	0.488628	0.130796	0.897065
K562	chr21	chr18	39836	10019	483	1480	0.797329	0.799037	0.753948	0.128707	0.87007
K562	chr21	chr17	840413	74212	9007	10245	0.910889	0.918861	0.532153	0.121304	0.891437
K562	chr21	chr16	609564	65424	4124	7866	0.898762	0.903074	0.656047	0.107327	0.903159
K562	chr21	chr15	258221	32024	1995	4287	0.885275	0.889666	0.682426	0.118063	0.909445
K562	chr21	chr14	171442	23350	1269	2955	0.876296	0.880128	0.699574	0.112336	0.907312
K562	chr21	chr13	40068	12524	381	1242	0.761966	0.761865	0.76525	0.0902223	0.850062
K562	chr21	chr12	530883	56114	5649	8617	0.897278	0.904405	0.604024	0.13312	0.900805
K562	chr21	chr11	546566	72362	7831	9768	0.874015	0.883085	0.555032	0.118933	0.873404
K562	chr21	chr10	288903	45083	2400	5761	0.861221	0.865015	0.705918	0.113307	0.8982
K562	chr21	chr9	391362	45967	3130	4807	0.889736	0.894891	0.605645	0.0946744	0.876201
K562	chr21	chr8	328467	47644	2436	5479	0.869592	0.873325	0.69223	0.103138	0.891511
K562	chr21	chr7	846289	83682	4895	9351	0.90619	0.910017	0.656395	0.100513	0.91785
K562	chr21	chr6	799638	79256	11282	11307	0.899568	0.909823	0.500553	0.124852	0.874891
K562	chr21	chr5	352647	50700	3345	5881	0.869005	0.874302	0.637438	0.103939	0.884429
K562	chr21	chr4	204750	42672	1926	4730	0.824471	0.827534	0.710637	0.0997848	0.876809
K562	chr21	chr3	477615	70149	3114	7284	0.868742	0.871936	0.700519	0.0940684	0.901269
K562	chr21	chr2	605385	81121	4317	8726	0.877867	0.881835	0.669018	0.0971207	0.898636
K562	chr21	chr1	1714215	150667	13875	19838	0.913335	0.919208	0.588438	0.116348	0.907983
K562	chr20	chrX	182547	25750	1184	3272	0.873402	0.876378	0.734291	0.112742	0.903961
K562	chr20	chr22	412022	40827	1647	3007	0.907161	0.909844	0.646111	0.0685997	0.905273
K562	chr20	chr21	98179	16301	1000	2430	0.853269	0.857608	0.708455	0.129731	0.883714
K562	chr20	chr19	1058018	126162	7227	17350	0.889648	0.89346	0.705945	0.120896	0.912066
K562	chr20	chr18	39888	9967	304	1659	0.801787	0.80008	0.845135	0.142697	0.885149
K562	chr20	chr17	806472	108153	5562	13690	0.878233	0.881752	0.711095	0.112358	0.906127
K562	chr20	chr16	591181	83807	3037	8953	0.873586	0.875839	0.746706	0.0965179	0.90834
K562	chr20	chr15	251757	38488	1264	5018	0.865941	0.867395	0.79879	0.11534	0.920468
K562	chr20	chr14	168797	25995	742	3482	0.865654	0.86655	0.824337	0.118126	0.924724
K562	chr20	chr13	43201	9391	414	1209	0.819146	0.821437	0.744917	0.114057	0.878091
K562	chr20	chr12	514953	72044	3488	10778	0.874378	0.877267	0.755503	0.130135	0.916746
K562	chr20	chr11	526846	92082	4541	13058	0.848203	0.851223	0.741974	0.124196	0.892215
K562	chr20	chr10	284236	49750	1817	6344	0.849284	0.851042	0.777356	0.113096	0.904432
K562	chr20	chr9	376582	60747	2158	5779	0.858725	0.861095	0.728109	0.0868683	0.890935
K562	chr20	chr8	323565	52546	1758	6157	0.858593	0.860291	0.77789	0.104884	0.910351
K562	chr20	chr7	831713	98258	3380	10866	0.892357	0.894343	0.76274	0.0995748	0.928113
K562	chr20	chr6	771512	107382	8442	14147	0.871518	0.877821	0.626278	0.116408	0.879671
K562	chr20	chr5	348131	55216	2301	6925	0.86059	0.863105	0.750596	0.11144	0.904429
K562	chr20	chr4	208309	39113	1508	5148	0.840124	0.841918	0.773438	0.11631	0.897438
K562	chr20	chr3	474258	73506	2179	8219	0.864403	0.865807	0.79044	0.100569	0.917334
K562	chr20	chr2	599860	86646	2954	10089	0.871918	0.873787	0.773518	0.104295	0.9136
K562	chr20	chr1	1663012	201870	8807	24906	0.889035	0.891752	0.738765	0.109826	0.918278
K562	chr19	chrX	179362	28935	915	3541	0.859696	0.861088	0.794659	0.109034	0.91693
K562	chr19	chr22	399098	53751	1591	3063	0.879035	0.881305	0.658143	0.0539128	0.890209
K562	chr19	chr21	96198	18282	1056	2374	0.835994	0.840304	0.692128	0.11493	0.873948
K562	chr19	chr20	381469	49926	2413	5545	0.880873	0.884269	0.696783	0.0999621	0.901024
K562	chr19	chr18	38063	11792	292	1671	0.766799	0.763474	0.851248	0.124118	0.87555
K562	chr19	chr17	794373	120252	4844	14408	0.866047	0.868523	0.74839	0.106995	0.909407
K562	chr19	chr16	585906	89082	2953	9037	0.866029	0.868024	0.753711	0.0921025	0.904436
K562	chr19	chr15	245170	45075	1114	5168	0.844233	0.8447	0.822668	0.10286	0.914651
K562	chr19	chr14	167816	26976	711	3513	0.860881	0.861514	0.831676	0.115222	0.923161
K562	chr19	chr13	39553	13039	248	1375	0.75492	0.752073	0.847197	0.0953934	0.866335
K562	chr19	chr12	507163	79834	2979	11287	0.862268	0.863996	0.791182	0.123868	0.916397
K562	chr19	chr11	520525	98403	4256	13343	0.83872	0.841011	0.758168	0.119405	0.892908
K562	chr19	chr10	274226	59760	1435	6726	0.821144	0.82107	0.824164	0.101164	0.902276
K562	chr19	chr9	371262	66067	2036	5901	0.847051	0.848931	0.74348	0.0819948	0.893226
K562	chr19	chr8	316791	59320	2000	5915	0.840323	0.842281	0.747315	0.0906722	0.885911
K562	chr19	chr7	809228	120743	3283	10963	0.868647	0.870165	0.769549	0.0832384	0.916843
K562	chr19	chr6	753964	124930	7843	14746	0.852717	0.857855	0.652796	0.105573	0.871136
K562	chr19	chr5	339514	63833	2178	7048	0.840002	0.841742	0.763928	0.0994343	0.899069
K562	chr19	chr4	200352	47070	1314	5342	0.80957	0.809758	0.802584	0.101923	0.887691
K562	chr19	chr3	459889	87875	2119	8279	0.838767	0.839575	0.796211	0.0861015	0.903915
K562	chr19	chr2	586486	100020	2787	10256	0.853038	0.854306	0.786322	0.093003	0.908579
K562	chr19	chr1	1632966	231916	8206	25507	0.873526	0.87564	0.756592	0.0990859	0.916559
K562	chr18	chrX	201208	7089	3350	1106	0.950934	0.965967	0.248205	0.13496	0.879204
K562	chr18	chr22	447748	5101	3765	889	0.980621	0.988736	0.191019	0.148414	0.801687
K562	chr18	chr21	110375	4105	2598	832	0.943152	0.964142	0.242566	0.168523	0.849017
K562	chr18	chr20	423182	8213	6474	1484	0.966571	0.980962	0.186479	0.153037	0.872648
K562	chr18	chr19	1159013	25167	18630	5947	0.963767	0.978747	0.241974	0.191136	0.878475
K562	chr18	chr17	893359	21266	14914	4338	0.961258	0.976749	0.225327	0.169427	0.856591
K562	chr18	chr16	658970	16018	8940	3050	0.96367	0.976269	0.254379	0.159954	0.866693
K562	chr18	chr15	278751	11494	3887	2395	0.948129	0.960399	0.381248	0.172439	0.903588
K562	chr18	chr14	187238	7554	2863	1361	0.947658	0.96122	0.322206	0.152664	0.889446
K562	chr18	chr13	47328	5264	804	819	0.888075	0.899909	0.504621	0.134638	0.86971
K562	chr18	chr12	572524	14473	11028	3238	0.957588	0.975344	0.226973	0.182824	0.886649
K562	chr18	chr11	603484	15444	14327	3272	0.953229	0.975047	0.18592	0.174824	0.863616
K562	chr18	chr10	316638	17348	4917	3244	0.934926	0.948058	0.3975	0.157537	0.881963
K562	chr18	chr9	426508	10821	6479	1458	0.961147	0.975257	0.183697	0.118739	0.827261
K562	chr18	chr8	360863	15248	5277	2638	0.946553	0.959459	0.333291	0.14749	0.874202
K562	chr18	chr7	903588	26383	9558	4688	0.961936	0.97163	0.329075	0.15088	0.906295
K562	chr18	chr6	858872	20022	18063	4526	0.957753	0.977219	0.200363	0.184373	0.868819
K562	chr18	chr5	388181	15166	6506	2720	0.947471	0.9624	0.294819	0.152074	0.883884
K562	chr18	chr4	231909	15513	3682	2974	0.924452	0.937302	0.446815	0.16087	0.881894
K562	chr18	chr3	522056	25708	6554	3844	0.9422	0.953067	0.369686	0.130076	0.892453
K562	chr18	chr2	662706	23800	8865	4178	0.953306	0.965332	0.320325	0.149332	0.89044
K562	chr18	chr1	1819239	45643	23575	10138	0.963542	0.975525	0.300715	0.181746	0.8882
K562	chr17	chrX	184966	23331	1373	3083	0.883884	0.887992	0.691876	0.116718	0.907282
K562	chr17	chr22	414482	38367	1643	3011	0.912547	0.915276	0.64697	0.0727681	0.908874
K562	chr17	chr21	98776	15704	1204	2226	0.856603	0.862823	0.64898	0.124149	0.878983
K562	chr17	chr20	385917	45478	2410	5548	0.891003	0.894579	0.69716	0.108729	0.899779
K562	chr17	chr19	1066398	117782	7154	17423	0.896641	0.900537	0.708915	0.128864	0.919527
K562	chr17	chr18	39616	10239	434	1529	0.794029	0.794624	0.77891	0.129929	0.879305
K562	chr17	chr16	594650	80338	3289	8701	0.878268	0.880979	0.725688	0.0977212	0.907909
K562	chr17	chr15	254694	35551	1570	4712	0.874814	0.877514	0.75008	0.117031	0.920479
K562	chr17	chr14	172233	22559	955	3269	0.881849	0.884189	0.773911	0.126568	0.924608
K562	chr17	chr13	43257	9335	364	1259	0.821101	0.822501	0.775724	0.118841	0.89193
K562	chr17	chr12	520949	66048	3948	10318	0.883585	0.887482	0.723258	0.135112	0.919058
K562	chr17	chr11	536851	82077	5501	12098	0.862413	0.867389	0.687425	0.128463	0.893191
K562	chr17	chr10	285746	48240	1903	6258	0.853446	0.855563	0.766818	0.11483	0.906664
K562	chr17	chr9	378909	58420	2198	5739	0.863861	0.866416	0.723069	0.0894497	0.895444
K562	chr17	chr8	325774	50337	2073	5842	0.863525	0.866165	0.738092	0.103989	0.901857
K562	chr17	chr7	831272	98699	3483	10763	0.891781	0.893869	0.75551	0.0983264	0.925661
K562	chr17	chr6	786041	92853	8792	13797	0.887247	0.894352	0.610784	0.129367	0.882739
K562	chr17	chr5	351595	51752	2540	6686	0.868406	0.871694	0.724691	0.114412	0.906246
K562	chr17	chr4	207285	40137	1554	5102	0.835913	0.837779	0.766526	0.112779	0.898738
K562	chr17	chr3	473287	74477	2180	8218	0.862662	0.864035	0.790344	0.0993772	0.916307
K562	chr17	chr2	606803	79703	3348	9695	0.881279	0.8839	0.743311	0.108448	0.91877
K562	chr17	chr1	1667300	197582	9054	24659	0.891164	0.894051	0.731439	0.110956	0.920102
K562	chr16	chrX	185190	23107	1571	2885	0.884006	0.889067	0.647442	0.110996	0.894232
K562	chr16	chr22	428203	24646	1993	2661	0.941773	0.945576	0.571766	0.0974475	0.912885
K562	chr16	chr21	98350	16130	1172	2258	0.853261	0.859102	0.658309	0.122797	0.885583
K562	chr16	chr20	393853	37542	3034	4924	0.907646	0.912975	0.618748	0.115952	0.905164
K562	chr16	chr19	1073803	110377	8334	16243	0.901791	0.90679	0.660902	0.128281	0.911321
K562	chr16	chr18	39054	10801	299	1664	0.785789	0.783352	0.847682	0.133494	0.886168
K562	chr16	chr17	826172	88453	7236	12016	0.897536	0.90329	0.624143	0.119599	0.901858
K562	chr16	chr15	252380	37865	1267	5015	0.868032	0.869541	0.798313	0.116954	0.922956
K562	chr16	chr14	170504	24288	876	3348	0.873558	0.875313	0.792614	0.121146	0.924524
K562	chr16	chr13	41604	10988	295	1328	0.791884	0.791071	0.818238	0.107827	0.882913
K562	chr16	chr12	525660	61337	4671	9595	0.890218	0.895507	0.672578	0.13527	0.914674
K562	chr16	chr11	540332	78596	6219	11380	0.866753	0.873013	0.646628	0.126478	0.889456
K562	chr16	chr10	284009	49977	1859	6302	0.848498	0.850362	0.772209	0.111978	0.90195
K562	chr16	chr9	393143	44186	2989	4948	0.894052	0.898964	0.623409	0.100704	0.890175
K562	chr16	chr8	326177	49934	1911	6004	0.864996	0.867236	0.75856	0.107333	0.907201
K562	chr16	chr7	841170	88801	3685	10561	0.90205	0.904512	0.741331	0.106288	0.930771
K562	chr16	chr6	788291	90603	9641	12948	0.888801	0.896913	0.573199	0.12504	0.884632
K562	chr16	chr5	351553	51794	2351	6875	0.868763	0.87159	0.745177	0.117183	0.90877
K562	chr16	chr4	203825	43597	1364	5292	0.823043	0.823795	0.795072	0.108245	0.896912
K562	chr16	chr3	471168	76596	2215	8183	0.858803	0.860166	0.786978	0.0965215	0.91425
K562	chr16	chr2	606963	79543	3596	9447	0.881153	0.884134	0.724297	0.106158	0.911653
K562	chr16	chr1	1693605	171277	11287	22426	0.903843	0.908157	0.665203	0.115775	0.918081
K562	chr15	chrX	186836	21461	1435	3021	0.892382	0.896969	0.677962	0.123397	0.911621
K562	chr15	chr22	422008	30841	2090	2564	0.92802	0.931896	0.550924	0.076755	0.889657
K562	chr15	chr21	100133	14347	1158	2272	0.868501	0.874677	0.662391	0.136711	0.888237
K562	chr15	chr20	397401	33994	3091	4867	0.915592	0.9212	0.611586	0.125241	0.90708
K562	chr15	chr19	1095880	88300	9640	14937	0.918975	0.925434	0.607763	0.144686	0.913908
K562	chr15	chr18	41153	8702	382	1581	0.824694	0.825454	0.8054	0.153749	0.893355
K562	chr15	chr17	835394	79231	7714	11538	0.906899	0.913373	0.599314	0.127114	0.904159
K562	chr15	chr16	615714	59274	4179	7811	0.907635	0.912185	0.651459	0.116434	0.908539
K562	chr15	chr14	174954	19838	1042	3182	0.895084	0.898158	0.753314	0.138228	0.925902
K562	chr15	chr13	44009	8583	378	1245	0.834714	0.8368	0.767098	0.126679	0.89442
K562	chr15	chr12	530304	56693	4327	9939	0.898514	0.903419	0.696691	0.149163	0.918008
K562	chr15	chr11	548544	70384	6127	11472	0.879799	0.886281	0.651855	0.140149	0.894408
K562	chr15	chr10	296610	37376	2278	5883	0.884102	0.888091	0.720867	0.135995	0.912654
K562	chr15	chr9	393235	44094	2998	4939	0.894239	0.899174	0.622275	0.100728	0.889767
K562	chr15	chr8	331827	44284	2120	5795	0.879164	0.882258	0.732154	0.115717	0.906531
K562	chr15	chr7	855101	74870	4854	9392	0.915566	0.919492	0.659273	0.111462	0.926498
K562	chr15	chr6	797519	81375	10397	12192	0.898199	0.907412	0.539732	0.130302	0.892748
K562	chr15	chr5	356575	46772	2481	6745	0.88062	0.88404	0.731086	0.126035	0.911732
K562	chr15	chr4	210726	36696	1659	4997	0.849042	0.851687	0.750751	0.119852	0.895462
K562	chr15	chr3	483860	63904	2664	7734	0.880737	0.883337	0.743797	0.107959	0.916874
K562	chr15	chr2	620850	65656	3985	9058	0.900449	0.904362	0.694472	0.121236	0.918448
K562	chr15	chr1	1719861	145021	12184	21529	0.917199	0.922236	0.638596	0.129264	0.918146
K562	chr14	chrX	189104	19193	1782	2674	0.901412	0.907857	0.60009	0.122285	0.893389
K562	chr14	chr22	431229	21620	2603	2051	0.947054	0.952258	0.440696	0.0866461	0.895501
K562	chr14	chr21	100970	13510	1452	1978	0.873107	0.881988	0.576676	0.127712	0.873687
K562	chr14	chr20	400618	30777	3550	4408	0.921869	0.928657	0.553908	0.125281	0.896775
K562	chr14	chr19	1111301	72879	11926	12651	0.929841	0.938456	0.51475	0.147913	0.906167
K562	chr14	chr18	40286	9569	464	1499	0.80638	0.808063	0.763627	0.135435	0.868072
K562	chr14	chr17	846871	67754	9142	10110	0.917659	0.925922	0.52514	0.129842	0.894867
K562	chr14	chr16	620810	54178	5284	6706	0.913444	0.919735	0.559299	0.110144	0.895194
K562	chr14	chr15	255647	34598	1511	4771	0.878227	0.880797	0.759471	0.121187	0.91616
K562	chr14	chr13	43503	9089	411	1212	0.824772	0.827179	0.746765	0.117658	0.88408
K562	chr14	chr12	535839	51158	5299	8967	0.906103	0.912848	0.628557	0.149139	0.909913
K562	chr14	chr11	554879	64049	7779	9820	0.887156	0.896516	0.557986	0.132938	0.879021
K562	chr14	chr10	296176	37810	2881	5280	0.881072	0.886792	0.64698	0.122534	0.895664
K562	chr14	chr9	398098	39231	3504	4433	0.904024	0.910294	0.558523	0.101525	0.879548
K562	chr14	chr8	334607	41504	2790	5125	0.884659	0.88965	0.647505	0.10991	0.893413
K562	chr14	chr7	864955	65016	6579	7667	0.924175	0.930088	0.538186	0.105485	0.909826
K562	chr14	chr6	810657	68237	11722	10867	0.911303	0.92236	0.481075	0.137376	0.87706
K562	chr14	chr5	359375	43972	3170	6056	0.885737	0.890982	0.656406	0.121052	0.903291
K562	chr14	chr4	212400	35022	2005	4651	0.854269	0.858452	0.698768	0.117233	0.886942
K562	chr14	chr3	487151	60613	3293	7105	0.885506	0.889345	0.683304	0.10492	0.907677
K562	chr14	chr2	626201	60305	4715	8328	0.907054	0.912157	0.638503	0.121341	0.912209
K562	chr14	chr1	1741289	123593	15864	17849	0.926547	0.933726	0.52944	0.126193	0.907213
K562	chr13	chrX	195983	12314	2559	1897	0.930093	0.940882	0.425718	0.133488	0.882395
K562	chr13	chr22	440957	11892	3334	1320	0.966719	0.97374	0.283627	0.0999092	0.836708
K562	chr13	chr21	109506	4974	2244	1186	0.938784	0.956551	0.345773	0.192532	0.856135
K562	chr13	chr20	414911	16484	5264	2694	0.9505	0.961789	0.338527	0.140473	0.878771
K562	chr13	chr19	1140953	43227	16642	7935	0.950471	0.963496	0.322863	0.155096	0.875962
K562	chr13	chr18	44903	4952	872	1091	0.887607	0.900672	0.555782	0.180539	0.881961
K562	chr13	chr17	870347	44278	11845	7407	0.939903	0.951589	0.384739	0.14331	0.874367
K562	chr13	chr16	644216	30772	7461	4529	0.944346	0.954411	0.377731	0.128297	0.864794
K562	chr13	chr15	271478	18767	3089	3193	0.926293	0.935341	0.508278	0.145401	0.905894
K562	chr13	chr14	184358	10434	2241	1983	0.936312	0.946435	0.46946	0.1597	0.894912
K562	chr13	chr12	562898	24099	9524	4742	0.944079	0.958945	0.332399	0.164419	0.885284
K562	chr13	chr11	587442	31486	12131	5468	0.931477	0.949128	0.3107	0.147968	0.86451
K562	chr13	chr10	311597	22389	4332	3829	0.921902	0.932964	0.469183	0.146045	0.88307
K562	chr13	chr9	415076	22253	4885	3052	0.939052	0.949116	0.384528	0.120609	0.861529
K562	chr13	chr8	353790	22321	3986	3929	0.931497	0.940653	0.496399	0.149676	0.886355
K562	chr13	chr7	889439	40532	8227	6019	0.94836	0.956416	0.422505	0.129299	0.904892
K562	chr13	chr6	845891	33003	15750	6839	0.945919	0.962449	0.302758	0.171653	0.868851
K562	chr13	chr5	378591	24756	5197	4029	0.9274	0.938624	0.436701	0.139969	0.886061
K562	chr13	chr4	226588	20834	3197	3459	0.905419	0.915796	0.519682	0.142387	0.880744
K562	chr13	chr3	513159	34605	5252	5146	0.928592	0.936825	0.494903	0.129456	0.898086
K562	chr13	chr2	651770	34736	7299	5744	0.939911	0.949402	0.440389	0.141897	0.889677
K562	chr13	chr1	1783499	81383	19953	13760	0.946626	0.95636	0.408151	0.144624	0.891295
K562	chr12	chrX	184038	24259	1211	3245	0.880284	0.883536	0.728232	0.117983	0.911374
K562	chr12	chr22	404943	47906	1428	3226	0.892167	0.894212	0.693167	0.0630916	0.90309
K562	chr12	chr21	98016	16464	1133	2297	0.850759	0.856185	0.669679	0.122435	0.879227
K562	chr12	chr20	388207	43188	2758	5200	0.895424	0.899888	0.653431	0.107465	0.901649
K562	chr12	chr19	1065870	118310	7472	17105	0.895941	0.900091	0.695976	0.126315	0.920199
K562	chr12	chr18	41186	8669	432	1531	0.824366	0.826116	0.779929	0.150098	0.884826
K562	chr12	chr17	821798	92827	6965	12287	0.893142	0.898508	0.638219	0.116892	0.905763
K562	chr12	chr16	599794	75194	3452	8538	0.885519	0.888599	0.712093	0.101968	0.908041
K562	chr12	chr15	251389	38856	1315	4967	0.864528	0.866127	0.790672	0.113342	0.922195
K562	chr12	chr14	170468	24324	852	3372	0.873498	0.875128	0.798296	0.12175	0.923699
K562	chr12	chr13	43226	9366	366	1257	0.820492	0.821912	0.774492	0.118328	0.885308
K562	chr12	chr11	532474	86454	4826	12773	0.856597	0.860317	0.72578	0.128725	0.898277
K562	chr12	chr10	287448	46538	1892	6269	0.858453	0.860659	0.768166	0.118715	0.907691
K562	chr12	chr9	375408	61921	2442	5495	0.85545	0.858411	0.692327	0.0815088	0.885789
K562	chr12	chr8	325786	50325	1943	5972	0.863895	0.866196	0.754517	0.10608	0.903579
K562	chr12	chr7	846426	83545	4327	9919	0.906937	0.910164	0.696266	0.106126	0.927932
K562	chr12	chr6	778862	100032	8660	13929	0.87943	0.886184	0.616628	0.122226	0.882828
K562	chr12	chr5	349315	54032	2226	7000	0.863641	0.866041	0.758725	0.114694	0.909117
K562	chr12	chr4	210511	36911	1617	5039	0.848361	0.850818	0.757061	0.120119	0.901348
K562	chr12	chr3	477099	70665	2495	7903	0.868927	0.870994	0.76005	0.100588	0.913813
K562	chr12	chr2	607030	79476	3204	9839	0.88181	0.884231	0.754351	0.110161	0.917725
K562	chr12	chr1	1684728	180154	10307	23406	0.899683	0.903397	0.694272	0.114983	0.920037
K562	chr11	chrX	185514	22783	1318	3138	0.886718	0.890622	0.704219	0.12106	0.911022
K562	chr11	chr22	411949	40900	1793	2861	0.906683	0.909683	0.61474	0.0653779	0.893985
K562	chr11	chr21	98747	15733	1182	2248	0.856543	0.86257	0.655394	0.125021	0.879766
K562	chr11	chr20	394000	37395	2968	4990	0.908131	0.913316	0.627042	0.11773	0.905196
K562	chr11	chr19	1082488	101692	9371	15206	0.908118	0.914125	0.618708	0.130079	0.915071
K562	chr11	chr18	40606	9249	405	1558	0.813694	0.814482	0.793683	0.144166	0.889933
K562	chr11	chr17	830450	84175	7862	11390	0.901446	0.907968	0.591627	0.119186	0.90135
K562	chr11	chr16	606597	68391	3632	8358	0.89516	0.898678	0.697081	0.1089	0.909818
K562	chr11	chr15	257080	33165	1541	4741	0.882958	0.885734	0.754696	0.125073	0.925151
K562	chr11	chr14	174647	20145	1077	3147	0.893365	0.896582	0.745028	0.135111	0.925269
K562	chr11	chr13	43649	8943	379	1244	0.828055	0.829955	0.766482	0.122116	0.890886
K562	chr11	chr12	526188	60809	3873	10393	0.892423	0.896407	0.728515	0.145965	0.920253
K562	chr11	chr10	291616	42370	2301	5860	0.869439	0.873138	0.718049	0.121501	0.90649
K562	chr11	chr9	384182	53147	2499	5438	0.875027	0.878474	0.685145	0.0928224	0.892109
K562	chr11	chr8	329494	46617	2021	5894	0.873347	0.876055	0.744662	0.112243	0.906485
K562	chr11	chr7	845601	84370	4522	9724	0.905856	0.909277	0.682578	0.103343	0.925285
K562	chr11	chr6	779845	99049	8899	13690	0.880255	0.887303	0.606047	0.121431	0.887037
K562	chr11	chr5	349136	54211	2389	6837	0.862812	0.865597	0.741058	0.111994	0.908009
K562	chr11	chr4	209120	38302	1511	5145	0.843304	0.845196	0.772987	0.11842	0.901681
K562	chr11	chr3	478909	68855	2406	7992	0.872329	0.874298	0.768609	0.103999	0.917241
K562	chr11	chr2	613338	73168	3576	9467	0.890295	0.89342	0.72583	0.114564	0.9177
K562	chr11	chr1	1709595	155287	12195	21518	0.911786	0.916731	0.63827	0.121705	0.92065
K562	chr10	chrX	190576	17721	1674	2782	0.908838	0.914924	0.624327	0.135687	0.896454
K562	chr10	chr22	430187	22662	2497	2157	0.945008	0.949957	0.463472	0.0869092	0.895903
K562	chr10	chr21	104926	9554	1648	1782	0.904995	0.916544	0.519533	0.157198	0.88622
K562	chr10	chr20	406513	24882	3961	3997	0.934351	0.942322	0.502262	0.138405	0.896438
K562	chr10	chr19	1112710	71470	11492	13085	0.931366	0.939646	0.532408	0.154751	0.908621
K562	chr10	chr18	41752	8103	418	1545	0.835559	0.837469	0.787061	0.160137	0.896174
K562	chr10	chr17	851487	63138	9011	10241	0.922743	0.930968	0.531945	0.139563	0.8986
K562	chr10	chr16	623156	51832	4885	7105	0.91744	0.923211	0.592577	0.120552	0.901215
K562	chr10	chr15	261493	28752	1849	4433	0.896802	0.900939	0.705667	0.133584	0.923499
K562	chr10	chr14	174980	19812	1202	3022	0.89441	0.898292	0.715436	0.132347	0.919245
K562	chr10	chr13	44175	8417	574	1049	0.83416	0.839957	0.646334	0.110818	0.869079
K562	chr10	chr12	542103	44894	5961	8305	0.91542	0.923519	0.582153	0.156112	0.909101
K562	chr10	chr11	563510	55418	7651	9948	0.900917	0.910461	0.565259	0.152189	0.890232
K562	chr10	chr9	403166	34163	3586	4351	0.915222	0.921883	0.548192	0.112972	0.882692
K562	chr10	chr8	339890	36221	2466	5449	0.899259	0.903696	0.68844	0.130766	0.906255
K562	chr10	chr7	867485	62486	5342	8904	0.928165	0.932809	0.625018	0.124723	0.92762
K562	chr10	chr6	813888	65006	11528	11061	0.915102	0.926037	0.489663	0.145411	0.890007
K562	chr10	chr5	365180	38167	3367	5859	0.899329	0.905374	0.635053	0.13308	0.903277
K562	chr10	chr4	217743	29679	2116	4540	0.874861	0.880047	0.682091	0.132675	0.897837
K562	chr10	chr3	494883	52881	3411	6987	0.899148	0.90346	0.671956	0.116707	0.914293
K562	chr10	chr2	628701	57805	4763	8280	0.910559	0.915798	0.634823	0.125293	0.916839
K562	chr10	chr1	1734863	130019	13473	20240	0.924422	0.93028	0.600362	0.134701	0.91542
K562	chr9	chrX	187715	20582	2150	2306	0.893153	0.901189	0.517505	0.100751	0.881039
K562	chr9	chr22	440005	12844	2759	1895	0.965895	0.971637	0.407177	0.12857	0.868595
K562	chr9	chr21	104838	9642	1905	1525	0.902069	0.915776	0.444606	0.136563	0.85919
K562	chr9	chr20	411146	20249	4942	3016	0.942663	0.953062	0.37899	0.129637	0.893702
K562	chr9	chr19	1124733	59447	14438	10139	0.938875	0.949799	0.41254	0.145705	0.905713
K562	chr9	chr18	41250	8605	641	1322	0.821568	0.827399	0.673459	0.133172	0.860813
K562	chr9	chr17	833441	81184	8136	11116	0.904356	0.911238	0.577395	0.120433	0.89723
K562	chr9	chr16	605299	69689	4284	7706	0.892321	0.896755	0.642702	0.0995672	0.892118
K562	chr9	chr15	269114	21131	3504	2778	0.916922	0.927196	0.442216	0.116191	0.897544
K562	chr9	chr14	178035	16757	1759	2465	0.906962	0.913975	0.58357	0.128238	0.904646
K562	chr9	chr13	44405	8187	452	1171	0.840653	0.84433	0.721503	0.125134	0.886228
K562	chr9	chr12	537243	49754	6980	7286	0.905642	0.91524	0.510725	0.127735	0.894935
K562	chr9	chr11	553675	65253	9353	8246	0.882792	0.894571	0.468549	0.112192	0.861515
K562	chr9	chr10	290199	43787	2596	5565	0.864436	0.868896	0.681902	0.112761	0.890901
K562	chr9	chr8	332322	43789	3360	4555	0.877224	0.883574	0.57549	0.0942206	0.873623
K562	chr9	chr7	849183	80788	5065	9181	0.909075	0.913129	0.644462	0.102046	0.91591
K562	chr9	chr6	807498	71396	12790	9799	0.906614	0.918766	0.433795	0.120685	0.854954
K562	chr9	chr5	359640	43707	4099	5127	0.884127	0.891639	0.555712	0.104988	0.880611
K562	chr9	chr4	214202	33220	2370	4286	0.859925	0.865735	0.64393	0.114275	0.877423
K562	chr9	chr3	487151	60613	3976	6422	0.884283	0.889345	0.617619	0.0958007	0.895736
K562	chr9	chr2	616804	69702	5008	8035	0.893203	0.898469	0.616039	0.103361	0.89896
K562	chr9	chr1	1701425	163457	13162	20551	0.906974	0.91235	0.609587	0.111685	0.907631
K562	chr8	chrX	189451	18846	1855	2601	0.902699	0.909523	0.583707	0.121276	0.89136
K562	chr8	chr22	434021	18828	2516	2138	0.953347	0.958423	0.45939	0.101975	0.903329
K562	chr8	chr21	104960	9520	1634	1796	0.905402	0.916841	0.523615	0.158713	0.880882
K562	chr8	chr20	408733	22662	4234	3724	0.938783	0.947468	0.467957	0.141135	0.908385
K562	chr8	chr19	1122588	61592	13509	11068	0.937869	0.947988	0.45034	0.152326	0.903591
K562	chr8	chr18	42369	7486	505	1458	0.845787	0.849845	0.742741	0.163014	0.895115
K562	chr8	chr17	853228	61397	9549	9703	0.924031	0.932872	0.504	0.13647	0.894157
K562	chr8	chr16	624292	50696	4895	7095	0.919079	0.924894	0.591743	0.12277	0.90649
K562	chr8	chr15	261334	28911	1809	4473	0.896401	0.900391	0.712034	0.133986	0.921398
K562	chr8	chr14	175750	19042	1341	2883	0.897581	0.902244	0.682528	0.131494	0.915995
K562	chr8	chr13	45181	7411	517	1106	0.853767	0.859085	0.681454	0.129858	0.887611
K562	chr8	chr12	537065	49932	5591	8675	0.907656	0.914937	0.608089	0.14802	0.906393
K562	chr8	chr11	559220	59708	7460	10139	0.894477	0.90353	0.576112	0.14516	0.885712
K562	chr8	chr10	300576	33410	2718	5443	0.894408	0.899966	0.666953	0.140092	0.906554
K562	chr8	chr9	403583	33746	3837	4100	0.915594	0.922836	0.516568	0.108334	0.875055
K562	chr8	chr7	867836	62135	5512	8734	0.928357	0.933186	0.613084	0.123241	0.927324
K562	chr8	chr6	804765	74129	10783	11806	0.905809	0.915656	0.522644	0.137383	0.893459
K562	chr8	chr5	362335	41012	3345	5881	0.892487	0.898321	0.637438	0.125413	0.900367
K562	chr8	chr4	216288	31134	1813	4843	0.870327	0.874166	0.727614	0.134614	0.90347
K562	chr8	chr3	490696	57068	3081	7317	0.892237	0.895816	0.703693	0.113644	0.9155
K562	chr8	chr2	627447	59059	4545	8498	0.909079	0.913972	0.651537	0.12579	0.913007
K562	chr8	chr1	1747235	117647	15151	18562	0.930055	0.936914	0.550589	0.136276	0.910749
K562	chr7	chrX	186750	21547	1861	2595	0.889976	0.896556	0.582361	0.107489	0.887716
K562	chr7	chr22	430118	22731	2021	2633	0.945898	0.949805	0.56575	0.103809	0.912364
K562	chr7	chr21	97798	16682	1082	2348	0.849343	0.85428	0.684548	0.123384	0.878467
K562	chr7	chr20	395185	36210	3397	4561	0.909852	0.916063	0.573134	0.111869	0.898355
K562	chr7	chr19	1073880	110300	8357	16220	0.901836	0.906855	0.659967	0.128201	0.914852
K562	chr7	chr18	37812	12043	194	1769	0.763846	0.75844	0.901172	0.128077	0.895078
K562	chr7	chr17	826752	87873	7255	11997	0.898137	0.903925	0.623156	0.120126	0.901018
K562	chr7	chr16	605510	69478	3452	8538	0.893839	0.897068	0.712093	0.109439	0.908556
K562	chr7	chr15	251193	39052	1281	5001	0.863982	0.865452	0.796084	0.113522	0.914981
K562	chr7	chr14	172404	22388	1195	3029	0.881502	0.885067	0.717093	0.119172	0.913619
K562	chr7	chr13	41710	10882	269	1354	0.794319	0.793086	0.834257	0.110657	0.886205
K562	chr7	chr12	530518	56479	5297	8969	0.897256	0.903783	0.628698	0.13704	0.908983
K562	chr7	chr11	545348	73580	7003	10596	0.873402	0.881117	0.60208	0.125879	0.882573
K562	chr7	chr10	284227	49759	1802	6359	0.849302	0.851015	0.779194	0.113315	0.904579
K562	chr7	chr9	393547	43782	3166	4771	0.894562	0.899888	0.601109	0.0982637	0.884172
K562	chr7	chr8	324713	51398	1864	6051	0.861306	0.863344	0.764498	0.105328	0.903868
K562	chr7	chr6	793876	85018	9462	13127	0.895195	0.903267	0.581124	0.133751	0.891269
K562	chr7	chr5	353113	50234	2727	6499	0.871632	0.875457	0.704422	0.114554	0.899422
K562	chr7	chr4	202248	45174	999	5657	0.818272	0.817421	0.84991	0.11129	0.903803
K562	chr7	chr3	468485	79279	2063	8335	0.854268	0.855268	0.801597	0.0951332	0.911694
K562	chr7	chr2	608143	78363	3447	9596	0.883053	0.885852	0.73572	0.109096	0.910099
K562	chr7	chr1	1684779	180103	10105	23608	0.899816	0.903424	0.700264	0.11589	0.91924
K562	chr6	chrX	184022	24275	1548	2908	0.878625	0.88346	0.652603	0.106979	0.894072
K562	chr6	chr22	430148	22701	2194	2460	0.945585	0.949871	0.528578	0.0977704	0.897382
K562	chr6	chr21	98430	16050	1151	2279	0.854117	0.859801	0.664431	0.124338	0.875996
K562	chr6	chr20	395175	36220	3364	4594	0.909904	0.91604	0.577281	0.112559	0.901157
K562	chr6	chr19	1088942	95238	10542	14035	0.912489	0.919575	0.571062	0.12844	0.908033
K562	chr6	chr18	39463	10392	337	1626	0.792948	0.791555	0.828324	0.135297	0.892935
K562	chr6	chr17	833187	81438	7950	11302	0.904283	0.91096	0.587056	0.121868	0.902281
K562	chr6	chr16	601610	73378	3207	8783	0.888519	0.89129	0.732527	0.1069	0.907955
K562	chr6	chr15	253715	36530	1736	4546	0.870953	0.874141	0.723655	0.110673	0.909345
K562	chr6	chr14	169948	24844	1070	3154	0.869789	0.872459	0.746686	0.112651	0.916379
K562	chr6	chr13	42644	9948	345	1278	0.810145	0.810846	0.787431	0.113843	0.883588
K562	chr6	chr12	524457	62540	4763	9503	0.888064	0.893458	0.666129	0.131907	0.908133
K562	chr6	chr11	532713	86215	5525	12074	0.855874	0.860703	0.686062	0.122842	0.885822
K562	chr6	chr10	287147	46839	1839	6322	0.857728	0.859758	0.77466	0.118922	0.911245
K562	chr6	chr9	393132	44197	2959	4978	0.894095	0.898939	0.627189	0.10123	0.886744
K562	chr6	chr8	324498	51613	2021	5894	0.860338	0.862772	0.744662	0.102492	0.902683
K562	chr6	chr7	844031	85940	3744	10502	0.905018	0.907589	0.737189	0.108894	0.932017
K562	chr6	chr5	349349	53998	2578	6648	0.86287	0.866125	0.720572	0.10962	0.901221
K562	chr6	chr4	204840	42582	1300	5356	0.827289	0.827897	0.804688	0.111728	0.903607
K562	chr6	chr3	473255	74509	2496	7902	0.862038	0.863976	0.759954	0.0958853	0.910511
K562	chr6	chr2	605189	81317	3120	9923	0.879298	0.881549	0.760791	0.108757	0.918427
K562	chr6	chr1	1700887	163995	11636	22077	0.907494	0.912061	0.654851	0.118648	0.917604
K562	chr5	chrX	189207	19090	1840	2616	0.901623	0.908352	0.587074	0.12052	0.903704
K562	chr5	chr22	429741	23108	2239	2415	0.944597	0.948972	0.518908	0.0946205	0.890456
K562	chr5	chr21	100795	13685	1347	2083	0.872513	0.880459	0.607289	0.132103	0.876814
K562	chr5	chr20	399916	31479	3402	4556	0.920608	0.92703	0.572506	0.126433	0.90854
K562	chr5	chr19	1120796	63384	13788	10789	0.936156	0.946474	0.438988	0.145457	0.913223
K562	chr5	chr18	41310	8545	444	1519	0.826527	0.828603	0.773816	0.150934	0.889713
K562	chr5	chr17	843600	71025	9113	10139	0.914188	0.922345	0.526647	0.12492	0.899646
K562	chr5	chr16	617376	57612	4290	7700	0.909892	0.914647	0.642202	0.117896	0.91207
K562	chr5	chr15	256822	33423	1406	4876	0.882544	0.884846	0.776186	0.127314	0.925488
K562	chr5	chr14	175702	19090	1056	3168	0.898772	0.901998	0.75	0.142331	0.927524
K562	chr5	chr13	45648	6944	531	1092	0.862123	0.867965	0.672828	0.135888	0.89118
K562	chr5	chr12	534428	52569	4776	9490	0.904626	0.910444	0.665218	0.152919	0.918784
K562	chr5	chr11	551688	67240	7453	10146	0.882655	0.891361	0.57651	0.131109	0.887688
K562	chr5	chr10	299550	34436	2812	5349	0.891135	0.896894	0.655434	0.134448	0.906709
K562	chr5	chr9	395563	41766	3150	4787	0.899126	0.904497	0.603125	0.102829	0.889948
K562	chr5	chr8	335331	40780	2552	5363	0.887164	0.891575	0.677574	0.116226	0.900161
K562	chr5	chr7	866281	63690	5377	8869	0.926853	0.931514	0.622561	0.122232	0.92824
K562	chr5	chr6	810855	68039	11246	11343	0.91205	0.922586	0.502147	0.142891	0.87939
K562	chr5	chr4	212153	35269	1677	4979	0.854588	0.857454	0.748047	0.123708	0.901938
K562	chr5	chr3	483702	64062	2744	7654	0.880311	0.883048	0.736103	0.106727	0.916544
K562	chr5	chr2	624577	61929	4158	8885	0.905529	0.909791	0.681208	0.12547	0.919441
K562	chr5	chr1	1737026	127856	15045	18668	0.924733	0.93144	0.553733	0.127406	0.915553
K562	chr4	chrX	193437	14860	2015	2441	0.920683	0.92866	0.547801	0.14109	0.888169
K562	chr4	chr22	442303	10546	2981	1673	0.970433	0.976712	0.359476	0.136918	0.89269
K562	chr4	chr21	105687	8793	1678	1752	0.911195	0.923192	0.510787	0.166145	0.873122
K562	chr4	chr20	410389	21006	4297	3661	0.942408	0.951307	0.46004	0.148417	0.899958
K562	chr4	chr19	1128291	55889	13747	10830	0.94239	0.952804	0.440656	0.162323	0.898763
K562	chr4	chr18	43469	6386	610	1353	0.864989	0.871908	0.689251	0.174829	0.900682
K562	chr4	chr17	865549	49076	10902	8350	0.935775	0.946343	0.433721	0.145405	0.891133
K562	chr4	chr16	636969	38019	5919	6071	0.936042	0.943675	0.506339	0.137696	0.901214
K562	chr4	chr15	266303	23942	2343	3939	0.911357	0.917511	0.62703	0.141279	0.914095
K562	chr4	chr14	179238	15554	1563	2661	0.913992	0.920151	0.629972	0.146088	0.913049
K562	chr4	chr13	46027	6565	516	1107	0.86939	0.875171	0.68207	0.144291	0.892791
K562	chr4	chr12	548878	38119	6694	7572	0.925469	0.935061	0.530772	0.165722	0.906445
K562	chr4	chr11	570870	48058	9318	8281	0.909861	0.922353	0.470538	0.146985	0.876569
K562	chr4	chr10	306888	27098	3376	4785	0.910933	0.918865	0.586325	0.15008	0.906626
K562	chr4	chr9	413113	24216	4529	3408	0.935443	0.944627	0.429381	0.123371	0.875699
K562	chr4	chr8	346150	29961	2935	4980	0.914339	0.92034	0.629185	0.142526	0.908203
K562	chr4	chr7	879981	49990	6466	7780	0.940209	0.946246	0.546118	0.134672	0.925798
K562	chr4	chr6	827594	51300	12552	10037	0.92917	0.941631	0.444331	0.163637	0.886172
K562	chr4	chr5	370238	33109	3920	5306	0.910249	0.917914	0.575114	0.138123	0.89503
K562	chr4	chr3	502973	44791	3914	6484	0.91274	0.918229	0.623582	0.126455	0.915727
K562	chr4	chr2	639579	46927	5395	7648	0.925206	0.931644	0.586368	0.140137	0.91006
K562	chr4	chr1	1770310	94572	16884	16829	0.941295	0.949288	0.499184	0.151067	0.910633
K562	chr3	chrX	188574	19723	1754	2702	0.899052	0.905313	0.606373	0.120491	0.898477
K562	chr3	chr22	433993	18856	2301	2353	0.953755	0.958361	0.505587	0.110943	0.90465
K562	chr3	chr21	103392	11088	1496	1934	0.893274	0.903145	0.563848	0.148518	0.879335
K562	chr3	chr20	405139	26256	3883	4075	0.931401	0.939137	0.512063	0.134351	0.907084
K562	chr3	chr19	1098118	86062	10302	14275	0.920278	0.927323	0.580828	0.142271	0.915464
K562	chr3	chr18	40948	8907	358	1605	0.821201	0.821342	0.817626	0.152683	0.888017
K562	chr3	chr17	846683	67942	8872	10380	0.917747	0.925716	0.539165	0.13253	0.904685
K562	chr3	chr16	613297	61691	4226	7764	0.904048	0.908604	0.64754	0.111785	0.908673
K562	chr3	chr15	260940	29305	1712	4570	0.895399	0.899034	0.727475	0.134908	0.924325
K562	chr3	chr14	176321	18471	1141	3083	0.901455	0.905176	0.729877	0.143036	0.926219
K562	chr3	chr13	43527	9065	387	1236	0.825657	0.827635	0.761553	0.119988	0.883485
K562	chr3	chr12	535834	51163	5303	8963	0.906088	0.912839	0.628277	0.14907	0.913333
K562	chr3	chr11	553744	65184	7283	10316	0.886153	0.894682	0.58617	0.136636	0.887894
K562	chr3	chr10	293679	40307	2130	6031	0.875969	0.879315	0.739003	0.130152	0.910506
K562	chr3	chr9	396801	40528	2936	5001	0.902386	0.907328	0.630087	0.109842	0.893848
K562	chr3	chr8	336435	39676	2269	5646	0.890776	0.89451	0.713329	0.124575	0.910098
K562	chr3	chr7	851819	78152	4254	9992	0.912726	0.915963	0.70139	0.11336	0.928792
K562	chr3	chr6	807072	71822	10938	11651	0.908196	0.918281	0.515782	0.139578	0.892544
K562	chr3	chr5	356537	46810	2513	6713	0.88045	0.883946	0.727618	0.125423	0.909492
K562	chr3	chr4	209747	37675	1470	5186	0.845933	0.84773	0.779147	0.120996	0.902976
K562	chr3	chr2	618852	67654	3775	9268	0.897893	0.901452	0.710573	0.120486	0.914946
K562	chr3	chr1	1711737	153145	12020	21693	0.913007	0.917879	0.643461	0.124075	0.9174
K562	chr2	chrX	185385	22912	1330	3126	0.886056	0.890003	0.701526	0.120055	0.910627
K562	chr2	chr22	407546	45303	1709	2945	0.897242	0.89996	0.632789	0.0610388	0.887131
K562	chr2	chr21	100350	14130	1319	2111	0.868976	0.876572	0.615452	0.12998	0.878814
K562	chr2	chr20	392110	39285	2797	5161	0.904218	0.908935	0.64853	0.116118	0.904769
K562	chr2	chr19	1082564	101616	8685	15892	0.908748	0.914189	0.646621	0.135242	0.919353
K562	chr2	chr18	40248	9607	360	1603	0.807654	0.807301	0.816607	0.142997	0.896145
K562	chr2	chr17	824171	90454	6828	12424	0.89583	0.901103	0.645335	0.120764	0.905675
K562	chr2	chr16	599929	75059	3339	8651	0.88588	0.888799	0.721518	0.103345	0.911754
K562	chr2	chr15	253005	37240	1292	4990	0.870056	0.871695	0.794333	0.118162	0.923914
K562	chr2	chr14	170845	23947	880	3344	0.875251	0.877064	0.791667	0.122531	0.925647
K562	chr2	chr13	43087	9505	272	1351	0.819662	0.819269	0.832409	0.124447	0.894003
K562	chr2	chr12	524763	62234	4188	10078	0.889529	0.893979	0.706435	0.139368	0.918068
K562	chr2	chr11	538065	80863	5120	12479	0.864919	0.86935	0.709074	0.133691	0.89624
K562	chr2	chr10	288346	45640	1762	6399	0.861457	0.863348	0.784095	0.122965	0.912482
K562	chr2	chr9	383664	53665	2642	5295	0.873543	0.877289	0.667129	0.0898067	0.884191
K562	chr2	chr8	326452	49659	1796	6119	0.866012	0.867967	0.773089	0.109703	0.90919
K562	chr2	chr7	842703	87268	3831	10415	0.903519	0.906161	0.731082	0.10662	0.928745
K562	chr2	chr6	784833	94061	8866	13723	0.885825	0.892978	0.607508	0.127319	0.893861
K562	chr2	chr5	349837	53510	2173	7053	0.865035	0.867335	0.76447	0.116457	0.909965
K562	chr2	chr4	207086	40336	1350	5306	0.835932	0.836975	0.797176	0.116253	0.904245
K562	chr2	chr3	473427	74337	2087	8311	0.863079	0.86429	0.799288	0.100559	0.917685
K562	chr2	chr1	1690743	174139	10216	23497	0.902899	0.906622	0.696971	0.11889	0.920967
K562	chr1	chrX	182228	26069	1099	3357	0.872303	0.874847	0.753366	0.114083	0.908375
K562	chr1	chr22	413959	38890	1703	2951	0.911273	0.914122	0.634078	0.0705289	0.901141
K562	chr1	chr21	98667	15813	1216	2214	0.855576	0.861871	0.645481	0.122816	0.87405
K562	chr1	chr20	390995	40400	2969	4989	0.901289	0.90635	0.626916	0.109917	0.901827
K562	chr1	chr19	1050317	133863	5851	18726	0.884415	0.886957	0.761932	0.122722	0.923036
K562	chr1	chr18	37652	12203	232	1731	0.760026	0.75523	0.881814	0.124229	0.895707
K562	chr1	chr17	798802	115823	4746	14506	0.870894	0.873366	0.75348	0.111303	0.910547
K562	chr1	chr16	593874	81114	2836	9154	0.877798	0.879829	0.76347	0.101409	0.912989
K562	chr1	chr15	250412	39833	1195	5087	0.861638	0.862761	0.809774	0.113246	0.922584
K562	chr1	chr14	170861	23931	901	3323	0.875226	0.877146	0.786695	0.121927	0.924341
K562	chr1	chr13	41851	10741	261	1362	0.797067	0.795767	0.839187	0.112534	0.888673
K562	chr1	chr12	512115	74882	3232	11034	0.870084	0.872432	0.773447	0.128428	0.917131
K562	chr1	chr11	528250	90678	4088	13511	0.85112	0.853492	0.767714	0.129678	0.899709
K562	chr1	chr10	278379	55607	1386	6775	0.833425	0.833505	0.830168	0.108605	0.909983
K562	chr1	chr9	378633	58696	2281	5656	0.863055	0.865785	0.712612	0.0878916	0.888972
K562	chr1	chr8	319776	56335	1655	6260	0.848995	0.850217	0.790903	0.100008	0.901135
K562	chr1	chr7	818359	111612	2331	11915	0.879325	0.879983	0.836375	0.0964567	0.934105
K562	chr1	chr6	768427	110467	7755	14834	0.868858	0.874311	0.656691	0.118387	0.892121
K562	chr1	chr5	344665	58682	1839	7387	0.853308	0.854512	0.800672	0.111807	0.909506
K562	chr1	chr4	202287	45135	1112	5544	0.817981	0.817579	0.832933	0.109394	0.905752
K562	chr1	chr3	465841	81923	1988	8410	0.849665	0.850441	0.808809	0.0931	0.913788
K562	chr1	chr2	600899	85607	2705	10338	0.873759	0.8753	0.792609	0.107749	0.917966
CellType	TrainChrom	TestChrom	TN	FP	FN	TP	Accuracy	Sensitivity	Specificity	Precision	AURC
HeLa	chrX	chr22	122174	24358	33	166	0.833771	0.83377	0.834171	0.00676888	0.91471
HeLa	chrX	chr21	68030	15775	12	236	0.812178	0.811765	0.951613	0.0147399	0.943548
HeLa	chrX	chr20	352941	45511	85	474	0.885728	0.88578	0.847943	0.0103077	0.941381
HeLa	chrX	chr19	653758	72744	161	844	0.899788	0.899871	0.839801	0.0114693	0.938951
HeLa	chrX	chr18	52646	10291	26	330	0.836996	0.836487	0.926966	0.0310705	0.947901
HeLa	chrX	chr17	696863	71646	188	1066	0.90668	0.906773	0.85008	0.0146606	0.946291
HeLa	chrX	chr16	364474	40345	107	437	0.900208	0.900338	0.803309	0.0107155	0.934513
HeLa	chrX	chr15	313441	48790	90	569	0.865304	0.865307	0.863429	0.0115278	0.938554
HeLa	chrX	chr14	198170	34759	97	491	0.850735	0.850774	0.835034	0.0139291	0.919206
HeLa	chrX	chr13	35972	11717	19	181	0.754933	0.754304	0.905	0.0152126	0.92415
HeLa	chrX	chr12	354030	66509	211	1278	0.841906	0.841848	0.858294	0.0188532	0.921143
HeLa	chrX	chr11	587427	76789	202	1322	0.884353	0.884391	0.867454	0.0169246	0.932057
HeLa	chrX	chr10	159344	34200	64	613	0.823582	0.823296	0.905465	0.0176084	0.931198
HeLa	chrX	chr9	508908	61912	181	752	0.891399	0.891539	0.806002	0.0120005	0.924137
HeLa	chrX	chr8	220661	38305	90	595	0.852128	0.852085	0.868613	0.0152956	0.927078
HeLa	chrX	chr7	247489	33633	116	455	0.880192	0.880362	0.796848	0.0133478	0.923343
HeLa	chrX	chr6	254485	44445	170	1045	0.851355	0.85132	0.860082	0.0229721	0.926012
HeLa	chrX	chr5	300057	44095	95	547	0.871837	0.871873	0.852025	0.012253	0.933384
HeLa	chrX	chr4	33989	12350	15	201	0.7344	0.733486	0.930556	0.0160147	0.918151
HeLa	chrX	chr3	346469	54918	119	814	0.863201	0.863179	0.872454	0.0146056	0.93864
HeLa	chrX	chr2	270389	48104	72	754	0.849129	0.848964	0.912833	0.0154325	0.942825
HeLa	chrX	chr1	824540	96647	304	1505	0.894961	0.895084	0.831951	0.0153334	0.937427
HeLa	chr22	chrX	204594	13360	66	320	0.938509	0.938703	0.829016	0.0233918	0.960184
HeLa	chr22	chr21	73899	9906	24	224	0.88186	0.881797	0.903226	0.0221125	0.951334
HeLa	chr22	chr20	373666	24786	98	461	0.937636	0.937794	0.824687	0.0182596	0.949378
HeLa	chr22	chr19	677893	48609	185	820	0.93293	0.933092	0.81592	0.0165895	0.945517
HeLa	chr22	chr18	54625	8312	27	329	0.868248	0.867931	0.924157	0.0380743	0.956622
HeLa	chr22	chr17	715184	53325	210	1044	0.930453	0.930612	0.832536	0.0192021	0.951553
HeLa	chr22	chr16	373456	31363	116	428	0.922344	0.922526	0.786765	0.0134629	0.94178
HeLa	chr22	chr15	329905	32326	100	559	0.910645	0.910759	0.848255	0.0169986	0.947743
HeLa	chr22	chr14	208567	24362	117	471	0.895173	0.89541	0.80102	0.0189667	0.929516
HeLa	chr22	chr13	39337	8352	18	182	0.825221	0.824865	0.91	0.0213265	0.933126
HeLa	chr22	chr12	375170	45369	231	1258	0.89195	0.892117	0.844862	0.0269801	0.937039
HeLa	chr22	chr11	606646	57570	227	1297	0.913184	0.913326	0.85105	0.0220327	0.940623
HeLa	chr22	chr10	166380	27164	72	605	0.859768	0.859649	0.893648	0.0217869	0.945956
HeLa	chr22	chr9	527069	43751	209	724	0.923114	0.923354	0.775991	0.0162788	0.931964
HeLa	chr22	chr8	230384	28582	100	585	0.889536	0.88963	0.854015	0.0200569	0.932902
HeLa	chr22	chr7	255116	26006	101	470	0.907321	0.907492	0.823117	0.0177519	0.940003
HeLa	chr22	chr6	263535	35395	182	1033	0.881467	0.881594	0.850206	0.0283573	0.935941
HeLa	chr22	chr5	311904	32248	102	540	0.906176	0.906297	0.841121	0.0164694	0.940331
HeLa	chr22	chr4	36012	10327	13	203	0.777897	0.777142	0.939815	0.0192783	0.932935
HeLa	chr22	chr3	361097	40290	135	798	0.89952	0.899623	0.855306	0.0194217	0.941213
HeLa	chr22	chr2	284796	33697	88	738	0.894197	0.894199	0.893463	0.0214317	0.953303
HeLa	chr22	chr1	848227	72960	340	1469	0.920585	0.920798	0.812051	0.0197369	0.945944
HeLa	chr21	chrX	208251	9703	97	289	0.955116	0.955481	0.748705	0.0289231	0.941536
HeLa	chr21	chr22	134383	12149	52	147	0.916848	0.91709	0.738694	0.0119551	0.87444
HeLa	chr21	chr20	369949	28503	121	438	0.928263	0.928466	0.783542	0.0151342	0.90917
HeLa	chr21	chr19	673464	53038	230	775	0.92678	0.926995	0.771144	0.0144017	0.919958
HeLa	chr21	chr18	57192	5745	57	299	0.908331	0.908718	0.839888	0.0494705	0.940393
HeLa	chr21	chr17	717048	51461	261	993	0.932808	0.933038	0.791866	0.0189309	0.930188
HeLa	chr21	chr16	374583	30236	134	410	0.92508	0.92531	0.753676	0.0133786	0.911085
HeLa	chr21	chr15	327376	34855	130	529	0.903593	0.903777	0.802731	0.0149503	0.9218
HeLa	chr21	chr14	209846	23083	148	440	0.900517	0.900901	0.748299	0.0187051	0.89266
HeLa	chr21	chr13	40206	7483	34	166	0.843033	0.843087	0.83	0.0217022	0.898293
HeLa	chr21	chr12	372941	47598	285	1204	0.886541	0.886817	0.808596	0.0246711	0.912724
HeLa	chr21	chr11	605446	58770	272	1252	0.911314	0.91152	0.821522	0.020859	0.918743
HeLa	chr21	chr10	168760	24784	106	571	0.871847	0.871946	0.843427	0.0225202	0.918636
HeLa	chr21	chr9	522556	48264	234	699	0.915177	0.915448	0.749196	0.0142761	0.901617
HeLa	chr21	chr8	232102	26864	156	529	0.895937	0.896264	0.772263	0.0193115	0.910982
HeLa	chr21	chr7	258306	22816	140	431	0.918507	0.91884	0.754816	0.01854	0.909618
HeLa	chr21	chr6	264060	34870	235	980	0.88304	0.883351	0.806584	0.0273361	0.915772
HeLa	chr21	chr5	317558	26594	128	514	0.922499	0.922726	0.800623	0.0189612	0.919975
HeLa	chr21	chr4	39847	6492	40	176	0.859693	0.859902	0.814815	0.0263947	0.91345
HeLa	chr21	chr3	367373	34014	189	744	0.914986	0.915259	0.797428	0.0214051	0.924936
HeLa	chr21	chr2	286372	32121	142	684	0.898963	0.899147	0.828087	0.0208505	0.930568
HeLa	chr21	chr1	841541	79646	382	1427	0.913295	0.91354	0.788834	0.0176014	0.918848
HeLa	chr20	chrX	205357	12597	65	321	0.942008	0.942203	0.831606	0.024849	0.958855
HeLa	chr20	chr22	132713	13819	40	159	0.905548	0.905693	0.798995	0.011375	0.918923
HeLa	chr20	chr21	73361	10444	21	227	0.875495	0.875377	0.915323	0.0212726	0.956304
HeLa	chr20	chr19	672059	54443	164	841	0.92494	0.925061	0.836816	0.0152124	0.948501
HeLa	chr20	chr18	56477	6460	41	315	0.897287	0.897358	0.884831	0.0464945	0.956427
HeLa	chr20	chr17	712638	55871	178	1076	0.927187	0.9273	0.858054	0.0188948	0.956332
HeLa	chr20	chr16	372926	31893	108	436	0.921056	0.921217	0.801471	0.0134863	0.942029
HeLa	chr20	chr15	328534	33697	96	563	0.906878	0.906974	0.854325	0.0164332	0.951871
HeLa	chr20	chr14	207925	25004	111	477	0.892449	0.892654	0.811225	0.0187198	0.929447
HeLa	chr20	chr13	40771	6918	30	170	0.854915	0.854935	0.85	0.0239842	0.93162
HeLa	chr20	chr12	370518	50021	197	1292	0.881008	0.881055	0.867696	0.0251788	0.941907
HeLa	chr20	chr11	603602	60614	203	1321	0.908648	0.908744	0.866798	0.0213288	0.941573
HeLa	chr20	chr10	169322	24222	79	598	0.87488	0.87485	0.883309	0.0240935	0.945998
HeLa	chr20	chr9	522324	48496	181	752	0.914864	0.915041	0.806002	0.0152697	0.936231
HeLa	chr20	chr8	233402	25564	120	565	0.901083	0.901284	0.824817	0.0216235	0.93927
HeLa	chr20	chr7	256975	24147	109	462	0.913892	0.914105	0.809107	0.0187736	0.940168
HeLa	chr20	chr6	265641	33289	187	1028	0.888467	0.88864	0.84609	0.029956	0.940033
HeLa	chr20	chr5	315989	28163	111	531	0.917997	0.918167	0.827103	0.0185056	0.946949
HeLa	chr20	chr4	38893	7446	27	189	0.83948	0.839315	0.875	0.0247544	0.930239
HeLa	chr20	chr3	365332	36055	142	791	0.910029	0.910174	0.847803	0.0214677	0.946193
HeLa	chr20	chr2	288144	30349	121	705	0.904578	0.904711	0.853511	0.0227024	0.949074
HeLa	chr20	chr1	849958	71229	316	1493	0.922486	0.922677	0.825318	0.0205302	0.946083
HeLa	chr19	chrX	203422	14532	54	332	0.933196	0.933325	0.860104	0.0223358	0.957913
HeLa	chr19	chr22	132889	13643	36	163	0.906775	0.906894	0.819095	0.0118065	0.907687
HeLa	chr19	chr21	73000	10805	25	223	0.871153	0.87107	0.899193	0.0202213	0.951725
HeLa	chr19	chr20	365326	33126	79	480	0.916782	0.916863	0.858676	0.0142832	0.951732
HeLa	chr19	chr18	56259	6678	34	322	0.893953	0.893894	0.904494	0.046	0.958035
HeLa	chr19	chr17	713006	55503	155	1099	0.927695	0.927778	0.876395	0.0194163	0.959565
HeLa	chr19	chr16	373873	30946	91	453	0.923434	0.923556	0.832721	0.0144272	0.947141
HeLa	chr19	chr15	321081	41150	82	577	0.886379	0.886398	0.875569	0.013828	0.942823
HeLa	chr19	chr14	206166	26763	109	479	0.884925	0.885102	0.814626	0.0175831	0.92904
HeLa	chr19	chr13	39827	7862	23	177	0.835348	0.83514	0.885	0.0220177	0.936546
HeLa	chr19	chr12	365639	54900	147	1342	0.869565	0.869453	0.901276	0.0238612	0.947355
HeLa	chr19	chr11	599611	64605	204	1320	0.902651	0.902735	0.866142	0.0200228	0.94586
HeLa	chr19	chr10	168234	25310	67	610	0.86934	0.869229	0.901034	0.023534	0.948872
HeLa	chr19	chr9	515915	54905	173	760	0.903668	0.903814	0.814577	0.0136531	0.93528
HeLa	chr19	chr8	230544	28422	94	591	0.890176	0.890248	0.862774	0.0203702	0.935696
HeLa	chr19	chr7	255899	25223	89	482	0.910143	0.910277	0.844133	0.0187512	0.941909
HeLa	chr19	chr6	267578	31352	169	1046	0.894981	0.895119	0.860905	0.0322859	0.942616
HeLa	chr19	chr5	307363	36789	100	542	0.893011	0.893103	0.844237	0.0145188	0.93963
HeLa	chr19	chr4	38626	7713	19	197	0.833917	0.833553	0.912037	0.0249052	0.94253
HeLa	chr19	chr3	358804	42583	129	804	0.893836	0.89391	0.861736	0.0185309	0.943246
HeLa	chr19	chr2	285957	32536	87	739	0.897836	0.897844	0.894673	0.0222089	0.953795
HeLa	chr19	chr1	846699	74488	295	1514	0.918978	0.919139	0.836927	0.0199205	0.949927
HeLa	chr18	chrX	211235	6719	109	277	0.968728	0.969172	0.717617	0.0395941	0.9368
HeLa	chr18	chr22	140764	5768	77	122	0.960165	0.960637	0.613065	0.0207131	0.9015
HeLa	chr18	chr21	77735	6070	39	209	0.92732	0.92757	0.842742	0.0332856	0.94748
HeLa	chr18	chr20	383187	15265	162	397	0.961337	0.961689	0.710197	0.025348	0.926783
HeLa	chr18	chr19	694084	32418	272	733	0.955066	0.955378	0.729353	0.0221109	0.926187
HeLa	chr18	chr17	738236	30273	333	921	0.96024	0.960608	0.73445	0.0295249	0.938717
HeLa	chr18	chr16	386294	18525	164	380	0.953896	0.954239	0.698529	0.0201005	0.925898
HeLa	chr18	chr15	344316	17915	168	491	0.95017	0.950543	0.745068	0.0266761	0.92329
HeLa	chr18	chr14	218488	14441	185	403	0.937366	0.938003	0.685374	0.027149	0.910184
HeLa	chr18	chr13	43743	3946	41	159	0.916745	0.917256	0.795	0.0387333	0.925928
HeLa	chr18	chr12	393241	27298	387	1102	0.9344	0.935088	0.740094	0.0388028	0.924517
HeLa	chr18	chr11	626972	37244	296	1228	0.943612	0.943928	0.805774	0.0319193	0.931019
HeLa	chr18	chr10	177624	15920	131	546	0.917357	0.917745	0.806499	0.0331592	0.929921
HeLa	chr18	chr9	543715	27105	299	634	0.95207	0.952516	0.679528	0.0228559	0.907881
HeLa	chr18	chr8	244653	14313	189	496	0.944148	0.94473	0.724088	0.0334931	0.922445
HeLa	chr18	chr7	266497	14625	166	405	0.947492	0.947976	0.709282	0.0269461	0.924399
HeLa	chr18	chr6	275281	23649	274	941	0.920295	0.920888	0.774486	0.0382676	0.928737
HeLa	chr18	chr5	328833	15319	163	479	0.955098	0.955488	0.746106	0.0303203	0.926659
HeLa	chr18	chr4	41832	4507	43	173	0.902266	0.902738	0.800926	0.0369658	0.923789
HeLa	chr18	chr3	381198	20189	223	710	0.949264	0.949702	0.760986	0.0339729	0.929417
HeLa	chr18	chr2	300634	17859	188	638	0.943483	0.943927	0.772397	0.0344921	0.939151
HeLa	chr18	chr1	871953	49234	457	1352	0.946163	0.946554	0.747374	0.0267268	0.924024
HeLa	chr17	chrX	206113	11841	61	325	0.945489	0.945672	0.841969	0.0267138	0.961208
HeLa	chr17	chr22	134584	11948	42	157	0.918286	0.918462	0.788945	0.0129698	0.926221
HeLa	chr17	chr21	74200	9605	24	224	0.885441	0.885389	0.903226	0.0227897	0.958441
HeLa	chr17	chr20	371141	27311	89	470	0.93133	0.931457	0.840787	0.016918	0.954298
HeLa	chr17	chr19	675514	50988	147	858	0.929712	0.929817	0.853731	0.016549	0.952376
HeLa	chr17	chr18	56406	6531	33	323	0.896292	0.89623	0.907303	0.0471258	0.959489
HeLa	chr17	chr16	373391	31428	101	443	0.92222	0.922365	0.814338	0.0138998	0.94847
HeLa	chr17	chr15	326769	35462	92	567	0.902025	0.902101	0.860394	0.0157373	0.947819
HeLa	chr17	chr14	208220	24709	99	489	0.893764	0.893921	0.831633	0.0194063	0.936085
HeLa	chr17	chr13	40457	7232	26	174	0.848441	0.848351	0.87	0.0234945	0.934885
HeLa	chr17	chr12	371094	49445	183	1306	0.882406	0.882425	0.877099	0.0257335	0.944402
HeLa	chr17	chr11	605147	59069	207	1317	0.910962	0.91107	0.864173	0.0218097	0.946481
HeLa	chr17	chr10	169524	24020	71	606	0.875961	0.875894	0.895126	0.0246081	0.950669
HeLa	chr17	chr9	523062	47758	172	761	0.91617	0.916334	0.815648	0.0156846	0.93784
HeLa	chr17	chr8	232955	26011	99	586	0.899442	0.899558	0.855475	0.0220326	0.942418
HeLa	chr17	chr7	256533	24589	89	482	0.912394	0.912533	0.844133	0.0192254	0.946368
HeLa	chr17	chr6	266763	32167	162	1053	0.892289	0.892393	0.866667	0.0316978	0.944081
HeLa	chr17	chr5	314608	29544	103	539	0.914015	0.914154	0.839564	0.0179171	0.945537
HeLa	chr17	chr4	39700	6639	27	189	0.856815	0.85673	0.875	0.0276801	0.942103
HeLa	chr17	chr3	365975	35412	138	795	0.911637	0.911776	0.85209	0.0219571	0.945914
HeLa	chr17	chr2	289648	28845	103	723	0.909345	0.909433	0.875303	0.0244521	0.955364
HeLa	chr17	chr1	851177	70010	301	1508	0.923823	0.924	0.83361	0.0210856	0.949514
HeLa	chr16	chrX	201238	16716	45	341	0.923234	0.923305	0.88342	0.0199918	0.95872
HeLa	chr16	chr22	129861	16671	36	163	0.886139	0.88623	0.819095	0.00968278	0.920047
HeLa	chr16	chr21	70760	13045	10	238	0.844681	0.844341	0.959677	0.0179176	0.952305
HeLa	chr16	chr20	360821	37631	71	488	0.905511	0.905557	0.872988	0.012802	0.942466
HeLa	chr16	chr19	671462	55040	149	856	0.92414	0.92424	0.851741	0.0153142	0.947545
HeLa	chr16	chr18	53701	9236	22	334	0.853728	0.85325	0.938202	0.0349007	0.959317
HeLa	chr16	chr17	703737	64772	144	1110	0.915667	0.915717	0.885167	0.0168483	0.95521
HeLa	chr16	chr15	314629	47602	77	582	0.868613	0.868587	0.883156	0.0120787	0.943052
HeLa	chr16	chr14	201455	31474	83	505	0.864862	0.864877	0.858843	0.0157916	0.928115
HeLa	chr16	chr13	37356	10333	18	182	0.783854	0.783325	0.91	0.0173086	0.932957
HeLa	chr16	chr12	356974	63565	128	1361	0.849079	0.848849	0.914036	0.0209623	0.939097
HeLa	chr16	chr11	589891	74325	190	1334	0.888072	0.888101	0.875328	0.0176317	0.937825
HeLa	chr16	chr10	161020	32524	58	619	0.832243	0.831955	0.914328	0.0186766	0.943253
HeLa	chr16	chr9	507231	63589	147	786	0.888525	0.888601	0.842444	0.0122097	0.929376
HeLa	chr16	chr8	222277	36689	72	613	0.858421	0.858325	0.894891	0.0164334	0.934535
HeLa	chr16	chr7	249976	31146	78	493	0.889156	0.889208	0.863398	0.015582	0.94247
HeLa	chr16	chr6	258872	40058	144	1071	0.866058	0.865995	0.881482	0.02604	0.939059
HeLa	chr16	chr5	300972	43180	79	563	0.874537	0.874532	0.876947	0.0128706	0.93394
HeLa	chr16	chr4	34633	11706	14	202	0.748255	0.747383	0.935185	0.0169634	0.931886
HeLa	chr16	chr3	349318	52069	112	821	0.8703	0.870277	0.879957	0.0155228	0.941517
HeLa	chr16	chr2	277444	41049	79	747	0.871201	0.871115	0.904358	0.0178725	0.951286
HeLa	chr16	chr1	836850	84337	275	1534	0.908329	0.908447	0.847982	0.017864	0.944797
HeLa	chr15	chrX	206403	11551	91	295	0.94668	0.947003	0.764249	0.0249029	0.956951
HeLa	chr15	chr22	135544	10988	53	146	0.924754	0.925013	0.733668	0.013113	0.913753
HeLa	chr15	chr21	74994	8811	24	224	0.894888	0.894863	0.903226	0.0247925	0.953324
HeLa	chr15	chr20	374874	23578	116	443	0.940618	0.940826	0.792487	0.0184422	0.950501
HeLa	chr15	chr19	685256	41246	214	791	0.943011	0.943227	0.787065	0.0188168	0.943375
HeLa	chr15	chr18	56379	6558	52	304	0.895565	0.895801	0.853933	0.044302	0.942855
HeLa	chr15	chr17	724981	43528	252	1002	0.943125	0.943361	0.799043	0.0225017	0.95036
HeLa	chr15	chr16	378338	26481	132	412	0.934348	0.934586	0.757353	0.01532	0.939277
HeLa	chr15	chr14	211593	21336	155	433	0.907968	0.908401	0.736395	0.0198907	0.92128
HeLa	chr15	chr13	41125	6564	31	169	0.862286	0.862358	0.845	0.0251003	0.927714
HeLa	chr15	chr12	379838	40701	253	1236	0.902959	0.903217	0.830087	0.0294728	0.935723
HeLa	chr15	chr11	614654	49562	237	1287	0.925198	0.925383	0.844488	0.0253102	0.940642
HeLa	chr15	chr10	171065	22479	105	572	0.88372	0.883856	0.844904	0.0248145	0.935851
HeLa	chr15	chr9	529775	41045	232	701	0.927806	0.928095	0.75134	0.016792	0.929546
HeLa	chr15	chr8	235296	23670	127	558	0.90835	0.908598	0.814599	0.0230312	0.935684
HeLa	chr15	chr7	258179	22943	132	439	0.918085	0.918388	0.768827	0.0187751	0.930816
HeLa	chr15	chr6	271467	27463	231	984	0.907731	0.908129	0.809876	0.0345906	0.9345
HeLa	chr15	chr5	317549	26603	113	529	0.922516	0.9227	0.823987	0.0194973	0.942045
HeLa	chr15	chr4	36847	9492	23	193	0.795618	0.795162	0.893518	0.0199277	0.915529
HeLa	chr15	chr3	368015	33372	158	775	0.916658	0.916858	0.830654	0.022696	0.940774
HeLa	chr15	chr2	290161	28332	144	682	0.910823	0.911044	0.825666	0.0235059	0.944284
HeLa	chr15	chr1	862166	59021	395	1414	0.935627	0.935929	0.781647	0.023397	0.940304
HeLa	chr14	chrX	205943	12011	68	318	0.944678	0.944892	0.823834	0.0257928	0.959926
HeLa	chr14	chr22	132408	14124	40	159	0.90347	0.903612	0.798995	0.0111321	0.921876
HeLa	chr14	chr21	72521	11284	24	224	0.865466	0.865354	0.903226	0.0194647	0.944677
HeLa	chr14	chr20	373144	25308	114	445	0.936288	0.936484	0.796064	0.0172795	0.951632
HeLa	chr14	chr19	682313	44189	211	794	0.93897	0.939176	0.79005	0.0176511	0.943271
HeLa	chr14	chr18	55303	7634	34	322	0.878849	0.878704	0.904494	0.0404726	0.959672
HeLa	chr14	chr17	719478	49031	212	1042	0.936028	0.9362	0.830941	0.0208096	0.952634
HeLa	chr14	chr16	374204	30615	120	424	0.924179	0.924374	0.779412	0.0136602	0.944441
HeLa	chr14	chr15	328941	33290	108	551	0.907967	0.908097	0.836115	0.016282	0.945259
HeLa	chr14	chr13	40399	7290	19	181	0.847376	0.847135	0.905	0.024227	0.937774
HeLa	chr14	chr12	376596	43943	262	1227	0.895256	0.895508	0.824043	0.027164	0.934909
HeLa	chr14	chr11	610289	53927	227	1297	0.918656	0.918811	0.85105	0.0234862	0.939921
HeLa	chr14	chr10	167675	25869	86	591	0.866364	0.86634	0.872969	0.0223356	0.943232
HeLa	chr14	chr9	528460	42360	231	702	0.925508	0.925791	0.752412	0.0163021	0.92723
HeLa	chr14	chr8	231971	26995	144	541	0.895479	0.895759	0.789781	0.019647	0.932661
HeLa	chr14	chr7	256460	24662	121	450	0.912021	0.912273	0.788091	0.0179197	0.939125
HeLa	chr14	chr6	267880	31050	220	995	0.895817	0.89613	0.81893	0.0310501	0.934305
HeLa	chr14	chr5	312943	31209	105	537	0.909181	0.909316	0.836449	0.0169155	0.94323
HeLa	chr14	chr4	37642	8697	23	193	0.812695	0.812318	0.893518	0.0217098	0.926402
HeLa	chr14	chr3	361612	39775	142	791	0.900783	0.900906	0.847803	0.0194991	0.939949
HeLa	chr14	chr2	288205	30288	118	708	0.904779	0.904902	0.857143	0.0228417	0.948207
HeLa	chr14	chr1	854285	66902	360	1449	0.927126	0.927374	0.800995	0.0211994	0.944736
HeLa	chr13	chrX	210120	7834	105	281	0.963639	0.964057	0.727979	0.0346272	0.950522
HeLa	chr13	chr22	139008	7524	74	125	0.948218	0.948653	0.628141	0.016342	0.896
HeLa	chr13	chr21	76972	6833	46	202	0.918159	0.918466	0.814516	0.0287136	0.946124
HeLa	chr13	chr20	383491	14961	156	403	0.962114	0.962452	0.72093	0.0262301	0.932463
HeLa	chr13	chr19	701059	25443	297	708	0.964619	0.964979	0.704478	0.0270735	0.93737
HeLa	chr13	chr18	58184	4753	57	299	0.924004	0.92448	0.839888	0.0591845	0.946905
HeLa	chr13	chr17	740950	27559	323	931	0.963778	0.96414	0.742424	0.0326781	0.94699
HeLa	chr13	chr16	387216	17603	180	364	0.956131	0.956516	0.669118	0.0202594	0.929683
HeLa	chr13	chr15	342006	20225	164	495	0.943815	0.944165	0.751138	0.02389	0.929494
HeLa	chr13	chr14	218119	14810	194	394	0.935748	0.936418	0.670068	0.0259142	0.918132
HeLa	chr13	chr12	394099	26440	412	1077	0.936374	0.937128	0.723304	0.0391394	0.928826
HeLa	chr13	chr11	632519	31697	391	1133	0.951801	0.952279	0.743438	0.0345111	0.931643
HeLa	chr13	chr10	177952	15592	144	533	0.918979	0.919439	0.787297	0.0330543	0.931286
HeLa	chr13	chr9	545887	24933	329	604	0.955817	0.956321	0.647374	0.023652	0.915319
HeLa	chr13	chr8	243346	15620	193	492	0.939099	0.939683	0.718248	0.0305362	0.930779
HeLa	chr13	chr7	266276	14846	174	397	0.94668	0.94719	0.695272	0.0260447	0.925722
HeLa	chr13	chr6	280159	18771	299	916	0.936464	0.937206	0.75391	0.0465282	0.933544
HeLa	chr13	chr5	325527	18625	150	492	0.945547	0.945882	0.766355	0.0257363	0.942188
HeLa	chr13	chr4	40377	5962	38	178	0.87112	0.87134	0.824074	0.0289902	0.931362
HeLa	chr13	chr3	378268	23119	228	705	0.941969	0.942402	0.755627	0.029592	0.933886
HeLa	chr13	chr2	299188	19305	197	629	0.938926	0.939386	0.761501	0.0315541	0.944353
HeLa	chr13	chr1	881217	39970	537	1272	0.956114	0.95661	0.703151	0.0308423	0.931948
HeLa	chr12	chrX	209885	8069	86	300	0.96265	0.962978	0.777202	0.0358466	0.96231
HeLa	chr12	chr22	137681	8851	52	147	0.939324	0.939597	0.738694	0.016337	0.923933
HeLa	chr12	chr21	76279	7526	33	215	0.910069	0.910196	0.866935	0.0277742	0.95824
HeLa	chr12	chr20	377600	20852	103	456	0.947483	0.947667	0.815742	0.0214004	0.956902
HeLa	chr12	chr19	696081	30421	193	812	0.957919	0.958127	0.80796	0.0259981	0.958059
HeLa	chr12	chr18	58832	4105	57	299	0.934242	0.934776	0.839888	0.0678928	0.958954
HeLa	chr12	chr17	736523	31986	236	1018	0.95814	0.958379	0.811802	0.0308447	0.957871
HeLa	chr12	chr16	387159	17660	141	403	0.956086	0.956376	0.740809	0.0223108	0.951049
HeLa	chr12	chr15	336394	25837	110	549	0.928499	0.928673	0.83308	0.0208065	0.951136
HeLa	chr12	chr14	216500	16429	153	435	0.92899	0.929468	0.739796	0.0257946	0.932375
HeLa	chr12	chr13	42545	5144	32	168	0.891917	0.892135	0.84	0.0316265	0.938237
HeLa	chr12	chr11	623652	40564	256	1268	0.938685	0.938929	0.832021	0.0303117	0.948655
HeLa	chr12	chr10	177792	15752	122	555	0.918268	0.918613	0.819793	0.0340345	0.949066
HeLa	chr12	chr9	537333	33487	214	719	0.941057	0.941335	0.770632	0.0210197	0.939836
HeLa	chr12	chr8	240724	18242	130	555	0.929244	0.929558	0.810219	0.029526	0.944084
HeLa	chr12	chr7	266741	14381	133	438	0.948476	0.948844	0.767075	0.0295567	0.9486
HeLa	chr12	chr6	279245	19685	246	969	0.933595	0.934149	0.797531	0.0469159	0.943425
HeLa	chr12	chr5	323088	21064	134	508	0.93852	0.938794	0.791277	0.023549	0.948614
HeLa	chr12	chr4	41630	4709	40	176	0.897992	0.898379	0.814815	0.0360287	0.934502
HeLa	chr12	chr3	376565	24822	170	763	0.93788	0.938159	0.817792	0.0298222	0.945105
HeLa	chr12	chr2	298466	20027	146	680	0.936825	0.937119	0.823245	0.0328391	0.95704
HeLa	chr12	chr1	878401	42786	422	1387	0.953187	0.953553	0.766722	0.0313993	0.949093
HeLa	chr11	chrX	206538	11416	72	314	0.947385	0.947622	0.813472	0.026769	0.963934
HeLa	chr11	chr22	133499	13033	41	158	0.910898	0.911057	0.79397	0.0119779	0.929602
HeLa	chr11	chr21	74099	9706	21	227	0.884275	0.884184	0.915323	0.0228531	0.958953
HeLa	chr11	chr20	373049	25403	93	466	0.936102	0.936246	0.833631	0.0180138	0.958538
HeLa	chr11	chr19	677528	48974	164	841	0.932457	0.932589	0.836816	0.0168825	0.95585
HeLa	chr11	chr18	56171	6766	35	321	0.892547	0.892496	0.901685	0.0452942	0.958719
HeLa	chr11	chr17	723517	44992	203	1051	0.941287	0.941456	0.838118	0.0228265	0.959475
HeLa	chr11	chr16	378723	26096	116	428	0.935337	0.935537	0.786765	0.0161363	0.949516
HeLa	chr11	chr15	332448	29783	103	556	0.917644	0.917779	0.843703	0.0183262	0.953651
HeLa	chr11	chr14	211380	21549	120	468	0.907206	0.907487	0.795918	0.0212563	0.936078
HeLa	chr11	chr13	40235	7454	26	174	0.843805	0.843696	0.87	0.0228107	0.93581
HeLa	chr11	chr12	377569	42970	196	1293	0.897718	0.897822	0.868368	0.0292118	0.948351
HeLa	chr11	chr10	170294	23250	84	593	0.879858	0.879872	0.875923	0.024871	0.951676
HeLa	chr11	chr9	530139	40681	208	725	0.928485	0.928732	0.777063	0.0175095	0.93649
HeLa	chr11	chr8	233618	25348	110	575	0.901953	0.902118	0.839416	0.0221811	0.93977
HeLa	chr11	chr7	257649	23473	112	459	0.916274	0.916502	0.803853	0.0191793	0.942991
HeLa	chr11	chr6	269540	29390	193	1022	0.901438	0.901683	0.841152	0.0336052	0.9439
HeLa	chr11	chr5	316351	27801	113	529	0.919041	0.919219	0.823987	0.0186728	0.942641
HeLa	chr11	chr4	36551	9788	19	197	0.789346	0.788774	0.912037	0.0197296	0.932801
HeLa	chr11	chr3	367269	34118	143	790	0.914841	0.915	0.846731	0.0226309	0.949433
HeLa	chr11	chr2	288362	30131	102	724	0.90532	0.905395	0.876513	0.0234646	0.955819
HeLa	chr11	chr1	859594	61593	330	1479	0.932911	0.933137	0.817579	0.0234494	0.950743
HeLa	chr10	chrX	212260	5694	103	283	0.97345	0.973875	0.733161	0.0473482	0.958611
HeLa	chr10	chr22	139644	6888	58	141	0.952662	0.952993	0.708543	0.0200598	0.922769
HeLa	chr10	chr21	77659	6146	38	210	0.926427	0.926663	0.846774	0.0330396	0.957722
HeLa	chr10	chr20	383429	15023	137	422	0.962006	0.962297	0.754919	0.0273228	0.950098
HeLa	chr10	chr19	690941	35561	193	812	0.950854	0.951052	0.80796	0.0223243	0.950913
HeLa	chr10	chr18	58406	4531	47	309	0.92767	0.928007	0.867977	0.063843	0.957423
HeLa	chr10	chr17	740276	28233	283	971	0.962955	0.963263	0.774322	0.0332489	0.954413
HeLa	chr10	chr16	385356	19463	138	406	0.951646	0.951922	0.746324	0.0204338	0.944095
HeLa	chr10	chr15	345128	17103	153	506	0.952448	0.952784	0.76783	0.0287353	0.941309
HeLa	chr10	chr14	220031	12898	197	391	0.943923	0.944627	0.664966	0.0294228	0.922411
HeLa	chr10	chr13	43908	3781	40	160	0.920211	0.920716	0.8	0.0405988	0.931435
HeLa	chr10	chr12	395117	25422	309	1180	0.93903	0.939549	0.792478	0.0443576	0.942666
HeLa	chr10	chr11	631620	32596	297	1227	0.950592	0.950926	0.805118	0.0362771	0.943343
HeLa	chr10	chr9	547185	23635	292	641	0.958152	0.958595	0.687031	0.0264047	0.930728
HeLa	chr10	chr8	244036	14930	181	504	0.941803	0.942348	0.735766	0.0326552	0.94016
HeLa	chr10	chr7	266549	14573	136	435	0.947784	0.948161	0.761821	0.0289845	0.942588
HeLa	chr10	chr6	276927	22003	212	1003	0.925986	0.926394	0.825514	0.0435973	0.945237
HeLa	chr10	chr5	329344	14808	152	490	0.956612	0.956973	0.76324	0.0320303	0.935017
HeLa	chr10	chr4	42173	4166	44	172	0.909569	0.910097	0.796296	0.0396496	0.939909
HeLa	chr10	chr3	381965	19422	213	720	0.951196	0.951613	0.771704	0.0357462	0.942631
HeLa	chr10	chr2	301473	17020	157	669	0.946207	0.946561	0.809927	0.0378201	0.953
HeLa	chr10	chr1	875820	45367	400	1409	0.950415	0.950752	0.778883	0.0301223	0.944281
HeLa	chr9	chrX	203046	14908	52	334	0.931483	0.9316	0.865285	0.0219131	0.962602
HeLa	chr9	chr22	127820	18712	33	166	0.872249	0.872301	0.834171	0.0087933	0.923452
HeLa	chr9	chr21	70049	13756	12	236	0.836199	0.835857	0.951613	0.0168668	0.958942
HeLa	chr9	chr20	356959	41493	64	495	0.89585	0.895864	0.88551	0.0117891	0.955236
HeLa	chr9	chr19	662488	64014	150	855	0.911803	0.911887	0.850746	0.0131804	0.950813
HeLa	chr9	chr18	56147	6790	39	317	0.892105	0.892114	0.890449	0.0446039	0.953378
HeLa	chr9	chr17	708652	59857	177	1077	0.92201	0.922113	0.858852	0.0176749	0.95628
HeLa	chr9	chr16	371936	32883	96	448	0.918643	0.918771	0.823529	0.0134409	0.946798
HeLa	chr9	chr15	319077	43154	78	581	0.880868	0.880866	0.881639	0.0132846	0.950026
HeLa	chr9	chr14	204006	28923	93	495	0.875744	0.875829	0.841837	0.0168264	0.930276
HeLa	chr9	chr13	38563	9126	23	177	0.808954	0.808635	0.885	0.0190261	0.932542
HeLa	chr9	chr12	361529	59010	165	1324	0.859784	0.85968	0.889187	0.0219445	0.941981
HeLa	chr9	chr11	597422	66794	196	1328	0.899375	0.899439	0.871391	0.0194944	0.944131
HeLa	chr9	chr10	166673	26871	70	607	0.861287	0.861163	0.896603	0.0220904	0.946512
HeLa	chr9	chr8	227894	31072	92	593	0.879977	0.880015	0.865693	0.0187273	0.938872
HeLa	chr9	chr7	255360	25762	105	466	0.908173	0.90836	0.816112	0.0177673	0.943999
HeLa	chr9	chr6	264775	34155	186	1029	0.885585	0.885742	0.846914	0.0292462	0.937652
HeLa	chr9	chr5	307643	36509	91	551	0.89385	0.893916	0.858255	0.0148678	0.943492
HeLa	chr9	chr4	37247	9092	25	191	0.804167	0.803794	0.884259	0.0205752	0.925346
HeLa	chr9	chr3	357102	44285	125	808	0.889615	0.88967	0.866024	0.0179185	0.946831
HeLa	chr9	chr2	282537	35956	88	738	0.887122	0.887106	0.893463	0.0201123	0.953646
HeLa	chr9	chr1	842856	78331	290	1519	0.91482	0.914967	0.83969	0.0190232	0.947219
HeLa	chr8	chrX	205773	12181	78	308	0.943854	0.944112	0.797928	0.0246617	0.955008
HeLa	chr8	chr22	131488	15044	46	153	0.897159	0.897333	0.768844	0.0100678	0.908658
HeLa	chr8	chr21	72757	11048	24	224	0.868274	0.86817	0.903226	0.0198723	0.953081
HeLa	chr8	chr20	366284	32168	104	455	0.91912	0.919268	0.813953	0.0139472	0.947727
HeLa	chr8	chr19	669180	57322	194	811	0.920941	0.921099	0.806965	0.0139508	0.942789
HeLa	chr8	chr18	56963	5974	48	308	0.904855	0.90508	0.865169	0.049029	0.946155
HeLa	chr8	chr17	715026	53483	238	1016	0.930211	0.930407	0.810207	0.0186425	0.948692
HeLa	chr8	chr16	374420	30399	129	415	0.92469	0.924907	0.762868	0.0134679	0.93591
HeLa	chr8	chr15	329581	32650	108	551	0.90973	0.909864	0.836115	0.0165959	0.940585
HeLa	chr8	chr14	208627	24302	135	453	0.895352	0.895668	0.770408	0.0182993	0.918789
HeLa	chr8	chr13	41119	6570	33	167	0.862119	0.862232	0.835	0.0247885	0.926594
HeLa	chr8	chr12	372875	47664	257	1232	0.886451	0.88666	0.827401	0.0251963	0.931549
HeLa	chr8	chr11	606460	57756	251	1273	0.912868	0.913046	0.835302	0.0215657	0.936836
HeLa	chr8	chr10	170212	23332	97	580	0.879369	0.879449	0.856721	0.0242556	0.940396
HeLa	chr8	chr9	522899	47921	219	714	0.915803	0.916049	0.765273	0.0146808	0.927073
HeLa	chr8	chr7	257930	23192	140	431	0.917172	0.917502	0.754816	0.0182449	0.930138
HeLa	chr8	chr6	267798	31132	219	996	0.895547	0.895855	0.819753	0.031001	0.932958
HeLa	chr8	chr5	318149	26003	126	516	0.924219	0.924443	0.803738	0.0194577	0.940264
HeLa	chr8	chr4	39056	7283	34	182	0.842831	0.842832	0.842593	0.0243804	0.92172
HeLa	chr8	chr3	367729	33658	175	758	0.915905	0.916146	0.812433	0.0220246	0.938533
HeLa	chr8	chr2	288380	30113	134	692	0.905277	0.905452	0.837772	0.0224639	0.943097
HeLa	chr8	chr1	850556	70631	373	1436	0.923072	0.923326	0.793809	0.0199259	0.939588
HeLa	chr7	chrX	202934	15020	43	343	0.931011	0.931086	0.888601	0.0223264	0.959523
HeLa	chr7	chr22	128298	18234	36	163	0.875486	0.875563	0.819095	0.00886014	0.916576
HeLa	chr7	chr21	70342	13463	16	232	0.839637	0.839353	0.935484	0.0169405	0.952309
HeLa	chr7	chr20	358471	39981	76	483	0.899609	0.899659	0.864043	0.0119365	0.941534
HeLa	chr7	chr19	654057	72445	138	867	0.900231	0.900282	0.862687	0.0118262	0.941176
HeLa	chr7	chr18	54623	8314	28	328	0.8682	0.8679	0.921348	0.0379542	0.955711
HeLa	chr7	chr17	697755	70754	155	1099	0.907882	0.907933	0.876395	0.0152951	0.949258
HeLa	chr7	chr16	363534	41285	85	459	0.897943	0.898016	0.84375	0.0109956	0.939201
HeLa	chr7	chr15	317659	44572	79	580	0.876957	0.876951	0.880121	0.0128455	0.938062
HeLa	chr7	chr14	201814	31115	86	502	0.866387	0.866418	0.853742	0.0158775	0.922275
HeLa	chr7	chr13	39381	8308	21	179	0.826077	0.825788	0.895	0.0210911	0.933791
HeLa	chr7	chr12	358152	62387	170	1319	0.85177	0.85165	0.885829	0.0207045	0.935633
HeLa	chr7	chr11	586684	77532	194	1330	0.883249	0.883273	0.872703	0.0168649	0.93186
HeLa	chr7	chr10	162292	31252	53	624	0.838818	0.838528	0.921713	0.0195759	0.94553
HeLa	chr7	chr9	506555	64265	151	782	0.887336	0.887416	0.838156	0.0120221	0.924195
HeLa	chr7	chr8	224963	34003	88	597	0.868704	0.868697	0.871533	0.0172543	0.930881
HeLa	chr7	chr6	256386	42544	136	1079	0.857802	0.857679	0.888066	0.0247347	0.940066
HeLa	chr7	chr5	305985	38167	86	556	0.889055	0.889098	0.866044	0.0143584	0.936692
HeLa	chr7	chr4	37874	8465	16	200	0.817828	0.817325	0.925926	0.0230814	0.939034
HeLa	chr7	chr3	354490	46897	113	820	0.883153	0.883163	0.878885	0.0171847	0.941541
HeLa	chr7	chr2	279364	39129	75	751	0.877226	0.877143	0.909201	0.0188315	0.951143
HeLa	chr7	chr1	830335	90852	257	1552	0.90129	0.901375	0.857933	0.0167958	0.942726
HeLa	chr6	chrX	208960	8994	84	302	0.958423	0.958734	0.782383	0.0324871	0.955608
HeLa	chr6	chr22	136837	9695	47	152	0.933606	0.933837	0.763819	0.0154362	0.921709
HeLa	chr6	chr21	75320	8485	25	223	0.898754	0.898753	0.899193	0.0256086	0.958978
HeLa	chr6	chr20	376110	22342	105	454	0.943743	0.943928	0.812165	0.0199158	0.952853
HeLa	chr6	chr19	682308	44194	177	828	0.93901	0.939169	0.823881	0.018391	0.952086
HeLa	chr6	chr18	56336	6601	39	317	0.895091	0.895117	0.890449	0.0458225	0.960452
HeLa	chr6	chr17	728090	40419	222	1032	0.947203	0.947406	0.822967	0.0248969	0.958753
HeLa	chr6	chr16	378047	26772	121	423	0.933657	0.933867	0.777574	0.0155543	0.94353
HeLa	chr6	chr15	334845	27386	109	550	0.924233	0.924396	0.834598	0.0196879	0.942748
HeLa	chr6	chr14	214293	18636	124	464	0.919663	0.919993	0.789116	0.0242932	0.931682
HeLa	chr6	chr13	42147	5542	24	176	0.883773	0.883789	0.88	0.03078	0.941924
HeLa	chr6	chr12	384332	36207	216	1273	0.913695	0.913903	0.854936	0.0339648	0.943763
HeLa	chr6	chr11	617315	46901	244	1280	0.929184	0.929389	0.839895	0.0265665	0.939876
HeLa	chr6	chr10	171615	21929	92	585	0.886619	0.886698	0.864106	0.0259838	0.946938
HeLa	chr6	chr9	535750	35070	208	725	0.938299	0.938562	0.777063	0.0202542	0.93055
HeLa	chr6	chr8	235815	23151	115	570	0.910395	0.910602	0.832117	0.0240293	0.936639
HeLa	chr6	chr7	260652	20470	104	467	0.926963	0.927185	0.817863	0.022305	0.942332
HeLa	chr6	chr5	319721	24431	113	529	0.928816	0.929011	0.823987	0.0211939	0.940371
HeLa	chr6	chr4	40403	5936	28	188	0.871893	0.871901	0.87037	0.0306989	0.945178
HeLa	chr6	chr3	371489	29898	158	775	0.925293	0.925513	0.830654	0.0252665	0.940336
HeLa	chr6	chr2	294310	24183	108	718	0.923929	0.924071	0.869249	0.0288342	0.955922
HeLa	chr6	chr1	860568	60619	334	1475	0.933962	0.934195	0.815368	0.0237543	0.946319
HeLa	chr5	chrX	205832	12122	67	319	0.944174	0.944383	0.826425	0.025641	0.958891
HeLa	chr5	chr22	132324	14208	44	155	0.90287	0.903038	0.778895	0.0107916	0.916289
HeLa	chr5	chr21	72768	11037	22	226	0.868428	0.868301	0.91129	0.0200657	0.9527
HeLa	chr5	chr20	368604	29848	96	463	0.924954	0.92509	0.828265	0.015275	0.94668
HeLa	chr5	chr19	674389	52113	187	818	0.928111	0.928269	0.81393	0.0154541	0.942899
HeLa	chr5	chr18	55703	7234	38	318	0.885106	0.88506	0.893258	0.0421081	0.958024
HeLa	chr5	chr17	711054	57455	204	1050	0.925095	0.925238	0.837321	0.0179472	0.952178
HeLa	chr5	chr16	371469	33350	115	429	0.917444	0.917617	0.788603	0.0127002	0.938554
HeLa	chr5	chr15	325277	36954	97	562	0.8979	0.897982	0.852807	0.0149803	0.940881
HeLa	chr5	chr14	207541	25388	121	467	0.890762	0.891005	0.794218	0.0180623	0.922285
HeLa	chr5	chr13	40150	7539	26	174	0.842031	0.841913	0.87	0.0225593	0.935458
HeLa	chr5	chr12	370338	50201	225	1264	0.880515	0.880627	0.848892	0.0245604	0.931424
HeLa	chr5	chr11	603547	60669	219	1305	0.908541	0.908661	0.856299	0.0210572	0.936084
HeLa	chr5	chr10	168105	25439	90	587	0.868557	0.868562	0.867061	0.0225544	0.937422
HeLa	chr5	chr9	520685	50135	198	735	0.911967	0.91217	0.787781	0.0144486	0.926479
HeLa	chr5	chr8	230977	27989	114	571	0.891766	0.89192	0.833577	0.019993	0.931698
HeLa	chr5	chr7	256602	24520	121	450	0.912525	0.912778	0.788091	0.0180216	0.935446
HeLa	chr5	chr6	264062	34868	184	1031	0.883216	0.883357	0.84856	0.0287195	0.933134
HeLa	chr5	chr4	38245	8094	26	190	0.825583	0.825331	0.87963	0.0229358	0.928722
HeLa	chr5	chr3	361768	39619	135	798	0.901188	0.901295	0.855306	0.0197442	0.939181
HeLa	chr5	chr2	285715	32778	98	728	0.897043	0.897084	0.881356	0.0217275	0.952838
HeLa	chr5	chr1	845888	75299	324	1485	0.918068	0.918259	0.820896	0.01934	0.942656
HeLa	chr4	chrX	210260	7694	96	290	0.964322	0.964699	0.751295	0.0363226	0.946218
HeLa	chr4	chr22	138668	7864	69	130	0.945935	0.946333	0.653266	0.0162622	0.905756
HeLa	chr4	chr21	77231	6574	45	203	0.921252	0.921556	0.818548	0.0299543	0.941222
HeLa	chr4	chr20	381751	16701	153	406	0.957761	0.958085	0.726297	0.023733	0.941006
HeLa	chr4	chr19	704574	21928	326	679	0.969411	0.969817	0.675622	0.0300349	0.942613
HeLa	chr4	chr18	58622	4315	68	288	0.930751	0.931439	0.808989	0.0625679	0.94512
HeLa	chr4	chr17	741243	27266	328	926	0.964153	0.964521	0.738437	0.0328462	0.950036
HeLa	chr4	chr16	388902	15917	177	367	0.960297	0.960681	0.674632	0.0225375	0.936471
HeLa	chr4	chr15	341903	20328	158	501	0.943548	0.943881	0.760243	0.024053	0.93508
HeLa	chr4	chr14	217928	15001	170	418	0.935033	0.935598	0.710884	0.0271094	0.918936
HeLa	chr4	chr13	42556	5133	29	171	0.892209	0.892365	0.855	0.0322398	0.937957
HeLa	chr4	chr12	393595	26944	370	1119	0.935279	0.93593	0.751511	0.0398746	0.92984
HeLa	chr4	chr11	637232	26984	468	1056	0.958765	0.959375	0.692913	0.0376605	0.929431
HeLa	chr4	chr10	179644	13900	174	503	0.927536	0.928182	0.742984	0.0349233	0.930913
HeLa	chr4	chr9	544702	26118	332	601	0.953739	0.954245	0.644159	0.0224934	0.910573
HeLa	chr4	chr8	244147	14819	197	488	0.942168	0.942776	0.712409	0.0318808	0.928302
HeLa	chr4	chr7	268493	12629	184	387	0.954514	0.955076	0.677758	0.0297326	0.928909
HeLa	chr4	chr6	282381	16549	344	871	0.943717	0.944639	0.716872	0.05	0.93217
HeLa	chr4	chr5	324659	19493	141	501	0.943056	0.943359	0.780374	0.0250575	0.935588
HeLa	chr4	chr3	379110	22277	212	721	0.944102	0.9445	0.772776	0.0313506	0.935122
HeLa	chr4	chr2	300700	17793	180	646	0.943715	0.944134	0.782082	0.0350344	0.944337
HeLa	chr4	chr1	887750	33437	581	1228	0.963144	0.963702	0.678828	0.0354248	0.935499
HeLa	chr3	chrX	204684	13270	68	318	0.938912	0.939116	0.823834	0.023403	0.954051
HeLa	chr3	chr22	131839	14693	43	156	0.899571	0.899728	0.78392	0.0105058	0.903851
HeLa	chr3	chr21	72637	11168	22	226	0.86687	0.866738	0.91129	0.019835	0.951259
HeLa	chr3	chr20	367927	30525	100	459	0.923248	0.923391	0.821109	0.0148141	0.939638
HeLa	chr3	chr19	676898	49604	186	819	0.931561	0.931722	0.814925	0.0162426	0.94211
HeLa	chr3	chr18	55850	7087	37	319	0.887444	0.887395	0.896067	0.0430732	0.952646
HeLa	chr3	chr17	711536	56973	194	1060	0.925734	0.925866	0.845295	0.0182655	0.950583
HeLa	chr3	chr16	372523	32296	114	430	0.920047	0.920221	0.790441	0.0131394	0.940843
HeLa	chr3	chr15	324963	37268	104	555	0.897016	0.897115	0.842185	0.0146736	0.938408
HeLa	chr3	chr14	206676	26253	122	466	0.887053	0.887292	0.792517	0.0174408	0.919477
HeLa	chr3	chr13	39726	7963	25	175	0.833198	0.833022	0.875	0.0215041	0.923769
HeLa	chr3	chr12	368617	51922	231	1258	0.876423	0.876535	0.844862	0.0236555	0.931171
HeLa	chr3	chr11	607795	56421	229	1295	0.914907	0.915056	0.849738	0.0224375	0.935955
HeLa	chr3	chr10	169228	24316	84	593	0.87437	0.874364	0.875923	0.0238067	0.941017
HeLa	chr3	chr9	522452	48368	205	728	0.915045	0.915266	0.780279	0.0148281	0.920857
HeLa	chr3	chr8	232508	26458	122	563	0.897632	0.897832	0.821898	0.0208356	0.931884
HeLa	chr3	chr7	258036	23086	123	448	0.917609	0.917879	0.784588	0.0190363	0.933947
HeLa	chr3	chr6	266787	32143	190	1025	0.892275	0.892473	0.843621	0.0309033	0.936607
HeLa	chr3	chr5	312628	31524	104	538	0.90827	0.908401	0.838006	0.01678	0.934656
HeLa	chr3	chr4	38947	7392	28	188	0.840619	0.84048	0.87037	0.0248021	0.92679
HeLa	chr3	chr2	287211	31282	112	714	0.901684	0.901781	0.864407	0.0223153	0.944507
HeLa	chr3	chr1	852576	68611	345	1464	0.925291	0.925519	0.809287	0.0208919	0.940272
HeLa	chr2	chrX	209465	8489	85	301	0.960731	0.961051	0.779793	0.0342435	0.956591
HeLa	chr2	chr22	137953	8579	57	142	0.941144	0.941453	0.713568	0.0162825	0.920378
HeLa	chr2	chr21	76380	7425	33	215	0.91127	0.911401	0.866935	0.0281414	0.956216
HeLa	chr2	chr20	384082	14370	202	357	0.96348	0.963935	0.63864	0.0242412	0.941708
HeLa	chr2	chr19	689158	37344	224	781	0.948361	0.948597	0.777114	0.0204852	0.947077
HeLa	chr2	chr18	56399	6538	34	322	0.896165	0.896118	0.904494	0.0469388	0.956341
HeLa	chr2	chr17	731341	37168	255	999	0.951384	0.951636	0.796651	0.0261744	0.95433
HeLa	chr2	chr16	378699	26120	122	422	0.935263	0.935477	0.775735	0.0158993	0.944374
HeLa	chr2	chr15	342414	19817	174	485	0.944912	0.945292	0.735964	0.0238893	0.936273
HeLa	chr2	chr14	216256	16673	153	435	0.927945	0.92842	0.739796	0.0254267	0.925088
HeLa	chr2	chr13	42763	4926	33	167	0.896448	0.896706	0.835	0.0327901	0.933798
HeLa	chr2	chr12	391051	29488	335	1154	0.929334	0.92988	0.775017	0.0376607	0.933106
HeLa	chr2	chr11	621096	43120	270	1254	0.934824	0.935081	0.822835	0.0282598	0.936056
HeLa	chr2	chr10	170610	22934	93	584	0.881439	0.881505	0.862629	0.024832	0.940707
HeLa	chr2	chr9	541848	28972	261	672	0.948871	0.949245	0.720257	0.022669	0.931731
HeLa	chr2	chr8	236182	22784	147	538	0.911685	0.912019	0.785401	0.0230683	0.931767
HeLa	chr2	chr7	260524	20598	123	448	0.926441	0.926729	0.784588	0.0212867	0.936243
HeLa	chr2	chr6	270452	28478	207	1008	0.904429	0.904733	0.82963	0.0341857	0.938899
HeLa	chr2	chr5	323915	20237	133	509	0.940921	0.941198	0.792835	0.0245349	0.939335
HeLa	chr2	chr4	39273	7066	24	192	0.847707	0.847515	0.888889	0.0264536	0.935925
HeLa	chr2	chr3	372132	29255	178	755	0.926842	0.927115	0.809218	0.0251583	0.937351
HeLa	chr2	chr1	863230	57957	372	1437	0.936805	0.937084	0.794362	0.0241944	0.944678
HeLa	chr1	chrX	205878	12076	64	322	0.944399	0.944594	0.834197	0.0259719	0.963888
HeLa	chr1	chr22	132959	13573	33	166	0.907273	0.907372	0.834171	0.0120824	0.935477
HeLa	chr1	chr21	72490	11315	16	232	0.865192	0.864984	0.935484	0.0200918	0.960607
HeLa	chr1	chr20	366245	32207	73	486	0.9191	0.91917	0.86941	0.0148656	0.96068
HeLa	chr1	chr19	667374	59128	140	865	0.918533	0.918613	0.860696	0.0144183	0.957772
HeLa	chr1	chr18	54807	8130	26	330	0.871139	0.870823	0.926966	0.0390071	0.961908
HeLa	chr1	chr17	706639	61870	138	1116	0.919445	0.919493	0.889952	0.0177182	0.963496
HeLa	chr1	chr16	366498	38321	87	457	0.90525	0.905338	0.840074	0.011785	0.950315
HeLa	chr1	chr15	322789	39442	81	578	0.891088	0.891114	0.877086	0.0144428	0.954422
HeLa	chr1	chr14	205912	27017	95	493	0.883897	0.884012	0.838435	0.0179208	0.941738
HeLa	chr1	chr13	39959	7730	16	184	0.838251	0.837908	0.92	0.0232499	0.949156
HeLa	chr1	chr12	371005	49534	176	1313	0.882212	0.882213	0.8818	0.0258226	0.9454
HeLa	chr1	chr11	603209	61007	191	1333	0.908075	0.908152	0.874672	0.0213827	0.94782
HeLa	chr1	chr10	166655	26889	59	618	0.861251	0.86107	0.912851	0.022467	0.950962
HeLa	chr1	chr9	520989	49831	186	747	0.91252	0.912703	0.800643	0.0147693	0.937308
HeLa	chr1	chr8	230605	28361	106	579	0.890364	0.890484	0.845256	0.0200069	0.942352
HeLa	chr1	chr7	254781	26341	100	471	0.906135	0.9063	0.824869	0.0175668	0.94648
HeLa	chr1	chr6	264777	34153	156	1059	0.885692	0.885749	0.871605	0.030075	0.944198
HeLa	chr1	chr5	311912	32240	95	547	0.906219	0.90632	0.852025	0.0166834	0.949245
HeLa	chr1	chr4	38562	7777	17	199	0.832585	0.832172	0.921296	0.0249498	0.941494
HeLa	chr1	chr3	362108	39279	131	802	0.902043	0.902142	0.859593	0.0200095	0.948916
HeLa	chr1	chr2	287301	31192	92	734	0.902029	0.902064	0.88862	0.0229907	0.957066
CellType	TrainChrom	TestChrom	TN	FP	FN	TP	Accuracy	Sensitivity	Specificity	Precision	AURC
CH12	chrX	chr19	30472	1867	91	59	0.939733	0.942268	0.393333	0.0306334	0.81934
CH12	chrX	chr18	30833	1175	29	24	0.962447	0.96329	0.45283	0.0200167	0.842627
CH12	chrX	chr17	44599	2445	221	108	0.943723	0.948027	0.328267	0.0423032	0.799801
CH12	chrX	chr16	96187	3244	74	45	0.96667	0.967374	0.378151	0.013682	0.8708
CH12	chrX	chr15	61658	2302	116	76	0.962308	0.964009	0.395833	0.0319596	0.851308
CH12	chrX	chr14	33656	1992	76	50	0.942193	0.94412	0.396825	0.0244858	0.788744
CH12	chrX	chr13	49304	1459	92	31	0.96952	0.971259	0.252032	0.0208054	0.789724
CH12	chrX	chr12	22929	1189	58	65	0.948558	0.950701	0.528455	0.0518341	0.894521
CH12	chrX	chr11	253111	5319	404	220	0.977908	0.979418	0.352564	0.0397184	0.88766
CH12	chrX	chr10	42377	2250	126	116	0.947046	0.949582	0.479339	0.0490279	0.863423
CH12	chrX	chr9	65243	1523	235	49	0.973781	0.977189	0.172535	0.0311705	0.804685
CH12	chrX	chr8	40931	1802	201	65	0.953418	0.957831	0.244361	0.0348152	0.775134
CH12	chrX	chr7	81128	3799	283	136	0.952171	0.955268	0.324582	0.0345616	0.825409
CH12	chrX	chr6	54641	2192	184	81	0.958387	0.961431	0.30566	0.0356357	0.840844
CH12	chrX	chr5	45593	2283	158	84	0.949271	0.952314	0.347107	0.035488	0.799191
CH12	chrX	chr4	69165	1413	188	72	0.977399	0.97998	0.276923	0.0484848	0.844727
CH12	chrX	chr3	104250	2184	177	73	0.977869	0.97948	0.292	0.0323438	0.822307
CH12	chrX	chr2	91231	1866	266	88	0.977186	0.979956	0.248588	0.0450358	0.831968
CH12	chrX	chr1	58755	1698	215	76	0.968507	0.971912	0.261168	0.042841	0.858245
CH12	chr19	chrX	4339	283	29	16	0.933148	0.938771	0.355556	0.0535117	0.785555
CH12	chr19	chr18	28365	3643	17	36	0.885843	0.886185	0.679245	0.00978527	0.859754
CH12	chr19	chr17	40883	6161	116	213	0.867498	0.869038	0.647416	0.033417	0.824909
CH12	chr19	chr16	91612	7819	25	94	0.921205	0.921363	0.789916	0.0118792	0.933685
CH12	chr19	chr15	57443	6517	59	133	0.897494	0.898108	0.692708	0.02	0.897173
CH12	chr19	chr14	31579	4069	42	84	0.885084	0.885856	0.666667	0.0202263	0.859469
CH12	chr19	chr13	45509	5254	52	71	0.895728	0.896499	0.577236	0.0133333	0.83698
CH12	chr19	chr12	21205	2913	33	90	0.87847	0.879219	0.731707	0.02997	0.893878
CH12	chr19	chr11	240103	18327	140	484	0.928714	0.929083	0.775641	0.0257296	0.936726
CH12	chr19	chr10	39274	5353	80	162	0.878914	0.88005	0.669422	0.0293744	0.884352
CH12	chr19	chr9	62781	3985	168	116	0.938061	0.940314	0.408451	0.0282858	0.847866
CH12	chr19	chr8	37109	5624	99	167	0.866904	0.868392	0.627819	0.0288379	0.859064
CH12	chr19	chr7	75915	9012	155	264	0.89259	0.893885	0.630072	0.0284605	0.876201
CH12	chr19	chr6	50916	5917	85	180	0.894883	0.895888	0.679245	0.0295227	0.914294
CH12	chr19	chr5	42277	5599	73	169	0.882123	0.883052	0.698347	0.0292996	0.872985
CH12	chr19	chr4	66015	4563	120	140	0.933891	0.935348	0.538462	0.0297682	0.851665
CH12	chr19	chr3	100881	5553	92	158	0.947087	0.947827	0.632	0.0276659	0.898413
CH12	chr19	chr2	88834	4263	164	190	0.952628	0.954209	0.536723	0.0426679	0.881014
CH12	chr19	chr1	57003	3450	129	162	0.941081	0.942931	0.556701	0.0448505	0.908395
CH12	chr18	chrX	3628	994	16	29	0.783587	0.784942	0.644444	0.028348	0.824314
CH12	chr18	chr19	30009	2330	86	64	0.925636	0.927951	0.426667	0.0267335	0.841012
CH12	chr18	chr17	41957	5087	149	180	0.889473	0.891867	0.547113	0.0341751	0.816104
CH12	chr18	chr16	95870	3561	63	56	0.963596	0.964186	0.470588	0.0154824	0.895107
CH12	chr18	chr15	60232	3728	85	107	0.940563	0.941714	0.557292	0.0279009	0.885659
CH12	chr18	chr14	32323	3325	72	54	0.905043	0.906727	0.428571	0.0159811	0.806712
CH12	chr18	chr13	47668	3095	66	57	0.937881	0.93903	0.463415	0.0180838	0.847459
CH12	chr18	chr12	22110	2008	51	72	0.915061	0.916743	0.585366	0.0346154	0.850197
CH12	chr18	chr11	249598	8832	292	332	0.96478	0.965824	0.532051	0.0362287	0.91126
CH12	chr18	chr10	41254	3373	100	142	0.922597	0.924418	0.586777	0.0403983	0.874217
CH12	chr18	chr9	61963	4803	152	132	0.9261	0.928062	0.464789	0.0267477	0.816826
CH12	chr18	chr8	38881	3852	152	114	0.906882	0.909859	0.428571	0.0287443	0.824913
CH12	chr18	chr7	78590	6337	234	185	0.923007	0.925383	0.441527	0.0283655	0.844824
CH12	chr18	chr6	53652	3181	147	118	0.941714	0.944029	0.445283	0.0357684	0.837811
CH12	chr18	chr5	43538	4338	104	138	0.907685	0.909391	0.570248	0.0308311	0.818821
CH12	chr18	chr4	66143	4435	122	138	0.93567	0.937162	0.530769	0.0301771	0.857785
CH12	chr18	chr3	102869	3565	123	127	0.965431	0.966505	0.508	0.0343987	0.908617
CH12	chr18	chr2	86055	7042	152	202	0.923018	0.924358	0.570622	0.0278851	0.824296
CH12	chr18	chr1	55685	4768	121	170	0.919515	0.921129	0.584192	0.0344269	0.869994
CH12	chr17	chrX	4386	236	29	16	0.943218	0.94894	0.355556	0.0634921	0.830273
CH12	chr17	chr19	30853	1486	70	80	0.952107	0.954049	0.533333	0.0510856	0.861915
CH12	chr17	chr18	30614	1394	29	24	0.955616	0.956448	0.45283	0.0169252	0.875567
CH12	chr17	chr16	95788	3643	55	64	0.962853	0.963361	0.537815	0.0172646	0.896842
CH12	chr17	chr15	60899	3061	79	113	0.951054	0.952142	0.588542	0.0356018	0.906961
CH12	chr17	chr14	33059	2589	52	74	0.926175	0.927373	0.587302	0.0277882	0.883442
CH12	chr17	chr13	49168	1595	77	46	0.967142	0.96858	0.373984	0.0280317	0.872195
CH12	chr17	chr12	23096	1022	66	57	0.955117	0.957625	0.463415	0.0528267	0.867581
CH12	chr17	chr11	251572	6858	293	331	0.972396	0.973463	0.530449	0.0460426	0.924768
CH12	chr17	chr10	42547	2080	108	134	0.951236	0.953391	0.553719	0.0605239	0.884449
CH12	chr17	chr9	64747	2019	156	128	0.967561	0.96976	0.450704	0.0596181	0.905616
CH12	chr17	chr8	40214	2519	153	113	0.937859	0.941053	0.424812	0.0429331	0.847434
CH12	chr17	chr7	80433	4494	205	214	0.944942	0.947084	0.51074	0.0454545	0.897109
CH12	chr17	chr6	54252	2581	182	83	0.951609	0.954586	0.313208	0.0311562	0.850807
CH12	chr17	chr5	44607	3269	107	135	0.929839	0.931719	0.557851	0.0396592	0.876287
CH12	chr17	chr4	68319	2259	140	120	0.966134	0.967993	0.461539	0.0504414	0.930895
CH12	chr17	chr3	103355	3079	126	124	0.969958	0.971071	0.496	0.0387137	0.926617
CH12	chr17	chr2	90120	2977	189	165	0.966121	0.968023	0.466102	0.0525143	0.907743
CH12	chr17	chr1	58511	1942	156	135	0.965462	0.967876	0.463917	0.0649976	0.918178
CH12	chr16	chrX	4060	562	25	20	0.874223	0.878408	0.444444	0.0343643	0.775078
CH12	chr16	chr19	26558	5781	36	114	0.820955	0.821237	0.76	0.0193384	0.887343
CH12	chr16	chr18	27653	4355	22	31	0.863479	0.86394	0.584906	0.00706794	0.855088
CH12	chr16	chr17	38840	8204	123	206	0.824225	0.82561	0.62614	0.0244946	0.802554
CH12	chr16	chr15	54846	9114	58	134	0.857027	0.857505	0.697917	0.0144896	0.886457
CH12	chr16	chr14	30044	5604	40	86	0.842232	0.842796	0.68254	0.0151142	0.841004
CH12	chr16	chr13	44669	6094	57	66	0.879122	0.879952	0.536585	0.0107143	0.850235
CH12	chr16	chr12	20564	3554	21	102	0.852523	0.852641	0.829268	0.0278993	0.905553
CH12	chr16	chr11	227996	30434	119	505	0.882059	0.882235	0.809295	0.0163224	0.922658
CH12	chr16	chr10	36318	8309	73	169	0.81319	0.813812	0.698347	0.0199339	0.846125
CH12	chr16	chr9	59003	7763	130	154	0.882282	0.883728	0.542254	0.0194518	0.833533
CH12	chr16	chr8	35472	7261	90	176	0.829043	0.830085	0.661654	0.0236655	0.847487
CH12	chr16	chr7	73052	11875	162	257	0.858962	0.860174	0.613365	0.0211836	0.859476
CH12	chr16	chr6	48784	8049	53	212	0.858104	0.858375	0.8	0.0256628	0.909666
CH12	chr16	chr5	41238	6638	82	160	0.860343	0.86135	0.661157	0.0235363	0.866195
CH12	chr16	chr4	63062	7516	114	146	0.892289	0.893508	0.561539	0.0190551	0.830219
CH12	chr16	chr3	96898	9536	94	156	0.909733	0.910405	0.624	0.0160957	0.891884
CH12	chr16	chr2	84409	8688	133	221	0.905608	0.906678	0.624294	0.0248064	0.877271
CH12	chr16	chr1	54812	5641	109	182	0.90534	0.906688	0.62543	0.0312554	0.898762
CH12	chr15	chrX	3916	706	22	23	0.844011	0.847252	0.511111	0.0315501	0.838661
CH12	chr15	chr19	28545	3794	45	105	0.881837	0.88268	0.7	0.02693	0.893489
CH12	chr15	chr18	29155	2853	17	36	0.910483	0.910866	0.679245	0.0124611	0.891046
CH12	chr15	chr17	41035	6009	128	201	0.870454	0.872269	0.610942	0.0323671	0.83015
CH12	chr15	chr16	92260	7171	35	84	0.927614	0.92788	0.705882	0.0115782	0.933409
CH12	chr15	chr14	29924	5724	31	95	0.839129	0.83943	0.753968	0.0163258	0.861277
CH12	chr15	chr13	45687	5076	51	72	0.899245	0.900006	0.585366	0.013986	0.846668
CH12	chr15	chr12	20478	3640	38	85	0.848274	0.849075	0.691057	0.0228188	0.866367
CH12	chr15	chr11	244618	13812	225	399	0.945814	0.946554	0.639423	0.0280768	0.932887
CH12	chr15	chr10	38572	6055	63	179	0.863648	0.86432	0.739669	0.0287135	0.879034
CH12	chr15	chr9	62634	4132	150	134	0.936137	0.938112	0.471831	0.0314112	0.839236
CH12	chr15	chr8	36059	6674	76	190	0.84302	0.843821	0.714286	0.0276807	0.867987
CH12	chr15	chr7	75856	9071	155	264	0.891899	0.893191	0.630072	0.0282807	0.877666
CH12	chr15	chr6	50625	6208	87	178	0.889751	0.890768	0.671698	0.0278735	0.910365
CH12	chr15	chr5	40821	7055	67	175	0.851989	0.85264	0.72314	0.0242047	0.880677
CH12	chr15	chr4	65960	4618	105	155	0.933327	0.934569	0.596154	0.0324743	0.885478
CH12	chr15	chr3	101055	5379	94	156	0.948699	0.949462	0.624	0.0281843	0.932194
CH12	chr15	chr2	88293	4804	161	193	0.946871	0.948398	0.545198	0.0386232	0.87505
CH12	chr15	chr1	56021	4432	93	198	0.925507	0.926687	0.680412	0.0427646	0.924117
CH12	chr14	chrX	3832	790	18	27	0.82687	0.829078	0.6	0.0330477	0.776588
CH12	chr14	chr19	27613	4726	34	116	0.853489	0.853861	0.773333	0.023957	0.887222
CH12	chr14	chr18	26016	5992	18	35	0.812545	0.812797	0.660377	0.0058072	0.823403
CH12	chr14	chr17	38520	8524	106	223	0.817829	0.818808	0.677812	0.0254945	0.841133
CH12	chr14	chr16	86835	12596	21	98	0.87326	0.873319	0.823529	0.00772018	0.937417
CH12	chr14	chr15	55921	8039	51	141	0.873893	0.874312	0.734375	0.0172372	0.907807
CH12	chr14	chr13	44373	6390	55	68	0.873344	0.874121	0.552845	0.0105296	0.826213
CH12	chr14	chr12	19474	4644	30	93	0.807186	0.807447	0.756098	0.0196327	0.881865
CH12	chr14	chr11	227897	30533	100	524	0.88175	0.881852	0.839744	0.0168722	0.93972
CH12	chr14	chr10	37701	6926	72	170	0.844035	0.844803	0.702479	0.0239572	0.872566
CH12	chr14	chr9	59047	7719	126	158	0.882998	0.884387	0.556338	0.0200584	0.841916
CH12	chr14	chr8	36643	6090	84	182	0.856415	0.857487	0.684211	0.0290179	0.870938
CH12	chr14	chr7	73780	11147	134	285	0.86782	0.868746	0.680191	0.02493	0.878063
CH12	chr14	chr6	49646	7187	55	210	0.873165	0.873542	0.792453	0.0283899	0.917828
CH12	chr14	chr5	41764	6112	67	175	0.871587	0.872337	0.72314	0.0278352	0.898314
CH12	chr14	chr4	62640	7938	90	170	0.886671	0.887529	0.653846	0.0209669	0.868244
CH12	chr14	chr3	97365	9069	82	168	0.914223	0.914792	0.672	0.0181877	0.907329
CH12	chr14	chr2	83922	9175	116	238	0.900579	0.901447	0.672316	0.0252842	0.891735
CH12	chr14	chr1	53129	7324	79	212	0.878128	0.878848	0.728522	0.0281316	0.903895
CH12	chr13	chrX	3215	1407	7	38	0.697022	0.695586	0.844444	0.0262976	0.834545
CH12	chr13	chr19	26313	6026	27	123	0.813691	0.813662	0.82	0.0200033	0.891964
CH12	chr13	chr18	25485	6523	9	44	0.796263	0.796207	0.830189	0.00670017	0.859779
CH12	chr13	chr17	36470	10574	67	262	0.775378	0.775232	0.796353	0.0241787	0.858861
CH12	chr13	chr16	85571	13860	18	101	0.860593	0.860607	0.848739	0.00723444	0.91405
CH12	chr13	chr15	53434	10526	49	143	0.835157	0.835428	0.744792	0.0134033	0.893609
CH12	chr13	chr14	28671	6977	28	98	0.804187	0.804281	0.777778	0.0138516	0.871123
CH12	chr13	chr12	19789	4329	20	103	0.820593	0.820507	0.837398	0.0232401	0.917628
CH12	chr13	chr11	228107	30323	90	534	0.8826	0.882665	0.855769	0.0173056	0.928332
CH12	chr13	chr10	37093	7534	44	198	0.831108	0.831178	0.818182	0.0256079	0.896324
CH12	chr13	chr9	57383	9383	78	206	0.858896	0.859464	0.725352	0.0214829	0.87013
CH12	chr13	chr8	34986	7747	80	186	0.817972	0.818712	0.699248	0.0234464	0.851987
CH12	chr13	chr7	70621	14306	101	318	0.831193	0.831549	0.75895	0.0217451	0.875007
CH12	chr13	chr6	47690	9143	62	203	0.838786	0.839125	0.766038	0.0217205	0.905274
CH12	chr13	chr5	38848	9028	47	195	0.811401	0.81143	0.805785	0.0211428	0.888172
CH12	chr13	chr4	62647	7931	65	195	0.887123	0.887628	0.75	0.023997	0.883307
CH12	chr13	chr3	96336	10098	70	180	0.90469	0.905124	0.72	0.0175131	0.907374
CH12	chr13	chr2	81185	11912	101	253	0.871451	0.872047	0.714689	0.0207974	0.889622
CH12	chr13	chr1	52203	8250	71	220	0.863015	0.86353	0.756014	0.025974	0.900316
CH12	chr12	chrX	4386	236	27	18	0.943647	0.94894	0.4	0.0708661	0.818323
CH12	chr12	chr19	28319	4020	55	95	0.874573	0.875692	0.633333	0.0230863	0.875192
CH12	chr12	chr18	30212	1796	20	33	0.943358	0.943889	0.622641	0.0180426	0.849164
CH12	chr12	chr17	40162	6882	125	204	0.852089	0.853711	0.620061	0.0287892	0.810748
CH12	chr12	chr16	90900	8531	41	78	0.913892	0.914202	0.655462	0.00906029	0.898212
CH12	chr12	chr15	57749	6211	64	128	0.902185	0.902892	0.666667	0.0201925	0.873461
CH12	chr12	chr14	31241	4407	38	88	0.875748	0.876375	0.698413	0.0195773	0.816435
CH12	chr12	chr13	47405	3358	58	65	0.93287	0.933849	0.528455	0.0189892	0.846484
CH12	chr12	chr11	238178	20252	170	454	0.921167	0.921635	0.727564	0.021926	0.913058
CH12	chr12	chr10	39535	5092	85	157	0.88462	0.885899	0.64876	0.0299105	0.864395
CH12	chr12	chr9	65318	1448	196	88	0.975481	0.978312	0.309859	0.0572917	0.842595
CH12	chr12	chr8	37022	5711	113	153	0.864555	0.866356	0.575188	0.0260914	0.822273
CH12	chr12	chr7	76190	8737	197	222	0.89532	0.897123	0.529833	0.0247796	0.858282
CH12	chr12	chr6	52826	4007	121	144	0.927703	0.929495	0.543396	0.0346904	0.897141
CH12	chr12	chr5	43549	4327	105	137	0.907893	0.909621	0.566116	0.03069	0.86137
CH12	chr12	chr4	68578	2000	156	104	0.969564	0.971663	0.4	0.0494297	0.835917
CH12	chr12	chr3	101290	5144	134	116	0.950527	0.95167	0.464	0.0220532	0.802906
CH12	chr12	chr2	91018	2079	216	138	0.975442	0.977669	0.389831	0.0622463	0.851599
CH12	chr12	chr1	59057	1396	173	118	0.97417	0.976908	0.405498	0.0779392	0.899759
CH12	chr11	chrX	4070	552	20	25	0.877437	0.880571	0.555556	0.0433276	0.834256
CH12	chr11	chr19	29168	3171	48	102	0.90092	0.901945	0.68	0.0311641	0.901953
CH12	chr11	chr18	28086	3922	14	39	0.877234	0.877468	0.735849	0.009846	0.881832
CH12	chr11	chr17	41485	5559	114	215	0.880248	0.881834	0.653495	0.0372359	0.852375
CH12	chr11	chr16	91567	7864	32	87	0.920683	0.92091	0.731092	0.010942	0.940972
CH12	chr11	chr15	58811	5149	57	135	0.918849	0.919497	0.703125	0.0255488	0.923839
CH12	chr11	chr14	32431	3217	47	79	0.908761	0.909756	0.626984	0.0239684	0.87768
CH12	chr11	chr13	46773	3990	49	74	0.920627	0.921399	0.601626	0.0182087	0.880477
CH12	chr11	chr12	21624	2494	32	91	0.895796	0.896592	0.739837	0.0352031	0.90611
CH12	chr11	chr10	40770	3857	74	168	0.912389	0.913573	0.694215	0.0417391	0.911447
CH12	chr11	chr9	61098	5668	132	152	0.913497	0.915107	0.535211	0.0261168	0.860221
CH12	chr11	chr8	38961	3772	118	148	0.909533	0.911731	0.556391	0.0377551	0.886812
CH12	chr11	chr7	77788	7139	166	253	0.914407	0.91594	0.603819	0.0342262	0.893821
CH12	chr11	chr6	52349	4484	89	176	0.91991	0.921102	0.664151	0.0377682	0.923189
CH12	chr11	chr5	43234	4642	66	176	0.902157	0.903041	0.727273	0.0365297	0.915255
CH12	chr11	chr4	66052	4526	98	162	0.934724	0.935872	0.623077	0.0345563	0.899667
CH12	chr11	chr3	101241	5193	103	147	0.950358	0.951209	0.588	0.0275281	0.936766
CH12	chr11	chr2	86900	6197	128	226	0.932318	0.933435	0.638418	0.0351861	0.903971
CH12	chr11	chr1	55498	4955	70	221	0.917276	0.918036	0.75945	0.0426971	0.929552
CH12	chr10	chrX	3757	865	15	30	0.811442	0.812852	0.666667	0.0335196	0.831554
CH12	chr10	chr19	28799	3540	44	106	0.889686	0.890535	0.706667	0.029073	0.885643
CH12	chr10	chr18	28695	3313	17	36	0.896135	0.896495	0.679245	0.0107495	0.885145
CH12	chr10	chr17	39859	7185	100	229	0.84622	0.847271	0.696049	0.0308875	0.832598
CH12	chr10	chr16	90863	8568	42	77	0.913511	0.91383	0.647059	0.00890688	0.914617
CH12	chr10	chr15	57797	6163	54	138	0.903089	0.903643	0.71875	0.0219013	0.905335
CH12	chr10	chr14	30664	4984	38	88	0.859619	0.860189	0.698413	0.0173502	0.845905
CH12	chr10	chr13	46685	4078	53	70	0.918818	0.919666	0.569106	0.0168756	0.86329
CH12	chr10	chr12	21138	2980	33	90	0.875706	0.876441	0.731707	0.029316	0.910051
CH12	chr10	chr11	240018	18412	114	510	0.928486	0.928754	0.817308	0.0269528	0.942475
CH12	chr10	chr9	61009	5757	134	150	0.91214	0.913774	0.528169	0.0253936	0.857228
CH12	chr10	chr8	37265	5468	101	165	0.870485	0.872043	0.620301	0.0292917	0.862721
CH12	chr10	chr7	75756	9171	156	263	0.890715	0.892013	0.627685	0.0278779	0.876316
CH12	chr10	chr6	51802	5031	100	165	0.910137	0.911478	0.622641	0.0317552	0.910164
CH12	chr10	chr5	41907	5969	67	175	0.874558	0.875324	0.72314	0.0284831	0.89526
CH12	chr10	chr4	65554	5024	112	148	0.927496	0.928816	0.569231	0.0286156	0.87751
CH12	chr10	chr3	99450	6984	74	176	0.933842	0.934382	0.704	0.024581	0.921616
CH12	chr10	chr2	85169	7928	139	215	0.913677	0.914841	0.607345	0.026403	0.87118
CH12	chr10	chr1	54177	6276	68	223	0.895562	0.896184	0.766323	0.034313	0.915306
CH12	chr9	chrX	3435	1187	13	32	0.742876	0.743185	0.711111	0.026251	0.802873
CH12	chr9	chr19	29426	2913	72	78	0.908123	0.909923	0.52	0.0260782	0.87013
CH12	chr9	chr18	28788	3220	16	37	0.899067	0.8994	0.698113	0.0113601	0.902888
CH12	chr9	chr17	40734	6310	108	221	0.864522	0.86587	0.671732	0.0338386	0.867815
CH12	chr9	chr16	93269	6162	47	72	0.937629	0.938027	0.605042	0.0115496	0.920893
CH12	chr9	chr15	57353	6607	49	143	0.896246	0.896701	0.744792	0.0211852	0.91101
CH12	chr9	chr14	29992	5656	38	88	0.840834	0.841337	0.698413	0.0153203	0.860278
CH12	chr9	chr13	45351	5412	52	71	0.892623	0.893387	0.577236	0.0129491	0.869325
CH12	chr9	chr12	20557	3561	43	80	0.851326	0.852351	0.650406	0.021972	0.880903
CH12	chr9	chr11	246240	12190	231	393	0.952052	0.952831	0.629808	0.0312326	0.929548
CH12	chr9	chr10	39541	5086	80	162	0.884865	0.886033	0.669422	0.0308689	0.870651
CH12	chr9	chr8	36499	6234	102	164	0.852648	0.854117	0.616541	0.025633	0.850745
CH12	chr9	chr7	76966	7961	159	260	0.904858	0.906261	0.620525	0.0316263	0.889894
CH12	chr9	chr6	50924	5909	106	159	0.894655	0.896029	0.6	0.026203	0.865882
CH12	chr9	chr5	39842	8034	74	168	0.831498	0.832191	0.694215	0.0204828	0.852653
CH12	chr9	chr4	64111	6467	85	175	0.907507	0.908371	0.673077	0.0263475	0.891498
CH12	chr9	chr3	99895	6539	59	191	0.938154	0.938563	0.764	0.0283804	0.944357
CH12	chr9	chr2	85858	7239	134	220	0.921103	0.922242	0.621469	0.0294946	0.895683
CH12	chr9	chr1	53645	6808	69	222	0.886787	0.887384	0.762887	0.0315789	0.917462
CH12	chr8	chrX	3908	714	21	24	0.842511	0.845521	0.533333	0.0325203	0.766994
CH12	chr8	chr19	29580	2759	56	94	0.913355	0.914685	0.626667	0.0329478	0.885484
CH12	chr8	chr18	27593	4415	17	36	0.861764	0.862066	0.679245	0.00808807	0.858104
CH12	chr8	chr17	42264	4780	152	177	0.89589	0.898393	0.537994	0.0357071	0.808153
CH12	chr8	chr16	91893	7538	30	89	0.923978	0.924189	0.747899	0.0116691	0.933745
CH12	chr8	chr15	58513	5447	57	135	0.914204	0.914837	0.703125	0.0241849	0.913751
CH12	chr8	chr14	32977	2671	64	62	0.923548	0.925073	0.492063	0.0226857	0.852026
CH12	chr8	chr13	46558	4205	65	58	0.916087	0.917164	0.471545	0.0136054	0.835914
CH12	chr8	chr12	20380	3738	38	85	0.844231	0.845012	0.691057	0.0222338	0.863943
CH12	chr8	chr11	240988	17442	158	466	0.93206	0.932508	0.746795	0.0260219	0.941369
CH12	chr8	chr10	40368	4259	80	162	0.903296	0.904564	0.669422	0.0366433	0.881842
CH12	chr8	chr9	60673	6093	132	152	0.907159	0.908741	0.535211	0.0243395	0.839848
CH12	chr8	chr7	78514	6413	192	227	0.922609	0.924488	0.541766	0.0341867	0.882523
CH12	chr8	chr6	52278	4555	84	181	0.918754	0.919853	0.683019	0.0382179	0.918392
CH12	chr8	chr5	43352	4524	82	160	0.904277	0.905506	0.661157	0.0341588	0.904308
CH12	chr8	chr4	64396	6182	106	154	0.911234	0.912409	0.592308	0.0243056	0.842803
CH12	chr8	chr3	100883	5551	112	138	0.946918	0.947846	0.552	0.0242573	0.912612
CH12	chr8	chr2	86525	6572	141	213	0.928166	0.929407	0.601695	0.0313928	0.89407
CH12	chr8	chr1	53792	6661	67	224	0.88924	0.889815	0.76976	0.0325345	0.915849
CH12	chr7	chrX	3680	942	14	31	0.795157	0.796192	0.688889	0.0318602	0.856628
CH12	chr7	chr19	28525	3814	34	116	0.88156	0.882062	0.773333	0.0295165	0.910612
CH12	chr7	chr18	28914	3094	17	36	0.902966	0.903337	0.679245	0.0115016	0.885476
CH12	chr7	chr17	40815	6229	101	228	0.86638	0.867592	0.693009	0.0353105	0.860224
CH12	chr7	chr16	91439	7992	31	88	0.919407	0.919623	0.739496	0.0108911	0.944267
CH12	chr7	chr15	57128	6832	37	155	0.892926	0.893183	0.807292	0.0221841	0.916033
CH12	chr7	chr14	30619	5029	35	91	0.858445	0.858926	0.722222	0.0177734	0.873781
CH12	chr7	chr13	45606	5157	51	72	0.897654	0.89841	0.585366	0.0137694	0.855593
CH12	chr7	chr12	20354	3764	23	100	0.843777	0.843934	0.813008	0.0258799	0.909511
CH12	chr7	chr11	242213	16217	197	427	0.936639	0.937248	0.684295	0.0256549	0.93794
CH12	chr7	chr10	39618	5009	69	173	0.886826	0.887759	0.714876	0.0333848	0.89548
CH12	chr7	chr9	60813	5953	99	185	0.909739	0.910838	0.651408	0.0301401	0.893277
CH12	chr7	chr8	37161	5572	84	182	0.868462	0.869609	0.684211	0.0316302	0.884433
CH12	chr7	chr6	50635	6198	64	201	0.890329	0.890944	0.758491	0.0314112	0.914313
CH12	chr7	chr5	40462	7414	48	194	0.844923	0.845142	0.801653	0.0254995	0.885887
CH12	chr7	chr4	63760	6818	70	190	0.902764	0.903398	0.730769	0.0271119	0.897553
CH12	chr7	chr3	100109	6325	48	202	0.940263	0.940573	0.808	0.0309484	0.950624
CH12	chr7	chr2	85302	7795	111	243	0.9154	0.91627	0.686441	0.0302314	0.912967
CH12	chr7	chr1	53120	7333	57	234	0.878342	0.878699	0.804124	0.0309237	0.924805
CH12	chr6	chrX	4105	517	22	23	0.884508	0.888144	0.511111	0.0425926	0.806967
CH12	chr6	chr19	28397	3942	38	112	0.877497	0.878104	0.746667	0.027627	0.892801
CH12	chr6	chr18	28887	3121	16	37	0.902155	0.902493	0.698113	0.0117163	0.880209
CH12	chr6	chr17	39909	7135	124	205	0.846769	0.848333	0.6231	0.0279292	0.797496
CH12	chr6	chr16	89949	9482	25	94	0.9045	0.904637	0.789916	0.00981621	0.923099
CH12	chr6	chr15	56557	7403	47	145	0.88387	0.884256	0.755208	0.0192104	0.911376
CH12	chr6	chr14	30966	4682	38	88	0.868061	0.86866	0.698413	0.0184486	0.855966
CH12	chr6	chr13	46021	4742	70	53	0.905436	0.906586	0.430894	0.0110532	0.835986
CH12	chr6	chr12	20724	3394	32	91	0.858669	0.859275	0.739837	0.0261119	0.89947
CH12	chr6	chr11	238106	20324	136	488	0.92102	0.921356	0.782051	0.023448	0.932056
CH12	chr6	chr10	39004	5623	77	165	0.872964	0.874	0.681818	0.0285073	0.881709
CH12	chr6	chr9	62342	4424	143	141	0.931887	0.933739	0.496479	0.0308872	0.836461
CH12	chr6	chr8	36545	6188	92	174	0.85395	0.855194	0.654135	0.0273499	0.868981
CH12	chr6	chr7	74912	10015	140	279	0.881014	0.882075	0.665871	0.0271032	0.870633
CH12	chr6	chr5	41549	6327	69	173	0.867077	0.867846	0.714876	0.0266154	0.893911
CH12	chr6	chr4	66212	4366	115	145	0.936743	0.938139	0.557692	0.0321436	0.861806
CH12	chr6	chr3	100380	6054	80	170	0.942503	0.94312	0.68	0.0273136	0.927237
CH12	chr6	chr2	87456	5641	155	199	0.937978	0.939407	0.562147	0.0340753	0.881353
CH12	chr6	chr1	55968	4485	92	199	0.924651	0.92581	0.683849	0.0424851	0.912871
CH12	chr5	chrX	4104	518	19	26	0.884937	0.887927	0.577778	0.0477941	0.801853
CH12	chr5	chr19	28668	3671	50	100	0.885469	0.886484	0.666667	0.0265182	0.892669
CH12	chr5	chr18	28726	3282	16	37	0.897134	0.897463	0.698113	0.0111479	0.892138
CH12	chr5	chr17	41057	5987	107	222	0.871361	0.872736	0.674772	0.0357546	0.83686
CH12	chr5	chr16	90805	8626	25	94	0.913099	0.913246	0.789916	0.0107798	0.932585
CH12	chr5	chr15	57021	6939	47	145	0.891102	0.89151	0.755208	0.0204687	0.91733
CH12	chr5	chr14	31417	4231	37	89	0.880695	0.881312	0.706349	0.0206019	0.876745
CH12	chr5	chr13	45442	5321	49	74	0.89447	0.89518	0.601626	0.0137164	0.849868
CH12	chr5	chr12	20242	3876	24	99	0.839116	0.83929	0.804878	0.0249057	0.907913
CH12	chr5	chr11	240881	17549	151	473	0.931674	0.932094	0.758013	0.0262457	0.939028
CH12	chr5	chr10	40049	4578	84	158	0.896097	0.897416	0.652893	0.0333615	0.880495
CH12	chr5	chr9	61250	5516	126	158	0.915854	0.917383	0.556338	0.0278463	0.844507
CH12	chr5	chr8	37466	5267	80	186	0.875648	0.876746	0.699248	0.0341097	0.882262
CH12	chr5	chr7	76413	8514	144	275	0.898554	0.899749	0.656325	0.0312891	0.88326
CH12	chr5	chr6	51114	5719	71	194	0.898595	0.899372	0.732075	0.0328091	0.922851
CH12	chr5	chr4	64059	6519	92	168	0.906674	0.907634	0.646154	0.0251234	0.860267
CH12	chr5	chr3	100145	6289	66	184	0.940432	0.940912	0.736	0.0284258	0.924278
CH12	chr5	chr2	85960	7137	128	226	0.922259	0.923338	0.638418	0.030694	0.902238
CH12	chr5	chr1	54259	6194	63	228	0.896994	0.89754	0.783505	0.035503	0.924096
CH12	chr4	chrX	3841	781	16	29	0.829226	0.831025	0.644444	0.0358025	0.867873
CH12	chr4	chr19	28889	3450	38	112	0.892641	0.893318	0.746667	0.031443	0.88696
CH12	chr4	chr18	28636	3372	20	33	0.894202	0.894651	0.622641	0.00969163	0.886548
CH12	chr4	chr17	41020	6024	85	244	0.871045	0.87195	0.741641	0.0389279	0.890579
CH12	chr4	chr16	92813	6618	48	71	0.933039	0.933441	0.596639	0.0106144	0.916244
CH12	chr4	chr15	57503	6457	42	150	0.898694	0.899046	0.78125	0.0227032	0.919229
CH12	chr4	chr14	30817	4831	31	95	0.864091	0.86448	0.753968	0.0192854	0.872316
CH12	chr4	chr13	45864	4899	55	68	0.902645	0.903493	0.552845	0.0136904	0.864762
CH12	chr4	chr12	20841	3277	60	63	0.862341	0.864126	0.512195	0.0188623	0.846361
CH12	chr4	chr11	244644	13786	222	402	0.945926	0.946655	0.644231	0.0283338	0.93288
CH12	chr4	chr10	39755	4872	83	159	0.889567	0.890828	0.657025	0.0316041	0.879799
CH12	chr4	chr9	60719	6047	105	179	0.908248	0.90943	0.630282	0.0287504	0.891289
CH12	chr4	chr8	37134	5599	115	151	0.867113	0.868977	0.567669	0.0262609	0.849107
CH12	chr4	chr7	76796	8131	138	281	0.903112	0.904259	0.670644	0.0334047	0.905618
CH12	chr4	chr6	51058	5775	106	159	0.897002	0.898386	0.6	0.0267947	0.88481
CH12	chr4	chr5	40411	7465	64	178	0.84353	0.844076	0.735537	0.0232893	0.858456
CH12	chr4	chr3	100793	5641	62	188	0.946543	0.947	0.752	0.0322525	0.953136
CH12	chr4	chr2	85016	8081	115	239	0.912296	0.913198	0.675141	0.028726	0.882252
CH12	chr4	chr1	53602	6851	87	204	0.885783	0.886672	0.701031	0.0289157	0.902759
CH12	chr3	chrX	3417	1205	18	27	0.737947	0.73929	0.6	0.0219156	0.761416
CH12	chr3	chr19	27471	4868	64	86	0.848195	0.84947	0.573333	0.0173597	0.856531
CH12	chr3	chr18	27752	4256	15	38	0.866785	0.867033	0.716981	0.00884956	0.878731
CH12	chr3	chr17	38840	8204	114	215	0.824415	0.82561	0.653495	0.0255375	0.819703
CH12	chr3	chr16	90978	8453	39	80	0.914696	0.914986	0.672269	0.00937537	0.909314
CH12	chr3	chr15	54879	9081	57	135	0.857557	0.858021	0.703125	0.0146484	0.887869
CH12	chr3	chr14	27641	8007	37	89	0.775144	0.775387	0.706349	0.0109931	0.8366
CH12	chr3	chr13	43191	7572	54	69	0.850136	0.850836	0.560976	0.00903023	0.844433
CH12	chr3	chr12	19147	4971	39	84	0.793325	0.793888	0.682927	0.0166172	0.81543
CH12	chr3	chr11	240978	17452	266	358	0.931605	0.932469	0.573718	0.0201011	0.9121
CH12	chr3	chr10	37547	7080	80	162	0.840424	0.841352	0.669422	0.0223695	0.860691
CH12	chr3	chr9	57285	9481	98	186	0.857136	0.857997	0.65493	0.0192407	0.858812
CH12	chr3	chr8	34688	8045	108	158	0.810391	0.811738	0.593985	0.0192612	0.816878
CH12	chr3	chr7	73486	11441	158	261	0.864094	0.865284	0.622912	0.0223039	0.858595
CH12	chr3	chr6	48790	8043	114	151	0.85714	0.85848	0.569811	0.0184281	0.849483
CH12	chr3	chr5	36602	11274	54	188	0.764579	0.764517	0.77686	0.016402	0.852373
CH12	chr3	chr4	60220	10358	83	177	0.852607	0.85324	0.680769	0.0168011	0.872479
CH12	chr3	chr2	81360	11737	123	231	0.873089	0.873927	0.652542	0.0193015	0.85473
CH12	chr3	chr1	48500	11953	48	243	0.802433	0.802276	0.835051	0.0199246	0.892613
CH12	chr2	chrX	3956	666	19	26	0.853225	0.855907	0.577778	0.0375723	0.794086
CH12	chr2	chr19	28730	3609	43	107	0.887593	0.888401	0.713333	0.0287944	0.900726
CH12	chr2	chr18	28420	3588	16	37	0.887589	0.887903	0.698113	0.0102069	0.884762
CH12	chr2	chr17	41052	5992	101	228	0.871382	0.87263	0.693009	0.0366559	0.862431
CH12	chr2	chr16	92708	6723	34	85	0.932125	0.932385	0.714286	0.0124853	0.939317
CH12	chr2	chr15	57423	6537	40	152	0.897478	0.897795	0.791667	0.0227239	0.921477
CH12	chr2	chr14	31688	3960	33	93	0.888383	0.888914	0.738095	0.022946	0.884645
CH12	chr2	chr13	46510	4253	46	77	0.915517	0.916219	0.626016	0.0177829	0.863549
CH12	chr2	chr12	21231	2887	38	85	0.879337	0.880297	0.691057	0.0286003	0.890553
CH12	chr2	chr11	241190	17240	134	490	0.932933	0.933289	0.785256	0.0276368	0.937125
CH12	chr2	chr10	39710	4917	57	185	0.889144	0.88982	0.764463	0.0362603	0.904077
CH12	chr2	chr9	59949	6817	88	196	0.897017	0.897897	0.690141	0.0279481	0.89696
CH12	chr2	chr8	37331	5402	74	192	0.872648	0.873587	0.721804	0.0343225	0.887679
CH12	chr2	chr7	76346	8581	129	290	0.897945	0.89896	0.692124	0.0326908	0.897518
CH12	chr2	chr6	52019	4814	107	158	0.913815	0.915296	0.596226	0.031778	0.906579
CH12	chr2	chr5	41592	6284	44	198	0.86849	0.868744	0.818182	0.0305461	0.909986
CH12	chr2	chr4	63151	7427	68	192	0.894195	0.894769	0.738461	0.0252002	0.878955
CH12	chr2	chr3	100541	5893	63	187	0.944172	0.944632	0.748	0.0307566	0.940006
CH12	chr2	chr1	52512	7941	56	235	0.868349	0.868642	0.80756	0.0287427	0.925273
CH12	chr1	chrX	3824	798	15	30	0.825798	0.827348	0.666667	0.0362319	0.780268
CH12	chr1	chr19	29261	3078	71	79	0.903075	0.904821	0.526667	0.0250238	0.868713
CH12	chr1	chr18	29399	2609	18	35	0.918062	0.918489	0.660377	0.0132375	0.88063
CH12	chr1	chr17	41779	5265	137	192	0.885969	0.888084	0.583587	0.0351842	0.827436
CH12	chr1	chr16	93389	6042	39	80	0.938915	0.939234	0.672269	0.0130676	0.938693
CH12	chr1	chr15	58080	5880	55	137	0.907485	0.908068	0.713542	0.0227688	0.912122
CH12	chr1	chr14	31467	4181	47	79	0.881814	0.882714	0.626984	0.0185446	0.831407
CH12	chr1	chr13	46882	3881	58	65	0.922592	0.923547	0.528455	0.0164724	0.855707
CH12	chr1	chr12	21246	2872	45	78	0.879667	0.880919	0.634146	0.0264407	0.900707
CH12	chr1	chr11	247099	11331	260	364	0.955256	0.956155	0.583333	0.0311244	0.930335
CH12	chr1	chr10	40667	3960	95	147	0.909626	0.911265	0.607438	0.0357925	0.8725
CH12	chr1	chr9	60917	5849	124	160	0.910917	0.912396	0.56338	0.0266267	0.859306
CH12	chr1	chr8	37926	4807	98	168	0.885928	0.887511	0.631579	0.0337688	0.87946
CH12	chr1	chr7	77794	7133	200	219	0.914079	0.91601	0.522673	0.0297878	0.869667
CH12	chr1	chr6	52244	4589	120	145	0.917528	0.919255	0.54717	0.0306295	0.903844
CH12	chr1	chr5	41832	6044	65	177	0.873041	0.873757	0.731405	0.028452	0.892201
CH12	chr1	chr4	65176	5402	92	168	0.922443	0.923461	0.646154	0.0301616	0.866665
CH12	chr1	chr3	101181	5253	79	171	0.950021	0.950646	0.684	0.0315265	0.934296
CH12	chr1	chr2	86311	6786	139	215	0.925897	0.927108	0.607345	0.0307099	0.890341

## Sheet: Chromosme Level 3
					here we report the results when testing chromosme predicor on the same chromosme but different cell type
Training Cell Type	Testing Cell type	Chromosome	True Negative	False Positive	False Negative	True Positive	Accuracy	Sensitivity	Specificity	Precision	AUC
CH12	K562	chrX	205351	2946	3735	721	0.968597	0.985857	0.161804	0.196618	0.802132
CH12	HeLa	chrX	215365	2589	295	91	0.986791	0.988121	0.235751	0.0339552	0.885345
CH12	GM12878	chrX	131280	1982	2190	593	0.969334	0.985127	0.213079	0.230291	0.860735
HeLa	CH12	chrX	2792	1830	13	32	0.6051	0.604067	0.711111	0.0171858	0.782574
HeLa	K562	chrX	194145	14152	2405	2051	0.922177	0.932059	0.460278	0.126581	0.855048
HeLa	GM12878	chrX	119954	13308	819	1964	0.896159	0.900137	0.705713	0.128601	0.914313
GM12878	CH12	chrX	3258	1364	6	39	0.706449	0.70489	0.866667	0.0277976	0.849575
GM12878	K562	chrX	197725	10572	2353	2103	0.939249	0.949245	0.471948	0.165917	0.89481
GM12878	HeLa	chrX	206869	11085	80	306	0.948864	0.949141	0.792746	0.0268633	0.958659
K562	CH12	chrX	3544	1078	17	28	0.765374	0.766768	0.622222	0.0253165	0.808998
K562	HeLa	chrX	202827	15127	82	304	0.930343	0.930595	0.787565	0.0197006	0.949839
K562	GM12878	chrX	118693	14569	644	2139	0.888177	0.890674	0.768595	0.128023	0.930133
HeLa	K562	chr22	430355	22494	3144	1510	0.943961	0.950328	0.324452	0.0629062	0.793623
HeLa	GM12878	chr22	529772	19207	1947	2730	0.961792	0.965013	0.583708	0.124447	0.944272
GM12878	K562	chr22	416583	36266	2636	2018	0.914969	0.919916	0.433605	0.0527113	0.801206
GM12878	HeLa	chr22	133904	12628	41	158	0.913658	0.913821	0.79397	0.0123573	0.917197
K562	HeLa	chr22	110925	35607	22	177	0.757181	0.757002	0.889447	0.00494635	0.885486
K562	GM12878	chr22	477242	71737	1653	3024	0.867445	0.869327	0.646568	0.0404489	0.884104
HeLa	K562	chr21	111286	3194	2702	728	0.949996	0.9721	0.212245	0.18562	0.781836
HeLa	GM12878	chr21	84458	4787	1579	1510	0.931055	0.946361	0.488831	0.239797	0.856148
GM12878	K562	chr21	110624	3856	2478	952	0.946281	0.966317	0.277551	0.198003	0.84497
GM12878	HeLa	chr21	78111	5694	53	195	0.931627	0.932057	0.78629	0.0331126	0.943826
K562	HeLa	chr21	72486	11319	58	190	0.864645	0.864936	0.766129	0.0165088	0.908682
K562	GM12878	chr21	75399	13846	961	2128	0.839637	0.844854	0.688896	0.133216	0.881806
HeLa	K562	chr20	415735	15660	5059	2899	0.952842	0.963699	0.364288	0.156205	0.86295
HeLa	GM12878	chr20	400651	21513	1781	3380	0.945489	0.949041	0.654912	0.135781	0.938273
GM12878	K562	chr20	406839	24556	3921	4037	0.935184	0.943078	0.507288	0.141188	0.885009
GM12878	HeLa	chr20	366208	32244	63	496	0.919032	0.919077	0.887299	0.0151497	0.959785
K562	HeLa	chr20	349947	48505	90	469	0.878211	0.878266	0.838998	0.00957651	0.937761
K562	GM12878	chr20	368442	53722	892	4269	0.872196	0.872746	0.827165	0.0736149	0.934343
CH12	K562	chr19	1172882	11298	20514	4063	0.973682	0.990459	0.165317	0.264501	0.763176
CH12	HeLa	chr19	715808	10694	418	587	0.984726	0.98528	0.58408	0.0520344	0.91893
CH12	GM12878	chr19	1434234	6874	14369	4823	0.985453	0.99523	0.251303	0.412328	0.894864
HeLa	CH12	chr19	22332	10007	7	143	0.691773	0.690559	0.953333	0.0140887	0.919632
HeLa	K562	chr19	1132600	51580	14110	10467	0.945655	0.956442	0.425886	0.168695	0.878976
HeLa	GM12878	chr19	1390996	50112	5177	14015	0.962139	0.965227	0.730252	0.218551	0.96283
GM12878	CH12	chr19	22562	9777	13	137	0.698667	0.697671	0.913333	0.0138188	0.913494
GM12878	K562	chr19	1096965	87215	9848	14729	0.9197	0.92635	0.5993	0.144481	0.90494
GM12878	HeLa	chr19	657705	68797	89	916	0.905312	0.905304	0.911443	0.0131396	0.963062
K562	CH12	chr19	17079	15260	9	141	0.530026	0.528124	0.94	0.00915525	0.830304
K562	HeLa	chr19	625505	100997	86	919	0.861056	0.860982	0.914428	0.00901723	0.941544
K562	GM12878	chr19	1285010	156098	2123	17069	0.891652	0.891682	0.889381	0.0985696	0.954157
CH12	K562	chr18	49061	794	1755	208	0.950809	0.984074	0.10596	0.207585	0.747345
CH12	HeLa	chr18	61152	1785	223	133	0.968275	0.971638	0.373596	0.0693431	0.890973
CH12	GM12878	chr18	86203	759	1643	234	0.972962	0.991272	0.124667	0.23565	0.874158
HeLa	CH12	chr18	26952	5056	16	37	0.841802	0.84204	0.698113	0.00726487	0.86947
HeLa	K562	chr18	48413	1442	1475	488	0.943707	0.971076	0.248599	0.25285	0.804528
HeLa	GM12878	chr18	83236	3726	625	1252	0.951024	0.957154	0.667022	0.251507	0.939888
GM12878	CH12	chr18	25219	6789	9	44	0.787967	0.787897	0.830189	0.00643934	0.871824
GM12878	K562	chr18	47022	2833	1117	846	0.923772	0.943175	0.430973	0.229954	0.843996
GM12878	HeLa	chr18	57965	4972	49	307	0.92067	0.921	0.86236	0.058155	0.944757
K562	CH12	chr18	27200	4808	18	35	0.849474	0.849788	0.660377	0.00722693	0.855724
K562	HeLa	chr18	57247	5690	189	167	0.907115	0.909592	0.469101	0.0285129	0.876984
K562	GM12878	chr18	81343	5619	916	961	0.92644	0.935386	0.511987	0.146049	0.912128
CH12	K562	chr17	911817	2808	18637	615	0.977037	0.99693	0.0319447	0.179667	0.826732
CH12	HeLa	chr17	765463	3046	1011	243	0.99473	0.996036	0.19378	0.0738826	0.929641
CH12	GM12878	chr17	1033393	2259	14455	1451	0.984105	0.997819	0.0912234	0.391105	0.926883
HeLa	CH12	chr17	32200	14844	59	270	0.685411	0.684466	0.820669	0.0178642	0.838586
HeLa	K562	chr17	876383	38242	11995	7257	0.946206	0.958188	0.376948	0.159498	0.87078
HeLa	GM12878	chr17	990742	44910	4938	10968	0.952596	0.956636	0.689551	0.196285	0.949221
GM12878	CH12	chr17	33613	13431	29	300	0.715872	0.714501	0.911854	0.0218484	0.888554
GM12878	K562	chr17	844482	70143	8352	10900	0.915947	0.92331	0.566175	0.134497	0.901009
GM12878	HeLa	chr17	700996	67513	112	1142	0.912148	0.912151	0.910686	0.0166339	0.964408
K562	CH12	chr17	28600	18444	41	288	0.609799	0.607942	0.87538	0.0153748	0.839141
K562	HeLa	chr17	669039	99470	120	1134	0.870622	0.870568	0.904306	0.0112719	0.946174
K562	GM12878	chr17	915642	120010	2760	13146	0.883249	0.884121	0.826481	0.0987263	0.939733
CH12	K562	chr16	642411	32577	8246	3744	0.940576	0.951737	0.31226	0.103081	0.756977
CH12	HeLa	chr16	377142	27677	195	349	0.931242	0.931631	0.641544	0.0124527	0.887881
CH12	GM12878	chr16	671779	51451	3286	5092	0.925183	0.928859	0.607782	0.0900554	0.896429
HeLa	CH12	chr16	67094	32337	2	117	0.675148	0.674779	0.983193	0.0036051	0.913522
HeLa	K562	chr16	638223	36765	6985	5005	0.936315	0.945532	0.417431	0.119823	0.84651
HeLa	GM12878	chr16	677777	45453	1958	6420	0.935196	0.937153	0.766293	0.123764	0.947524
GM12878	CH12	chr16	74243	25188	1	118	0.746971	0.746679	0.991597	0.00466293	0.941345
GM12878	K562	chr16	630053	44935	5902	6088	0.925999	0.933428	0.507756	0.119319	0.874391
GM12878	HeLa	chr16	369315	35504	77	467	0.912224	0.912297	0.858456	0.0129827	0.95019
K562	CH12	chr16	64056	35375	4	115	0.644611	0.644226	0.966387	0.00324035	0.914933
K562	HeLa	chr16	351301	53518	82	462	0.867773	0.867798	0.849265	0.00855872	0.9271
K562	GM12878	chr16	639809	83421	1454	6924	0.883988	0.884655	0.82645	0.0766395	0.937607
CH12	K562	chr15	284068	6177	4881	1401	0.962708	0.978718	0.223018	0.184877	0.805015
CH12	HeLa	chr15	350594	11637	322	337	0.967045	0.967874	0.511381	0.0281443	0.913836
CH12	GM12878	chr15	239438	7401	3407	2347	0.957212	0.970017	0.40789	0.240767	0.892457
HeLa	CH12	chr15	48367	15593	12	180	0.75675	0.756207	0.9375	0.0114119	0.919919
HeLa	K562	chr15	274380	15865	3498	2784	0.934701	0.945339	0.443171	0.149284	0.882329
HeLa	GM12878	chr15	226886	19953	1457	4297	0.915239	0.919166	0.746785	0.177196	0.935929
GM12878	CH12	chr15	49941	14019	20	172	0.78116	0.780816	0.895833	0.0121204	0.920579
GM12878	K562	chr15	276209	14036	3067	3215	0.942322	0.951641	0.51178	0.186366	0.890238
GM12878	HeLa	chr15	337417	24814	98	561	0.931351	0.931497	0.85129	0.0221084	0.950035
K562	CH12	chr15	42616	21344	19	173	0.666994	0.666291	0.901042	0.00804015	0.881019
K562	HeLa	chr15	318330	43901	107	552	0.878729	0.878804	0.837633	0.0124176	0.935913
K562	GM12878	chr15	210311	36528	657	5097	0.852787	0.852017	0.885819	0.12245	0.936111
CH12	K562	chr14	186459	8333	2893	1331	0.943592	0.957221	0.315104	0.137728	0.815055
CH12	HeLa	chr14	210672	22257	172	416	0.903951	0.904447	0.707483	0.0183478	0.894905
CH12	GM12878	chr14	419591	23167	3279	3374	0.941154	0.947676	0.50714	0.127124	0.884466
HeLa	CH12	chr14	26452	9196	19	107	0.742411	0.742033	0.849206	0.0115017	0.865439
HeLa	K562	chr14	186519	8273	2487	1737	0.945934	0.957529	0.411222	0.173526	0.887017
HeLa	GM12878	chr14	420823	21935	2745	3908	0.945084	0.950458	0.587404	0.151221	0.929279
GM12878	CH12	chr14	24237	11411	8	118	0.680802	0.679898	0.936508	0.0102351	0.921688
GM12878	K562	chr14	180299	14493	1471	2753	0.919785	0.925598	0.651752	0.159631	0.916527
GM12878	HeLa	chr14	203830	29099	80	508	0.875046	0.875073	0.863946	0.0171581	0.937731
K562	CH12	chr14	20822	14826	8	118	0.585341	0.5841	0.936508	0.00789615	0.860977
K562	HeLa	chr14	203889	29040	108	480	0.875178	0.875327	0.816327	0.0162602	0.922829
K562	GM12878	chr14	404478	38280	1689	4964	0.911064	0.913542	0.74613	0.11479	0.938754
CH12	K562	chr13	48445	4147	995	628	0.905155	0.921148	0.386938	0.131518	0.743249
CH12	HeLa	chr13	42186	5503	47	153	0.884107	0.884606	0.765	0.0270509	0.912453
CH12	GM12878	chr13	82314	7480	667	1035	0.910958	0.916698	0.608108	0.12155	0.870989
HeLa	CH12	chr13	42323	8440	47	76	0.833215	0.833737	0.617886	0.00892438	0.843674
HeLa	K562	chr13	50320	2272	1196	427	0.936033	0.9568	0.263093	0.158207	0.818428
HeLa	GM12878	chr13	83722	6072	663	1039	0.92639	0.932379	0.610458	0.146112	0.911684
GM12878	CH12	chr13	42426	8337	30	93	0.835574	0.835766	0.756098	0.011032	0.868511
GM12878	K562	chr13	49635	2957	944	679	0.928046	0.943775	0.418361	0.186744	0.85909
GM12878	HeLa	chr13	42430	5259	33	167	0.889494	0.889723	0.835	0.0307777	0.938876
K562	CH12	chr13	41634	9129	53	70	0.819557	0.820164	0.569106	0.00760952	0.783253
K562	HeLa	chr13	43504	4185	62	138	0.911316	0.912244	0.69	0.0319223	0.914155
K562	GM12878	chr13	81901	7893	680	1022	0.906302	0.912099	0.60047	0.114638	0.90488
CH12	K562	chr12	565045	21952	10497	3769	0.946032	0.962603	0.264195	0.146534	0.766861
CH12	HeLa	chr12	391392	29147	643	846	0.929412	0.930691	0.568167	0.0282066	0.86007
CH12	GM12878	chr12	519522	26200	6916	5116	0.940626	0.95199	0.425199	0.163367	0.841044
HeLa	CH12	chr12	17496	6622	21	102	0.72596	0.725433	0.829268	0.0151695	0.844371
HeLa	K562	chr12	570702	16295	9498	4768	0.957102	0.97224	0.334221	0.226369	0.888913
HeLa	GM12878	chr12	524697	21025	4708	7324	0.953863	0.961473	0.60871	0.258351	0.936994
GM12878	CH12	chr12	17126	6992	7	116	0.711274	0.710092	0.943089	0.0163196	0.906422
GM12878	K562	chr12	546410	40587	5604	8662	0.923177	0.930856	0.607178	0.175882	0.915393
GM12878	HeLa	chr12	367023	53516	141	1348	0.872859	0.872744	0.905306	0.0245698	0.950709
K562	CH12	chr12	14881	9237	11	112	0.618498	0.617008	0.910569	0.0119799	0.879931
K562	HeLa	chr12	346899	73640	175	1314	0.825094	0.824891	0.882471	0.0175308	0.923489
K562	GM12878	chr12	476444	69278	1734	10298	0.872682	0.873053	0.855884	0.129411	0.938696
CH12	K562	chr11	605618	13310	13847	3752	0.957336	0.978495	0.213194	0.219904	0.806318
CH12	HeLa	chr11	643513	20703	574	950	0.96804	0.968831	0.62336	0.0438738	0.922798
CH12	GM12878	chr11	517321	16907	8503	5893	0.953684	0.968352	0.40935	0.258465	0.895675
HeLa	CH12	chr11	198966	59464	35	589	0.770322	0.769903	0.94391	0.009808	0.940119
HeLa	K562	chr11	585845	33083	10795	6804	0.931067	0.946548	0.386613	0.170582	0.859086
HeLa	GM12878	chr11	501476	32752	4631	9765	0.93186	0.938693	0.678313	0.229673	0.932156
GM12878	CH12	chr11	206687	51743	16	608	0.8002	0.799779	0.974359	0.0116139	0.959465
GM12878	K562	chr11	575580	43348	8401	9198	0.918701	0.929963	0.522643	0.175047	0.887951
GM12878	HeLa	chr11	607016	57200	192	1332	0.913792	0.913883	0.874016	0.0227568	0.950052
K562	CH12	chr11	178841	79589	96	528	0.6924	0.692029	0.846154	0.00659036	0.870687
K562	HeLa	chr11	581536	82680	470	1054	0.875101	0.875522	0.691601	0.0125875	0.905493
K562	GM12878	chr11	457421	76807	2509	11887	0.855427	0.856228	0.825715	0.134023	0.923154
CH12	K562	chr10	327290	6696	6606	1555	0.961122	0.979951	0.19054	0.188462	0.770045
CH12	HeLa	chr10	182950	10594	320	357	0.943806	0.945263	0.527326	0.0325998	0.898916
CH12	GM12878	chr10	249820	8332	3680	2022	0.954475	0.967724	0.354612	0.195287	0.882853
HeLa	CH12	chr10	37435	7192	43	199	0.838753	0.838842	0.822314	0.0269246	0.894082
HeLa	K562	chr10	326255	7731	6251	1910	0.959135	0.976852	0.23404	0.198112	0.834552
HeLa	GM12878	chr10	246178	11974	1929	3773	0.947308	0.953616	0.661698	0.239601	0.939921
GM12878	CH12	chr10	35379	9248	34	208	0.793131	0.792771	0.859504	0.0219966	0.889981
GM12878	K562	chr10	314005	19981	4210	3951	0.929296	0.940174	0.484132	0.165093	0.866938
GM12878	HeLa	chr10	173078	20466	75	602	0.894239	0.894257	0.889217	0.0285741	0.950388
K562	CH12	chr10	30046	14581	46	196	0.674007	0.673269	0.809917	0.0132639	0.848643
K562	HeLa	chr10	164189	29355	122	555	0.84823	0.848329	0.819793	0.0185557	0.911621
K562	GM12878	chr10	220354	37798	987	4715	0.853006	0.853582	0.826903	0.110907	0.921606
CH12	K562	chr9	434735	2594	7335	602	0.977701	0.994069	0.0758473	0.18836	0.780635
CH12	HeLa	chr9	563583	7237	689	244	0.986137	0.987322	0.261522	0.032616	0.890925
CH12	GM12878	chr9	427041	4793	5278	1622	0.977045	0.988901	0.235072	0.252845	0.913177
HeLa	CH12	chr9	49165	17601	44	240	0.736838	0.736378	0.84507	0.0134522	0.864446
HeLa	K562	chr9	407615	29714	5319	2618	0.921321	0.932056	0.329848	0.0809724	0.815729
HeLa	GM12878	chr9	399888	31946	1703	5197	0.923304	0.926022	0.753188	0.139919	0.940727
GM12878	CH12	chr9	52262	14504	38	246	0.783117	0.782764	0.866197	0.016678	0.893012
GM12878	K562	chr9	410898	26431	4430	3507	0.930691	0.939563	0.441855	0.117142	0.848157
GM12878	HeLa	chr9	528302	42518	177	756	0.925326	0.925514	0.810289	0.0174701	0.938672
K562	CH12	chr9	43588	23178	29	255	0.653885	0.652847	0.897887	0.0108821	0.844056
K562	HeLa	chr9	517013	53807	453	480	0.905099	0.905737	0.514469	0.0088419	0.877681
K562	GM12878	chr9	361043	70791	1748	5152	0.834663	0.836069	0.746667	0.0678404	0.895017
CH12	K562	chr8	369940	6171	6220	1695	0.967734	0.983593	0.21415	0.215484	0.774168
CH12	HeLa	chr8	243353	15613	231	454	0.93898	0.93971	0.662774	0.0282567	0.90829
CH12	GM12878	chr8	308263	9178	2743	2453	0.963051	0.971087	0.472094	0.210902	0.886697
HeLa	CH12	chr8	33814	8919	59	207	0.791204	0.791285	0.778195	0.0226824	0.879276
HeLa	K562	chr8	360404	15707	5010	2905	0.946053	0.958238	0.367025	0.156082	0.855824
HeLa	GM12878	chr8	297043	20398	1530	3666	0.932035	0.935742	0.705543	0.152344	0.929236
GM12878	CH12	chr8	33345	9388	28	238	0.781018	0.78031	0.894737	0.0247247	0.897047
GM12878	K562	chr8	356909	19202	4336	3579	0.938707	0.948946	0.452179	0.157105	0.869372
GM12878	HeLa	chr8	238684	20282	124	561	0.92141	0.921681	0.818978	0.0269155	0.942863
K562	CH12	chr8	28756	13977	54	212	0.67369	0.672923	0.796992	0.0149412	0.817944
K562	HeLa	chr8	231373	27593	191	494	0.892995	0.893449	0.721168	0.0175882	0.913547
K562	GM12878	chr8	285323	32118	1255	3941	0.896562	0.898822	0.758468	0.109293	0.927869
CH12	K562	chr7	923269	6702	12209	2037	0.979972	0.992793	0.142988	0.233093	0.785931
CH12	HeLa	chr7	273179	7943	260	311	0.97088	0.971745	0.544658	0.0376787	0.912409
CH12	GM12878	chr7	443333	5315	4657	2101	0.978103	0.988153	0.310891	0.283306	0.893029
HeLa	CH12	chr7	62597	22330	59	360	0.737668	0.737068	0.859189	0.015866	0.877345
HeLa	K562	chr7	894316	35655	9153	5093	0.952545	0.96166	0.357504	0.124988	0.822281
HeLa	GM12878	chr7	423232	25416	2346	4412	0.939039	0.94335	0.652856	0.147915	0.91588
GM12878	CH12	chr7	64937	19990	29	390	0.765437	0.764621	0.930788	0.0191364	0.91101
GM12878	K562	chr7	870849	59122	6913	7333	0.930064	0.936426	0.514741	0.110345	0.891296
GM12878	HeLa	chr7	254372	26750	74	497	0.904776	0.904846	0.870403	0.0182405	0.942532
K562	CH12	chr7	52190	32737	30	389	0.616069	0.614528	0.928401	0.011743	0.844833
K562	HeLa	chr7	235333	45789	110	461	0.83706	0.837121	0.807356	0.00996757	0.903513
K562	GM12878	chr7	390258	58390	1164	5594	0.869229	0.869853	0.82776	0.0874281	0.929353
CH12	K562	chr6	871182	7712	19540	3049	0.96977	0.991225	0.134977	0.283338	0.776733
CH12	HeLa	chr6	289788	9142	727	488	0.967119	0.969418	0.401646	0.050675	0.909256
CH12	GM12878	chr6	495685	4208	13521	2577	0.965641	0.991582	0.160082	0.379808	0.842693
HeLa	CH12	chr6	42193	14640	18	247	0.743283	0.742403	0.932075	0.0165917	0.931846
HeLa	K562	chr6	848985	29909	16264	6325	0.948781	0.96597	0.280004	0.17456	0.842048
HeLa	GM12878	chr6	474376	25517	6509	9589	0.937933	0.948955	0.595664	0.273144	0.925128
GM12878	CH12	chr6	46518	10315	13	252	0.819118	0.818503	0.950943	0.0238478	0.937163
GM12878	K562	chr6	836277	42617	14518	8071	0.936621	0.951511	0.357298	0.159229	0.86606
GM12878	HeLa	chr6	268935	29995	150	1065	0.899565	0.899659	0.876543	0.0342885	0.951212
K562	CH12	chr6	32840	23993	23	242	0.57939	0.577833	0.913208	0.00998556	0.853132
K562	HeLa	chr6	259875	39055	241	974	0.869077	0.869351	0.801646	0.0243324	0.916017
K562	GM12878	chr6	442402	57491	5965	10133	0.877021	0.884993	0.629457	0.149843	0.89237
CH12	K562	chr5	399055	4292	7857	1369	0.970553	0.989359	0.148385	0.24183	0.782599
CH12	HeLa	chr5	334961	9191	249	393	0.972621	0.973294	0.61215	0.0410058	0.921102
CH12	GM12878	chr5	361084	4781	5772	1791	0.97174	0.986932	0.236811	0.27252	0.880829
HeLa	CH12	chr5	32946	14930	18	224	0.689347	0.688153	0.92562	0.0147816	0.883037
HeLa	K562	chr5	384048	19299	6075	3151	0.938498	0.952153	0.341535	0.140356	0.851444
HeLa	GM12878	chr5	337950	27915	2710	4853	0.91799	0.923701	0.641677	0.148102	0.912492
GM12878	CH12	chr5	35636	12240	12	230	0.745376	0.74434	0.950413	0.0184443	0.912153
GM12878	K562	chr5	378439	24908	4703	4523	0.928229	0.938247	0.490245	0.153681	0.882332
GM12878	HeLa	chr5	319083	25069	126	516	0.926927	0.927157	0.803738	0.0201681	0.940586
K562	CH12	chr5	29765	18111	27	215	0.623052	0.62171	0.88843	0.011732	0.85559
K562	HeLa	chr5	299942	44210	116	526	0.871442	0.871539	0.819315	0.0117579	0.928329
K562	GM12878	chr5	326454	39411	2266	5297	0.888393	0.89228	0.700383	0.11848	0.917795
CH12	K562	chr4	241745	5677	5412	1244	0.956356	0.977055	0.186899	0.179743	0.814204
CH12	HeLa	chr4	40866	5473	82	134	0.880679	0.881892	0.62037	0.0238987	0.867865
CH12	GM12878	chr4	208646	4699	2273	1562	0.967898	0.977975	0.407301	0.249481	0.90829
HeLa	CH12	chr4	57233	13345	64	196	0.810709	0.810918	0.753846	0.0144746	0.862329
HeLa	K562	chr4	240528	6894	4692	1964	0.9544	0.972137	0.295072	0.22172	0.812502
HeLa	GM12878	chr4	203941	9404	1358	2477	0.950447	0.955921	0.645893	0.208484	0.935205
GM12878	CH12	chr4	57114	13464	45	215	0.809297	0.809232	0.826923	0.0157175	0.898588
GM12878	K562	chr4	233111	14311	3568	3088	0.929632	0.94216	0.463942	0.177481	0.872053
GM12878	HeLa	chr4	39889	6450	21	195	0.861003	0.860808	0.902778	0.0293454	0.937946
K562	CH12	chr4	53080	17498	32	228	0.752534	0.752076	0.876923	0.0128625	0.887091
K562	HeLa	chr4	38488	7851	43	173	0.830437	0.830575	0.800926	0.0215603	0.900853
K562	GM12878	chr4	194016	19329	1105	2730	0.905912	0.9094	0.711864	0.123759	0.931134
CH12	K562	chr3	535536	12228	8231	2167	0.963346	0.977676	0.208405	0.150538	0.802952
CH12	HeLa	chr3	384256	17131	499	434	0.956179	0.957321	0.465166	0.0247082	0.903885
CH12	GM12878	chr3	364573	15086	4821	2930	0.948615	0.960264	0.378016	0.162633	0.892366
HeLa	CH12	chr3	86945	19489	28	222	0.817058	0.816891	0.888	0.0112627	0.933203
HeLa	K562	chr3	521644	26120	6415	3983	0.941711	0.952315	0.383054	0.132312	0.821493
HeLa	GM12878	chr3	349983	29676	1979	5772	0.918291	0.921835	0.744678	0.16283	0.93109
GM12878	CH12	chr3	90902	15532	19	231	0.854233	0.854069	0.924	0.0146546	0.953032
GM12878	K562	chr3	518035	29729	5431	4967	0.937007	0.945727	0.477688	0.143158	0.888809
GM12878	HeLa	chr3	370742	30645	143	790	0.923474	0.923652	0.846731	0.0251312	0.947609
K562	CH12	chr3	82208	24226	17	233	0.772759	0.772385	0.932	0.00952615	0.942236
K562	HeLa	chr3	346266	55121	154	779	0.862609	0.862674	0.834941	0.0139356	0.920391
K562	GM12878	chr3	322252	57407	1134	6617	0.848891	0.848793	0.853696	0.103352	0.924374
CH12	K562	chr2	677063	9443	10245	2798	0.971856	0.986245	0.214521	0.228576	0.791423
CH12	HeLa	chr2	302520	15973	338	488	0.948919	0.949848	0.590799	0.0296458	0.905505
CH12	GM12878	chr2	521493	9562	7109	4103	0.969257	0.981994	0.365947	0.300256	0.880745
HeLa	CH12	chr2	75544	17553	66	288	0.811463	0.811455	0.813559	0.0161426	0.893888
HeLa	K562	chr2	669917	16589	9444	3599	0.962786	0.975836	0.275933	0.178274	0.864154
HeLa	GM12878	chr2	503922	27133	3882	7330	0.942805	0.948907	0.653764	0.212692	0.923666
GM12878	CH12	chr2	70703	22394	16	338	0.760195	0.759455	0.954802	0.0148689	0.931774
GM12878	K562	chr2	645203	41303	5856	7187	0.932587	0.939836	0.551024	0.148216	0.904861
GM12878	HeLa	chr2	286115	32378	78	748	0.898359	0.89834	0.905569	0.0225804	0.958723
K562	CH12	chr2	65194	27903	43	311	0.700956	0.70028	0.878531	0.0110229	0.884002
K562	HeLa	chr2	272337	46156	103	723	0.855132	0.85508	0.875303	0.0154227	0.937022
K562	GM12878	chr2	459282	71773	1577	9635	0.864734	0.864848	0.859347	0.118354	0.937894
CH12	K562	chr1	1851864	13018	29607	4106	0.977549	0.993019	0.121793	0.23978	0.756812
CH12	HeLa	chr1	903263	17924	1181	628	0.979301	0.980542	0.347153	0.0338508	0.887125
CH12	GM12878	chr1	910667	9985	15601	3298	0.972768	0.989154	0.174507	0.248287	0.843188
HeLa	CH12	chr1	38450	22003	15	276	0.637528	0.636031	0.948454	0.0123883	0.903908
HeLa	K562	chr1	1795178	69704	20798	12915	0.952332	0.962623	0.383087	0.15632	0.88876
HeLa	GM12878	chr1	877572	43080	6702	12197	0.947015	0.953207	0.645378	0.220652	0.944018
GM12878	CH12	chr1	41861	18592	9	282	0.693781	0.692455	0.969072	0.0149412	0.912076
GM12878	K562	chr1	1733896	130986	14921	18792	0.92315	0.929762	0.557411	0.125466	0.906242
GM12878	HeLa	chr1	827542	93645	196	1613	0.89833	0.898343	0.891653	0.016933	0.95635
K562	CH12	chr1	35906	24547	19	272	0.595581	0.593949	0.934708	0.0109593	0.858494
K562	HeLa	chr1	795951	125236	224	1585	0.864073	0.864049	0.876175	0.0124979	0.937149
K562	GM12878	chr1	804264	116388	2392	16507	0.873578	0.873581	0.873432	0.124211	0.941521

## Sheet: Chromsome Level 4
						here er report the results when testing chromosme predictor on the rest of the chromosmes within the same cell type using different classifiers
Tool	Training Cell Type	Testing Cell type	Chromosome	True Positive	False Negative	False Positive	True Negative	Accuracy	Sensitivity	Specificity	Precision	AUC
adaboost	CH12	K562	chr1	5989	27724	21095	1843787	0.974287	0.177647	0.988688	0.221127	0.770471
adaboost	CH12	HeLa	chr1	906	903	31041	890146	0.965391	0.500829	0.966303	0.0283595	0.892882
adaboost	CH12	GM12878	chr1	4597	14302	9993	910659	0.974142	0.24324	0.989146	0.315079	0.875323
nnet	CH12	K562	chr1	14215	19498	240925	1623957	0.862834	0.421647	0.87081	0.0557145	0.648337
nnet	CH12	HeLa	chr1	1430	379	213247	707940	0.768552	0.790492	0.768508	0.00666117	0.789554
nnet	CH12	GM12878	chr1	14356	4543	295258	625394	0.68091	0.759617	0.679295	0.0463674	0.730063
rf	CH12	K562	chr1	4473	29240	15402	1849480	0.976487	0.132679	0.991741	0.225057	0.748254
rf	CH12	HeLa	chr1	566	1243	18077	903110	0.979068	0.31288	0.980376	0.0303599	0.850561
rf	CH12	GM12878	chr1	3662	15237	13765	906887	0.969132	0.193767	0.985049	0.210134	0.795451
gbm	CH12	K562	chr1	4973	28740	19975	1844907	0.974342	0.14751	0.989289	0.199335	0.786704
gbm	CH12	HeLa	chr1	837	972	23091	898096	0.973929	0.462687	0.974933	0.0349799	0.908414
gbm	CH12	GM12878	chr1	5409	13490	14896	905756	0.969788	0.286206	0.98382	0.266388	0.888635
adaboost	HeLa	CH12	chr1	284	7	23011	37442	0.621065	0.975945	0.619357	0.0121915	0.917345
adaboost	HeLa	K562	chr1	15959	17754	100698	1764184	0.937611	0.473378	0.946003	0.136803	0.861107
adaboost	HeLa	GM12878	chr1	14458	4441	54811	865841	0.936936	0.765014	0.940465	0.208723	0.950138
nnet	HeLa	CH12	chr1	248	43	28150	32303	0.535872	0.852234	0.534349	0.00873301	0.76614
nnet	HeLa	K562	chr1	8580	25133	267190	1597692	0.846032	0.254501	0.856726	0.0311129	0.604733
nnet	HeLa	GM12878	chr1	9468	9431	187897	732755	0.789976	0.500979	0.795909	0.047972	0.702783
rf	HeLa	CH12	chr1	283	8	21845	38608	0.640244	0.972509	0.638645	0.0127892	0.905751
rf	HeLa	K562	chr1	16159	17554	102673	1762209	0.936676	0.479311	0.944944	0.135982	0.885862
rf	HeLa	GM12878	chr1	13927	4972	51001	869651	0.940426	0.736917	0.944603	0.214499	0.949391
gbm	HeLa	CH12	chr1	280	11	21372	39081	0.647982	0.962199	0.646469	0.0129318	0.920637
gbm	HeLa	K562	chr1	15670	18043	97629	1767253	0.939075	0.464806	0.947649	0.138307	0.865064
gbm	HeLa	GM12878	chr1	14395	4504	50242	870410	0.941732	0.761681	0.945428	0.222705	0.955158
adaboost	GM12878	CH12	chr1	281	10	18580	41873	0.693962	0.965636	0.692654	0.0148985	0.911709
adaboost	GM12878	K562	chr1	18408	15305	128009	1736873	0.924516	0.546021	0.931358	0.125723	0.898312
adaboost	GM12878	HeLa	chr1	1626	183	88681	832506	0.903722	0.898839	0.903732	0.0180052	0.958835
nnet	GM12878	CH12	chr1	183	108	10260	50193	0.829316	0.628866	0.830281	0.0175237	0.745597
nnet	GM12878	K562	chr1	14431	19282	225579	1639303	0.87103	0.428054	0.879038	0.0601267	0.657292
nnet	GM12878	HeLa	chr1	1358	451	180904	740283	0.803515	0.750691	0.803619	0.00745081	0.792366
rf	GM12878	CH12	chr1	278	13	17692	42761	0.708531	0.955326	0.707343	0.0154702	0.906404
rf	GM12878	K562	chr1	18263	15450	136708	1728174	0.919858	0.54172	0.926693	0.117848	0.898552
rf	GM12878	HeLa	chr1	1621	188	91568	829619	0.900589	0.896075	0.900598	0.0173948	0.957884
gbm	GM12878	CH12	chr1	284	7	20639	39814	0.660115	0.975945	0.658594	0.0135736	0.933157
gbm	GM12878	K562	chr1	20211	13502	152611	1712271	0.912507	0.599502	0.918166	0.116947	0.906965
gbm	GM12878	HeLa	chr1	1654	155	111707	809480	0.878806	0.914317	0.878736	0.0145906	0.962947
adaboost	K562	CH12	chr1	267	24	22134	38319	0.635223	0.917526	0.633864	0.0119191	0.846824
adaboost	K562	HeLa	chr1	1489	320	108753	812434	0.881827	0.823107	0.881943	0.0135066	0.927387
adaboost	K562	GM12878	chr1	14986	3913	100852	819800	0.888495	0.792952	0.890456	0.12937	0.93167
nnet	K562	CH12	chr1	76	215	18366	42087	0.69411	0.261168	0.696194	0.00412103	0.465587
nnet	K562	HeLa	chr1	703	1106	286772	634415	0.688105	0.388612	0.688693	0.00244543	0.516722
nnet	K562	GM12878	chr1	10082	8817	303810	616842	0.667259	0.533467	0.670006	0.0321193	0.596533
rf	K562	CH12	chr1	224	67	20795	39658	0.656559	0.769759	0.656014	0.010657	0.797786
rf	K562	HeLa	chr1	1502	307	113687	807500	0.876496	0.830293	0.876586	0.0130394	0.924777
rf	K562	GM12878	chr1	15626	3273	110402	810250	0.879011	0.826816	0.880083	0.123988	0.931005
gbm	K562	CH12	chr1	281	10	30922	29531	0.490781	0.965636	0.488495	0.00900554	0.894164
gbm	K562	HeLa	chr1	1652	157	151918	769269	0.835238	0.913212	0.835085	0.0107573	0.946021
gbm	K562	GM12878	chr1	17698	1201	144597	776055	0.844822	0.936452	0.842941	0.109048	0.950529
adaboost	CH12	K562	chr2	2896	10147	10964	675542	0.969822	0.222035	0.984029	0.208947	0.781231
adaboost	CH12	HeLa	chr2	507	319	17761	300732	0.94338	0.613801	0.944234	0.0277534	0.905334
adaboost	CH12	GM12878	chr2	4307	6905	7012	524043	0.974336	0.384142	0.986796	0.380511	0.906231
nnet	CH12	K562	chr2	2044	10999	49212	637294	0.913929	0.156712	0.928315	0.0398783	0.569073
nnet	CH12	HeLa	chr2	578	248	58671	259822	0.815485	0.699758	0.815786	0.00975544	0.775293
nnet	CH12	GM12878	chr2	3886	7326	63158	467897	0.87002	0.346593	0.881071	0.0579619	0.618141
rf	CH12	K562	chr2	2584	10459	10240	676266	0.970411	0.198114	0.985084	0.201497	0.799957
rf	CH12	HeLa	chr2	505	321	12026	306467	0.961333	0.61138	0.962241	0.0403001	0.916008
rf	CH12	GM12878	chr2	5047	6165	9931	521124	0.970317	0.450143	0.981299	0.336961	0.891948
gbm	CH12	K562	chr2	1920	11123	5768	680738	0.975854	0.147205	0.991598	0.24974	0.794131
gbm	CH12	HeLa	chr2	514	312	16062	302431	0.948722	0.622276	0.949569	0.0310087	0.92647
gbm	CH12	GM12878	chr2	4268	6944	6370	524685	0.975448	0.380664	0.988005	0.401203	0.931865
adaboost	HeLa	CH12	chr2	304	50	16935	76162	0.818247	0.858757	0.818093	0.0176344	0.90802
adaboost	HeLa	K562	chr2	4268	8775	22043	664463	0.955946	0.327225	0.967891	0.162214	0.860207
adaboost	HeLa	GM12878	chr2	8022	3190	30910	500145	0.937116	0.715483	0.941795	0.206052	0.936715
nnet	HeLa	CH12	chr2	267	87	30727	62370	0.670266	0.754237	0.669946	0.00861457	0.712101
nnet	HeLa	K562	chr2	6199	6844	105627	580879	0.839224	0.475274	0.846138	0.0554343	0.660731
nnet	HeLa	GM12878	chr2	8637	2575	181149	349906	0.661193	0.770335	0.658888	0.0455092	0.71469
rf	HeLa	CH12	chr2	293	61	17987	75110	0.806872	0.827684	0.806793	0.0160284	0.896635
rf	HeLa	K562	chr2	3886	9157	18623	667883	0.960289	0.297938	0.972873	0.172642	0.870265
rf	HeLa	GM12878	chr2	7543	3669	28112	502943	0.941392	0.672761	0.947064	0.211555	0.934242
gbm	HeLa	CH12	chr2	301	53	18081	75016	0.805952	0.850282	0.805783	0.0163747	0.904327
gbm	HeLa	K562	chr2	4225	8818	20580	665926	0.957976	0.323929	0.970022	0.170329	0.857486
gbm	HeLa	GM12878	chr2	7693	3519	29845	501210	0.938473	0.68614	0.943801	0.204939	0.93887
adaboost	GM12878	CH12	chr2	339	15	22957	70140	0.754181	0.957627	0.753408	0.0145519	0.931155
adaboost	GM12878	K562	chr2	7071	5972	43251	643255	0.929636	0.54213	0.936998	0.140515	0.891426
adaboost	GM12878	HeLa	chr2	754	72	33431	285062	0.89508	0.912833	0.895034	0.0220565	0.959253
nnet	GM12878	CH12	chr2	118	236	10288	82809	0.887385	0.333333	0.889492	0.0113396	0.708654
nnet	GM12878	K562	chr2	4608	8435	83135	603371	0.869101	0.353293	0.878901	0.052517	0.627976
nnet	GM12878	HeLa	chr2	642	184	81862	236631	0.743059	0.77724	0.742971	0.00778144	0.813396
rf	GM12878	CH12	chr2	336	18	22888	70209	0.754888	0.949153	0.754149	0.0144678	0.930593
rf	GM12878	K562	chr2	7139	5904	45128	641378	0.92705	0.547343	0.934264	0.136587	0.897067
rf	GM12878	HeLa	chr2	739	87	32508	285985	0.897923	0.894673	0.897932	0.0222276	0.956235
gbm	GM12878	CH12	chr2	349	5	29319	63778	0.68621	0.985876	0.68507	0.0117635	0.943513
gbm	GM12878	K562	chr2	8059	4984	56236	630270	0.912486	0.617879	0.918084	0.125344	0.906702
gbm	GM12878	HeLa	chr2	755	71	41232	277261	0.870653	0.914044	0.87054	0.0179818	0.961084
adaboost	K562	CH12	chr2	308	46	25727	67370	0.724208	0.870056	0.723654	0.0118302	0.874415
adaboost	K562	HeLa	chr2	698	128	41004	277489	0.871188	0.845036	0.871256	0.0167378	0.932595
adaboost	K562	GM12878	chr2	9219	1993	65024	466031	0.876413	0.822244	0.877557	0.124173	0.933234
nnet	K562	CH12	chr2	117	237	11449	81648	0.874951	0.330508	0.877021	0.0101159	0.67989
nnet	K562	HeLa	chr2	519	307	59760	258733	0.81189	0.628329	0.812366	0.00860996	0.765202
nnet	K562	GM12878	chr2	7307	3905	118810	412245	0.7737	0.651712	0.776276	0.0579383	0.737647
rf	K562	CH12	chr2	283	71	22394	70703	0.759607	0.799435	0.759455	0.0124796	0.863418
rf	K562	HeLa	chr2	692	134	40254	278239	0.873518	0.837772	0.873611	0.0169003	0.929408
rf	K562	GM12878	chr2	9406	1806	71911	459144	0.864058	0.838923	0.864588	0.115671	0.930517
gbm	K562	CH12	chr2	338	16	37109	55988	0.602733	0.954802	0.601394	0.00902609	0.900941
gbm	K562	HeLa	chr2	747	79	54890	263603	0.827856	0.904358	0.827657	0.0134263	0.939204
gbm	K562	GM12878	chr2	10422	790	97041	434014	0.819589	0.92954	0.817268	0.0969822	0.94299
adaboost	CH12	K562	chr3	2163	8235	12686	535078	0.962518	0.208021	0.97684	0.145666	0.846556
adaboost	CH12	HeLa	chr3	422	511	14958	386429	0.961551	0.452304	0.962734	0.0274382	0.909983
adaboost	CH12	GM12878	chr3	3240	4511	12284	367375	0.956648	0.418011	0.967645	0.208709	0.915075
nnet	CH12	K562	chr3	1493	8905	23538	524226	0.941875	0.143585	0.957029	0.059646	0.644182
nnet	CH12	HeLa	chr3	355	578	27973	373414	0.929034	0.380493	0.930309	0.0125318	0.822454
nnet	CH12	GM12878	chr3	3055	4696	47439	332220	0.865427	0.394143	0.875048	0.0605022	0.75669
rf	CH12	K562	chr3	2157	8241	12694	535070	0.962493	0.207444	0.976826	0.145243	0.820329
rf	CH12	HeLa	chr3	411	522	17021	384366	0.956395	0.440514	0.957595	0.0235773	0.897985
rf	CH12	GM12878	chr3	2848	4903	15236	364423	0.948016	0.367436	0.959869	0.157487	0.892937
gbm	CH12	K562	chr3	2248	8150	13608	534156	0.961018	0.216195	0.975157	0.141776	0.836034
gbm	CH12	HeLa	chr3	547	386	18415	382972	0.953269	0.586281	0.954122	0.0288472	0.920547
gbm	CH12	GM12878	chr3	3992	3759	14904	364755	0.951826	0.51503	0.960744	0.211262	0.924333
adaboost	HeLa	CH12	chr3	238	12	20594	85840	0.80685	0.952	0.806509	0.0114247	0.948208
adaboost	HeLa	K562	chr3	4380	6018	26276	521488	0.942142	0.421235	0.95203	0.142876	0.819025
adaboost	HeLa	GM12878	chr3	6265	1486	28658	351001	0.922191	0.808283	0.924516	0.179395	0.946256
nnet	HeLa	CH12	chr3	185	65	22458	83976	0.788881	0.74	0.788996	0.0081703	0.807745
nnet	HeLa	K562	chr3	2409	7989	26125	521639	0.938882	0.231679	0.952306	0.0844256	0.679153
nnet	HeLa	GM12878	chr3	4719	3032	43774	335885	0.879182	0.608825	0.884702	0.097313	0.822998
rf	HeLa	CH12	chr3	230	20	19501	86933	0.81702	0.92	0.816778	0.0116568	0.941303
rf	HeLa	K562	chr3	4520	5878	29036	518728	0.937448	0.434699	0.946992	0.1347	0.833924
rf	HeLa	GM12878	chr3	6087	1664	28137	351522	0.923076	0.785318	0.925889	0.177858	0.940248
gbm	HeLa	CH12	chr3	231	19	22632	83802	0.787681	0.924	0.787361	0.0101037	0.939139
gbm	HeLa	K562	chr3	4739	5659	33208	514556	0.930366	0.455761	0.939375	0.124885	0.802163
gbm	HeLa	GM12878	chr3	6207	1544	30833	348826	0.916427	0.8008	0.918788	0.167576	0.947235
adaboost	GM12878	CH12	chr3	230	20	14841	91593	0.860701	0.92	0.860561	0.0152611	0.95734
adaboost	GM12878	K562	chr3	4881	5517	31534	516230	0.93362	0.469417	0.942431	0.134038	0.871077
adaboost	GM12878	HeLa	chr3	793	140	29198	372189	0.927078	0.849946	0.927257	0.0264413	0.951618
nnet	GM12878	CH12	chr3	178	72	44934	61500	0.578137	0.712	0.577823	0.00394574	0.742187
nnet	GM12878	K562	chr3	3309	7089	102320	445444	0.803983	0.318234	0.813204	0.0313266	0.576084
nnet	GM12878	HeLa	chr3	393	540	85748	315639	0.785524	0.421222	0.786371	0.00456229	0.739986
rf	GM12878	CH12	chr3	237	13	16354	90080	0.846584	0.948	0.846346	0.0142849	0.956212
rf	GM12878	K562	chr3	5044	5354	33670	514094	0.930085	0.485093	0.938532	0.130289	0.875987
rf	GM12878	HeLa	chr3	802	131	30828	370559	0.923049	0.859593	0.923196	0.0253557	0.949294
gbm	GM12878	CH12	chr3	233	17	18799	87635	0.823629	0.932	0.823374	0.0122425	0.952767
gbm	GM12878	K562	chr3	5315	5083	37485	510279	0.923735	0.511156	0.931567	0.124182	0.878604
gbm	GM12878	HeLa	chr3	816	117	34625	366762	0.913646	0.874598	0.913737	0.0230242	0.956901
adaboost	K562	CH12	chr3	233	17	24194	82240	0.773059	0.932	0.772685	0.00953863	0.929307
adaboost	K562	HeLa	chr3	760	173	51528	349859	0.871493	0.814577	0.871625	0.0145349	0.918146
adaboost	K562	GM12878	chr3	6300	1451	54432	325227	0.855752	0.812798	0.856629	0.103734	0.916017
nnet	K562	CH12	chr3	174	76	24631	81803	0.76841	0.696	0.76858	0.00701471	0.730257
nnet	K562	HeLa	chr3	664	269	65154	336233	0.837386	0.711683	0.837678	0.0100884	0.772789
nnet	K562	GM12878	chr3	4679	3072	75469	304190	0.797266	0.603664	0.801219	0.0583795	0.701532
rf	K562	CH12	chr3	228	22	20664	85770	0.8061	0.912	0.805852	0.0109133	0.935907
rf	K562	HeLa	chr3	747	186	52340	349047	0.869442	0.800643	0.869602	0.0140712	0.912317
rf	K562	GM12878	chr3	5926	1825	52016	327643	0.861023	0.764547	0.862993	0.102275	0.906365
gbm	K562	CH12	chr3	248	2	29461	76973	0.723829	0.992	0.723199	0.00834764	0.94553
gbm	K562	HeLa	chr3	833	100	66886	334501	0.833501	0.892819	0.833363	0.0123008	0.933696
gbm	K562	GM12878	chr3	7041	710	72015	307644	0.812279	0.908399	0.810317	0.0890634	0.929343
adaboost	CH12	K562	chr4	1256	5400	6468	240954	0.95329	0.188702	0.973858	0.16261	0.832922
adaboost	CH12	HeLa	chr4	120	96	4350	41989	0.9045	0.555556	0.906127	0.0268456	0.864144
adaboost	CH12	GM12878	chr4	1800	2035	5482	207863	0.965388	0.469361	0.974305	0.247185	0.92838
nnet	CH12	K562	chr4	2846	3810	51657	195765	0.781693	0.427584	0.791219	0.0522173	0.601467
nnet	CH12	HeLa	chr4	187	29	22605	23734	0.513822	0.865741	0.512182	0.00820463	0.773021
nnet	CH12	GM12878	chr4	2877	958	64597	148748	0.698154	0.750196	0.697218	0.0426386	0.742002
rf	CH12	K562	chr4	1381	5275	8256	239166	0.946745	0.207482	0.966632	0.143302	0.82747
rf	CH12	HeLa	chr4	113	103	4568	41771	0.899667	0.523148	0.901422	0.0241401	0.857829
rf	CH12	GM12878	chr4	1498	2337	5228	208117	0.965167	0.390613	0.975495	0.222718	0.907565
gbm	CH12	K562	chr4	1371	5285	6987	240435	0.9517	0.20598	0.971761	0.164034	0.802234
gbm	CH12	HeLa	chr4	156	60	6095	40244	0.867791	0.722222	0.868469	0.024956	0.882215
gbm	CH12	GM12878	chr4	1895	1940	6637	206708	0.960507	0.494133	0.968891	0.222105	0.912262
adaboost	HeLa	CH12	chr4	217	43	17094	53484	0.758082	0.834615	0.7578	0.0125354	0.878873
adaboost	HeLa	K562	chr4	2814	3842	13641	233781	0.93119	0.422776	0.944867	0.171012	0.831352
adaboost	HeLa	GM12878	chr4	3149	686	19215	194130	0.908366	0.821121	0.909935	0.140807	0.944601
nnet	HeLa	CH12	chr4	171	89	31857	38721	0.549027	0.657692	0.548627	0.00533908	0.581499
nnet	HeLa	K562	chr4	2645	4011	69330	178092	0.711345	0.397386	0.71979	0.0367489	0.539711
nnet	HeLa	GM12878	chr4	2165	1670	54216	159129	0.742674	0.564537	0.745876	0.0383995	0.652041
rf	HeLa	CH12	chr4	204	56	14635	55943	0.792611	0.784615	0.792641	0.0137476	0.872615
rf	HeLa	K562	chr4	2642	4014	11189	236233	0.940164	0.396935	0.954778	0.19102	0.833871
rf	HeLa	GM12878	chr4	2725	1110	12779	200566	0.936048	0.710561	0.940102	0.175761	0.940143
gbm	HeLa	CH12	chr4	219	41	17241	53337	0.756035	0.842308	0.755717	0.012543	0.869035
gbm	HeLa	K562	chr4	2349	4307	12014	235408	0.935764	0.352915	0.951443	0.163545	0.771529
gbm	HeLa	GM12878	chr4	2758	1077	13750	199595	0.931729	0.719166	0.93555	0.167071	0.93459
adaboost	GM12878	CH12	chr4	236	24	14421	56157	0.796084	0.907692	0.795673	0.0161015	0.927142
adaboost	GM12878	K562	chr4	2920	3736	14791	232631	0.927081	0.438702	0.94022	0.164869	0.85088
adaboost	GM12878	HeLa	chr4	193	23	5757	40582	0.875846	0.893519	0.875763	0.032437	0.950736
nnet	GM12878	CH12	chr4	167	93	36591	33987	0.482142	0.642308	0.481552	0.00454323	0.565666
nnet	GM12878	K562	chr4	4479	2177	140317	107105	0.439172	0.672927	0.432884	0.0309332	0.554488
nnet	GM12878	HeLa	chr4	142	74	28580	17759	0.384513	0.657407	0.383241	0.00494395	0.527123
rf	GM12878	CH12	chr4	221	39	14639	55939	0.792795	0.85	0.792584	0.0148721	0.909157
rf	GM12878	K562	chr4	3084	3572	15071	232351	0.926625	0.463341	0.939088	0.169871	0.87299
rf	GM12878	HeLa	chr4	190	26	5422	40917	0.882977	0.87963	0.882993	0.033856	0.943795
gbm	GM12878	CH12	chr4	253	7	17556	53022	0.752068	0.973077	0.751254	0.0142063	0.931726
gbm	GM12878	K562	chr4	3114	3542	16539	230883	0.920965	0.467849	0.933155	0.158449	0.850273
gbm	GM12878	HeLa	chr4	196	20	6549	39790	0.858898	0.907407	0.858672	0.0290586	0.950966
adaboost	K562	CH12	chr4	230	30	18462	52116	0.738954	0.884615	0.738417	0.0123047	0.874294
adaboost	K562	HeLa	chr4	166	50	7070	39269	0.847063	0.768519	0.847429	0.0229409	0.887629
adaboost	K562	GM12878	chr4	2924	911	22915	190430	0.890294	0.762451	0.892592	0.113162	0.926834
nnet	K562	CH12	chr4	159	101	18351	52227	0.739518	0.611538	0.73999	0.00858995	0.703359
nnet	K562	HeLa	chr4	101	115	12271	34068	0.733949	0.467593	0.735191	0.0081636	0.611675
nnet	K562	GM12878	chr4	2177	1658	46065	167280	0.780261	0.567666	0.784082	0.0451267	0.67918
rf	K562	CH12	chr4	196	64	18040	52538	0.744431	0.753846	0.744396	0.010748	0.835536
rf	K562	HeLa	chr4	151	65	6938	39401	0.849576	0.699074	0.850277	0.0213006	0.883564
rf	K562	GM12878	chr4	2687	1148	20270	193075	0.901381	0.700652	0.90499	0.117045	0.919346
gbm	K562	CH12	chr4	245	15	24391	46187	0.655467	0.942308	0.654411	0.0099448	0.870988
gbm	K562	HeLa	chr4	184	32	9618	36721	0.792718	0.851852	0.792443	0.0187717	0.890464
gbm	K562	GM12878	chr4	3450	385	36455	176890	0.830371	0.899609	0.829127	0.0864553	0.936065
adaboost	CH12	K562	chr5	1323	7903	3644	399703	0.972012	0.143399	0.990966	0.266358	0.542087
adaboost	CH12	HeLa	chr5	332	310	6801	337351	0.979376	0.517134	0.980238	0.0465442	0.629661
adaboost	CH12	GM12878	chr5	1858	5705	4387	361478	0.972975	0.24567	0.988009	0.297518	0.519881
nnet	CH12	K562	chr5	1799	7427	20853	382494	0.931455	0.194992	0.9483	0.079419	0.600291
nnet	CH12	HeLa	chr5	519	123	55701	288451	0.838095	0.808411	0.83815	0.00923159	0.859017
nnet	CH12	GM12878	chr5	3503	4060	43636	322229	0.872275	0.463176	0.880732	0.0743121	0.726106
rf	CH12	K562	chr5	1141	8085	2459	400888	0.974443	0.123672	0.993904	0.316944	0.792213
rf	CH12	HeLa	chr5	312	330	5273	338879	0.98375	0.485981	0.984678	0.0558639	0.921342
rf	CH12	GM12878	chr5	1628	5935	3018	362847	0.976025	0.215258	0.991751	0.350409	0.885001
gbm	CH12	K562	chr5	1331	7895	5616	397731	0.967252	0.144266	0.986077	0.191593	0.823642
gbm	CH12	HeLa	chr5	365	277	9592	334560	0.971377	0.568536	0.972129	0.0366576	0.922226
gbm	CH12	GM12878	chr5	2314	5249	5172	360693	0.972094	0.305963	0.985864	0.30911	0.923013
adaboost	HeLa	CH12	chr5	234	8	17720	30156	0.631572	0.966942	0.629877	0.0130333	0.716932
adaboost	HeLa	K562	chr5	3609	5617	19679	383668	0.938687	0.391177	0.951211	0.154973	0.60441
adaboost	HeLa	GM12878	chr5	5139	2424	29779	336086	0.913764	0.679492	0.918607	0.147173	0.711535
nnet	HeLa	CH12	chr5	118	124	7128	40748	0.849287	0.487603	0.851115	0.0162848	0.760214
nnet	HeLa	K562	chr5	1958	7268	36380	366967	0.894205	0.212226	0.909805	0.051072	0.588708
nnet	HeLa	GM12878	chr5	2776	4787	42590	323275	0.873129	0.36705	0.883591	0.0611912	0.694606
rf	HeLa	CH12	chr5	230	12	16905	30971	0.648427	0.950413	0.6469	0.0134228	0.878768
rf	HeLa	K562	chr5	3118	6108	19843	383504	0.9371	0.337958	0.950804	0.135795	0.86578
rf	HeLa	GM12878	chr5	4968	2595	25726	340139	0.924159	0.656882	0.929684	0.161856	0.926676
gbm	HeLa	CH12	chr5	231	11	17791	30085	0.630034	0.954545	0.628394	0.0128177	0.895944
gbm	HeLa	K562	chr5	4089	5137	25872	377475	0.92484	0.443204	0.935857	0.136477	0.827864
gbm	HeLa	GM12878	chr5	5482	2081	26914	338951	0.922355	0.724845	0.926437	0.169218	0.931751
adaboost	GM12878	CH12	chr5	234	8	11814	36062	0.754312	0.966942	0.753238	0.0194223	0.935869
adaboost	GM12878	K562	chr5	4442	4784	25365	377982	0.926924	0.481465	0.937114	0.149025	0.875758
adaboost	GM12878	HeLa	chr5	519	123	25035	319117	0.927035	0.808411	0.927256	0.0203099	0.948625
nnet	GM12878	CH12	chr5	153	89	16882	30994	0.647305	0.632231	0.647381	0.00898151	0.645325
nnet	GM12878	K562	chr5	3087	6139	51507	351840	0.860277	0.334598	0.872301	0.0565447	0.613777
nnet	GM12878	HeLa	chr5	404	238	67658	276494	0.803082	0.629283	0.803407	0.00593576	0.732587
rf	GM12878	CH12	chr5	232	10	11587	36289	0.758988	0.958678	0.757979	0.0196294	0.928079
rf	GM12878	K562	chr5	4733	4493	28468	374879	0.920109	0.513007	0.929421	0.142556	0.880926
rf	GM12878	HeLa	chr5	517	125	26536	317616	0.922676	0.805296	0.922895	0.0191106	0.94224
gbm	GM12878	CH12	chr5	235	7	14388	33488	0.70084	0.971074	0.699474	0.0160706	0.942543
gbm	GM12878	K562	chr5	5071	4155	32461	370886	0.91125	0.549642	0.919521	0.135111	0.888867
gbm	GM12878	HeLa	chr5	538	104	31901	312251	0.907176	0.838006	0.907305	0.016585	0.950407
adaboost	K562	CH12	chr5	217	25	18774	29102	0.609315	0.896694	0.607862	0.0114265	0.840407
adaboost	K562	HeLa	chr5	512	130	43679	300473	0.872942	0.797508	0.873082	0.0115861	0.919969
adaboost	K562	GM12878	chr5	5385	2178	42511	323354	0.880328	0.712019	0.883807	0.112431	0.910938
nnet	K562	CH12	chr5	178	64	19340	28536	0.596741	0.735537	0.59604	0.00911979	0.709866
nnet	K562	HeLa	chr5	518	124	93004	251148	0.729902	0.806854	0.729759	0.0055388	0.799905
nnet	K562	GM12878	chr5	5372	2191	110747	255118	0.697564	0.7103	0.697301	0.0462629	0.74015
rf	K562	CH12	chr5	206	36	16567	31309	0.654952	0.85124	0.65396	0.0122816	0.830238
rf	K562	HeLa	chr5	512	130	43117	301035	0.874571	0.797508	0.874715	0.0117353	0.919066
rf	K562	GM12878	chr5	4665	2898	36784	329081	0.893736	0.616819	0.89946	0.112548	0.896732
gbm	K562	CH12	chr5	230	12	22514	25362	0.531859	0.950413	0.529744	0.0101126	0.899919
gbm	K562	HeLa	chr5	553	89	61946	282206	0.820081	0.861371	0.820004	0.00884814	0.922725
gbm	K562	GM12878	chr5	6216	1347	62480	303385	0.829078	0.821896	0.829227	0.0904856	0.901737
adaboost	CH12	K562	chr6	4185	18404	11938	866956	0.966342	0.185267	0.986417	0.259567	0.805249
adaboost	CH12	HeLa	chr6	644	571	9754	289176	0.9656	0.530041	0.96737	0.061935	0.920137
adaboost	CH12	GM12878	chr6	3924	12174	4801	495092	0.967102	0.243757	0.990396	0.449742	0.87524
nnet	CH12	K562	chr6	3329	19260	42043	836851	0.931998	0.147373	0.952164	0.0733712	0.658935
nnet	CH12	HeLa	chr6	866	349	53978	244952	0.818997	0.712757	0.819429	0.0157902	0.822737
nnet	CH12	GM12878	chr6	7975	8123	83441	416452	0.822547	0.495403	0.833082	0.0872386	0.717785
rf	CH12	K562	chr6	4785	17804	17342	861552	0.961013	0.211829	0.980268	0.216252	0.77828
rf	CH12	HeLa	chr6	718	497	16842	282088	0.942231	0.590947	0.943659	0.0408884	0.907701
rf	CH12	GM12878	chr6	4149	11949	10688	489205	0.956129	0.257734	0.978619	0.279639	0.836271
gbm	CH12	K562	chr6	5006	17583	21006	857888	0.957194	0.221612	0.9761	0.19245	0.805298
gbm	CH12	HeLa	chr6	752	463	13185	285745	0.954529	0.61893	0.955893	0.0539571	0.92628
gbm	CH12	GM12878	chr6	4451	11647	5914	493979	0.965966	0.276494	0.988169	0.429426	0.895341
adaboost	HeLa	CH12	chr6	250	15	13935	42898	0.755683	0.943396	0.754808	0.0176243	0.927059
adaboost	HeLa	K562	chr6	6709	15880	37884	841010	0.94036	0.297003	0.956896	0.15045	0.806231
adaboost	HeLa	GM12878	chr6	10478	5620	26422	473471	0.937902	0.650888	0.947145	0.283957	0.927724
nnet	HeLa	CH12	chr6	197	68	11221	45612	0.802287	0.743396	0.802562	0.0172535	0.855723
nnet	HeLa	K562	chr6	10021	12568	124207	754687	0.848278	0.443623	0.858678	0.0746566	0.709538
nnet	HeLa	GM12878	chr6	8224	7874	75300	424593	0.838807	0.510871	0.849368	0.0984627	0.76182
rf	HeLa	CH12	chr6	246	19	16595	40238	0.709027	0.928302	0.708004	0.0146072	0.907735
rf	HeLa	K562	chr6	7574	15015	37972	840922	0.941222	0.335296	0.956796	0.166293	0.836557
rf	HeLa	GM12878	chr6	10204	5894	25830	474063	0.938518	0.633868	0.948329	0.283177	0.93313
gbm	HeLa	CH12	chr6	247	18	13588	43245	0.761708	0.932075	0.760914	0.0178533	0.939069
gbm	HeLa	K562	chr6	7274	15315	38189	840705	0.940649	0.322015	0.956549	0.159998	0.824974
gbm	HeLa	GM12878	chr6	11173	4925	29905	469988	0.932499	0.694061	0.940177	0.271995	0.938314
adaboost	GM12878	CH12	chr6	252	13	11734	45099	0.794266	0.950943	0.793535	0.0210245	0.928349
adaboost	GM12878	K562	chr6	8435	14154	54845	824049	0.923461	0.373412	0.937598	0.133296	0.854497
adaboost	GM12878	HeLa	chr6	1070	145	30543	268387	0.897756	0.880658	0.897826	0.0338468	0.951832
nnet	GM12878	CH12	chr6	182	83	11167	45666	0.80297	0.686792	0.803512	0.0160367	0.806441
nnet	GM12878	K562	chr6	11308	11281	148636	730258	0.822607	0.500598	0.830883	0.0706997	0.731526
nnet	GM12878	HeLa	chr6	904	311	60673	238257	0.796818	0.744033	0.797033	0.0146808	0.837202
rf	GM12878	CH12	chr6	252	13	10954	45879	0.807927	0.950943	0.80726	0.022488	0.925139
rf	GM12878	K562	chr6	7121	15468	41335	837559	0.936989	0.315242	0.952969	0.146958	0.8544
rf	GM12878	HeLa	chr6	1068	147	30836	268094	0.896773	0.879012	0.896845	0.0334754	0.95007
gbm	GM12878	CH12	chr6	254	11	11965	44868	0.790255	0.958491	0.789471	0.0207873	0.936833
gbm	GM12878	K562	chr6	9643	12946	70510	808384	0.907424	0.426889	0.919774	0.120307	0.845323
gbm	GM12878	HeLa	chr6	1113	102	38612	260318	0.871016	0.916049	0.870833	0.0280176	0.957674
adaboost	K562	CH12	chr6	243	22	23700	33133	0.584539	0.916981	0.582989	0.0101491	0.859176
adaboost	K562	HeLa	chr6	944	271	37938	260992	0.872698	0.776955	0.873087	0.0242786	0.915116
adaboost	K562	GM12878	chr6	10143	5955	58189	441704	0.875688	0.630078	0.883597	0.148437	0.888821
nnet	K562	CH12	chr6	82	183	9964	46869	0.822288	0.309434	0.824679	0.00816245	0.605596
nnet	K562	HeLa	chr6	379	836	56552	242378	0.808799	0.311934	0.810819	0.00665718	0.545484
nnet	K562	GM12878	chr6	7493	8605	113079	386814	0.764174	0.465462	0.773794	0.0621454	0.634499
rf	K562	CH12	chr6	208	57	19338	37495	0.660321	0.784906	0.65974	0.0106416	0.790631
rf	K562	HeLa	chr6	904	311	40238	258692	0.864902	0.744033	0.865393	0.0219727	0.893427
rf	K562	GM12878	chr6	9324	6774	56821	443072	0.876752	0.579202	0.886334	0.140963	0.867578
gbm	K562	CH12	chr6	263	2	29224	27609	0.488143	0.992453	0.485792	0.00891918	0.893892
gbm	K562	HeLa	chr6	1051	164	57534	241396	0.807766	0.865021	0.807534	0.0179397	0.918203
gbm	K562	GM12878	chr6	13005	3093	90295	409598	0.819012	0.807864	0.819371	0.125895	0.894232
adaboost	CH12	K562	chr7	2178	12068	8740	921231	0.977963	0.152885	0.990602	0.199487	0.813058
adaboost	CH12	HeLa	chr7	279	292	7507	273615	0.972314	0.488616	0.973296	0.0358335	0.924166
adaboost	CH12	GM12878	chr7	2430	4328	6322	442326	0.976614	0.359574	0.985909	0.277651	0.914509
nnet	CH12	K562	chr7	2180	12066	39657	890314	0.945221	0.153025	0.957357	0.052107	0.663661
nnet	CH12	HeLa	chr7	210	361	19469	261653	0.929604	0.367776	0.930745	0.0106713	0.797308
nnet	CH12	GM12878	chr7	881	5877	9546	439102	0.966134	0.130364	0.978723	0.0844922	0.752909
rf	CH12	K562	chr7	2045	12201	7995	921976	0.978611	0.143549	0.991403	0.203685	0.789394
rf	CH12	HeLa	chr7	282	289	6748	274374	0.975019	0.49387	0.975996	0.0401138	0.911437
rf	CH12	GM12878	chr7	2237	4521	5698	442950	0.977561	0.331015	0.9873	0.281916	0.91132
gbm	CH12	K562	chr7	1674	12572	7885	922086	0.978334	0.117507	0.991521	0.175123	0.772141
gbm	CH12	HeLa	chr7	276	295	7382	273740	0.972747	0.483363	0.973741	0.0360407	0.915461
gbm	CH12	GM12878	chr7	2166	4592	5266	443382	0.978353	0.320509	0.988263	0.291442	0.921564
adaboost	HeLa	CH12	chr7	374	45	23648	61279	0.722389	0.892601	0.721549	0.0155691	0.888042
adaboost	HeLa	K562	chr7	5208	9038	37207	892764	0.951023	0.365576	0.959991	0.122787	0.813274
adaboost	HeLa	GM12878	chr7	4784	1974	23357	425291	0.944377	0.707902	0.947939	0.170001	0.934914
nnet	HeLa	CH12	chr7	370	49	38413	46514	0.54934	0.883055	0.547694	0.00954026	0.759264
nnet	HeLa	K562	chr7	5611	8635	119226	810745	0.864585	0.393865	0.871796	0.0449466	0.666873
nnet	HeLa	GM12878	chr7	4587	2171	105556	343092	0.763448	0.678751	0.764724	0.0416459	0.774461
rf	HeLa	CH12	chr7	387	32	22621	62306	0.734575	0.923628	0.733642	0.0168202	0.887528
rf	HeLa	K562	chr7	5749	8497	43985	885986	0.944417	0.403552	0.952703	0.115595	0.842194
rf	HeLa	GM12878	chr7	4978	1780	29452	419196	0.931419	0.736608	0.934354	0.144583	0.935163
gbm	HeLa	CH12	chr7	389	30	26714	58213	0.68664	0.928401	0.685448	0.0143527	0.896706
gbm	HeLa	K562	chr7	5201	9045	42771	887200	0.945123	0.365085	0.954008	0.108417	0.773995
gbm	HeLa	GM12878	chr7	4592	2166	25561	423087	0.939116	0.679491	0.943027	0.15229	0.930977
adaboost	GM12878	CH12	chr7	384	35	19683	65244	0.768964	0.916468	0.768236	0.0191359	0.918914
adaboost	GM12878	K562	chr7	7332	6914	60775	869196	0.928312	0.514671	0.934648	0.107654	0.874114
adaboost	GM12878	HeLa	chr7	491	80	24822	256300	0.911599	0.859895	0.911704	0.0193971	0.948282
nnet	GM12878	CH12	chr7	368	51	37789	47138	0.556628	0.878282	0.555041	0.00964436	0.757435
nnet	GM12878	K562	chr7	7326	6920	194457	735514	0.786726	0.51425	0.7909	0.0363063	0.695137
nnet	GM12878	HeLa	chr7	493	78	97359	183763	0.654102	0.863398	0.653677	0.00503822	0.816235
rf	GM12878	CH12	chr7	386	33	18640	66287	0.781208	0.921241	0.780517	0.020288	0.913244
rf	GM12878	K562	chr7	7359	6887	64702	865269	0.924182	0.516566	0.930426	0.102122	0.875499
rf	GM12878	HeLa	chr7	497	74	25402	255720	0.909561	0.870403	0.909641	0.0191899	0.94598
gbm	GM12878	CH12	chr7	409	10	27339	57588	0.679551	0.976134	0.678088	0.0147398	0.921358
gbm	GM12878	K562	chr7	8899	5347	88090	841881	0.901043	0.624667	0.905277	0.0917527	0.892635
gbm	GM12878	HeLa	chr7	514	57	32299	248823	0.885137	0.900175	0.885107	0.0156645	0.952207
adaboost	K562	CH12	chr7	368	51	30569	54358	0.641225	0.878282	0.640056	0.0118951	0.824974
adaboost	K562	HeLa	chr7	460	111	42119	239003	0.850085	0.805604	0.850175	0.0108034	0.908675
adaboost	K562	GM12878	chr7	5405	1353	53439	395209	0.879685	0.799793	0.880889	0.091853	0.926848
nnet	K562	CH12	chr7	310	109	25027	59900	0.705481	0.739857	0.705312	0.0122351	0.743841
nnet	K562	HeLa	chr7	437	134	59284	221838	0.789068	0.765324	0.789116	0.00731736	0.799615
nnet	K562	GM12878	chr7	4488	2270	97091	351557	0.781819	0.664102	0.783592	0.0441824	0.773566
rf	K562	CH12	chr7	241	178	22525	62402	0.733989	0.575179	0.734772	0.010586	0.73075
rf	K562	HeLa	chr7	459	112	43999	237123	0.843408	0.803853	0.843488	0.0103244	0.898391
rf	K562	GM12878	chr7	5312	1446	56330	392318	0.873133	0.786031	0.874445	0.086175	0.919655
gbm	K562	CH12	chr7	399	20	34368	50559	0.597075	0.952267	0.595323	0.0114764	0.86678
gbm	K562	HeLa	chr7	511	60	55934	225188	0.801223	0.894921	0.801033	0.00905306	0.919605
gbm	K562	GM12878	chr7	6366	392	78724	369924	0.826274	0.941995	0.824531	0.0748149	0.939666
adaboost	CH12	K562	chr8	1107	6808	3368	372743	0.973502	0.139861	0.991045	0.247374	0.794968
adaboost	CH12	HeLa	chr8	371	314	6609	252357	0.973337	0.541606	0.974479	0.0531519	0.922626
adaboost	CH12	GM12878	chr8	2352	2844	5794	311647	0.973227	0.452656	0.981748	0.288731	0.913434
nnet	CH12	K562	chr8	4060	3855	173684	202427	0.53769	0.51295	0.538211	0.0228418	0.5459
nnet	CH12	HeLa	chr8	532	153	132368	126598	0.489619	0.776642	0.48886	0.00400301	0.637562
nnet	CH12	GM12878	chr8	3160	2036	106437	211004	0.663792	0.60816	0.664703	0.0288329	0.664707
rf	CH12	K562	chr8	1616	6299	5901	370210	0.968231	0.204169	0.98431	0.214979	0.770706
rf	CH12	HeLa	chr8	384	301	11224	247742	0.955613	0.560584	0.956658	0.0330806	0.900661
rf	CH12	GM12878	chr8	2404	2792	7831	309610	0.967074	0.462664	0.975331	0.23488	0.888132
gbm	CH12	K562	chr8	1362	6553	5981	370130	0.967362	0.172078	0.984098	0.185483	0.746193
gbm	CH12	HeLa	chr8	445	240	15525	243441	0.939284	0.649635	0.94005	0.0278647	0.915736
gbm	CH12	GM12878	chr8	2329	2867	8303	309138	0.965379	0.448229	0.973844	0.219056	0.906376
adaboost	HeLa	CH12	chr8	233	33	11006	31727	0.743273	0.87594	0.742447	0.0207314	0.722005
adaboost	HeLa	K562	chr8	3324	4591	17359	358752	0.942842	0.419962	0.953846	0.160712	0.592335
adaboost	HeLa	GM12878	chr8	4014	1182	23855	293586	0.922399	0.772517	0.924852	0.144031	0.717193
nnet	HeLa	CH12	chr8	204	62	13475	29258	0.685179	0.766917	0.68467	0.0149134	0.752558
nnet	HeLa	K562	chr8	2243	5672	23924	352187	0.922932	0.283386	0.936391	0.0857187	0.655557
nnet	HeLa	GM12878	chr8	3396	1800	56588	260853	0.819029	0.65358	0.821737	0.0566151	0.779242
rf	HeLa	CH12	chr8	223	43	9454	33279	0.779134	0.838346	0.778766	0.0230443	0.890617
rf	HeLa	K562	chr8	3168	4747	19224	356887	0.93758	0.400253	0.948887	0.141479	0.855952
rf	HeLa	GM12878	chr8	4097	1099	23015	294426	0.92526	0.788491	0.927498	0.151114	0.942428
gbm	HeLa	CH12	chr8	234	32	9807	32926	0.771181	0.879699	0.770505	0.0233045	0.90383
gbm	HeLa	K562	chr8	2885	5030	17288	358823	0.941884	0.364498	0.954035	0.143013	0.789889
gbm	HeLa	GM12878	chr8	4040	1156	21623	295818	0.929397	0.777521	0.931883	0.157425	0.949191
adaboost	GM12878	CH12	chr8	241	25	9572	33161	0.776809	0.906015	0.776004	0.0245593	0.910161
adaboost	GM12878	K562	chr8	3575	4340	21936	354175	0.931578	0.451674	0.941677	0.140136	0.833959
adaboost	GM12878	HeLa	chr8	574	111	21246	237720	0.917747	0.837956	0.917958	0.0263061	0.947051
nnet	GM12878	CH12	chr8	214	52	14298	28435	0.666271	0.804511	0.665411	0.0147464	0.731304
nnet	GM12878	K562	chr8	3096	4819	35572	340539	0.894822	0.391156	0.905422	0.0800662	0.689158
nnet	GM12878	HeLa	chr8	575	110	56196	202770	0.783147	0.839416	0.782999	0.0101284	0.832509
rf	GM12878	CH12	chr8	235	31	9316	33417	0.782623	0.883459	0.781995	0.0246048	0.893162
rf	GM12878	K562	chr8	3842	4073	25995	350116	0.921703	0.485407	0.930885	0.128766	0.84679
rf	GM12878	HeLa	chr8	565	120	22873	236093	0.911447	0.824818	0.911676	0.0241062	0.947471
gbm	GM12878	CH12	chr8	246	20	11733	31000	0.726668	0.924812	0.725435	0.0205359	0.920674
gbm	GM12878	K562	chr8	4239	3676	32462	343649	0.905897	0.535565	0.91369	0.115501	0.852985
gbm	GM12878	HeLa	chr8	615	70	25924	233042	0.899889	0.89781	0.899894	0.0231734	0.955316
adaboost	K562	CH12	chr8	218	48	14597	28136	0.659411	0.819549	0.658414	0.0147148	0.815164
adaboost	K562	HeLa	chr8	502	183	27599	231367	0.893003	0.732847	0.893426	0.0178641	0.910278
adaboost	K562	GM12878	chr8	4021	1175	34342	283099	0.889917	0.773865	0.891816	0.104815	0.92569
nnet	K562	CH12	chr8	252	14	24256	18477	0.435568	0.947368	0.432382	0.0102824	0.754734
nnet	K562	HeLa	chr8	612	73	93531	165435	0.639501	0.893431	0.638829	0.00650075	0.814377
nnet	K562	GM12878	chr8	4508	688	134070	183371	0.582323	0.86759	0.577654	0.0325304	0.772648
rf	K562	CH12	chr8	167	99	11979	30754	0.71911	0.62782	0.719678	0.0137494	0.785062
rf	K562	HeLa	chr8	482	203	28635	230331	0.888936	0.70365	0.889426	0.0165539	0.905827
rf	K562	GM12878	chr8	3724	1472	30285	287156	0.90157	0.716705	0.904596	0.1095	0.921783
gbm	K562	CH12	chr8	247	19	17360	25373	0.595828	0.928571	0.593757	0.0140285	0.871502
gbm	K562	HeLa	chr8	597	88	44584	214382	0.827954	0.871533	0.827838	0.0132135	0.930186
gbm	K562	GM12878	chr8	4652	544	51123	266318	0.83986	0.895304	0.838953	0.0834065	0.934028
adaboost	CH12	K562	chr9	975	6962	4979	432350	0.973182	0.122842	0.988615	0.163755	0.790532
adaboost	CH12	HeLa	chr9	344	589	9885	560935	0.981681	0.368703	0.982683	0.0336299	0.896655
adaboost	CH12	GM12878	chr9	2771	4129	7646	424188	0.973161	0.401594	0.982294	0.266007	0.933909
nnet	CH12	K562	chr9	2608	5329	52360	384969	0.870439	0.328588	0.880273	0.0474458	0.657655
nnet	CH12	HeLa	chr9	418	515	61615	509205	0.891334	0.448017	0.892059	0.00673835	0.781388
nnet	CH12	GM12878	chr9	3954	2946	78005	353829	0.81549	0.573043	0.819363	0.0482436	0.76482
rf	CH12	K562	chr9	867	7070	4059	433270	0.975006	0.109235	0.990719	0.176005	0.777133
rf	CH12	HeLa	chr9	337	596	8168	562652	0.984672	0.3612	0.985691	0.0396238	0.885685
rf	CH12	GM12878	chr9	2346	4554	5498	426336	0.977089	0.34	0.987268	0.299082	0.928773
gbm	CH12	K562	chr9	1598	6339	12493	424836	0.957706	0.201336	0.971433	0.113406	0.781306
gbm	CH12	HeLa	chr9	478	455	17745	553075	0.968168	0.512326	0.968913	0.0262306	0.908789
gbm	CH12	GM12878	chr9	3399	3501	13617	418217	0.960983	0.492609	0.968467	0.199753	0.921669
adaboost	HeLa	CH12	chr9	236	48	17158	49608	0.743386	0.830986	0.743013	0.0135679	0.871205
adaboost	HeLa	K562	chr9	2766	5171	32322	405007	0.915796	0.348494	0.926092	0.0788304	0.801825
adaboost	HeLa	GM12878	chr9	5609	1291	34632	397202	0.918121	0.812899	0.919803	0.139385	0.946729
nnet	HeLa	CH12	chr9	152	132	14446	52320	0.78258	0.535211	0.783632	0.0104124	0.705924
nnet	HeLa	K562	chr9	2230	5707	38905	398424	0.899808	0.280963	0.91104	0.0542117	0.640198
nnet	HeLa	GM12878	chr9	3744	3156	39364	392470	0.903085	0.542609	0.908845	0.0868516	0.78179
rf	HeLa	CH12	chr9	245	39	18081	48685	0.729754	0.862676	0.729189	0.013369	0.879925
rf	HeLa	K562	chr9	2721	5216	31874	405455	0.916701	0.342825	0.927117	0.078653	0.822432
rf	HeLa	GM12878	chr9	5541	1359	33710	398124	0.920068	0.803043	0.921938	0.141168	0.947566
gbm	HeLa	CH12	chr9	237	47	19470	47296	0.708919	0.834507	0.708385	0.0120262	0.854884
gbm	HeLa	K562	chr9	3216	4721	45796	391533	0.886546	0.405191	0.895282	0.0656166	0.798148
gbm	HeLa	GM12878	chr9	5697	1203	38399	393435	0.909736	0.825652	0.911079	0.129195	0.945957
adaboost	GM12878	CH12	chr9	252	32	14630	52136	0.781327	0.887324	0.780876	0.0169332	0.908265
adaboost	GM12878	K562	chr9	3447	4490	28978	408351	0.924836	0.434295	0.933739	0.106307	0.832133
adaboost	GM12878	HeLa	chr9	769	164	42184	528636	0.925933	0.824223	0.926099	0.0179033	0.943476
nnet	GM12878	CH12	chr9	144	140	20799	45967	0.687711	0.507042	0.688479	0.00687581	0.616615
nnet	GM12878	K562	chr9	2926	5011	94764	342565	0.77592	0.368653	0.783312	0.0299519	0.630463
nnet	GM12878	HeLa	chr9	669	264	153181	417639	0.731624	0.717042	0.731647	0.00434839	0.74299
rf	GM12878	CH12	chr9	251	33	15420	51346	0.76953	0.883803	0.769044	0.0160168	0.90035
rf	GM12878	K562	chr9	3686	4251	30334	406995	0.922327	0.464407	0.930638	0.108348	0.840892
rf	GM12878	HeLa	chr9	760	173	42537	528283	0.9253	0.814577	0.925481	0.0175532	0.940988
gbm	GM12878	CH12	chr9	250	34	16193	50573	0.757987	0.880282	0.757466	0.015204	0.903369
gbm	GM12878	K562	chr9	3721	4216	34811	402518	0.912351	0.468817	0.920401	0.0965691	0.855817
gbm	GM12878	HeLa	chr9	801	132	53482	517338	0.906229	0.858521	0.906307	0.014756	0.951399
adaboost	K562	CH12	chr9	255	29	22606	44160	0.662416	0.897887	0.661414	0.0111544	0.856805
adaboost	K562	HeLa	chr9	592	341	64703	506117	0.886238	0.634512	0.886649	0.00906654	0.881288
adaboost	K562	GM12878	chr9	5337	1563	76380	355454	0.822346	0.773478	0.823126	0.0653108	0.884017
nnet	K562	CH12	chr9	185	99	23861	42905	0.642655	0.651408	0.642617	0.00769359	0.66513
nnet	K562	HeLa	chr9	707	226	145695	425125	0.744783	0.757771	0.744762	0.00482917	0.76785
nnet	K562	GM12878	chr9	3986	2914	67622	364212	0.839228	0.577681	0.843407	0.0556642	0.727543
rf	K562	CH12	chr9	257	27	24725	42041	0.630843	0.90493	0.629677	0.0102874	0.83109
rf	K562	HeLa	chr9	522	411	58698	512122	0.896618	0.559486	0.897169	0.00881459	0.871072
rf	K562	GM12878	chr9	5238	1662	76687	355147	0.82142	0.75913	0.822416	0.0639365	0.881108
gbm	K562	CH12	chr9	276	8	32429	34337	0.516227	0.971831	0.514289	0.00843908	0.863874
gbm	K562	HeLa	chr9	796	137	108288	462532	0.810364	0.853162	0.810294	0.00729713	0.90519
gbm	K562	GM12878	chr9	6354	546	120132	311702	0.72494	0.92087	0.72181	0.0502348	0.899566
adaboost	CH12	K562	chr10	2021	6140	8946	325040	0.955908	0.247641	0.973214	0.18428	0.80488
adaboost	CH12	HeLa	chr10	389	288	11869	181675	0.937406	0.574594	0.938675	0.0317344	0.904456
adaboost	CH12	GM12878	chr10	2691	3011	10933	247219	0.947153	0.47194	0.957649	0.197519	0.894685
nnet	CH12	K562	chr10	1706	6455	25806	308180	0.90571	0.209043	0.922733	0.0620093	0.566413
nnet	CH12	HeLa	chr10	187	490	18963	174581	0.899841	0.276219	0.902022	0.00976501	0.586336
nnet	CH12	GM12878	chr10	1188	4514	13859	244293	0.930367	0.208348	0.946315	0.0789526	0.577082
rf	CH12	K562	chr10	1814	6347	7585	326401	0.959281	0.222277	0.977289	0.192999	0.751507
rf	CH12	HeLa	chr10	329	348	10066	183478	0.946381	0.485968	0.947991	0.0316498	0.88006
rf	CH12	GM12878	chr10	2017	3685	8958	249194	0.952083	0.353736	0.9653	0.183781	0.855077
gbm	CH12	K562	chr10	2480	5681	13124	320862	0.945038	0.303884	0.960705	0.158934	0.773945
gbm	CH12	HeLa	chr10	479	198	16368	177176	0.914705	0.707533	0.91543	0.0284324	0.917414
gbm	CH12	GM12878	chr10	3138	2564	12459	245693	0.943063	0.550333	0.951738	0.201193	0.914836
adaboost	HeLa	CH12	chr10	193	49	8406	36221	0.811563	0.797521	0.811639	0.0224445	0.896018
adaboost	HeLa	K562	chr10	2184	5977	9654	324332	0.954315	0.267614	0.971095	0.184491	0.818497
adaboost	HeLa	GM12878	chr10	4092	1610	14292	243860	0.939732	0.717643	0.944637	0.222585	0.943692
nnet	HeLa	CH12	chr10	208	34	30359	14268	0.322628	0.859504	0.319717	0.00680472	0.720996
nnet	HeLa	K562	chr10	5187	2974	98598	235388	0.703133	0.635584	0.704784	0.0499783	0.692456
nnet	HeLa	GM12878	chr10	4874	828	79848	178304	0.69424	0.854788	0.690694	0.0575293	0.812622
rf	HeLa	CH12	chr10	188	54	7003	37624	0.84272	0.77686	0.843077	0.0261438	0.883758
rf	HeLa	K562	chr10	2315	5846	9466	324520	0.955247	0.283666	0.971657	0.196503	0.854408
rf	HeLa	GM12878	chr10	4213	1489	13977	244175	0.941384	0.738864	0.945857	0.231611	0.947056
gbm	HeLa	CH12	chr10	177	65	8035	36592	0.819474	0.731405	0.819952	0.0215538	0.885373
gbm	HeLa	K562	chr10	2309	5852	10096	323890	0.953388	0.282931	0.969771	0.186135	0.814467
gbm	HeLa	GM12878	chr10	4362	1340	17501	240651	0.928593	0.764995	0.932207	0.199515	0.946378
adaboost	GM12878	CH12	chr10	219	23	10582	34045	0.763645	0.904959	0.762879	0.0202759	0.903623
adaboost	GM12878	K562	chr10	4110	4051	23070	310916	0.920733	0.503615	0.930925	0.151214	0.847107
adaboost	GM12878	HeLa	chr10	618	59	21518	172026	0.888905	0.912851	0.888821	0.0279183	0.954863
nnet	GM12878	CH12	chr10	144	98	18826	25801	0.578239	0.595041	0.578148	0.00759093	0.605113
nnet	GM12878	K562	chr10	3183	4978	80390	253596	0.750493	0.390026	0.759301	0.0380865	0.616129
nnet	GM12878	HeLa	chr10	562	115	84896	108648	0.562298	0.830133	0.561361	0.00657633	0.783322
rf	GM12878	CH12	chr10	214	28	8890	35737	0.801244	0.884298	0.800793	0.0235062	0.907841
rf	GM12878	K562	chr10	4132	4029	23376	310610	0.919903	0.506311	0.930009	0.150211	0.860755
rf	GM12878	HeLa	chr10	610	67	21003	172541	0.891515	0.901034	0.891482	0.0282238	0.951551
gbm	GM12878	CH12	chr10	226	16	11686	32941	0.739196	0.933884	0.738141	0.0189725	0.911126
gbm	GM12878	K562	chr10	4439	3722	27773	306213	0.907949	0.543928	0.916844	0.137806	0.858817
gbm	GM12878	HeLa	chr10	623	54	23322	170222	0.879642	0.920236	0.8795	0.026018	0.960853
adaboost	K562	CH12	chr10	194	48	12900	31727	0.711427	0.801653	0.710937	0.0148159	0.844435
adaboost	K562	HeLa	chr10	562	115	28064	165480	0.854913	0.830133	0.854999	0.0196325	0.91359
adaboost	K562	GM12878	chr10	4571	1131	34878	223274	0.863527	0.801649	0.864894	0.115871	0.917597
nnet	K562	CH12	chr10	103	139	18765	25862	0.578685	0.42562	0.579515	0.00545898	0.473095
nnet	K562	HeLa	chr10	195	482	49710	143834	0.741573	0.288035	0.743159	0.00390742	0.499357
nnet	K562	GM12878	chr10	2740	2962	49728	208424	0.800306	0.480533	0.807369	0.0522223	0.662207
rf	K562	CH12	chr10	183	59	12644	31983	0.716887	0.756198	0.716674	0.0142668	0.832882
rf	K562	HeLa	chr10	556	121	31541	162003	0.83698	0.82127	0.837034	0.0173225	0.910818
rf	K562	GM12878	chr10	4796	906	40379	217773	0.843531	0.841108	0.843584	0.106165	0.919707
gbm	K562	CH12	chr10	221	21	19444	25183	0.566182	0.913223	0.5643	0.0112382	0.864688
gbm	K562	HeLa	chr10	606	71	40250	153294	0.792396	0.895126	0.792037	0.0148326	0.926282
gbm	K562	GM12878	chr10	5180	522	51865	206287	0.801455	0.908453	0.799091	0.0908055	0.926379
adaboost	CH12	K562	chr11	3957	13642	12613	606315	0.958753	0.224842	0.979621	0.238805	0.84641
adaboost	CH12	HeLa	chr11	1036	488	18423	645793	0.971594	0.67979	0.972264	0.0532401	0.934627
adaboost	CH12	GM12878	chr11	7283	7113	15307	518921	0.959134	0.505904	0.971347	0.322399	0.927617
nnet	CH12	K562	chr11	5296	12303	55988	562940	0.892713	0.300926	0.90954	0.0864173	0.66796
nnet	CH12	HeLa	chr11	1231	293	104792	559424	0.842153	0.807743	0.842232	0.0116107	0.867628
nnet	CH12	GM12878	chr11	7535	6861	67757	466471	0.863991	0.523409	0.873168	0.100077	0.77017
rf	CH12	K562	chr11	3332	14267	10926	608002	0.960421	0.189329	0.982347	0.233693	0.825265
rf	CH12	HeLa	chr11	959	565	16309	647907	0.974654	0.629265	0.975446	0.0555363	0.927201
rf	CH12	GM12878	chr11	5949	8447	13054	521174	0.960809	0.41324	0.975565	0.313056	0.913095
gbm	CH12	K562	chr11	4865	12734	18197	600731	0.951407	0.276436	0.970599	0.210953	0.836996
gbm	CH12	HeLa	chr11	1131	393	26363	637853	0.95981	0.742126	0.96031	0.0411362	0.941228
gbm	CH12	GM12878	chr11	8856	5540	26154	508074	0.94223	0.615171	0.951043	0.252956	0.921627
adaboost	HeLa	CH12	chr11	595	29	55020	203410	0.7875	0.953526	0.787099	0.0106986	0.943706
adaboost	HeLa	K562	chr11	7449	10150	38632	580296	0.923362	0.423263	0.937582	0.16165	0.849733
adaboost	HeLa	GM12878	chr11	11174	3222	40610	493618	0.920106	0.776188	0.923984	0.215781	0.943284
nnet	HeLa	CH12	chr11	528	96	62331	196099	0.759019	0.846154	0.758809	0.00839975	0.837022
nnet	HeLa	K562	chr11	5928	11671	59768	559160	0.887768	0.336837	0.903433	0.0902338	0.621651
nnet	HeLa	GM12878	chr11	6893	7503	54122	480106	0.887674	0.478814	0.898691	0.112972	0.692612
rf	HeLa	CH12	chr11	591	33	60438	197992	0.76657	0.947115	0.766134	0.00968392	0.935813
rf	HeLa	K562	chr11	7479	10120	38761	580167	0.923207	0.424967	0.937374	0.161743	0.865631
rf	HeLa	GM12878	chr11	10816	3580	36815	497413	0.92637	0.75132	0.931087	0.227079	0.941431
gbm	HeLa	CH12	chr11	601	23	69967	188463	0.729825	0.963141	0.729261	0.00851661	0.939414
gbm	HeLa	K562	chr11	8189	9410	48045	570883	0.909737	0.465311	0.922374	0.145624	0.84825
gbm	HeLa	GM12878	chr11	11729	2667	48605	485623	0.906544	0.81474	0.909018	0.194401	0.942439
adaboost	GM12878	CH12	chr11	611	13	50861	207569	0.803616	0.979167	0.803192	0.0118705	0.958339
adaboost	GM12878	K562	chr11	8903	8696	42037	576891	0.920297	0.505881	0.932081	0.174774	0.877995
adaboost	GM12878	HeLa	chr11	1341	183	56194	608022	0.915317	0.879921	0.915398	0.0233076	0.952626
nnet	GM12878	CH12	chr11	113	511	10806	247624	0.956314	0.18109	0.958186	0.0103489	0.644116
nnet	GM12878	K562	chr11	799	16800	14717	604211	0.950486	0.0454003	0.976222	0.0514952	0.543031
nnet	GM12878	HeLa	chr11	138	1386	24756	639460	0.960732	0.0905512	0.962729	0.0055435	0.537816
rf	GM12878	CH12	chr11	611	13	55267	203163	0.786608	0.979167	0.786143	0.0109345	0.958948
rf	GM12878	K562	chr11	9239	8360	47854	571074	0.911686	0.524973	0.922682	0.161824	0.880772
rf	GM12878	HeLa	chr11	1361	163	62365	601851	0.906077	0.893045	0.906107	0.0213571	0.950709
gbm	GM12878	CH12	chr11	617	7	79644	178786	0.692531	0.988782	0.691816	0.00768742	0.960232
gbm	GM12878	K562	chr11	11027	6572	65161	553767	0.887306	0.62657	0.89472	0.144734	0.89054
gbm	GM12878	HeLa	chr11	1386	138	80372	583844	0.879067	0.909449	0.878997	0.0169525	0.957254
adaboost	K562	CH12	chr11	503	121	72572	185858	0.719391	0.80609	0.719181	0.00688334	0.841115
adaboost	K562	HeLa	chr11	920	604	74580	589636	0.887067	0.603675	0.887717	0.0121854	0.884819
adaboost	K562	GM12878	chr11	10444	3952	71376	462852	0.862696	0.725479	0.866394	0.127646	0.903654
nnet	K562	CH12	chr11	582	42	121255	137175	0.531769	0.932692	0.530801	0.00477687	0.701149
nnet	K562	HeLa	chr11	1261	263	172403	491813	0.74064	0.827428	0.740441	0.00726115	0.811789
nnet	K562	GM12878	chr11	9609	4787	120922	413306	0.770865	0.667477	0.773651	0.0736147	0.755193
rf	K562	CH12	chr11	437	187	71727	186703	0.722398	0.700321	0.722451	0.00605565	0.779811
rf	K562	HeLa	chr11	841	683	80843	583373	0.877541	0.551837	0.878288	0.0102958	0.861304
rf	K562	GM12878	chr11	10291	4105	75433	458795	0.855023	0.714851	0.8588	0.120048	0.894335
gbm	K562	CH12	chr11	603	21	106710	151720	0.587997	0.966346	0.587084	0.00561908	0.91798
gbm	K562	HeLa	chr11	1233	291	117745	546471	0.8227	0.809055	0.822731	0.0103633	0.905618
gbm	K562	GM12878	chr11	12852	1544	112926	421302	0.791351	0.892748	0.788618	0.10218	0.918781
adaboost	CH12	K562	chr12	4344	9922	30018	556979	0.933573	0.3045	0.948862	0.126419	0.548469
adaboost	CH12	HeLa	chr12	853	636	33857	386682	0.918268	0.572868	0.919491	0.0245751	0.631492
adaboost	CH12	GM12878	chr12	5988	6044	40684	505038	0.916221	0.497673	0.925449	0.1283	0.587712
nnet	CH12	K562	chr12	2192	12074	21252	565745	0.944573	0.153652	0.963795	0.0934994	0.650322
nnet	CH12	HeLa	chr12	766	723	50542	369997	0.878527	0.514439	0.879816	0.0149294	0.772272
nnet	CH12	GM12878	chr12	4461	7571	57447	488275	0.883429	0.370761	0.894732	0.0720585	0.709691
rf	CH12	K562	chr12	3155	11111	19448	567549	0.949175	0.221155	0.966869	0.139583	0.764887
rf	CH12	HeLa	chr12	679	810	24199	396340	0.940741	0.456011	0.942457	0.0272932	0.853591
rf	CH12	GM12878	chr12	4932	7100	32942	512780	0.928208	0.409907	0.939636	0.130221	0.827215
gbm	CH12	K562	chr12	4356	9910	32146	554851	0.930054	0.305341	0.945237	0.119336	0.748744
gbm	CH12	HeLa	chr12	881	608	32794	387745	0.920854	0.591672	0.922019	0.0261618	0.868497
gbm	CH12	GM12878	chr12	6249	5783	46953	498769	0.905449	0.519365	0.913962	0.117458	0.841144
adaboost	HeLa	CH12	chr12	98	25	6242	17876	0.741471	0.796748	0.741189	0.0154574	0.849562
adaboost	HeLa	K562	chr12	5707	8559	19487	567510	0.953355	0.400042	0.966802	0.226522	0.88366
adaboost	HeLa	GM12878	chr12	8203	3829	23122	522600	0.951679	0.681765	0.95763	0.261868	0.945445
nnet	HeLa	CH12	chr12	70	53	2936	21182	0.876697	0.569106	0.878265	0.0232868	0.718781
nnet	HeLa	K562	chr12	3576	10690	36225	550772	0.921973	0.250666	0.938288	0.089847	0.580477
nnet	HeLa	GM12878	chr12	4630	7402	49465	496257	0.898043	0.384807	0.909359	0.0855902	0.653682
rf	HeLa	CH12	chr12	103	20	5737	18381	0.76251	0.837398	0.762128	0.017637	0.856048
rf	HeLa	K562	chr12	6200	8066	21343	565654	0.951088	0.4346	0.96364	0.225103	0.89335
rf	HeLa	GM12878	chr12	8155	3877	23022	522700	0.951773	0.677776	0.957814	0.261571	0.943376
gbm	HeLa	CH12	chr12	99	24	7368	16750	0.695062	0.804878	0.694502	0.0132583	0.848647
gbm	HeLa	K562	chr12	5944	8322	22490	564507	0.948755	0.416655	0.961686	0.209046	0.891386
gbm	HeLa	GM12878	chr12	8454	3578	26454	519268	0.946155	0.702626	0.951525	0.242179	0.950796
adaboost	GM12878	CH12	chr12	111	12	6030	18088	0.750753	0.902439	0.749979	0.0180752	0.912299
adaboost	GM12878	K562	chr12	8259	6007	39991	547006	0.923498	0.578929	0.931872	0.171171	0.905917
adaboost	GM12878	HeLa	chr12	1353	136	50570	369969	0.879852	0.908664	0.87975	0.0260578	0.952978
nnet	GM12878	CH12	chr12	109	14	10039	14079	0.585289	0.886179	0.583755	0.010741	0.829125
nnet	GM12878	K562	chr12	7442	6824	113660	473337	0.799615	0.52166	0.80637	0.0614523	0.698099
nnet	GM12878	HeLa	chr12	1200	289	131604	288935	0.687478	0.80591	0.687059	0.00903587	0.825245
rf	GM12878	CH12	chr12	113	10	6212	17906	0.743327	0.918699	0.742433	0.0178656	0.906148
rf	GM12878	K562	chr12	8824	5442	43836	543161	0.918043	0.618534	0.925322	0.167566	0.912596
rf	GM12878	HeLa	chr12	1364	125	55072	365467	0.86921	0.916051	0.869044	0.024169	0.950651
gbm	GM12878	CH12	chr12	108	15	6716	17402	0.72233	0.878049	0.721536	0.0158265	0.904435
gbm	GM12878	K562	chr12	9094	5172	46716	540281	0.913702	0.63746	0.920415	0.162946	0.91303
gbm	GM12878	HeLa	chr12	1361	128	58249	362290	0.861675	0.914036	0.86149	0.0228317	0.954852
adaboost	K562	CH12	chr12	109	14	8624	15494	0.643662	0.886179	0.642425	0.0124814	0.838569
adaboost	K562	HeLa	chr12	1261	228	67219	353320	0.840184	0.846877	0.84016	0.0184141	0.91759
adaboost	K562	GM12878	chr12	9798	2234	66073	479649	0.877532	0.814328	0.878926	0.12914	0.932252
nnet	K562	CH12	chr12	66	57	5095	19023	0.787468	0.536585	0.788747	0.0127882	0.675721
nnet	K562	HeLa	chr12	602	887	99522	321017	0.76208	0.404298	0.763347	0.00601254	0.637902
nnet	K562	GM12878	chr12	3765	8267	105540	440182	0.795955	0.312916	0.806605	0.0344449	0.587999
rf	K562	CH12	chr12	108	15	8271	15847	0.658182	0.878049	0.657061	0.0128894	0.855893
rf	K562	HeLa	chr12	1207	282	68480	352059	0.837068	0.810611	0.837161	0.0173203	0.908527
rf	K562	GM12878	chr12	9353	2679	64236	481486	0.880028	0.777344	0.882292	0.127098	0.92593
gbm	K562	CH12	chr12	114	9	10439	13679	0.568995	0.926829	0.56717	0.0108026	0.893077
gbm	K562	HeLa	chr12	1367	122	92173	328366	0.781306	0.918066	0.780822	0.0146141	0.925346
gbm	K562	GM12878	chr12	11452	580	95686	450036	0.827404	0.951795	0.824662	0.10689	0.948008
adaboost	CH12	K562	chr13	421	1202	2025	50567	0.940478	0.259396	0.961496	0.172118	0.537489
adaboost	CH12	HeLa	chr13	144	56	3210	44479	0.931801	0.72	0.932689	0.0429338	0.743957
adaboost	CH12	GM12878	chr13	851	851	4914	84880	0.936992	0.5	0.945275	0.147615	0.6101
nnet	CH12	K562	chr13	365	1258	7260	45332	0.842885	0.224892	0.861956	0.0478689	0.523009
nnet	CH12	HeLa	chr13	166	34	16382	31307	0.657207	0.83	0.656483	0.0100314	0.744399
nnet	CH12	GM12878	chr13	1065	637	21831	67963	0.754437	0.625734	0.756877	0.0465147	0.680998
rf	CH12	K562	chr13	501	1122	3313	49279	0.918196	0.308688	0.937006	0.131358	0.734549
rf	CH12	HeLa	chr13	146	54	6102	41587	0.871453	0.73	0.872046	0.0233675	0.897361
rf	CH12	GM12878	chr13	935	767	7817	81977	0.906182	0.549354	0.912945	0.106833	0.855825
gbm	CH12	K562	chr13	433	1190	2799	49793	0.926423	0.26679	0.946779	0.133973	0.737039
gbm	CH12	HeLa	chr13	148	52	4350	43339	0.908079	0.74	0.908784	0.0329035	0.9131
gbm	CH12	GM12878	chr13	968	734	6319	83475	0.922915	0.568743	0.929628	0.132839	0.878608
adaboost	HeLa	CH12	chr13	85	38	8073	42690	0.840604	0.691057	0.840967	0.0104192	0.668434
adaboost	HeLa	K562	chr13	443	1180	2085	50507	0.939777	0.272951	0.960355	0.175237	0.5296
adaboost	HeLa	GM12878	chr13	1086	616	6249	83545	0.924969	0.638073	0.930407	0.148057	0.657858
nnet	HeLa	CH12	chr13	50	73	12873	37890	0.745588	0.406504	0.74641	0.00386907	0.600371
nnet	HeLa	K562	chr13	702	921	19244	33348	0.628055	0.432532	0.634089	0.035195	0.522591
nnet	HeLa	GM12878	chr13	1033	669	29636	60158	0.668783	0.606933	0.669956	0.0336822	0.660273
rf	HeLa	CH12	chr13	87	36	11230	39533	0.778603	0.707317	0.778776	0.00768755	0.819919
rf	HeLa	K562	chr13	604	1019	3596	48996	0.914876	0.37215	0.931625	0.14381	0.830265
rf	HeLa	GM12878	chr13	1162	540	8047	81747	0.906149	0.682726	0.910384	0.126181	0.913957
gbm	HeLa	CH12	chr13	86	37	12499	38264	0.753645	0.699187	0.753777	0.00683353	0.819251
gbm	HeLa	K562	chr13	701	922	4570	48022	0.8987	0.431916	0.913105	0.132992	0.832758
gbm	HeLa	GM12878	chr13	1191	511	8863	80931	0.897547	0.699765	0.901296	0.11846	0.903935
adaboost	GM12878	CH12	chr13	91	32	8795	41968	0.826534	0.739837	0.826744	0.0102408	0.878526
adaboost	GM12878	K562	chr13	661	962	2732	49860	0.931864	0.40727	0.948053	0.194813	0.845185
adaboost	GM12878	HeLa	chr13	169	31	4600	43089	0.903297	0.845	0.903542	0.0354372	0.949644
nnet	GM12878	CH12	chr13	15	108	4351	46412	0.912373	0.121951	0.914288	0.00343564	0.527378
nnet	GM12878	K562	chr13	46	1577	2786	49806	0.919524	0.0283426	0.947026	0.0162429	0.510466
nnet	GM12878	HeLa	chr13	13	187	1871	45818	0.957026	0.065	0.960767	0.00690021	0.593591
rf	GM12878	CH12	chr13	90	33	8341	42422	0.835436	0.731707	0.835687	0.0106749	0.867578
rf	GM12878	K562	chr13	792	831	3465	49127	0.92076	0.487985	0.934115	0.186047	0.866172
rf	GM12878	HeLa	chr13	168	32	4911	42778	0.896782	0.84	0.89702	0.0330774	0.944723
gbm	GM12878	CH12	chr13	103	20	10563	40200	0.792025	0.837398	0.791915	0.00965685	0.910084
gbm	GM12878	K562	chr13	730	893	4078	48514	0.90831	0.449784	0.92246	0.15183	0.829651
gbm	GM12878	HeLa	chr13	170	30	5307	42382	0.888555	0.85	0.888716	0.0310389	0.949368
adaboost	K562	CH12	chr13	68	55	8924	41839	0.823547	0.552846	0.824203	0.00756228	0.736416
adaboost	K562	HeLa	chr13	119	81	3607	44082	0.922989	0.595	0.924364	0.0319377	0.900869
adaboost	K562	GM12878	chr13	866	836	7881	81913	0.904728	0.508813	0.912232	0.0990054	0.886941
nnet	K562	CH12	chr13	71	52	18691	32072	0.631667	0.577236	0.631799	0.00378424	0.640561
nnet	K562	HeLa	chr13	140	60	19045	28644	0.601057	0.7	0.600642	0.00729737	0.75488
nnet	K562	GM12878	chr13	1251	451	37281	52513	0.58761	0.735018	0.584816	0.0324665	0.720617
rf	K562	CH12	chr13	65	58	9893	40870	0.804445	0.528455	0.805114	0.00652742	0.747484
rf	K562	HeLa	chr13	124	76	3576	44113	0.92374	0.62	0.925014	0.0335135	0.911448
rf	K562	GM12878	chr13	879	823	7532	82262	0.908685	0.516451	0.916119	0.104506	0.892734
gbm	K562	CH12	chr13	66	57	10595	40168	0.790669	0.536585	0.791285	0.00619079	0.728186
gbm	K562	HeLa	chr13	123	77	4377	43312	0.906993	0.615	0.908218	0.0273333	0.899782
gbm	K562	GM12878	chr13	1022	680	9312	80482	0.890793	0.60047	0.896296	0.0988968	0.889297
adaboost	CH12	K562	chr12	4344	9922	30018	556979	0.933573	0.3045	0.948862	0.126419	0.548469
adaboost	CH12	HeLa	chr12	853	636	33857	386682	0.918268	0.572868	0.919491	0.0245751	0.631492
adaboost	CH12	GM12878	chr12	5988	6044	40684	505038	0.916221	0.497673	0.925449	0.1283	0.587712
nnet	CH12	K562	chr12	2192	12074	21252	565745	0.944573	0.153652	0.963795	0.0934994	0.650322
nnet	CH12	HeLa	chr12	766	723	50542	369997	0.878527	0.514439	0.879816	0.0149294	0.772272
nnet	CH12	GM12878	chr12	4461	7571	57447	488275	0.883429	0.370761	0.894732	0.0720585	0.709691
rf	CH12	K562	chr12	3155	11111	19448	567549	0.949175	0.221155	0.966869	0.139583	0.764887
rf	CH12	HeLa	chr12	679	810	24199	396340	0.940741	0.456011	0.942457	0.0272932	0.853591
rf	CH12	GM12878	chr12	4932	7100	32942	512780	0.928208	0.409907	0.939636	0.130221	0.827215
gbm	CH12	K562	chr12	4356	9910	32146	554851	0.930054	0.305341	0.945237	0.119336	0.748744
gbm	CH12	HeLa	chr12	881	608	32794	387745	0.920854	0.591672	0.922019	0.0261618	0.868497
gbm	CH12	GM12878	chr12	6249	5783	46953	498769	0.905449	0.519365	0.913962	0.117458	0.841144
adaboost	HeLa	CH12	chr12	98	25	6242	17876	0.741471	0.796748	0.741189	0.0154574	0.849562
adaboost	HeLa	K562	chr12	5707	8559	19487	567510	0.953355	0.400042	0.966802	0.226522	0.88366
adaboost	HeLa	GM12878	chr12	8203	3829	23122	522600	0.951679	0.681765	0.95763	0.261868	0.945445
nnet	HeLa	CH12	chr12	70	53	2936	21182	0.876697	0.569106	0.878265	0.0232868	0.718781
nnet	HeLa	K562	chr12	3576	10690	36225	550772	0.921973	0.250666	0.938288	0.089847	0.580477
nnet	HeLa	GM12878	chr12	4630	7402	49465	496257	0.898043	0.384807	0.909359	0.0855902	0.653682
rf	HeLa	CH12	chr12	103	20	5737	18381	0.76251	0.837398	0.762128	0.017637	0.856048
rf	HeLa	K562	chr12	6200	8066	21343	565654	0.951088	0.4346	0.96364	0.225103	0.89335
rf	HeLa	GM12878	chr12	8155	3877	23022	522700	0.951773	0.677776	0.957814	0.261571	0.943376
gbm	HeLa	CH12	chr12	99	24	7368	16750	0.695062	0.804878	0.694502	0.0132583	0.848647
gbm	HeLa	K562	chr12	5944	8322	22490	564507	0.948755	0.416655	0.961686	0.209046	0.891386
gbm	HeLa	GM12878	chr12	8454	3578	26454	519268	0.946155	0.702626	0.951525	0.242179	0.950796
adaboost	GM12878	CH12	chr12	111	12	6030	18088	0.750753	0.902439	0.749979	0.0180752	0.912299
adaboost	GM12878	K562	chr12	8259	6007	39991	547006	0.923498	0.578929	0.931872	0.171171	0.905917
adaboost	GM12878	HeLa	chr12	1353	136	50570	369969	0.879852	0.908664	0.87975	0.0260578	0.952978
nnet	GM12878	CH12	chr12	109	14	10039	14079	0.585289	0.886179	0.583755	0.010741	0.829125
nnet	GM12878	K562	chr12	7442	6824	113660	473337	0.799615	0.52166	0.80637	0.0614523	0.698099
nnet	GM12878	HeLa	chr12	1200	289	131604	288935	0.687478	0.80591	0.687059	0.00903587	0.825245
rf	GM12878	CH12	chr12	113	10	6212	17906	0.743327	0.918699	0.742433	0.0178656	0.906148
rf	GM12878	K562	chr12	8824	5442	43836	543161	0.918043	0.618534	0.925322	0.167566	0.912596
rf	GM12878	HeLa	chr12	1364	125	55072	365467	0.86921	0.916051	0.869044	0.024169	0.950651
gbm	GM12878	CH12	chr12	108	15	6716	17402	0.72233	0.878049	0.721536	0.0158265	0.904435
gbm	GM12878	K562	chr12	9094	5172	46716	540281	0.913702	0.63746	0.920415	0.162946	0.91303
gbm	GM12878	HeLa	chr12	1361	128	58249	362290	0.861675	0.914036	0.86149	0.0228317	0.954852
adaboost	K562	CH12	chr12	109	14	8624	15494	0.643662	0.886179	0.642425	0.0124814	0.838569
adaboost	K562	HeLa	chr12	1261	228	67219	353320	0.840184	0.846877	0.84016	0.0184141	0.91759
adaboost	K562	GM12878	chr12	9798	2234	66073	479649	0.877532	0.814328	0.878926	0.12914	0.932252
nnet	K562	CH12	chr12	66	57	5095	19023	0.787468	0.536585	0.788747	0.0127882	0.675721
nnet	K562	HeLa	chr12	602	887	99522	321017	0.76208	0.404298	0.763347	0.00601254	0.637902
nnet	K562	GM12878	chr12	3765	8267	105540	440182	0.795955	0.312916	0.806605	0.0344449	0.587999
rf	K562	CH12	chr12	108	15	8271	15847	0.658182	0.878049	0.657061	0.0128894	0.855893
rf	K562	HeLa	chr12	1207	282	68480	352059	0.837068	0.810611	0.837161	0.0173203	0.908527
rf	K562	GM12878	chr12	9353	2679	64236	481486	0.880028	0.777344	0.882292	0.127098	0.92593
gbm	K562	CH12	chr12	114	9	10439	13679	0.568995	0.926829	0.56717	0.0108026	0.893077
gbm	K562	HeLa	chr12	1367	122	92173	328366	0.781306	0.918066	0.780822	0.0146141	0.925346
gbm	K562	GM12878	chr12	11452	580	95686	450036	0.827404	0.951795	0.824662	0.10689	0.948008
adaboost	CH12	K562	chr14	885	3339	3404	191388	0.966118	0.209517	0.982525	0.206342	0.520736
adaboost	CH12	HeLa	chr14	335	253	9761	223168	0.957117	0.569728	0.958095	0.0331815	0.663234
adaboost	CH12	GM12878	chr14	2612	4041	10692	432066	0.967217	0.392605	0.975851	0.196332	0.575972
nnet	CH12	K562	chr14	540	3684	22501	172291	0.868428	0.127841	0.884487	0.0234365	0.520196
nnet	CH12	HeLa	chr14	264	324	65816	167113	0.716766	0.44898	0.717442	0.00399516	0.643092
nnet	CH12	GM12878	chr14	1196	5457	64639	378119	0.844027	0.179769	0.854008	0.0181666	0.568998
rf	CH12	K562	chr14	1777	2447	14994	179798	0.912364	0.420691	0.923026	0.105957	0.807181
rf	CH12	HeLa	chr14	441	147	32359	200570	0.860798	0.75	0.861078	0.0134451	0.890075
rf	CH12	GM12878	chr14	4134	2519	42122	400636	0.900668	0.621374	0.904865	0.0893722	0.878897
gbm	CH12	K562	chr14	1432	2792	10107	184685	0.935186	0.339015	0.948114	0.124101	0.78241
gbm	CH12	HeLa	chr14	458	130	31635	201294	0.863971	0.778912	0.864186	0.014271	0.898008
gbm	CH12	GM12878	chr14	4145	2508	37910	404848	0.910065	0.623027	0.914378	0.0985614	0.889053
adaboost	HeLa	CH12	chr14	109	17	9371	26277	0.737575	0.865079	0.737124	0.0114979	0.634738
adaboost	HeLa	K562	chr14	1857	2367	7649	187143	0.949672	0.439631	0.960732	0.19535	0.552036
adaboost	HeLa	GM12878	chr14	4206	2447	21099	421659	0.947607	0.632196	0.952346	0.166212	0.624064
nnet	HeLa	CH12	chr14	0	126	0	35648	0.996478	0	1	#DIV/0!	0.544743
nnet	HeLa	K562	chr14	0	4224	1	194791	0.978771	0	0.999995	0	0.510454
nnet	HeLa	GM12878	chr14	2	6651	40	442718	0.985112	0.000300616	0.99991	0.047619	0.535108
rf	HeLa	CH12	chr14	105	21	8350	27298	0.766003	0.833333	0.765765	0.0124187	0.862208
rf	HeLa	K562	chr14	1937	2287	8558	186234	0.945507	0.45857	0.956066	0.184564	0.895254
rf	HeLa	GM12878	chr14	4197	2456	24018	418740	0.941092	0.630843	0.945754	0.148751	0.933954
gbm	HeLa	CH12	chr14	104	22	8228	27420	0.769386	0.825397	0.769188	0.012482	0.904083
gbm	HeLa	K562	chr14	1934	2290	8036	186756	0.948115	0.45786	0.958746	0.193982	0.86342
gbm	HeLa	GM12878	chr14	4718	1935	25555	417203	0.938831	0.709154	0.942282	0.155848	0.939839
adaboost	GM12878	CH12	chr14	122	4	9583	26065	0.732012	0.968254	0.731177	0.0125708	0.933521
adaboost	GM12878	K562	chr14	2541	1683	12031	182761	0.931091	0.601562	0.938237	0.174376	0.91145
adaboost	GM12878	HeLa	chr14	506	82	25379	207550	0.890967	0.860544	0.891044	0.019548	0.943902
nnet	GM12878	CH12	chr14	28	98	4080	31568	0.883211	0.222222	0.885548	0.00681597	0.640901
nnet	GM12878	K562	chr14	1573	2651	17825	176967	0.897114	0.372396	0.908492	0.0810908	0.69386
nnet	GM12878	HeLa	chr14	282	306	26067	206862	0.887062	0.479592	0.88809	0.0107025	0.756734
rf	GM12878	CH12	chr14	122	4	10022	25626	0.719741	0.968254	0.718862	0.0120268	0.93468
rf	GM12878	K562	chr14	2668	1556	13618	181174	0.923755	0.631629	0.93009	0.163822	0.918086
rf	GM12878	HeLa	chr14	514	74	26555	206374	0.885965	0.87415	0.885995	0.0189885	0.940906
gbm	GM12878	CH12	chr14	126	0	12925	22723	0.638704	1	0.637427	0.00965443	0.932329
gbm	GM12878	K562	chr14	2782	1442	15773	179019	0.913499	0.658617	0.919026	0.149933	0.918528
gbm	GM12878	HeLa	chr14	527	61	33716	199213	0.855355	0.896259	0.855252	0.01539	0.948697
adaboost	K562	CH12	chr14	108	18	14233	21415	0.601638	0.857143	0.600735	0.00753086	0.822852
adaboost	K562	HeLa	chr14	455	133	28620	204309	0.87687	0.77381	0.87713	0.0156492	0.917785
adaboost	K562	GM12878	chr14	5059	1594	40915	401843	0.905412	0.760409	0.907591	0.11004	0.935177
nnet	K562	CH12	chr14	33	93	3581	32067	0.8973	0.261905	0.899546	0.00913116	0.583326
nnet	K562	HeLa	chr14	107	481	19192	213737	0.915753	0.181973	0.917606	0.00554433	0.56457
nnet	K562	GM12878	chr14	1814	4839	46567	396191	0.885615	0.272659	0.894825	0.0374941	0.589322
rf	K562	CH12	chr14	105	21	13086	22562	0.633617	0.833333	0.632911	0.00795997	0.840166
rf	K562	HeLa	chr14	448	140	29822	203107	0.871692	0.761905	0.87197	0.0148001	0.913167
rf	K562	GM12878	chr14	4791	1862	40119	402639	0.906587	0.720126	0.909388	0.10668	0.931085
gbm	K562	CH12	chr14	123	3	18039	17609	0.495667	0.97619	0.493969	0.00677238	0.847221
gbm	K562	HeLa	chr14	513	75	44067	188862	0.810969	0.872449	0.810814	0.0115074	0.924792
gbm	K562	GM12878	chr14	5911	742	60458	382300	0.863822	0.888471	0.863451	0.0890627	0.941493
adaboost	CH12	K562	chr13	421	1202	2025	50567	0.940478	0.259396	0.961496	0.172118	0.537489
adaboost	CH12	HeLa	chr13	144	56	3210	44479	0.931801	0.72	0.932689	0.0429338	0.743957
adaboost	CH12	GM12878	chr13	851	851	4914	84880	0.936992	0.5	0.945275	0.147615	0.6101
nnet	CH12	K562	chr13	365	1258	7260	45332	0.842885	0.224892	0.861956	0.0478689	0.523009
nnet	CH12	HeLa	chr13	166	34	16382	31307	0.657207	0.83	0.656483	0.0100314	0.744399
nnet	CH12	GM12878	chr13	1065	637	21831	67963	0.754437	0.625734	0.756877	0.0465147	0.680998
rf	CH12	K562	chr13	501	1122	3313	49279	0.918196	0.308688	0.937006	0.131358	0.734549
rf	CH12	HeLa	chr13	146	54	6102	41587	0.871453	0.73	0.872046	0.0233675	0.897361
rf	CH12	GM12878	chr13	935	767	7817	81977	0.906182	0.549354	0.912945	0.106833	0.855825
gbm	CH12	K562	chr13	433	1190	2799	49793	0.926423	0.26679	0.946779	0.133973	0.737039
gbm	CH12	HeLa	chr13	148	52	4350	43339	0.908079	0.74	0.908784	0.0329035	0.9131
gbm	CH12	GM12878	chr13	968	734	6319	83475	0.922915	0.568743	0.929628	0.132839	0.878608
adaboost	HeLa	CH12	chr13	85	38	8073	42690	0.840604	0.691057	0.840967	0.0104192	0.668434
adaboost	HeLa	K562	chr13	443	1180	2085	50507	0.939777	0.272951	0.960355	0.175237	0.5296
adaboost	HeLa	GM12878	chr13	1086	616	6249	83545	0.924969	0.638073	0.930407	0.148057	0.657858
nnet	HeLa	CH12	chr13	50	73	12873	37890	0.745588	0.406504	0.74641	0.00386907	0.600371
nnet	HeLa	K562	chr13	702	921	19244	33348	0.628055	0.432532	0.634089	0.035195	0.522591
nnet	HeLa	GM12878	chr13	1033	669	29636	60158	0.668783	0.606933	0.669956	0.0336822	0.660273
rf	HeLa	CH12	chr13	87	36	11230	39533	0.778603	0.707317	0.778776	0.00768755	0.819919
rf	HeLa	K562	chr13	604	1019	3596	48996	0.914876	0.37215	0.931625	0.14381	0.830265
rf	HeLa	GM12878	chr13	1162	540	8047	81747	0.906149	0.682726	0.910384	0.126181	0.913957
gbm	HeLa	CH12	chr13	86	37	12499	38264	0.753645	0.699187	0.753777	0.00683353	0.819251
gbm	HeLa	K562	chr13	701	922	4570	48022	0.8987	0.431916	0.913105	0.132992	0.832758
gbm	HeLa	GM12878	chr13	1191	511	8863	80931	0.897547	0.699765	0.901296	0.11846	0.903935
adaboost	GM12878	CH12	chr13	91	32	8795	41968	0.826534	0.739837	0.826744	0.0102408	0.878526
adaboost	GM12878	K562	chr13	661	962	2732	49860	0.931864	0.40727	0.948053	0.194813	0.845185
adaboost	GM12878	HeLa	chr13	169	31	4600	43089	0.903297	0.845	0.903542	0.0354372	0.949644
nnet	GM12878	CH12	chr13	15	108	4351	46412	0.912373	0.121951	0.914288	0.00343564	0.527378
nnet	GM12878	K562	chr13	46	1577	2786	49806	0.919524	0.0283426	0.947026	0.0162429	0.510466
nnet	GM12878	HeLa	chr13	13	187	1871	45818	0.957026	0.065	0.960767	0.00690021	0.593591
rf	GM12878	CH12	chr13	90	33	8341	42422	0.835436	0.731707	0.835687	0.0106749	0.867578
rf	GM12878	K562	chr13	792	831	3465	49127	0.92076	0.487985	0.934115	0.186047	0.866172
rf	GM12878	HeLa	chr13	168	32	4911	42778	0.896782	0.84	0.89702	0.0330774	0.944723
gbm	GM12878	CH12	chr13	103	20	10563	40200	0.792025	0.837398	0.791915	0.00965685	0.910084
gbm	GM12878	K562	chr13	730	893	4078	48514	0.90831	0.449784	0.92246	0.15183	0.829651
gbm	GM12878	HeLa	chr13	170	30	5307	42382	0.888555	0.85	0.888716	0.0310389	0.949368
adaboost	K562	CH12	chr13	68	55	8924	41839	0.823547	0.552846	0.824203	0.00756228	0.736416
adaboost	K562	HeLa	chr13	119	81	3607	44082	0.922989	0.595	0.924364	0.0319377	0.900869
adaboost	K562	GM12878	chr13	866	836	7881	81913	0.904728	0.508813	0.912232	0.0990054	0.886941
nnet	K562	CH12	chr13	71	52	18691	32072	0.631667	0.577236	0.631799	0.00378424	0.640561
nnet	K562	HeLa	chr13	140	60	19045	28644	0.601057	0.7	0.600642	0.00729737	0.75488
nnet	K562	GM12878	chr13	1251	451	37281	52513	0.58761	0.735018	0.584816	0.0324665	0.720617
rf	K562	CH12	chr13	65	58	9893	40870	0.804445	0.528455	0.805114	0.00652742	0.747484
rf	K562	HeLa	chr13	124	76	3576	44113	0.92374	0.62	0.925014	0.0335135	0.911448
rf	K562	GM12878	chr13	879	823	7532	82262	0.908685	0.516451	0.916119	0.104506	0.892734
gbm	K562	CH12	chr13	66	57	10595	40168	0.790669	0.536585	0.791285	0.00619079	0.728186
gbm	K562	HeLa	chr13	123	77	4377	43312	0.906993	0.615	0.908218	0.0273333	0.899782
gbm	K562	GM12878	chr13	1022	680	9312	80482	0.890793	0.60047	0.896296	0.0988968	0.889297
adaboost	CH12	K562	chr12	4344	9922	30018	556979	0.933573	0.3045	0.948862	0.126419	0.548469
adaboost	CH12	HeLa	chr12	853	636	33857	386682	0.918268	0.572868	0.919491	0.0245751	0.631492
adaboost	CH12	GM12878	chr12	5988	6044	40684	505038	0.916221	0.497673	0.925449	0.1283	0.587712
nnet	CH12	K562	chr12	2192	12074	21252	565745	0.944573	0.153652	0.963795	0.0934994	0.650322
nnet	CH12	HeLa	chr12	766	723	50542	369997	0.878527	0.514439	0.879816	0.0149294	0.772272
nnet	CH12	GM12878	chr12	4461	7571	57447	488275	0.883429	0.370761	0.894732	0.0720585	0.709691
rf	CH12	K562	chr12	3155	11111	19448	567549	0.949175	0.221155	0.966869	0.139583	0.764887
rf	CH12	HeLa	chr12	679	810	24199	396340	0.940741	0.456011	0.942457	0.0272932	0.853591
rf	CH12	GM12878	chr12	4932	7100	32942	512780	0.928208	0.409907	0.939636	0.130221	0.827215
gbm	CH12	K562	chr12	4356	9910	32146	554851	0.930054	0.305341	0.945237	0.119336	0.748744
gbm	CH12	HeLa	chr12	881	608	32794	387745	0.920854	0.591672	0.922019	0.0261618	0.868497
gbm	CH12	GM12878	chr12	6249	5783	46953	498769	0.905449	0.519365	0.913962	0.117458	0.841144
adaboost	HeLa	CH12	chr12	98	25	6242	17876	0.741471	0.796748	0.741189	0.0154574	0.849562
adaboost	HeLa	K562	chr12	5707	8559	19487	567510	0.953355	0.400042	0.966802	0.226522	0.88366
adaboost	HeLa	GM12878	chr12	8203	3829	23122	522600	0.951679	0.681765	0.95763	0.261868	0.945445
nnet	HeLa	CH12	chr12	70	53	2936	21182	0.876697	0.569106	0.878265	0.0232868	0.718781
nnet	HeLa	K562	chr12	3576	10690	36225	550772	0.921973	0.250666	0.938288	0.089847	0.580477
nnet	HeLa	GM12878	chr12	4630	7402	49465	496257	0.898043	0.384807	0.909359	0.0855902	0.653682
rf	HeLa	CH12	chr12	103	20	5737	18381	0.76251	0.837398	0.762128	0.017637	0.856048
rf	HeLa	K562	chr12	6200	8066	21343	565654	0.951088	0.4346	0.96364	0.225103	0.89335
rf	HeLa	GM12878	chr12	8155	3877	23022	522700	0.951773	0.677776	0.957814	0.261571	0.943376
gbm	HeLa	CH12	chr12	99	24	7368	16750	0.695062	0.804878	0.694502	0.0132583	0.848647
gbm	HeLa	K562	chr12	5944	8322	22490	564507	0.948755	0.416655	0.961686	0.209046	0.891386
gbm	HeLa	GM12878	chr12	8454	3578	26454	519268	0.946155	0.702626	0.951525	0.242179	0.950796
adaboost	GM12878	CH12	chr12	111	12	6030	18088	0.750753	0.902439	0.749979	0.0180752	0.912299
adaboost	GM12878	K562	chr12	8259	6007	39991	547006	0.923498	0.578929	0.931872	0.171171	0.905917
adaboost	GM12878	HeLa	chr12	1353	136	50570	369969	0.879852	0.908664	0.87975	0.0260578	0.952978
nnet	GM12878	CH12	chr12	109	14	10039	14079	0.585289	0.886179	0.583755	0.010741	0.829125
nnet	GM12878	K562	chr12	7442	6824	113660	473337	0.799615	0.52166	0.80637	0.0614523	0.698099
nnet	GM12878	HeLa	chr12	1200	289	131604	288935	0.687478	0.80591	0.687059	0.00903587	0.825245
rf	GM12878	CH12	chr12	113	10	6212	17906	0.743327	0.918699	0.742433	0.0178656	0.906148
rf	GM12878	K562	chr12	8824	5442	43836	543161	0.918043	0.618534	0.925322	0.167566	0.912596
rf	GM12878	HeLa	chr12	1364	125	55072	365467	0.86921	0.916051	0.869044	0.024169	0.950651
gbm	GM12878	CH12	chr12	108	15	6716	17402	0.72233	0.878049	0.721536	0.0158265	0.904435
gbm	GM12878	K562	chr12	9094	5172	46716	540281	0.913702	0.63746	0.920415	0.162946	0.91303
gbm	GM12878	HeLa	chr12	1361	128	58249	362290	0.861675	0.914036	0.86149	0.0228317	0.954852
adaboost	K562	CH12	chr12	109	14	8624	15494	0.643662	0.886179	0.642425	0.0124814	0.838569
adaboost	K562	HeLa	chr12	1261	228	67219	353320	0.840184	0.846877	0.84016	0.0184141	0.91759
adaboost	K562	GM12878	chr12	9798	2234	66073	479649	0.877532	0.814328	0.878926	0.12914	0.932252
nnet	K562	CH12	chr12	66	57	5095	19023	0.787468	0.536585	0.788747	0.0127882	0.675721
nnet	K562	HeLa	chr12	602	887	99522	321017	0.76208	0.404298	0.763347	0.00601254	0.637902
nnet	K562	GM12878	chr12	3765	8267	105540	440182	0.795955	0.312916	0.806605	0.0344449	0.587999
rf	K562	CH12	chr12	108	15	8271	15847	0.658182	0.878049	0.657061	0.0128894	0.855893
rf	K562	HeLa	chr12	1207	282	68480	352059	0.837068	0.810611	0.837161	0.0173203	0.908527
rf	K562	GM12878	chr12	9353	2679	64236	481486	0.880028	0.777344	0.882292	0.127098	0.92593
gbm	K562	CH12	chr12	114	9	10439	13679	0.568995	0.926829	0.56717	0.0108026	0.893077
gbm	K562	HeLa	chr12	1367	122	92173	328366	0.781306	0.918066	0.780822	0.0146141	0.925346
gbm	K562	GM12878	chr12	11452	580	95686	450036	0.827404	0.951795	0.824662	0.10689	0.948008
adaboost	CH12	K562	chr15	1114	5168	3310	286935	0.971409	0.177332	0.988596	0.251808	0.528502
adaboost	CH12	HeLa	chr15	279	380	7361	354870	0.978668	0.423369	0.979679	0.0365183	0.561668
adaboost	CH12	GM12878	chr15	2176	3578	4478	242361	0.968107	0.378172	0.981859	0.327021	0.557146
nnet	CH12	K562	chr15	1757	4525	29195	261050	0.886284	0.279688	0.899413	0.0567653	0.620169
nnet	CH12	HeLa	chr15	462	197	66598	295633	0.815936	0.701062	0.816145	0.00688935	0.797655
nnet	CH12	GM12878	chr15	3670	2084	58814	188025	0.758909	0.637817	0.761731	0.058735	0.742319
rf	CH12	K562	chr15	1481	4801	7586	282659	0.958226	0.235753	0.973863	0.16334	0.788265
rf	CH12	HeLa	chr15	377	282	15481	346750	0.956563	0.572079	0.957262	0.0237735	0.910475
rf	CH12	GM12878	chr15	2577	3177	10999	235840	0.943878	0.447862	0.955441	0.18982	0.886324
gbm	CH12	K562	chr15	992	5290	2806	287439	0.972697	0.157911	0.990332	0.26119	0.804547
gbm	CH12	HeLa	chr15	273	386	6684	355547	0.980518	0.414264	0.981548	0.0392411	0.928884
gbm	CH12	GM12878	chr15	1922	3832	4035	242804	0.968855	0.334029	0.983653	0.322646	0.913042
adaboost	HeLa	CH12	chr15	176	16	16658	47302	0.740086	0.916667	0.739556	0.010455	0.670806
adaboost	HeLa	K562	chr15	2860	3422	14125	276120	0.940825	0.455269	0.951334	0.168384	0.565995
adaboost	HeLa	GM12878	chr15	4598	1156	21763	225076	0.909265	0.799096	0.911833	0.174424	0.673056
nnet	HeLa	CH12	chr15	142	50	11848	52112	0.814534	0.739583	0.814759	0.0118432	0.847692
nnet	HeLa	K562	chr15	2586	3696	34046	256199	0.87272	0.411652	0.882699	0.070594	0.70313
nnet	HeLa	GM12878	chr15	4038	1716	48518	198321	0.801127	0.701773	0.803443	0.0768323	0.82335
rf	HeLa	CH12	chr15	173	19	15873	48087	0.752276	0.901042	0.751829	0.0107815	0.91226
rf	HeLa	K562	chr15	3211	3071	19563	270682	0.92367	0.511143	0.932598	0.140994	0.890332
rf	HeLa	GM12878	chr15	4347	1407	21399	225440	0.909712	0.755474	0.913308	0.168842	0.937224
gbm	HeLa	CH12	chr15	174	18	16023	47937	0.749953	0.90625	0.749484	0.0107427	0.918018
gbm	HeLa	K562	chr15	3120	3162	16706	273539	0.932998	0.496657	0.942442	0.157369	0.875748
gbm	HeLa	GM12878	chr15	4562	1192	19613	227226	0.917634	0.79284	0.920543	0.188707	0.94657
adaboost	GM12878	CH12	chr15	174	18	12633	51327	0.802796	0.90625	0.802486	0.0135863	0.937122
adaboost	GM12878	K562	chr15	3158	3124	14088	276157	0.941955	0.502706	0.951462	0.183115	0.877252
adaboost	GM12878	HeLa	chr15	571	88	24611	337620	0.931938	0.866464	0.932057	0.0226749	0.956584
nnet	GM12878	CH12	chr15	154	38	18021	45939	0.718497	0.802083	0.718246	0.00847318	0.783322
nnet	GM12878	K562	chr15	2154	4128	28560	261685	0.889764	0.342884	0.9016	0.0701309	0.674975
nnet	GM12878	HeLa	chr15	529	130	79463	282768	0.780669	0.802731	0.780629	0.00661316	0.825202
rf	GM12878	CH12	chr15	172	20	12977	50983	0.797403	0.895833	0.797108	0.0130808	0.929576
rf	GM12878	K562	chr15	3436	2846	18267	271978	0.928799	0.54696	0.937064	0.158319	0.893356
rf	GM12878	HeLa	chr15	572	87	27223	335008	0.924743	0.867982	0.924846	0.0205792	0.95289
gbm	GM12878	CH12	chr15	177	15	14541	49419	0.773101	0.921875	0.772655	0.0120261	0.934611
gbm	GM12878	K562	chr15	3511	2771	18067	272178	0.929726	0.558898	0.937753	0.162712	0.881583
gbm	GM12878	HeLa	chr15	582	77	30248	331983	0.916435	0.883156	0.916495	0.0188777	0.962023
adaboost	K562	CH12	chr15	171	21	21703	42257	0.661367	0.890625	0.660679	0.0078175	0.857976
adaboost	K562	HeLa	chr15	532	127	43726	318505	0.879156	0.807284	0.879287	0.0120204	0.927084
adaboost	K562	GM12878	chr15	4891	863	36364	210475	0.852621	0.850017	0.852681	0.118555	0.924373
nnet	K562	CH12	chr15	62	130	24604	39356	0.614447	0.322917	0.615322	0.00251358	0.448463
nnet	K562	HeLa	chr15	181	478	110799	251432	0.693359	0.274659	0.694121	0.00163092	0.424204
nnet	K562	GM12878	chr15	3327	2427	105992	140847	0.570776	0.578206	0.570603	0.0304339	0.583111
rf	K562	CH12	chr15	160	32	20968	42992	0.672652	0.833333	0.67217	0.00757289	0.852025
rf	K562	HeLa	chr15	521	138	42125	320106	0.883538	0.790592	0.883707	0.0122169	0.925014
rf	K562	GM12878	chr15	4613	1141	33095	213744	0.864462	0.801703	0.865925	0.122335	0.919661
gbm	K562	CH12	chr15	181	11	25100	38860	0.60857	0.942708	0.607567	0.00715953	0.906961
gbm	K562	HeLa	chr15	601	58	60176	302055	0.834016	0.911988	0.833874	0.00988861	0.942315
gbm	K562	GM12878	chr15	5332	422	48518	198321	0.80625	0.92666	0.803443	0.0990158	0.936948
adaboost	CH12	K562	chr14	885	3339	3404	191388	0.966118	0.209517	0.982525	0.206342	0.520736
adaboost	CH12	HeLa	chr14	335	253	9761	223168	0.957117	0.569728	0.958095	0.0331815	0.663234
adaboost	CH12	GM12878	chr14	2612	4041	10692	432066	0.967217	0.392605	0.975851	0.196332	0.575972
nnet	CH12	K562	chr14	540	3684	22501	172291	0.868428	0.127841	0.884487	0.0234365	0.520196
nnet	CH12	HeLa	chr14	264	324	65816	167113	0.716766	0.44898	0.717442	0.00399516	0.643092
nnet	CH12	GM12878	chr14	1196	5457	64639	378119	0.844027	0.179769	0.854008	0.0181666	0.568998
rf	CH12	K562	chr14	1777	2447	14994	179798	0.912364	0.420691	0.923026	0.105957	0.807181
rf	CH12	HeLa	chr14	441	147	32359	200570	0.860798	0.75	0.861078	0.0134451	0.890075
rf	CH12	GM12878	chr14	4134	2519	42122	400636	0.900668	0.621374	0.904865	0.0893722	0.878897
gbm	CH12	K562	chr14	1432	2792	10107	184685	0.935186	0.339015	0.948114	0.124101	0.78241
gbm	CH12	HeLa	chr14	458	130	31635	201294	0.863971	0.778912	0.864186	0.014271	0.898008
gbm	CH12	GM12878	chr14	4145	2508	37910	404848	0.910065	0.623027	0.914378	0.0985614	0.889053
adaboost	HeLa	CH12	chr14	109	17	9371	26277	0.737575	0.865079	0.737124	0.0114979	0.634738
adaboost	HeLa	K562	chr14	1857	2367	7649	187143	0.949672	0.439631	0.960732	0.19535	0.552036
adaboost	HeLa	GM12878	chr14	4206	2447	21099	421659	0.947607	0.632196	0.952346	0.166212	0.624064
nnet	HeLa	CH12	chr14	0	126	0	35648	0.996478	0	1	#DIV/0!	0.544743
nnet	HeLa	K562	chr14	0	4224	1	194791	0.978771	0	0.999995	0	0.510454
nnet	HeLa	GM12878	chr14	2	6651	40	442718	0.985112	0.000300616	0.99991	0.047619	0.535108
rf	HeLa	CH12	chr14	105	21	8350	27298	0.766003	0.833333	0.765765	0.0124187	0.862208
rf	HeLa	K562	chr14	1937	2287	8558	186234	0.945507	0.45857	0.956066	0.184564	0.895254
rf	HeLa	GM12878	chr14	4197	2456	24018	418740	0.941092	0.630843	0.945754	0.148751	0.933954
gbm	HeLa	CH12	chr14	104	22	8228	27420	0.769386	0.825397	0.769188	0.012482	0.904083
gbm	HeLa	K562	chr14	1934	2290	8036	186756	0.948115	0.45786	0.958746	0.193982	0.86342
gbm	HeLa	GM12878	chr14	4718	1935	25555	417203	0.938831	0.709154	0.942282	0.155848	0.939839
adaboost	GM12878	CH12	chr14	122	4	9583	26065	0.732012	0.968254	0.731177	0.0125708	0.933521
adaboost	GM12878	K562	chr14	2541	1683	12031	182761	0.931091	0.601562	0.938237	0.174376	0.91145
adaboost	GM12878	HeLa	chr14	506	82	25379	207550	0.890967	0.860544	0.891044	0.019548	0.943902
nnet	GM12878	CH12	chr14	28	98	4080	31568	0.883211	0.222222	0.885548	0.00681597	0.640901
nnet	GM12878	K562	chr14	1573	2651	17825	176967	0.897114	0.372396	0.908492	0.0810908	0.69386
nnet	GM12878	HeLa	chr14	282	306	26067	206862	0.887062	0.479592	0.88809	0.0107025	0.756734
rf	GM12878	CH12	chr14	122	4	10022	25626	0.719741	0.968254	0.718862	0.0120268	0.93468
rf	GM12878	K562	chr14	2668	1556	13618	181174	0.923755	0.631629	0.93009	0.163822	0.918086
rf	GM12878	HeLa	chr14	514	74	26555	206374	0.885965	0.87415	0.885995	0.0189885	0.940906
gbm	GM12878	CH12	chr14	126	0	12925	22723	0.638704	1	0.637427	0.00965443	0.932329
gbm	GM12878	K562	chr14	2782	1442	15773	179019	0.913499	0.658617	0.919026	0.149933	0.918528
gbm	GM12878	HeLa	chr14	527	61	33716	199213	0.855355	0.896259	0.855252	0.01539	0.948697
adaboost	K562	CH12	chr14	108	18	14233	21415	0.601638	0.857143	0.600735	0.00753086	0.822852
adaboost	K562	HeLa	chr14	455	133	28620	204309	0.87687	0.77381	0.87713	0.0156492	0.917785
adaboost	K562	GM12878	chr14	5059	1594	40915	401843	0.905412	0.760409	0.907591	0.11004	0.935177
nnet	K562	CH12	chr14	33	93	3581	32067	0.8973	0.261905	0.899546	0.00913116	0.583326
nnet	K562	HeLa	chr14	107	481	19192	213737	0.915753	0.181973	0.917606	0.00554433	0.56457
nnet	K562	GM12878	chr14	1814	4839	46567	396191	0.885615	0.272659	0.894825	0.0374941	0.589322
rf	K562	CH12	chr14	105	21	13086	22562	0.633617	0.833333	0.632911	0.00795997	0.840166
rf	K562	HeLa	chr14	448	140	29822	203107	0.871692	0.761905	0.87197	0.0148001	0.913167
rf	K562	GM12878	chr14	4791	1862	40119	402639	0.906587	0.720126	0.909388	0.10668	0.931085
gbm	K562	CH12	chr14	123	3	18039	17609	0.495667	0.97619	0.493969	0.00677238	0.847221
gbm	K562	HeLa	chr14	513	75	44067	188862	0.810969	0.872449	0.810814	0.0115074	0.924792
gbm	K562	GM12878	chr14	5911	742	60458	382300	0.863822	0.888471	0.863451	0.0890627	0.941493
adaboost	CH12	K562	chr13	421	1202	2025	50567	0.940478	0.259396	0.961496	0.172118	0.537489
adaboost	CH12	HeLa	chr13	144	56	3210	44479	0.931801	0.72	0.932689	0.0429338	0.743957
adaboost	CH12	GM12878	chr13	851	851	4914	84880	0.936992	0.5	0.945275	0.147615	0.6101
nnet	CH12	K562	chr13	365	1258	7260	45332	0.842885	0.224892	0.861956	0.0478689	0.523009
nnet	CH12	HeLa	chr13	166	34	16382	31307	0.657207	0.83	0.656483	0.0100314	0.744399
nnet	CH12	GM12878	chr13	1065	637	21831	67963	0.754437	0.625734	0.756877	0.0465147	0.680998
rf	CH12	K562	chr13	501	1122	3313	49279	0.918196	0.308688	0.937006	0.131358	0.734549
rf	CH12	HeLa	chr13	146	54	6102	41587	0.871453	0.73	0.872046	0.0233675	0.897361
rf	CH12	GM12878	chr13	935	767	7817	81977	0.906182	0.549354	0.912945	0.106833	0.855825
gbm	CH12	K562	chr13	433	1190	2799	49793	0.926423	0.26679	0.946779	0.133973	0.737039
gbm	CH12	HeLa	chr13	148	52	4350	43339	0.908079	0.74	0.908784	0.0329035	0.9131
gbm	CH12	GM12878	chr13	968	734	6319	83475	0.922915	0.568743	0.929628	0.132839	0.878608
adaboost	HeLa	CH12	chr13	85	38	8073	42690	0.840604	0.691057	0.840967	0.0104192	0.668434
adaboost	HeLa	K562	chr13	443	1180	2085	50507	0.939777	0.272951	0.960355	0.175237	0.5296
adaboost	HeLa	GM12878	chr13	1086	616	6249	83545	0.924969	0.638073	0.930407	0.148057	0.657858
nnet	HeLa	CH12	chr13	50	73	12873	37890	0.745588	0.406504	0.74641	0.00386907	0.600371
nnet	HeLa	K562	chr13	702	921	19244	33348	0.628055	0.432532	0.634089	0.035195	0.522591
nnet	HeLa	GM12878	chr13	1033	669	29636	60158	0.668783	0.606933	0.669956	0.0336822	0.660273
rf	HeLa	CH12	chr13	87	36	11230	39533	0.778603	0.707317	0.778776	0.00768755	0.819919
rf	HeLa	K562	chr13	604	1019	3596	48996	0.914876	0.37215	0.931625	0.14381	0.830265
rf	HeLa	GM12878	chr13	1162	540	8047	81747	0.906149	0.682726	0.910384	0.126181	0.913957
gbm	HeLa	CH12	chr13	86	37	12499	38264	0.753645	0.699187	0.753777	0.00683353	0.819251
gbm	HeLa	K562	chr13	701	922	4570	48022	0.8987	0.431916	0.913105	0.132992	0.832758
gbm	HeLa	GM12878	chr13	1191	511	8863	80931	0.897547	0.699765	0.901296	0.11846	0.903935
adaboost	GM12878	CH12	chr13	91	32	8795	41968	0.826534	0.739837	0.826744	0.0102408	0.878526
adaboost	GM12878	K562	chr13	661	962	2732	49860	0.931864	0.40727	0.948053	0.194813	0.845185
adaboost	GM12878	HeLa	chr13	169	31	4600	43089	0.903297	0.845	0.903542	0.0354372	0.949644
nnet	GM12878	CH12	chr13	15	108	4351	46412	0.912373	0.121951	0.914288	0.00343564	0.527378
nnet	GM12878	K562	chr13	46	1577	2786	49806	0.919524	0.0283426	0.947026	0.0162429	0.510466
nnet	GM12878	HeLa	chr13	13	187	1871	45818	0.957026	0.065	0.960767	0.00690021	0.593591
rf	GM12878	CH12	chr13	90	33	8341	42422	0.835436	0.731707	0.835687	0.0106749	0.867578
rf	GM12878	K562	chr13	792	831	3465	49127	0.92076	0.487985	0.934115	0.186047	0.866172
rf	GM12878	HeLa	chr13	168	32	4911	42778	0.896782	0.84	0.89702	0.0330774	0.944723
gbm	GM12878	CH12	chr13	103	20	10563	40200	0.792025	0.837398	0.791915	0.00965685	0.910084
gbm	GM12878	K562	chr13	730	893	4078	48514	0.90831	0.449784	0.92246	0.15183	0.829651
gbm	GM12878	HeLa	chr13	170	30	5307	42382	0.888555	0.85	0.888716	0.0310389	0.949368
adaboost	K562	CH12	chr13	68	55	8924	41839	0.823547	0.552846	0.824203	0.00756228	0.736416
adaboost	K562	HeLa	chr13	119	81	3607	44082	0.922989	0.595	0.924364	0.0319377	0.900869
adaboost	K562	GM12878	chr13	866	836	7881	81913	0.904728	0.508813	0.912232	0.0990054	0.886941
nnet	K562	CH12	chr13	71	52	18691	32072	0.631667	0.577236	0.631799	0.00378424	0.640561
nnet	K562	HeLa	chr13	140	60	19045	28644	0.601057	0.7	0.600642	0.00729737	0.75488
nnet	K562	GM12878	chr13	1251	451	37281	52513	0.58761	0.735018	0.584816	0.0324665	0.720617
rf	K562	CH12	chr13	65	58	9893	40870	0.804445	0.528455	0.805114	0.00652742	0.747484
rf	K562	HeLa	chr13	124	76	3576	44113	0.92374	0.62	0.925014	0.0335135	0.911448
rf	K562	GM12878	chr13	879	823	7532	82262	0.908685	0.516451	0.916119	0.104506	0.892734
gbm	K562	CH12	chr13	66	57	10595	40168	0.790669	0.536585	0.791285	0.00619079	0.728186
gbm	K562	HeLa	chr13	123	77	4377	43312	0.906993	0.615	0.908218	0.0273333	0.899782
gbm	K562	GM12878	chr13	1022	680	9312	80482	0.890793	0.60047	0.896296	0.0988968	0.889297
adaboost	CH12	K562	chr12	4344	9922	30018	556979	0.933573	0.3045	0.948862	0.126419	0.548469
adaboost	CH12	HeLa	chr12	853	636	33857	386682	0.918268	0.572868	0.919491	0.0245751	0.631492
adaboost	CH12	GM12878	chr12	5988	6044	40684	505038	0.916221	0.497673	0.925449	0.1283	0.587712
nnet	CH12	K562	chr12	2192	12074	21252	565745	0.944573	0.153652	0.963795	0.0934994	0.650322
nnet	CH12	HeLa	chr12	766	723	50542	369997	0.878527	0.514439	0.879816	0.0149294	0.772272
nnet	CH12	GM12878	chr12	4461	7571	57447	488275	0.883429	0.370761	0.894732	0.0720585	0.709691
rf	CH12	K562	chr12	3155	11111	19448	567549	0.949175	0.221155	0.966869	0.139583	0.764887
rf	CH12	HeLa	chr12	679	810	24199	396340	0.940741	0.456011	0.942457	0.0272932	0.853591
rf	CH12	GM12878	chr12	4932	7100	32942	512780	0.928208	0.409907	0.939636	0.130221	0.827215
gbm	CH12	K562	chr12	4356	9910	32146	554851	0.930054	0.305341	0.945237	0.119336	0.748744
gbm	CH12	HeLa	chr12	881	608	32794	387745	0.920854	0.591672	0.922019	0.0261618	0.868497
gbm	CH12	GM12878	chr12	6249	5783	46953	498769	0.905449	0.519365	0.913962	0.117458	0.841144
adaboost	HeLa	CH12	chr12	98	25	6242	17876	0.741471	0.796748	0.741189	0.0154574	0.849562
adaboost	HeLa	K562	chr12	5707	8559	19487	567510	0.953355	0.400042	0.966802	0.226522	0.88366
adaboost	HeLa	GM12878	chr12	8203	3829	23122	522600	0.951679	0.681765	0.95763	0.261868	0.945445
nnet	HeLa	CH12	chr12	70	53	2936	21182	0.876697	0.569106	0.878265	0.0232868	0.718781
nnet	HeLa	K562	chr12	3576	10690	36225	550772	0.921973	0.250666	0.938288	0.089847	0.580477
nnet	HeLa	GM12878	chr12	4630	7402	49465	496257	0.898043	0.384807	0.909359	0.0855902	0.653682
rf	HeLa	CH12	chr12	103	20	5737	18381	0.76251	0.837398	0.762128	0.017637	0.856048
rf	HeLa	K562	chr12	6200	8066	21343	565654	0.951088	0.4346	0.96364	0.225103	0.89335
rf	HeLa	GM12878	chr12	8155	3877	23022	522700	0.951773	0.677776	0.957814	0.261571	0.943376
gbm	HeLa	CH12	chr12	99	24	7368	16750	0.695062	0.804878	0.694502	0.0132583	0.848647
gbm	HeLa	K562	chr12	5944	8322	22490	564507	0.948755	0.416655	0.961686	0.209046	0.891386
gbm	HeLa	GM12878	chr12	8454	3578	26454	519268	0.946155	0.702626	0.951525	0.242179	0.950796
adaboost	GM12878	CH12	chr12	111	12	6030	18088	0.750753	0.902439	0.749979	0.0180752	0.912299
adaboost	GM12878	K562	chr12	8259	6007	39991	547006	0.923498	0.578929	0.931872	0.171171	0.905917
adaboost	GM12878	HeLa	chr12	1353	136	50570	369969	0.879852	0.908664	0.87975	0.0260578	0.952978
nnet	GM12878	CH12	chr12	109	14	10039	14079	0.585289	0.886179	0.583755	0.010741	0.829125
nnet	GM12878	K562	chr12	7442	6824	113660	473337	0.799615	0.52166	0.80637	0.0614523	0.698099
nnet	GM12878	HeLa	chr12	1200	289	131604	288935	0.687478	0.80591	0.687059	0.00903587	0.825245
rf	GM12878	CH12	chr12	113	10	6212	17906	0.743327	0.918699	0.742433	0.0178656	0.906148
rf	GM12878	K562	chr12	8824	5442	43836	543161	0.918043	0.618534	0.925322	0.167566	0.912596
rf	GM12878	HeLa	chr12	1364	125	55072	365467	0.86921	0.916051	0.869044	0.024169	0.950651
gbm	GM12878	CH12	chr12	108	15	6716	17402	0.72233	0.878049	0.721536	0.0158265	0.904435
gbm	GM12878	K562	chr12	9094	5172	46716	540281	0.913702	0.63746	0.920415	0.162946	0.91303
gbm	GM12878	HeLa	chr12	1361	128	58249	362290	0.861675	0.914036	0.86149	0.0228317	0.954852
adaboost	K562	CH12	chr12	109	14	8624	15494	0.643662	0.886179	0.642425	0.0124814	0.838569
adaboost	K562	HeLa	chr12	1261	228	67219	353320	0.840184	0.846877	0.84016	0.0184141	0.91759
adaboost	K562	GM12878	chr12	9798	2234	66073	479649	0.877532	0.814328	0.878926	0.12914	0.932252
nnet	K562	CH12	chr12	66	57	5095	19023	0.787468	0.536585	0.788747	0.0127882	0.675721
nnet	K562	HeLa	chr12	602	887	99522	321017	0.76208	0.404298	0.763347	0.00601254	0.637902
nnet	K562	GM12878	chr12	3765	8267	105540	440182	0.795955	0.312916	0.806605	0.0344449	0.587999
rf	K562	CH12	chr12	108	15	8271	15847	0.658182	0.878049	0.657061	0.0128894	0.855893
rf	K562	HeLa	chr12	1207	282	68480	352059	0.837068	0.810611	0.837161	0.0173203	0.908527
rf	K562	GM12878	chr12	9353	2679	64236	481486	0.880028	0.777344	0.882292	0.127098	0.92593
gbm	K562	CH12	chr12	114	9	10439	13679	0.568995	0.926829	0.56717	0.0108026	0.893077
gbm	K562	HeLa	chr12	1367	122	92173	328366	0.781306	0.918066	0.780822	0.0146141	0.925346
gbm	K562	GM12878	chr12	11452	580	95686	450036	0.827404	0.951795	0.824662	0.10689	0.948008
adaboost	CH12	K562	chr16	3046	8944	21401	653587	0.955828	0.254045	0.968294	0.124596	0.786752
adaboost	CH12	HeLa	chr16	316	228	16257	388562	0.959333	0.580882	0.959841	0.0190672	0.896225
adaboost	CH12	GM12878	chr16	4904	3474	34045	689185	0.948717	0.585343	0.952926	0.125908	0.905701
nnet	CH12	K562	chr16	4818	7172	190753	484235	0.71189	0.401835	0.717398	0.0246356	0.600386
nnet	CH12	HeLa	chr16	368	176	144599	260220	0.642851	0.676471	0.642806	0.00253851	0.734476
nnet	CH12	GM12878	chr16	5191	3187	240437	482793	0.667002	0.619599	0.667551	0.0211336	0.712235
rf	CH12	K562	chr16	3119	8871	22192	652796	0.954783	0.260133	0.967122	0.123227	0.769255
rf	CH12	HeLa	chr16	309	235	19913	384906	0.950296	0.568015	0.95081	0.0152804	0.895223
rf	CH12	GM12878	chr16	4338	4040	33866	689364	0.948188	0.517785	0.953174	0.113548	0.901226
gbm	CH12	K562	chr16	3473	8517	31154	643834	0.942253	0.289658	0.953845	0.100297	0.793596
gbm	CH12	HeLa	chr16	342	202	24385	380434	0.939346	0.628676	0.939763	0.013831	0.888702
gbm	CH12	GM12878	chr16	5122	3256	44088	679142	0.935288	0.611363	0.93904	0.104085	0.907078
adaboost	HeLa	CH12	chr16	119	0	35253	64178	0.645876	1	0.645453	0.00336424	0.733561
adaboost	HeLa	K562	chr16	5754	6236	47805	627183	0.921335	0.4799	0.929177	0.107433	0.615789
adaboost	HeLa	GM12878	chr16	6963	1415	59574	663656	0.916637	0.831105	0.917628	0.104649	0.742476
nnet	HeLa	CH12	chr16	102	17	62176	37255	0.375259	0.857143	0.374682	0.00163782	0.600452
nnet	HeLa	K562	chr16	5161	6829	203841	471147	0.693338	0.430442	0.698008	0.0246935	0.584881
nnet	HeLa	GM12878	chr16	4353	4025	250721	472509	0.6518	0.519575	0.653332	0.0170656	0.626443
rf	HeLa	CH12	chr16	114	5	33779	65652	0.660633	0.957983	0.660277	0.00336353	0.902031
rf	HeLa	K562	chr16	5392	6598	44653	630335	0.925396	0.449708	0.933846	0.107743	0.845924
rf	HeLa	GM12878	chr16	6769	1609	54801	668429	0.922896	0.807949	0.924227	0.10994	0.952417
gbm	HeLa	CH12	chr16	119	0	39893	59538	0.599267	1	0.598787	0.00297411	0.905141
gbm	HeLa	K562	chr16	5610	6380	54880	620108	0.910827	0.46789	0.918695	0.0927426	0.834187
gbm	HeLa	GM12878	chr16	7166	1212	69295	653935	0.903627	0.855335	0.904187	0.093721	0.952954
adaboost	GM12878	CH12	chr16	118	1	24584	74847	0.753039	0.991597	0.752753	0.00477694	0.947652
adaboost	GM12878	K562	chr16	5937	6053	46150	628838	0.924011	0.495163	0.931628	0.113982	0.854195
adaboost	GM12878	HeLa	chr16	480	64	34539	370280	0.914637	0.882353	0.91468	0.0137068	0.955659
nnet	GM12878	CH12	chr16	84	35	26952	72479	0.72891	0.705882	0.728938	0.00310697	0.755244
nnet	GM12878	K562	chr16	5995	5995	124625	550363	0.809863	0.5	0.815367	0.0458965	0.695938
nnet	GM12878	HeLa	chr16	434	110	100491	304328	0.751825	0.797794	0.751763	0.00430022	0.831476
rf	GM12878	CH12	chr16	114	5	22931	76500	0.769603	0.957983	0.769378	0.00494684	0.93281
rf	GM12878	K562	chr16	6080	5910	46788	628200	0.92329	0.507089	0.930683	0.115003	0.871184
rf	GM12878	HeLa	chr16	475	69	35895	368924	0.91128	0.873162	0.911331	0.0130602	0.954003
gbm	GM12878	CH12	chr16	118	1	30504	68927	0.693571	0.991597	0.693214	0.00385344	0.945745
gbm	GM12878	K562	chr16	6773	5217	61903	613085	0.902297	0.564887	0.90829	0.0986225	0.879114
gbm	GM12878	HeLa	chr16	488	56	41615	363204	0.897201	0.897059	0.897201	0.0115906	0.961151
adaboost	K562	CH12	chr16	110	9	35118	64313	0.647142	0.92437	0.64681	0.00312252	0.89349
adaboost	K562	HeLa	chr16	435	109	47513	357306	0.88252	0.799632	0.882631	0.00907233	0.923199
adaboost	K562	GM12878	chr16	6709	1669	84791	638439	0.881822	0.800788	0.882761	0.0733224	0.925938
nnet	K562	CH12	chr16	102	17	41851	57580	0.579427	0.857143	0.579095	0.00243129	0.738435
nnet	K562	HeLa	chr16	347	197	82990	321829	0.794784	0.637868	0.794995	0.00416382	0.744478
nnet	K562	GM12878	chr16	3356	5022	103794	619436	0.851265	0.400573	0.856485	0.0313206	0.694266
rf	K562	CH12	chr16	103	16	28724	70707	0.711301	0.865546	0.711116	0.00357304	0.89789
rf	K562	HeLa	chr16	443	101	52050	352769	0.871347	0.814338	0.871424	0.00843922	0.916679
rf	K562	GM12878	chr16	6521	1857	83398	639832	0.883469	0.778348	0.884687	0.0725208	0.924235
gbm	K562	CH12	chr16	119	0	47598	51833	0.521868	1	0.521296	0.00249387	0.922329
gbm	K562	HeLa	chr16	498	46	73194	331625	0.819322	0.915441	0.819193	0.00675786	0.936509
gbm	K562	GM12878	chr16	8000	378	133954	589276	0.816388	0.954882	0.814784	0.0563563	0.952244
gbm	K562	CH12	chr17	306	23	21819	25225	0.538936	0.930091	0.5362	0.0138305	0.822405
gbm	K562	HeLa	chr17	1183	71	136678	631831	0.822349	0.943381	0.822152	0.00858111	0.95452
gbm	K562	GM12878	chr17	14966	940	183309	852343	0.824785	0.940903	0.823001	0.075481	0.944325
adaboost	CH12	K562	chr16	3046	8944	21401	653587	0.955828	0.254045	0.968294	0.124596	0.786752
adaboost	CH12	HeLa	chr16	316	228	16257	388562	0.959333	0.580882	0.959841	0.0190672	0.896225
adaboost	CH12	GM12878	chr16	4904	3474	34045	689185	0.948717	0.585343	0.952926	0.125908	0.905701
nnet	CH12	K562	chr16	4818	7172	190753	484235	0.71189	0.401835	0.717398	0.0246356	0.600386
nnet	CH12	HeLa	chr16	368	176	144599	260220	0.642851	0.676471	0.642806	0.00253851	0.734476
nnet	CH12	GM12878	chr16	5191	3187	240437	482793	0.667002	0.619599	0.667551	0.0211336	0.712235
rf	CH12	K562	chr16	3119	8871	22192	652796	0.954783	0.260133	0.967122	0.123227	0.769255
rf	CH12	HeLa	chr16	309	235	19913	384906	0.950296	0.568015	0.95081	0.0152804	0.895223
rf	CH12	GM12878	chr16	4338	4040	33866	689364	0.948188	0.517785	0.953174	0.113548	0.901226
gbm	CH12	K562	chr16	3473	8517	31154	643834	0.942253	0.289658	0.953845	0.100297	0.793596
gbm	CH12	HeLa	chr16	342	202	24385	380434	0.939346	0.628676	0.939763	0.013831	0.888702
gbm	CH12	GM12878	chr16	5122	3256	44088	679142	0.935288	0.611363	0.93904	0.104085	0.907078
adaboost	HeLa	CH12	chr16	119	0	35253	64178	0.645876	1	0.645453	0.00336424	0.733561
adaboost	HeLa	K562	chr16	5754	6236	47805	627183	0.921335	0.4799	0.929177	0.107433	0.615789
adaboost	HeLa	GM12878	chr16	6963	1415	59574	663656	0.916637	0.831105	0.917628	0.104649	0.742476
nnet	HeLa	CH12	chr16	102	17	62176	37255	0.375259	0.857143	0.374682	0.00163782	0.600452
nnet	HeLa	K562	chr16	5161	6829	203841	471147	0.693338	0.430442	0.698008	0.0246935	0.584881
nnet	HeLa	GM12878	chr16	4353	4025	250721	472509	0.6518	0.519575	0.653332	0.0170656	0.626443
rf	HeLa	CH12	chr16	114	5	33779	65652	0.660633	0.957983	0.660277	0.00336353	0.902031
rf	HeLa	K562	chr16	5392	6598	44653	630335	0.925396	0.449708	0.933846	0.107743	0.845924
rf	HeLa	GM12878	chr16	6769	1609	54801	668429	0.922896	0.807949	0.924227	0.10994	0.952417
gbm	HeLa	CH12	chr16	119	0	39893	59538	0.599267	1	0.598787	0.00297411	0.905141
gbm	HeLa	K562	chr16	5610	6380	54880	620108	0.910827	0.46789	0.918695	0.0927426	0.834187
gbm	HeLa	GM12878	chr16	7166	1212	69295	653935	0.903627	0.855335	0.904187	0.093721	0.952954
adaboost	GM12878	CH12	chr16	118	1	24584	74847	0.753039	0.991597	0.752753	0.00477694	0.947652
adaboost	GM12878	K562	chr16	5937	6053	46150	628838	0.924011	0.495163	0.931628	0.113982	0.854195
adaboost	GM12878	HeLa	chr16	480	64	34539	370280	0.914637	0.882353	0.91468	0.0137068	0.955659
nnet	GM12878	CH12	chr16	84	35	26952	72479	0.72891	0.705882	0.728938	0.00310697	0.755244
nnet	GM12878	K562	chr16	5995	5995	124625	550363	0.809863	0.5	0.815367	0.0458965	0.695938
nnet	GM12878	HeLa	chr16	434	110	100491	304328	0.751825	0.797794	0.751763	0.00430022	0.831476
rf	GM12878	CH12	chr16	114	5	22931	76500	0.769603	0.957983	0.769378	0.00494684	0.93281
rf	GM12878	K562	chr16	6080	5910	46788	628200	0.92329	0.507089	0.930683	0.115003	0.871184
rf	GM12878	HeLa	chr16	475	69	35895	368924	0.91128	0.873162	0.911331	0.0130602	0.954003
gbm	GM12878	CH12	chr16	118	1	30504	68927	0.693571	0.991597	0.693214	0.00385344	0.945745
gbm	GM12878	K562	chr16	6773	5217	61903	613085	0.902297	0.564887	0.90829	0.0986225	0.879114
gbm	GM12878	HeLa	chr16	488	56	41615	363204	0.897201	0.897059	0.897201	0.0115906	0.961151
adaboost	K562	CH12	chr16	110	9	35118	64313	0.647142	0.92437	0.64681	0.00312252	0.89349
adaboost	K562	HeLa	chr16	435	109	47513	357306	0.88252	0.799632	0.882631	0.00907233	0.923199
adaboost	K562	GM12878	chr16	6709	1669	84791	638439	0.881822	0.800788	0.882761	0.0733224	0.925938
nnet	K562	CH12	chr16	102	17	41851	57580	0.579427	0.857143	0.579095	0.00243129	0.738435
nnet	K562	HeLa	chr16	347	197	82990	321829	0.794784	0.637868	0.794995	0.00416382	0.744478
nnet	K562	GM12878	chr16	3356	5022	103794	619436	0.851265	0.400573	0.856485	0.0313206	0.694266
rf	K562	CH12	chr16	103	16	28724	70707	0.711301	0.865546	0.711116	0.00357304	0.89789
rf	K562	HeLa	chr16	443	101	52050	352769	0.871347	0.814338	0.871424	0.00843922	0.916679
rf	K562	GM12878	chr16	6521	1857	83398	639832	0.883469	0.778348	0.884687	0.0725208	0.924235
gbm	K562	CH12	chr16	119	0	47598	51833	0.521868	1	0.521296	0.00249387	0.922329
gbm	K562	HeLa	chr16	498	46	73194	331625	0.819322	0.915441	0.819193	0.00675786	0.936509
gbm	K562	GM12878	chr16	8000	378	133954	589276	0.816388	0.954882	0.814784	0.0563563	0.952244
adaboost	CH12	K562	chr18	59	1904	362	49493	0.95627	0.030056	0.992739	0.140143	0.645246
adaboost	CH12	HeLa	chr18	72	284	897	62040	0.981341	0.202247	0.985748	0.0743034	0.859402
adaboost	CH12	GM12878	chr18	259	1618	941	86021	0.971195	0.137986	0.989179	0.215833	0.785998
nnet	CH12	K562	chr18	206	1757	1569	48286	0.935814	0.104941	0.968529	0.116056	0.599507
nnet	CH12	HeLa	chr18	226	130	7070	55867	0.886243	0.634831	0.887665	0.0309759	0.836999
nnet	CH12	GM12878	chr18	830	1047	5522	81440	0.926057	0.442195	0.936501	0.130668	0.824339
rf	CH12	K562	chr18	225	1738	925	48930	0.948609	0.11462	0.981446	0.195652	0.75268
rf	CH12	HeLa	chr18	167	189	2372	60565	0.959537	0.469101	0.962312	0.0657739	0.899329
rf	CH12	GM12878	chr18	383	1494	1342	85620	0.968077	0.204049	0.984568	0.222029	0.891301
gbm	CH12	K562	chr18	84	1879	483	49372	0.954417	0.0427916	0.990312	0.148148	0.680861
gbm	CH12	HeLa	chr18	139	217	2023	60914	0.964609	0.390449	0.967857	0.0642923	0.893008
gbm	CH12	GM12878	chr18	401	1476	1317	85645	0.968561	0.213639	0.984855	0.233411	0.862351
adaboost	HeLa	CH12	chr18	42	11	5713	26295	0.821465	0.792453	0.821513	0.007298	0.875941
adaboost	HeLa	K562	chr18	548	1415	1627	48228	0.941295	0.279165	0.967365	0.251954	0.800093
adaboost	HeLa	GM12878	chr18	1390	487	5125	81837	0.93683	0.740543	0.941066	0.213354	0.938965
nnet	HeLa	CH12	chr18	21	32	4765	27243	0.850379	0.396226	0.851131	0.0043878	0.646956
nnet	HeLa	K562	chr18	53	1910	1045	48810	0.942973	0.0269995	0.979039	0.0482696	0.51273
nnet	HeLa	GM12878	chr18	791	1086	5345	81617	0.927611	0.421417	0.938536	0.128911	0.629154
rf	HeLa	CH12	chr18	35	18	4408	27600	0.861951	0.660377	0.862284	0.00787756	0.856528
rf	HeLa	K562	chr18	265	1698	579	49276	0.956058	0.134997	0.988386	0.313981	0.806752
rf	HeLa	GM12878	chr18	889	988	2341	84621	0.962528	0.473628	0.97308	0.275232	0.9312
gbm	HeLa	CH12	chr18	46	7	6269	25739	0.804248	0.867925	0.804143	0.00728424	0.883412
gbm	HeLa	K562	chr18	461	1502	1452	48403	0.942993	0.234845	0.970876	0.240983	0.796355
gbm	HeLa	GM12878	chr18	1291	586	3545	83417	0.9535	0.6878	0.959235	0.266956	0.94231
adaboost	GM12878	CH12	chr18	46	7	8761	23247	0.726521	0.867925	0.726287	0.00522312	0.881009
adaboost	GM12878	K562	chr18	958	1005	3701	46154	0.909182	0.488029	0.925765	0.205624	0.835913
adaboost	GM12878	HeLa	chr18	316	40	5467	57470	0.912992	0.88764	0.913135	0.0546429	0.958269
nnet	GM12878	CH12	chr18	23	30	17904	14104	0.440629	0.433962	0.44064	0.00128298	0.391518
nnet	GM12878	K562	chr18	805	1158	10477	39378	0.775464	0.410087	0.789851	0.0713526	0.637793
nnet	GM12878	HeLa	chr18	130	226	17265	45672	0.72365	0.365169	0.725678	0.00747341	0.631103
rf	GM12878	CH12	chr18	44	9	7450	24558	0.76735	0.830189	0.767246	0.00587136	0.867359
rf	GM12878	K562	chr18	974	989	3245	46610	0.918291	0.496179	0.934911	0.23086	0.852207
rf	GM12878	HeLa	chr18	312	44	5150	57787	0.917937	0.876404	0.918172	0.0571219	0.952408
gbm	GM12878	CH12	chr18	47	6	10338	21670	0.677365	0.886792	0.677018	0.00452576	0.895009
gbm	GM12878	K562	chr18	1058	905	3824	46031	0.908738	0.538971	0.923298	0.216714	0.844045
gbm	GM12878	HeLa	chr18	323	33	6301	56636	0.899926	0.907303	0.899884	0.0487621	0.957473
adaboost	K562	CH12	chr18	39	14	7328	24680	0.770999	0.735849	0.771057	0.00529388	0.84383
adaboost	K562	HeLa	chr18	176	180	6898	56039	0.888171	0.494382	0.890398	0.0248798	0.879832
adaboost	K562	GM12878	chr18	1130	747	7857	79105	0.903151	0.602025	0.90965	0.125737	0.905833
nnet	K562	CH12	chr18	42	11	17174	14834	0.463991	0.792453	0.463447	0.00243959	0.707794
nnet	K562	HeLa	chr18	255	101	24439	38498	0.612279	0.716292	0.611691	0.0103264	0.757048
nnet	K562	GM12878	chr18	1148	729	29744	57218	0.656986	0.611614	0.657966	0.0371617	0.751901
rf	K562	CH12	chr18	40	13	5510	26498	0.827735	0.754717	0.827856	0.00720721	0.867565
rf	K562	HeLa	chr18	168	188	7124	55813	0.884474	0.47191	0.886807	0.0230389	0.852585
rf	K562	GM12878	chr18	1015	862	7533	79429	0.905503	0.540757	0.913376	0.118741	0.891292
gbm	K562	CH12	chr18	45	8	9219	22789	0.712205	0.849057	0.711978	0.00485751	0.843394
gbm	K562	HeLa	chr18	237	119	9613	53324	0.846239	0.66573	0.84726	0.0240609	0.865871
gbm	K562	GM12878	chr18	1277	600	11472	75490	0.864114	0.680341	0.86808	0.100165	0.89465
nnet	K562	CH12	chr19	47	103	6508	25831	0.796516	0.313333	0.798757	0.0071701	0.628147
nnet	K562	HeLa	chr19	484	521	141889	584613	0.804249	0.481592	0.804696	0.00339952	0.733186
nnet	K562	GM12878	chr19	8170	11022	241856	1199252	0.826831	0.425698	0.832174	0.0326766	0.646865
rf	K562	CH12	chr19	121	29	12323	20016	0.61981	0.806667	0.618943	0.00972356	0.817372
rf	K562	HeLa	chr19	829	176	102398	624104	0.859006	0.824876	0.859053	0.00803084	0.916289
rf	K562	GM12878	chr19	16328	2864	163890	1277218	0.885808	0.850771	0.886275	0.0906014	0.943966
gbm	K562	CH12	chr19	136	14	16688	15651	0.485918	0.906667	0.483967	0.00808369	0.849258
gbm	K562	HeLa	chr19	945	60	134046	592456	0.815664	0.940299	0.815491	0.00700047	0.948691
gbm	K562	GM12878	chr19	18256	936	242800	1198308	0.833092	0.95123	0.831519	0.0699314	0.955469
adaboost	HeLa	K562	chr20	2989	4969	15968	415427	0.952346	0.375597	0.962985	0.157673	0.873116
adaboost	HeLa	GM12878	chr20	4032	1129	23587	398577	0.942161	0.781244	0.944128	0.145986	0.956547
nnet	HeLa	K562	chr20	1589	6369	25619	405776	0.927193	0.199673	0.940614	0.0584019	0.572901
nnet	HeLa	GM12878	chr20	2244	2917	43310	378854	0.891822	0.434799	0.89741	0.0492602	0.671793
rf	HeLa	K562	chr20	3295	4663	16667	414728	0.951451	0.414049	0.961365	0.165064	0.881353
rf	HeLa	GM12878	chr20	3830	1331	22447	399717	0.944356	0.742104	0.946829	0.145755	0.951921
gbm	HeLa	K562	chr20	3263	4695	19864	411531	0.944102	0.410028	0.953954	0.141091	0.83496
gbm	HeLa	GM12878	chr20	3893	1268	24245	397919	0.940296	0.754311	0.94257	0.138354	0.952391
adaboost	GM12878	K562	chr20	4017	3941	25562	405833	0.932849	0.504775	0.940746	0.135806	0.882586
adaboost	GM12878	HeLa	chr20	503	56	32831	365621	0.917579	0.899821	0.917604	0.0150897	0.962029
nnet	GM12878	K562	chr20	4647	3311	158325	273070	0.632104	0.583941	0.632993	0.0285141	0.618626
nnet	GM12878	HeLa	chr20	329	230	179937	218515	0.548466	0.588551	0.54841	0.00182508	0.614864
rf	GM12878	K562	chr20	4219	3739	26981	404414	0.930079	0.530158	0.937456	0.135224	0.886646
rf	GM12878	HeLa	chr20	489	70	32398	366054	0.918629	0.874776	0.91869	0.0148691	0.95778
gbm	GM12878	K562	chr20	4534	3424	33550	397845	0.915844	0.569741	0.922229	0.119053	0.891517
gbm	GM12878	HeLa	chr20	510	49	39363	359089	0.901226	0.912343	0.90121	0.0127906	0.966832
adaboost	K562	HeLa	chr20	464	95	46399	352053	0.883477	0.830054	0.883552	0.0099012	0.93625
adaboost	K562	GM12878	chr20	4195	966	53398	368766	0.872781	0.812827	0.873514	0.0728387	0.927937
nnet	K562	HeLa	chr20	226	333	145680	252772	0.634063	0.404293	0.634385	0.00154894	0.480961
nnet	K562	GM12878	chr20	2254	2907	108984	313180	0.738159	0.436737	0.741844	0.0202629	0.598098
rf	K562	HeLa	chr20	451	108	46955	351497	0.882051	0.806798	0.882156	0.00951356	0.932941
rf	K562	GM12878	chr20	4103	1058	53579	368585	0.872142	0.795001	0.873085	0.0711314	0.925869
gbm	K562	HeLa	chr20	519	40	71171	327281	0.821531	0.928444	0.821381	0.0072395	0.947112
gbm	K562	GM12878	chr20	4798	363	78737	343427	0.814895	0.929665	0.813492	0.057437	0.935658
adaboost	HeLa	K562	chr21	846	2584	3754	110726	0.946247	0.246647	0.967208	0.183913	0.800047
adaboost	HeLa	GM12878	chr21	1712	1377	6267	82978	0.917214	0.554225	0.929778	0.214563	0.892926
nnet	HeLa	K562	chr21	981	2449	5501	108979	0.932576	0.286006	0.951948	0.151342	0.619853
nnet	HeLa	GM12878	chr21	1729	1360	12012	77233	0.855178	0.559728	0.865404	0.125828	0.745299
rf	HeLa	K562	chr21	863	2567	3666	110814	0.947138	0.251603	0.967977	0.19055	0.795347
rf	HeLa	GM12878	chr21	1676	1413	5988	83257	0.919845	0.54257	0.932904	0.218685	0.867997
gbm	HeLa	K562	chr21	778	2652	3328	111152	0.949283	0.226822	0.970929	0.189479	0.816874
gbm	HeLa	GM12878	chr21	1569	1520	4368	84877	0.936232	0.507931	0.951056	0.264275	0.898822
adaboost	GM12878	K562	chr21	1106	2324	5117	109363	0.936893	0.322449	0.955302	0.177728	0.838578
adaboost	GM12878	HeLa	chr21	202	46	6290	77515	0.924619	0.814516	0.924945	0.0311152	0.948971
nnet	GM12878	K562	chr21	1372	2058	15802	98678	0.848529	0.4	0.861967	0.0798882	0.637978
nnet	GM12878	HeLa	chr21	216	32	20826	62979	0.751847	0.870968	0.751495	0.0102652	0.847278
rf	GM12878	K562	chr21	1156	2274	5500	108980	0.934068	0.337026	0.951957	0.173678	0.840026
rf	GM12878	HeLa	chr21	187	61	6157	77648	0.926023	0.754032	0.926532	0.0294767	0.940646
gbm	GM12878	K562	chr21	1249	2181	7680	106800	0.916368	0.36414	0.932914	0.139881	0.83025
gbm	GM12878	HeLa	chr21	216	32	8523	75282	0.898219	0.870968	0.8983	0.0247168	0.953765
adaboost	K562	HeLa	chr21	202	46	11974	71831	0.856995	0.814516	0.857121	0.01659	0.916977
adaboost	K562	GM12878	chr21	2191	898	15309	73936	0.824474	0.709291	0.828461	0.1252	0.872038
nnet	K562	HeLa	chr21	226	22	37026	46779	0.55923	0.91129	0.558189	0.00606679	0.83603
nnet	K562	GM12878	chr21	2569	520	43505	45740	0.523198	0.831661	0.512522	0.0557581	0.760806
rf	K562	HeLa	chr21	183	65	12632	71173	0.848941	0.737903	0.849269	0.0142801	0.889553
rf	K562	GM12878	chr21	2142	947	16751	72494	0.808326	0.693428	0.812303	0.113375	0.864133
gbm	K562	HeLa	chr21	215	33	17098	66707	0.796188	0.866935	0.795979	0.0124184	0.914866
gbm	K562	GM12878	chr21	2554	535	19210	70035	0.786157	0.826805	0.78475	0.11735	0.896891
adaboost	HeLa	K562	chr20	2989	4969	15968	415427	0.952346	0.375597	0.962985	0.157673	0.873116
adaboost	HeLa	GM12878	chr20	4032	1129	23587	398577	0.942161	0.781244	0.944128	0.145986	0.956547
nnet	HeLa	K562	chr20	1589	6369	25619	405776	0.927193	0.199673	0.940614	0.0584019	0.572901
nnet	HeLa	GM12878	chr20	2244	2917	43310	378854	0.891822	0.434799	0.89741	0.0492602	0.671793
rf	HeLa	K562	chr20	3295	4663	16667	414728	0.951451	0.414049	0.961365	0.165064	0.881353
rf	HeLa	GM12878	chr20	3830	1331	22447	399717	0.944356	0.742104	0.946829	0.145755	0.951921
gbm	HeLa	K562	chr20	3263	4695	19864	411531	0.944102	0.410028	0.953954	0.141091	0.83496
gbm	HeLa	GM12878	chr20	3893	1268	24245	397919	0.940296	0.754311	0.94257	0.138354	0.952391
adaboost	GM12878	K562	chr20	4017	3941	25562	405833	0.932849	0.504775	0.940746	0.135806	0.882586
adaboost	GM12878	HeLa	chr20	503	56	32831	365621	0.917579	0.899821	0.917604	0.0150897	0.962029
nnet	GM12878	K562	chr20	4647	3311	158325	273070	0.632104	0.583941	0.632993	0.0285141	0.618626
nnet	GM12878	HeLa	chr20	329	230	179937	218515	0.548466	0.588551	0.54841	0.00182508	0.614864
rf	GM12878	K562	chr20	4219	3739	26981	404414	0.930079	0.530158	0.937456	0.135224	0.886646
rf	GM12878	HeLa	chr20	489	70	32398	366054	0.918629	0.874776	0.91869	0.0148691	0.95778
gbm	GM12878	K562	chr20	4534	3424	33550	397845	0.915844	0.569741	0.922229	0.119053	0.891517
gbm	GM12878	HeLa	chr20	510	49	39363	359089	0.901226	0.912343	0.90121	0.0127906	0.966832
adaboost	K562	HeLa	chr20	464	95	46399	352053	0.883477	0.830054	0.883552	0.0099012	0.93625
adaboost	K562	GM12878	chr20	4195	966	53398	368766	0.872781	0.812827	0.873514	0.0728387	0.927937
nnet	K562	HeLa	chr20	226	333	145680	252772	0.634063	0.404293	0.634385	0.00154894	0.480961
nnet	K562	GM12878	chr20	2254	2907	108984	313180	0.738159	0.436737	0.741844	0.0202629	0.598098
rf	K562	HeLa	chr20	451	108	46955	351497	0.882051	0.806798	0.882156	0.00951356	0.932941
rf	K562	GM12878	chr20	4103	1058	53579	368585	0.872142	0.795001	0.873085	0.0711314	0.925869
gbm	K562	HeLa	chr20	519	40	71171	327281	0.821531	0.928444	0.821381	0.0072395	0.947112
gbm	K562	GM12878	chr20	4798	363	78737	343427	0.814895	0.929665	0.813492	0.057437	0.935658
adaboost	HeLa	K562	chr22	1585	3069	21907	430942	0.945408	0.340567	0.951624	0.0674698	0.524053
adaboost	HeLa	GM12878	chr22	3106	1571	25286	523693	0.951492	0.664101	0.95394	0.109397	0.658091
nnet	HeLa	K562	chr22	1440	3214	115912	336937	0.739617	0.309411	0.744038	0.0122708	0.56326
nnet	HeLa	GM12878	chr22	1933	2744	26644	522335	0.94692	0.413299	0.951466	0.0676418	0.740969
rf	HeLa	K562	chr22	1973	2681	41878	410971	0.902604	0.423936	0.907523	0.0449933	0.81427
rf	HeLa	GM12878	chr22	3338	1339	38855	510124	0.927403	0.713705	0.929223	0.0791126	0.934634
gbm	HeLa	K562	chr22	1731	2923	45063	407786	0.895113	0.371938	0.90049	0.0369919	0.810555
gbm	HeLa	GM12878	chr22	3654	1023	47179	501800	0.912939	0.78127	0.91406	0.0718824	0.941362
adaboost	GM12878	K562	chr22	1964	2690	35578	417271	0.916355	0.422003	0.921435	0.0523147	0.778136
adaboost	GM12878	HeLa	chr22	155	44	10120	136412	0.93073	0.778894	0.930937	0.0150852	0.924508
nnet	GM12878	K562	chr22	2159	2495	156849	296000	0.651709	0.463902	0.65364	0.0135779	0.556486
nnet	GM12878	HeLa	chr22	117	82	25891	120641	0.822989	0.58794	0.823308	0.00449862	0.717734
rf	GM12878	K562	chr22	1970	2684	33656	419193	0.920569	0.423292	0.925679	0.0552967	0.785371
rf	GM12878	HeLa	chr22	158	41	9702	136830	0.9336	0.79397	0.933789	0.0160243	0.929635
gbm	GM12878	K562	chr22	2367	2287	46400	406449	0.893581	0.508595	0.897538	0.0485369	0.826618
gbm	GM12878	HeLa	chr22	163	36	11574	134958	0.920876	0.819095	0.921014	0.0138877	0.939915
adaboost	K562	HeLa	chr22	156	43	28413	118119	0.806067	0.78392	0.806097	0.00546046	0.870297
adaboost	K562	GM12878	chr22	2809	1868	64199	484780	0.880671	0.600599	0.883057	0.0419204	0.877307
nnet	K562	HeLa	chr22	117	82	56274	90258	0.615923	0.58794	0.615961	0.0020748	0.685305
nnet	K562	GM12878	chr22	3296	1381	245491	303488	0.554106	0.704725	0.552823	0.0132483	0.738517
rf	K562	HeLa	chr22	164	35	30702	115830	0.790521	0.824121	0.790476	0.00531329	0.878203
rf	K562	GM12878	chr22	2907	1770	70823	478156	0.868884	0.621552	0.870991	0.0394276	0.878619
gbm	K562	HeLa	chr22	188	11	37973	108559	0.741132	0.944724	0.740855	0.0049265	0.902532
gbm	K562	GM12878	chr22	3781	896	100623	448356	0.816639	0.808424	0.816709	0.0362151	0.891397
adaboost	CH12	K562	chrX	1148	3308	7305	200992	0.950116	0.25763	0.96493	0.13581	0.814812
adaboost	CH12	HeLa	chrX	98	288	5397	212557	0.973963	0.253886	0.975238	0.0178344	0.820005
adaboost	CH12	GM12878	chrX	958	1825	6264	126998	0.940542	0.344233	0.952995	0.13265	0.829925
nnet	CH12	K562	chrX	1408	3048	29960	178337	0.844853	0.315978	0.856167	0.0448865	0.560973
nnet	CH12	HeLa	chrX	297	89	39327	178627	0.819474	0.76943	0.819563	0.00749546	0.802815
nnet	CH12	GM12878	chrX	1226	1557	23469	109793	0.816046	0.440532	0.823888	0.0496457	0.635677
rf	CH12	K562	chrX	954	3502	4163	204134	0.963972	0.214093	0.980014	0.186437	0.825222
rf	CH12	HeLa	chrX	101	285	3260	214694	0.983764	0.261658	0.985043	0.0300506	0.886777
rf	CH12	GM12878	chrX	650	2133	2222	131040	0.967989	0.233561	0.983326	0.226323	0.870201
gbm	CH12	K562	chrX	759	3697	6704	201593	0.951112	0.170332	0.967815	0.101702	0.735605
gbm	CH12	HeLa	chrX	67	319	5610	212344	0.972845	0.173575	0.974261	0.011802	0.734753
gbm	CH12	GM12878	chrX	725	2058	5889	127373	0.941586	0.26051	0.955809	0.109616	0.749484
adaboost	HeLa	CH12	chrX	33	12	1677	2945	0.638097	0.733333	0.63717	0.0192982	0.788504
adaboost	HeLa	K562	chrX	2555	1901	18709	189588	0.903127	0.573384	0.910181	0.120156	0.881737
adaboost	HeLa	GM12878	chrX	2249	534	17260	116002	0.869205	0.808121	0.870481	0.11528	0.927256
nnet	HeLa	CH12	chrX	44	1	3961	661	0.151061	0.977778	0.143012	0.0109863	0.599637
nnet	HeLa	K562	chrX	2763	1693	69309	138988	0.66627	0.620063	0.667259	0.0383367	0.646094
nnet	HeLa	GM12878	chrX	2257	526	60487	72775	0.551523	0.810995	0.546105	0.0359716	0.692073
rf	HeLa	CH12	chrX	33	12	1500	3122	0.676023	0.733333	0.675465	0.0215264	0.800409
rf	HeLa	K562	chrX	2478	1978	17762	190535	0.907216	0.556104	0.914728	0.122431	0.878961
rf	HeLa	GM12878	chrX	2230	553	15619	117643	0.881128	0.801294	0.882795	0.124937	0.930704
gbm	HeLa	CH12	chrX	40	5	2198	2424	0.527962	0.888889	0.524448	0.0178731	0.843569
gbm	HeLa	K562	chrX	2532	1924	18573	189724	0.903658	0.568223	0.910834	0.119972	0.888539
gbm	HeLa	GM12878	chrX	2352	431	16929	116333	0.872395	0.845131	0.872965	0.121985	0.938927
adaboost	GM12878	CH12	chrX	38	7	1259	3363	0.728734	0.844444	0.727607	0.0292984	0.856854
adaboost	GM12878	K562	chrX	2197	2259	11936	196361	0.933279	0.493043	0.942697	0.155452	0.893548
adaboost	GM12878	HeLa	chrX	307	79	11966	205988	0.944834	0.795337	0.945099	0.0250143	0.957839
nnet	GM12878	CH12	chrX	38	7	2507	2115	0.461324	0.844444	0.457594	0.0149312	0.651058
nnet	GM12878	K562	chrX	2057	2399	43545	164752	0.78405	0.461625	0.790948	0.0451077	0.681455
nnet	GM12878	HeLa	chrX	302	84	72164	145790	0.669103	0.782383	0.668903	0.00416747	0.781186
rf	GM12878	CH12	chrX	38	7	1240	3382	0.732805	0.844444	0.731718	0.029734	0.858618
rf	GM12878	K562	chrX	2145	2311	11861	196436	0.933388	0.481373	0.943057	0.153149	0.88197
rf	GM12878	HeLa	chrX	300	86	11451	206503	0.94716	0.777202	0.947461	0.0255297	0.953855
gbm	GM12878	CH12	chrX	37	8	1542	3080	0.667881	0.822222	0.666378	0.0234326	0.843315
gbm	GM12878	K562	chrX	2508	1948	15485	192812	0.91806	0.562837	0.925659	0.139388	0.897659
gbm	GM12878	HeLa	chrX	332	54	15348	202606	0.929459	0.860104	0.929581	0.0211735	0.965646
adaboost	K562	CH12	chrX	28	17	979	3643	0.786587	0.622222	0.788187	0.0278054	0.823578
adaboost	K562	HeLa	chrX	302	84	15614	202340	0.928103	0.782383	0.928361	0.0189746	0.939858
adaboost	K562	GM12878	chrX	2062	721	14321	118941	0.889434	0.740927	0.892535	0.125862	0.92357
nnet	K562	CH12	chrX	33	12	2460	2162	0.470324	0.733333	0.467763	0.0132371	0.654515
nnet	K562	HeLa	chrX	318	68	39325	178629	0.81958	0.823834	0.819572	0.00802159	0.805117
nnet	K562	GM12878	chrX	2085	698	44860	88402	0.665126	0.749192	0.66337	0.0444137	0.72573
rf	K562	CH12	chrX	28	17	985	3637	0.785301	0.622222	0.786889	0.0276407	0.817287
rf	K562	HeLa	chrX	304	82	16874	201080	0.922341	0.787565	0.92258	0.0176971	0.941059
rf	K562	GM12878	chrX	2075	708	15345	117917	0.882002	0.745598	0.884851	0.119116	0.920584
gbm	K562	CH12	chrX	36	9	1537	3085	0.668738	0.8	0.66746	0.0228862	0.838685
gbm	K562	HeLa	chrX	333	53	27781	190173	0.87252	0.862694	0.872537	0.0118446	0.942872
gbm	K562	GM12878	chrX	2539	244	25487	107775	0.810864	0.912325	0.808745	0.0905944	0.930531
adaboost	HeLa	K562	chr22	1585	3069	21907	430942	0.945408	0.340567	0.951624	0.0674698	0.524053
adaboost	HeLa	GM12878	chr22	3106	1571	25286	523693	0.951492	0.664101	0.95394	0.109397	0.658091
nnet	HeLa	K562	chr22	1440	3214	115912	336937	0.739617	0.309411	0.744038	0.0122708	0.56326
nnet	HeLa	GM12878	chr22	1933	2744	26644	522335	0.94692	0.413299	0.951466	0.0676418	0.740969
rf	HeLa	K562	chr22	1973	2681	41878	410971	0.902604	0.423936	0.907523	0.0449933	0.81427
rf	HeLa	GM12878	chr22	3338	1339	38855	510124	0.927403	0.713705	0.929223	0.0791126	0.934634
gbm	HeLa	K562	chr22	1731	2923	45063	407786	0.895113	0.371938	0.90049	0.0369919	0.810555
gbm	HeLa	GM12878	chr22	3654	1023	47179	501800	0.912939	0.78127	0.91406	0.0718824	0.941362
adaboost	GM12878	K562	chr22	1964	2690	35578	417271	0.916355	0.422003	0.921435	0.0523147	0.778136
adaboost	GM12878	HeLa	chr22	155	44	10120	136412	0.93073	0.778894	0.930937	0.0150852	0.924508
nnet	GM12878	K562	chr22	2159	2495	156849	296000	0.651709	0.463902	0.65364	0.0135779	0.556486
nnet	GM12878	HeLa	chr22	117	82	25891	120641	0.822989	0.58794	0.823308	0.00449862	0.717734
rf	GM12878	K562	chr22	1970	2684	33656	419193	0.920569	0.423292	0.925679	0.0552967	0.785371
rf	GM12878	HeLa	chr22	158	41	9702	136830	0.9336	0.79397	0.933789	0.0160243	0.929635
gbm	GM12878	K562	chr22	2367	2287	46400	406449	0.893581	0.508595	0.897538	0.0485369	0.826618
gbm	GM12878	HeLa	chr22	163	36	11574	134958	0.920876	0.819095	0.921014	0.0138877	0.939915
adaboost	K562	HeLa	chr22	156	43	28413	118119	0.806067	0.78392	0.806097	0.00546046	0.870297
adaboost	K562	GM12878	chr22	2809	1868	64199	484780	0.880671	0.600599	0.883057	0.0419204	0.877307
nnet	K562	HeLa	chr22	117	82	56274	90258	0.615923	0.58794	0.615961	0.0020748	0.685305
nnet	K562	GM12878	chr22	3296	1381	245491	303488	0.554106	0.704725	0.552823	0.0132483	0.738517
rf	K562	HeLa	chr22	164	35	30702	115830	0.790521	0.824121	0.790476	0.00531329	0.878203
rf	K562	GM12878	chr22	2907	1770	70823	478156	0.868884	0.621552	0.870991	0.0394276	0.878619
gbm	K562	HeLa	chr22	188	11	37973	108559	0.741132	0.944724	0.740855	0.0049265	0.902532
gbm	K562	GM12878	chr22	3781	896	100623	448356	0.816639	0.808424	0.816709	0.0362151	0.891397

## Sheet: Genome level
				Genome Level tests, train on the whole genome for spesific cell type, and test on the whole genome for another cell type
Training Cell Type	Testing Cell Type	True Negative	False Positive	False Negative	True Positive	Accuracy	Sensitivity	Specificity	Precision	AUC
GM12878	CH12	998284	324403	276	4481	0.75541	0.754739	0.94198	0.0136249	0.927283
K562	CH12	796480	526207	319	4438	0.603353	0.602168	0.932941	0.00836341	0.875111
HeLa	CH12	1022874	299813	476	4281	0.773784	0.77333	0.899937	0.0140779	0.912918
K562	GM12878	9039385	1667102	20766	170748	0.845121	0.844291	0.891569	0.0929064	0.935693
HeLa	GM12878	10222500	483987	54360	137154	0.950601	0.954795	0.716156	0.22081	0.954167
CH12	GM12878	10585116	121371	114904	76610	0.978319	0.988664	0.400023	0.386956	0.933477
GM12878	HeLa	7345542	826512	1740	15778	0.898865	0.898861	0.900674	0.0187323	0.95851
K562	HeLa	6879198	1292856	2132	15386	0.841874	0.841796	0.878297	0.0117608	0.931033
CH12	HeLa	7987493	184561	7048	10470	0.976603	0.977416	0.597671	0.0536838	0.936553
GM12878	K562	11576521	903914	115143	141015	0.91999	0.927574	0.5505	0.134952	0.896484
HeLa	K562	12015255	465180	162438	93720	0.950723	0.962727	0.365868	0.167686	0.877734
CH12	K562	12363159	117276	211481	44677	0.974188	0.990603	0.174412	0.275864	0.833552

## Sheet: Genome Level 2
					Genome Level tests, train on the whole genome for spesific cell type, and test on the whole genome for another cell type using different classifiers
Training Cell Type	Testing Cell Type	Tool	True Positive	False Negative	False Positive	True Negative	Accuracy	Sensitivity	Specificity	Precision	AUC
CH12	GM12878	nnet	146170	45344	995588	1319321	0.584694	0.763234	0.569923	0.128022	0.748619
CH12	HeLa	svmRadial	8285	9233	59257	1591535	0.958946	0.472942	0.964104	0.122664	0.857556
CH12	K562	svmRadial	42435	213723	41759	2690004	0.914495	0.165659	0.984714	0.504015	0.700639
CH12	GM12878	svmRadial	58427	133087	48658	2266251	0.927488	0.30508	0.978981	0.545613	0.794678
CH12	HeLa	rf	10185	7333	38468	1612324	0.972546	0.581402	0.976697	0.20934	0.942245
CH12	K562	rf	46628	209530	33224	2698539	0.918755	0.182028	0.987838	0.58393	0.852874
CH12	GM12878	rf	86895	104619	34978	2279931	0.944304	0.453727	0.98489	0.712996	0.949078
CH12	HeLa	gbm	12870	4648	60369	1590423	0.961028	0.734673	0.96343	0.175726	0.953687
CH12	K562	gbm	63344	192814	52252	2679511	0.917981	0.247285	0.980872	0.547977	0.850638
CH12	GM12878	gbm	117608	73906	55437	2259472	0.948395	0.614096	0.976052	0.679638	0.955594
CH12	HeLa	nnet	11600	5918	438647	1212145	0.733524	0.662176	0.734281	0.0257636	0.791786
CH12	K562	nnet	135850	120308	735989	1995774	0.713414	0.530337	0.730581	0.15582	0.66907
CH12	GM12878	nnet	146170	45344	995588	1319321	0.584694	0.763234	0.569923	0.128022	0.748619
CH12	HeLa	svmRadial	8285	9233	59257	1591535	0.958946	0.472942	0.964104	0.122664	0.857556
CH12	K562	svmRadial	42435	213723	41759	2690004	0.914495	0.165659	0.984714	0.504015	0.700639
CH12	GM12878	svmRadial	58427	133087	48658	2266251	0.927488	0.30508	0.978981	0.545613	0.794678
CH12	HeLa	rf	10185	7333	38468	1612324	0.972546	0.581402	0.976697	0.20934	0.942245
CH12	K562	rf	46628	209530	33224	2698539	0.918755	0.182028	0.987838	0.58393	0.852874
CH12	GM12878	rf	86895	104619	34978	2279931	0.944304	0.453727	0.98489	0.712996	0.949078
CH12	HeLa	gbm	12870	4648	60369	1590423	0.961028	0.734673	0.96343	0.175726	0.953687
CH12	K562	gbm	63344	192814	52252	2679511	0.917981	0.247285	0.980872	0.547977	0.850638
CH12	GM12878	gbm	117608	73906	55437	2259472	0.948395	0.614096	0.976052	0.679638	0.955594
CH12	K562	nnet	135850	120308	735989	1995774	0.713414	0.530337	0.730581	0.15582	0.66907
CH12	GM12878	nnet	146170	45344	995588	1319321	0.584694	0.763234	0.569923	0.128022	0.748619
CH12	HeLa	svmRadial	8285	9233	59257	1591535	0.958946	0.472942	0.964104	0.122664	0.857556
CH12	K562	svmRadial	42435	213723	41759	2690004	0.914495	0.165659	0.984714	0.504015	0.700639
CH12	GM12878	svmRadial	58427	133087	48658	2266251	0.927488	0.30508	0.978981	0.545613	0.794678
CH12	HeLa	rf	10185	7333	38468	1612324	0.972546	0.581402	0.976697	0.20934	0.942245
CH12	K562	rf	46628	209530	33224	2698539	0.918755	0.182028	0.987838	0.58393	0.852874
CH12	GM12878	rf	86895	104619	34978	2279931	0.944304	0.453727	0.98489	0.712996	0.949078
CH12	HeLa	gbm	12870	4648	60369	1590423	0.961028	0.734673	0.96343	0.175726	0.953687
CH12	K562	gbm	63344	192814	52252	2679511	0.917981	0.247285	0.980872	0.547977	0.850638
CH12	GM12878	gbm	117608	73906	55437	2259472	0.948395	0.614096	0.976052	0.679638	0.955594
GM12878	CH12	gbm	4585	172	76143	192914	0.721289	0.963843	0.717	0.0567957	0.934793
GM12878	HeLa	gbm	15955	1563	194682	1456110	0.882369	0.910777	0.882068	0.0757464	0.961123
GM12878	K562	gbm	156625	99533	254087	2477676	0.88165	0.611439	0.906988	0.38135	0.898656
GM12878	HeLa	gbm	15955	1563	194682	1456110	0.882369	0.910777	0.882068	0.0757464	0.961123
GM12878	K562	gbm	156625	99533	254087	2477676	0.88165	0.611439	0.906988	0.38135	0.898656
GM12878	K562	gbm	156625	99533	254087	2477676	0.88165	0.611439	0.906988	0.38135	0.898656
HeLa	CH12	adaboost	4380	377	62441	206616	0.770581	0.920748	0.767926	0.0655483	0.920775
HeLa	K562	adaboost	97888	158270	117248	2614515	0.907789	0.382139	0.95708	0.455005	0.838568
HeLa	GM12878	adaboost	148452	43062	122467	2192442	0.933958	0.77515	0.947096	0.547957	0.955792
HeLa	CH12	nnet	4241	516	188861	80196	0.308374	0.891528	0.298063	0.0219625	0.600581
HeLa	K562	nnet	196385	59773	1837494	894269	0.365021	0.766656	0.32736	0.0965569	0.541767
HeLa	GM12878	nnet	161597	29917	1712151	602758	0.304959	0.843787	0.260381	0.0862427	0.556872
HeLa	CH12	svmRadial	4177	580	71798	197259	0.735667	0.878074	0.733149	0.0549786	0.887492
HeLa	K562	svmRadial	111347	144811	157880	2573883	0.898695	0.434681	0.942206	0.41358	0.865194
HeLa	GM12878	svmRadial	145658	45856	186373	2128536	0.907346	0.760561	0.91949	0.438688	0.935744
HeLa	CH12	rf	4428	329	66064	202993	0.757525	0.930839	0.754461	0.0628156	0.916632
HeLa	K562	rf	103029	153129	126858	2604905	0.906294	0.402209	0.953562	0.448172	0.844219
HeLa	GM12878	rf	150314	41200	127335	2187574	0.932759	0.784872	0.944994	0.541381	0.956068
HeLa	CH12	gbm	4510	247	72994	196063	0.732516	0.948077	0.728704	0.0581905	0.927597
HeLa	K562	gbm	109277	146881	136163	2595600	0.905271	0.4266	0.950156	0.445229	0.831755
HeLa	GM12878	gbm	156563	34951	140717	2174192	0.929913	0.817502	0.939213	0.526652	0.959272
HeLa	CH12	adaboost	4380	377	62441	206616	0.770581	0.920748	0.767926	0.0655483	0.920775
HeLa	K562	adaboost	97888	158270	117248	2614515	0.907789	0.382139	0.95708	0.455005	0.838568
HeLa	GM12878	adaboost	148452	43062	122467	2192442	0.933958	0.77515	0.947096	0.547957	0.955792
HeLa	CH12	nnet	4241	516	188861	80196	0.308374	0.891528	0.298063	0.0219625	0.600581
HeLa	K562	nnet	196385	59773	1837494	894269	0.365021	0.766656	0.32736	0.0965569	0.541767
HeLa	GM12878	nnet	161597	29917	1712151	602758	0.304959	0.843787	0.260381	0.0862427	0.556872
HeLa	CH12	svmRadial	4177	580	71798	197259	0.735667	0.878074	0.733149	0.0549786	0.887492
HeLa	K562	svmRadial	111347	144811	157880	2573883	0.898695	0.434681	0.942206	0.41358	0.865194
HeLa	GM12878	svmRadial	145658	45856	186373	2128536	0.907346	0.760561	0.91949	0.438688	0.935744
HeLa	CH12	rf	4428	329	66064	202993	0.757525	0.930839	0.754461	0.0628156	0.916632
HeLa	K562	rf	103029	153129	126858	2604905	0.906294	0.402209	0.953562	0.448172	0.844219
HeLa	GM12878	rf	150314	41200	127335	2187574	0.932759	0.784872	0.944994	0.541381	0.956068
HeLa	CH12	gbm	4510	247	72994	196063	0.732516	0.948077	0.728704	0.0581905	0.927597
HeLa	K562	gbm	109277	146881	136163	2595600	0.905271	0.4266	0.950156	0.445229	0.831755
HeLa	GM12878	gbm	156563	34951	140717	2174192	0.929913	0.817502	0.939213	0.526652	0.959272
HeLa	GM12878	adaboost	148452	43062	122467	2192442	0.933958	0.77515	0.947096	0.547957	0.955792
HeLa	CH12	nnet	4241	516	188861	80196	0.308374	0.891528	0.298063	0.0219625	0.600581
HeLa	K562	nnet	196385	59773	1837494	894269	0.365021	0.766656	0.32736	0.0965569	0.541767
HeLa	GM12878	nnet	161597	29917	1712151	602758	0.304959	0.843787	0.260381	0.0862427	0.556872
HeLa	CH12	svmRadial	4177	580	71798	197259	0.735667	0.878074	0.733149	0.0549786	0.887492
HeLa	K562	svmRadial	111347	144811	157880	2573883	0.898695	0.434681	0.942206	0.41358	0.865194
HeLa	GM12878	svmRadial	145658	45856	186373	2128536	0.907346	0.760561	0.91949	0.438688	0.935744
HeLa	CH12	rf	4428	329	66064	202993	0.757525	0.930839	0.754461	0.0628156	0.916632
HeLa	K562	rf	103029	153129	126858	2604905	0.906294	0.402209	0.953562	0.448172	0.844219
HeLa	GM12878	rf	150314	41200	127335	2187574	0.932759	0.784872	0.944994	0.541381	0.956068
HeLa	CH12	gbm	4510	247	72994	196063	0.732516	0.948077	0.728704	0.0581905	0.927597
HeLa	K562	gbm	109277	146881	136163	2595600	0.905271	0.4266	0.950156	0.445229	0.831755
HeLa	GM12878	gbm	156563	34951	140717	2174192	0.929913	0.817502	0.939213	0.526652	0.959272
HeLa	K562	adaboost	97888	158270	117248	2614515	0.907789	0.382139	0.95708	0.455005	0.838568
HeLa	GM12878	adaboost	148452	43062	122467	2192442	0.933958	0.77515	0.947096	0.547957	0.955792
HeLa	CH12	nnet	4241	516	188861	80196	0.308374	0.891528	0.298063	0.0219625	0.600581
HeLa	K562	nnet	196385	59773	1837494	894269	0.365021	0.766656	0.32736	0.0965569	0.541767
HeLa	GM12878	nnet	161597	29917	1712151	602758	0.304959	0.843787	0.260381	0.0862427	0.556872
HeLa	CH12	svmRadial	4177	580	71798	197259	0.735667	0.878074	0.733149	0.0549786	0.887492
HeLa	K562	svmRadial	111347	144811	157880	2573883	0.898695	0.434681	0.942206	0.41358	0.865194
HeLa	GM12878	svmRadial	145658	45856	186373	2128536	0.907346	0.760561	0.91949	0.438688	0.935744
HeLa	CH12	rf	4428	329	66064	202993	0.757525	0.930839	0.754461	0.0628156	0.916632
HeLa	K562	rf	103029	153129	126858	2604905	0.906294	0.402209	0.953562	0.448172	0.844219
HeLa	GM12878	rf	150314	41200	127335	2187574	0.932759	0.784872	0.944994	0.541381	0.956068
HeLa	CH12	gbm	4510	247	72994	196063	0.732516	0.948077	0.728704	0.0581905	0.927597
HeLa	K562	gbm	109277	146881	136163	2595600	0.905271	0.4266	0.950156	0.445229	0.831755
HeLa	GM12878	gbm	156563	34951	140717	2174192	0.929913	0.817502	0.939213	0.526652	0.959272
K562	CH12	gbm	4581	176	122607	146450	0.551582	0.963002	0.544308	0.0360175	0.896266
K562	HeLa	gbm	16022	1496	319134	1331658	0.807811	0.914602	0.806678	0.0478046	0.939145
K562	GM12878	gbm	182410	9104	468684	1846225	0.809375	0.952463	0.797537	0.280159	0.942557
K562	GM12878	gbm	182410	9104	468684	1846225	0.809375	0.952463	0.797537	0.280159	0.942557
K562	HeLa	gbm	16022	1496	319134	1331658	0.807811	0.914602	0.806678	0.0478046	0.939145
K562	GM12878	gbm	182410	9104	468684	1846225	0.809375	0.952463	0.797537	0.280159	0.942557
