# Supplementary material for: Three-dimensional Epigenome Statistical Model: Genome-wide Chromatin Looping Prediction
Source: Sci Rep. 2018 Mar 26;8:5217. doi: 10.1038/s41598-018-23276-8 (PMC5979957; doi:10.1038/s41598-018-23276-8)
Supplement: Supplementary file 7 — Supplementary Table 6 [file 41598_2018_23276_MOESM7_ESM.xlsx]

## Sheet: GM12878 Individuals
TAD	Training Cell type	Testing Cell Type	TP	TN	FN	FP	Accuracy	sensitivity	specificity	precision
13369	HG00731	HG00731	2	3	0	0	1	1	1	1
13369	HG00732	HG00732	2	3	0	0	1	1	1	1
13369	HG00732	GM19239	2	3	0	0	1	1	1	1
13369	HG00732	GM19240	2	3	0	0	1	1	1	1
13369	HG00513	HG00513	2	3	0	0	1	1	1	1
13369	HG00513	GM19239	2	3	0	0	1	1	1	1
13369	HG00513	GM19240	2	3	0	0	1	1	1	1
13369	HG00514	GM19238	2	3	0	0	1	1	1	1
13369	GM19239	GM19239	2	3	0	0	1	1	1	1
13369	GM19239	GM19240	2	3	0	0	1	1	1	1
13369	GM12878	HG00514	1	3	1	0	0.8	0.5	1	1
13369	GM12878	GM19238	1	3	1	0	0.8	0.5	1	1
13369	HG00513	HG00732	1	3	1	0	0.8	0.5	1	1
13369	HG00514	HG00513	1	3	1	0	0.8	0.5	1	1
13369	GM19239	HG00732	1	3	1	0	0.8	0.5	1	1
13369	GM12878	GM12878	2	2	0	1	0.8	1	0.666667	0.666667
13369	HG00731	HG00732	2	2	0	1	0.8	1	0.666667	0.666667
13369	HG00731	HG00513	2	2	0	1	0.8	1	0.666667	0.666667
13369	HG00731	GM19239	2	2	0	1	0.8	1	0.666667	0.666667
13369	HG00731	GM19240	2	2	0	1	0.8	1	0.666667	0.666667
13369	HG00732	GM19238	2	2	0	1	0.8	1	0.666667	0.666667
13369	HG00513	HG00514	2	2	0	1	0.8	1	0.666667	0.666667
13369	HG00513	GM19238	2	2	0	1	0.8	1	0.666667	0.666667
13369	HG00514	HG00514	2	2	0	1	0.8	1	0.666667	0.666667
13369	GM19238	HG00514	2	2	0	1	0.8	1	0.666667	0.666667
13369	GM19238	GM19238	2	2	0	1	0.8	1	0.666667	0.666667
13369	GM19239	HG00513	2	2	0	1	0.8	1	0.666667	0.666667
13369	GM19240	HG00731	2	2	0	1	0.8	1	0.666667	0.666667
13369	GM19240	HG00732	2	2	0	1	0.8	1	0.666667	0.666667
13369	GM19240	HG00513	2	2	0	1	0.8	1	0.666667	0.666667
13369	GM19240	GM19239	2	2	0	1	0.8	1	0.666667	0.666667
13369	GM19240	GM19240	2	2	0	1	0.8	1	0.666667	0.666667
13369	GM12878	HG00732	1	2	1	1	0.6	0.5	0.666667	0.5
13369	GM12878	HG00513	1	2	1	1	0.6	0.5	0.666667	0.5
13369	HG00732	GM12878	1	2	1	1	0.6	0.5	0.666667	0.5
13369	HG00513	GM12878	1	2	1	1	0.6	0.5	0.666667	0.5
13369	HG00513	HG00731	1	2	1	1	0.6	0.5	0.666667	0.5
13369	GM19239	GM12878	1	2	1	1	0.6	0.5	0.666667	0.5
13369	GM19239	HG00731	1	2	1	1	0.6	0.5	0.666667	0.5
13369	HG00731	GM12878	2	1	0	2	0.6	1	0.333333	0.5
13369	HG00731	GM19238	2	1	0	2	0.6	1	0.333333	0.5
13369	HG00732	HG00514	2	1	0	2	0.6	1	0.333333	0.5
13369	GM19239	HG00514	2	1	0	2	0.6	1	0.333333	0.5
13369	GM19240	HG00514	2	1	0	2	0.6	1	0.333333	0.5
13369	HG00731	HG00514	2	0	0	3	0.4	1	0	0.4
13369	GM19239	GM19238	2	0	0	3	0.4	1	0	0.4
13369	GM19240	GM19238	2	0	0	3	0.4	1	0	0.4
13369	GM19240	GM12878	1	1	1	2	0.4	0.5	0.333333	0.333333
13369	GM12878	HG00731	0	2	2	1	0.4	0	0.666667	0
13369	GM12878	GM19239	0	2	2	1	0.4	0	0.666667	0
13369	GM12878	GM19240	0	2	2	1	0.4	0	0.666667	0
13369	HG00732	HG00513	0	2	2	1	0.4	0	0.666667	0
18302	GM12878	GM12878	17	18	0	0	1	1	1	1
18302	HG00731	GM12878	17	18	0	0	1	1	1	1
18302	HG00731	HG00731	17	18	0	0	1	1	1	1
18302	HG00731	HG00514	17	18	0	0	1	1	1	1
18302	HG00732	GM12878	17	18	0	0	1	1	1	1
18302	HG00732	HG00732	17	18	0	0	1	1	1	1
18302	HG00732	GM19240	17	18	0	0	1	1	1	1
18302	HG00513	GM12878	17	18	0	0	1	1	1	1
18302	HG00513	HG00513	17	18	0	0	1	1	1	1
18302	HG00513	HG00514	17	18	0	0	1	1	1	1
18302	HG00513	GM19240	17	18	0	0	1	1	1	1
18302	HG00514	HG00514	17	18	0	0	1	1	1	1
18302	GM19238	GM19238	17	18	0	0	1	1	1	1
18302	GM19239	GM19239	17	18	0	0	1	1	1	1
18302	GM19240	GM12878	17	18	0	0	1	1	1	1
18302	GM19240	HG00732	17	18	0	0	1	1	1	1
18302	GM19240	GM19240	17	18	0	0	1	1	1	1
18302	HG00514	HG00731	16	18	1	0	0.971429	0.941176	1	1
18302	GM19238	GM19240	15	18	2	0	0.942857	0.882353	1	1
18302	GM19239	GM12878	14	18	3	0	0.914286	0.823529	1	1
18302	HG00731	HG00732	17	17	0	1	0.971429	1	0.944444	0.944444
18302	HG00731	GM19238	17	17	0	1	0.971429	1	0.944444	0.944444
18302	HG00513	HG00731	17	17	0	1	0.971429	1	0.944444	0.944444
18302	HG00513	HG00732	17	17	0	1	0.971429	1	0.944444	0.944444
18302	HG00513	GM19239	17	17	0	1	0.971429	1	0.944444	0.944444
18302	HG00514	GM12878	17	17	0	1	0.971429	1	0.944444	0.944444
18302	HG00514	HG00732	17	17	0	1	0.971429	1	0.944444	0.944444
18302	HG00514	GM19240	17	17	0	1	0.971429	1	0.944444	0.944444
18302	GM19238	HG00731	17	17	0	1	0.971429	1	0.944444	0.944444
18302	GM19238	HG00514	17	17	0	1	0.971429	1	0.944444	0.944444
18302	GM19239	HG00513	17	17	0	1	0.971429	1	0.944444	0.944444
18302	HG00731	GM19240	16	17	1	1	0.942857	0.941176	0.944444	0.941176
18302	HG00732	HG00513	16	17	1	1	0.942857	0.941176	0.944444	0.941176
18302	GM19240	HG00513	16	17	1	1	0.942857	0.941176	0.944444	0.941176
18302	GM19240	HG00514	16	17	1	1	0.942857	0.941176	0.944444	0.941176
18302	GM19240	GM19238	16	17	1	1	0.942857	0.941176	0.944444	0.941176
18302	HG00732	HG00731	15	17	2	1	0.914286	0.882353	0.944444	0.9375
18302	HG00732	HG00514	15	17	2	1	0.914286	0.882353	0.944444	0.9375
18302	GM19239	HG00731	15	17	2	1	0.914286	0.882353	0.944444	0.9375
18302	GM19240	HG00731	15	17	2	1	0.914286	0.882353	0.944444	0.9375
18302	GM19239	HG00514	12	17	5	1	0.828571	0.705882	0.944444	0.923077
18302	GM12878	HG00731	17	16	0	2	0.942857	1	0.888889	0.894737
18302	HG00731	HG00513	17	16	0	2	0.942857	1	0.888889	0.894737
18302	HG00513	GM19238	17	16	0	2	0.942857	1	0.888889	0.894737
18302	HG00514	GM19238	17	16	0	2	0.942857	1	0.888889	0.894737
18302	GM19238	HG00513	17	16	0	2	0.942857	1	0.888889	0.894737
18302	GM19239	HG00732	17	16	0	2	0.942857	1	0.888889	0.894737
18302	GM19239	GM19240	17	16	0	2	0.942857	1	0.888889	0.894737
18302	HG00731	GM19239	16	16	1	2	0.914286	0.941176	0.888889	0.888889
18302	HG00732	GM19238	16	16	1	2	0.914286	0.941176	0.888889	0.888889
18302	HG00732	GM19239	16	16	1	2	0.914286	0.941176	0.888889	0.888889
18302	GM19238	HG00732	16	16	1	2	0.914286	0.941176	0.888889	0.888889
18302	GM19238	GM19239	16	16	1	2	0.914286	0.941176	0.888889	0.888889
18302	GM19240	GM19239	16	16	1	2	0.914286	0.941176	0.888889	0.888889
18302	GM12878	HG00732	17	15	0	3	0.914286	1	0.833333	0.85
18302	GM12878	HG00513	17	15	0	3	0.914286	1	0.833333	0.85
18302	GM12878	HG00514	17	15	0	3	0.914286	1	0.833333	0.85
18302	GM19239	GM19238	17	15	0	3	0.914286	1	0.833333	0.85
18302	GM19238	GM12878	16	15	1	3	0.885714	0.941176	0.833333	0.842105
18302	HG00514	HG00513	17	14	0	4	0.885714	1	0.777778	0.809524
18302	HG00514	GM19239	17	14	0	4	0.885714	1	0.777778	0.809524
18302	GM12878	GM19240	17	12	0	6	0.828571	1	0.666667	0.73913
18302	GM12878	GM19239	17	11	0	7	0.8	1	0.611111	0.708333
18302	GM12878	GM19238	17	9	0	9	0.742857	1	0.5	0.653846
112811	GM12878	GM12878	5	6	0	0	1	1	1	1
112811	GM12878	HG00731	5	6	0	0	1	1	1	1
112811	GM12878	HG00732	5	6	0	0	1	1	1	1
112811	GM12878	HG00513	5	6	0	0	1	1	1	1
112811	GM12878	HG00514	5	6	0	0	1	1	1	1
112811	GM12878	GM19238	5	6	0	0	1	1	1	1
112811	GM12878	GM19239	5	6	0	0	1	1	1	1
112811	GM12878	GM19240	5	6	0	0	1	1	1	1
112811	HG00731	HG00732	5	6	0	0	1	1	1	1
112811	HG00731	GM19238	5	6	0	0	1	1	1	1
112811	HG00731	GM19239	5	6	0	0	1	1	1	1
112811	HG00731	GM19240	5	6	0	0	1	1	1	1
112811	HG00732	GM12878	5	6	0	0	1	1	1	1
112811	HG00732	HG00732	5	6	0	0	1	1	1	1
112811	HG00732	HG00513	5	6	0	0	1	1	1	1
112811	HG00732	HG00514	5	6	0	0	1	1	1	1
112811	HG00732	GM19238	5	6	0	0	1	1	1	1
112811	HG00732	GM19239	5	6	0	0	1	1	1	1
112811	HG00732	GM19240	5	6	0	0	1	1	1	1
112811	HG00513	GM12878	5	6	0	0	1	1	1	1
112811	HG00513	HG00732	5	6	0	0	1	1	1	1
112811	HG00513	HG00513	5	6	0	0	1	1	1	1
112811	HG00513	HG00514	5	6	0	0	1	1	1	1
112811	HG00513	GM19238	5	6	0	0	1	1	1	1
112811	HG00513	GM19239	5	6	0	0	1	1	1	1
112811	HG00513	GM19240	5	6	0	0	1	1	1	1
112811	HG00514	GM12878	5	6	0	0	1	1	1	1
112811	HG00514	HG00513	5	6	0	0	1	1	1	1
112811	HG00514	HG00514	5	6	0	0	1	1	1	1
112811	HG00514	GM19240	5	6	0	0	1	1	1	1
112811	GM19238	GM12878	5	6	0	0	1	1	1	1
112811	GM19238	HG00731	5	6	0	0	1	1	1	1
112811	GM19238	HG00732	5	6	0	0	1	1	1	1
112811	GM19238	HG00513	5	6	0	0	1	1	1	1
112811	GM19238	HG00514	5	6	0	0	1	1	1	1
112811	GM19238	GM19238	5	6	0	0	1	1	1	1
112811	GM19238	GM19239	5	6	0	0	1	1	1	1
112811	GM19238	GM19240	5	6	0	0	1	1	1	1
112811	GM19239	GM12878	5	6	0	0	1	1	1	1
112811	GM19239	HG00732	5	6	0	0	1	1	1	1
112811	GM19239	HG00513	5	6	0	0	1	1	1	1
112811	GM19239	HG00514	5	6	0	0	1	1	1	1
112811	GM19239	GM19238	5	6	0	0	1	1	1	1
112811	GM19239	GM19239	5	6	0	0	1	1	1	1
112811	GM19239	GM19240	5	6	0	0	1	1	1	1
112811	GM19240	GM12878	5	6	0	0	1	1	1	1
112811	GM19240	HG00731	5	6	0	0	1	1	1	1
112811	GM19240	HG00513	5	6	0	0	1	1	1	1
112811	GM19240	HG00514	5	6	0	0	1	1	1	1
112811	GM19240	GM19238	5	6	0	0	1	1	1	1
112811	GM19240	GM19239	5	6	0	0	1	1	1	1
112811	GM19240	GM19240	5	6	0	0	1	1	1	1
112811	HG00732	HG00731	4	6	1	0	0.909091	0.8	1	1
112811	HG00513	HG00731	4	6	1	0	0.909091	0.8	1	1
112811	HG00514	HG00731	4	6	1	0	0.909091	0.8	1	1
112811	GM19239	HG00731	4	6	1	0	0.909091	0.8	1	1
112811	HG00731	GM12878	5	5	0	1	0.909091	1	0.833333	0.833333
112811	HG00731	HG00731	5	5	0	1	0.909091	1	0.833333	0.833333
112811	HG00514	HG00732	5	5	0	1	0.909091	1	0.833333	0.833333
112811	HG00514	GM19238	5	5	0	1	0.909091	1	0.833333	0.833333
112811	HG00514	GM19239	5	5	0	1	0.909091	1	0.833333	0.833333
112811	GM19240	HG00732	5	5	0	1	0.909091	1	0.833333	0.833333
112811	HG00731	HG00513	5	4	0	2	0.818182	1	0.666667	0.714286
112811	HG00731	HG00514	5	4	0	2	0.818182	1	0.666667	0.714286
147929	GM12878	GM12878	77	80	0	0	1	1	1	1
147929	HG00731	HG00731	77	80	0	0	1	1	1	1
147929	HG00514	HG00514	77	80	0	0	1	1	1	1
147929	GM19238	GM19238	77	80	0	0	1	1	1	1
147929	GM19239	GM19239	77	80	0	0	1	1	1	1
147929	GM19240	GM19240	77	80	0	0	1	1	1	1
147929	GM19239	HG00731	59	80	18	0	0.88535	0.766234	1	1
147929	HG00732	HG00732	77	79	0	1	0.993631	1	0.9875	0.987179
147929	HG00513	HG00513	77	79	0	1	0.993631	1	0.9875	0.987179
147929	HG00731	GM19239	76	79	1	1	0.987261	0.987013	0.9875	0.987013
147929	HG00732	HG00513	73	79	4	1	0.968153	0.948052	0.9875	0.986486
147929	HG00731	GM19238	69	79	8	1	0.942675	0.896104	0.9875	0.985714
147929	HG00513	HG00731	69	79	8	1	0.942675	0.896104	0.9875	0.985714
147929	HG00732	HG00731	56	79	21	1	0.859873	0.727273	0.9875	0.982456
147929	GM19239	GM19238	56	79	21	1	0.859873	0.727273	0.9875	0.982456
147929	HG00732	GM19238	54	79	23	1	0.847134	0.701299	0.9875	0.981818
147929	GM12878	HG00513	77	78	0	2	0.987261	1	0.975	0.974684
147929	HG00514	HG00513	75	78	2	2	0.974522	0.974026	0.975	0.974026
147929	GM19240	GM19238	75	78	2	2	0.974522	0.974026	0.975	0.974026
147929	GM12878	HG00732	74	78	3	2	0.968153	0.961039	0.975	0.973684
147929	GM19240	HG00732	72	78	5	2	0.955414	0.935065	0.975	0.972973
147929	HG00732	GM19239	69	78	8	2	0.936306	0.896104	0.975	0.971831
147929	HG00514	HG00731	68	78	9	2	0.929936	0.883117	0.975	0.971429
147929	GM19240	HG00731	56	78	21	2	0.853503	0.727273	0.975	0.965517
147929	HG00514	HG00732	77	77	0	3	0.980892	1	0.9625	0.9625
147929	GM12878	HG00731	76	77	1	3	0.974522	0.987013	0.9625	0.962025
147929	GM12878	GM19238	72	77	5	3	0.949045	0.935065	0.9625	0.96
147929	GM19240	HG00513	72	77	5	3	0.949045	0.935065	0.9625	0.96
147929	HG00513	GM19239	71	77	6	3	0.942675	0.922078	0.9625	0.959459
147929	GM12878	GM19239	68	77	9	3	0.923567	0.883117	0.9625	0.957746
147929	HG00513	GM19238	67	77	10	3	0.917197	0.87013	0.9625	0.957143
147929	HG00514	GM19239	64	77	13	3	0.898089	0.831169	0.9625	0.955224
147929	HG00732	HG00514	55	77	22	3	0.840764	0.714286	0.9625	0.948276
147929	GM12878	HG00514	69	76	8	4	0.923567	0.896104	0.95	0.945205
147929	HG00731	HG00513	77	75	0	5	0.968153	1	0.9375	0.939024
147929	HG00732	GM12878	59	76	18	4	0.859873	0.766234	0.95	0.936508
147929	GM12878	GM19240	70	75	7	5	0.923567	0.909091	0.9375	0.933333
147929	GM19240	GM12878	70	75	7	5	0.923567	0.909091	0.9375	0.933333
147929	HG00514	GM12878	66	75	11	5	0.898089	0.857143	0.9375	0.929577
147929	HG00513	HG00732	77	74	0	6	0.961783	1	0.925	0.927711
147929	HG00513	GM12878	62	75	15	5	0.872611	0.805195	0.9375	0.925373
147929	HG00513	HG00514	61	75	16	5	0.866242	0.792208	0.9375	0.924242
147929	HG00514	GM19240	59	75	18	5	0.853503	0.766234	0.9375	0.921875
147929	GM19239	GM19240	70	74	7	6	0.917197	0.909091	0.925	0.921053
147929	GM19238	GM19240	69	74	8	6	0.910828	0.896104	0.925	0.92
147929	HG00513	GM19240	65	74	12	6	0.88535	0.844156	0.925	0.915493
147929	GM19240	HG00514	61	74	16	6	0.859873	0.792208	0.925	0.910448
147929	HG00514	GM19238	69	73	8	7	0.904459	0.896104	0.9125	0.907895
147929	HG00732	GM19240	62	73	15	7	0.859873	0.805195	0.9125	0.898551
147929	GM19240	GM19239	75	71	2	9	0.929936	0.974026	0.8875	0.892857
147929	GM19239	HG00513	74	71	3	9	0.923567	0.961039	0.8875	0.891566
147929	HG00731	HG00514	73	71	4	9	0.917197	0.948052	0.8875	0.890244
147929	GM19239	HG00732	76	70	1	10	0.929936	0.987013	0.875	0.883721
147929	GM19239	HG00514	50	73	27	7	0.783439	0.649351	0.9125	0.877193
147929	HG00731	HG00732	77	69	0	11	0.929936	1	0.8625	0.875
147929	HG00731	GM19240	74	69	3	11	0.910828	0.961039	0.8625	0.870588
147929	GM19238	HG00732	72	68	5	12	0.89172	0.935065	0.85	0.857143
147929	GM19238	HG00731	61	69	16	11	0.828025	0.792208	0.8625	0.847222
147929	HG00731	GM12878	76	66	1	14	0.904459	0.987013	0.825	0.844444
147929	GM19238	HG00513	68	67	9	13	0.859873	0.883117	0.8375	0.839506
147929	GM19239	GM12878	61	68	16	12	0.821656	0.792208	0.85	0.835616
147929	GM19238	GM19239	76	63	1	17	0.88535	0.987013	0.7875	0.817204
147929	GM19238	HG00514	61	66	16	14	0.808917	0.792208	0.825	0.813333
147929	GM19238	GM12878	63	64	14	16	0.808917	0.818182	0.8	0.797468
188592	GM12878	GM12878	25	26	0	0	1	1	1	1
188592	HG00731	HG00731	25	26	0	0	1	1	1	1
188592	HG00732	HG00732	25	26	0	0	1	1	1	1
188592	HG00513	HG00513	25	26	0	0	1	1	1	1
188592	HG00514	HG00514	25	26	0	0	1	1	1	1
188592	GM19238	GM19238	25	26	0	0	1	1	1	1
188592	GM19239	GM19239	25	26	0	0	1	1	1	1
188592	GM19239	GM19240	25	26	0	0	1	1	1	1
188592	GM19240	GM19240	25	26	0	0	1	1	1	1
188592	HG00731	HG00513	24	26	1	0	0.980392	0.96	1	1
188592	HG00732	HG00513	24	26	1	0	0.980392	0.96	1	1
188592	HG00732	HG00514	24	26	1	0	0.980392	0.96	1	1
188592	GM19239	HG00513	23	26	2	0	0.960784	0.92	1	1
188592	GM19240	HG00513	21	26	4	0	0.921569	0.84	1	1
188592	HG00731	HG00732	25	25	0	1	0.980392	1	0.961538	0.961538
188592	HG00514	HG00732	25	25	0	1	0.980392	1	0.961538	0.961538
188592	HG00514	HG00513	25	25	0	1	0.980392	1	0.961538	0.961538
188592	GM19238	HG00732	25	25	0	1	0.980392	1	0.961538	0.961538
188592	HG00731	HG00514	24	25	1	1	0.960784	0.96	0.961538	0.96
188592	HG00513	HG00732	24	25	1	1	0.960784	0.96	0.961538	0.96
188592	GM19239	HG00732	24	25	1	1	0.960784	0.96	0.961538	0.96
188592	GM19239	HG00514	22	25	3	1	0.921569	0.88	0.961538	0.956522
188592	GM19240	HG00732	21	25	4	1	0.901961	0.84	0.961538	0.954545
188592	GM12878	HG00732	20	25	5	1	0.882353	0.8	0.961538	0.952381
188592	GM19240	HG00514	20	25	5	1	0.882353	0.8	0.961538	0.952381
188592	GM12878	HG00514	17	25	8	1	0.823529	0.68	0.961538	0.944444
188592	HG00732	GM19238	25	24	0	2	0.960784	1	0.923077	0.925926
188592	GM19238	HG00731	25	24	0	2	0.960784	1	0.923077	0.925926
188592	GM12878	HG00731	24	24	1	2	0.941176	0.96	0.923077	0.923077
188592	GM12878	GM19238	24	24	1	2	0.941176	0.96	0.923077	0.923077
188592	HG00731	GM19239	24	24	1	2	0.941176	0.96	0.923077	0.923077
188592	GM19239	HG00731	24	24	1	2	0.941176	0.96	0.923077	0.923077
188592	GM19239	GM19238	24	24	1	2	0.941176	0.96	0.923077	0.923077
188592	GM19240	GM19238	23	24	2	2	0.921569	0.92	0.923077	0.92
188592	GM19240	GM19239	23	24	2	2	0.921569	0.92	0.923077	0.92
188592	HG00513	HG00731	21	24	4	2	0.882353	0.84	0.923077	0.913043
188592	HG00513	HG00514	19	24	6	2	0.843137	0.76	0.923077	0.904762
188592	GM19238	GM19239	18	24	7	2	0.823529	0.72	0.923077	0.9
188592	HG00731	GM19238	25	23	0	3	0.941176	1	0.884615	0.892857
188592	HG00514	GM19240	25	23	0	3	0.941176	1	0.884615	0.892857
188592	GM19238	HG00513	25	23	0	3	0.941176	1	0.884615	0.892857
188592	GM19238	HG00514	25	23	0	3	0.941176	1	0.884615	0.892857
188592	HG00732	GM19239	24	23	1	3	0.921569	0.96	0.884615	0.888889
188592	GM19238	GM19240	24	23	1	3	0.921569	0.96	0.884615	0.888889
188592	GM12878	GM19239	22	23	3	3	0.882353	0.88	0.884615	0.88
188592	GM12878	GM19240	22	23	3	3	0.882353	0.88	0.884615	0.88
188592	GM19240	HG00731	21	23	4	3	0.862745	0.84	0.884615	0.875
188592	HG00731	GM19240	25	22	0	4	0.921569	1	0.846154	0.862069
188592	HG00732	GM19240	25	22	0	4	0.921569	1	0.846154	0.862069
188592	HG00513	GM19238	24	22	1	4	0.901961	0.96	0.846154	0.857143
188592	HG00514	GM12878	24	22	1	4	0.901961	0.96	0.846154	0.857143
188592	GM19239	GM12878	24	22	1	4	0.901961	0.96	0.846154	0.857143
188592	HG00731	GM12878	23	22	2	4	0.882353	0.92	0.846154	0.851852
188592	HG00732	HG00731	23	22	2	4	0.882353	0.92	0.846154	0.851852
188592	HG00514	HG00731	23	22	2	4	0.882353	0.92	0.846154	0.851852
188592	GM19240	GM12878	23	22	2	4	0.882353	0.92	0.846154	0.851852
188592	HG00732	GM12878	22	22	3	4	0.862745	0.88	0.846154	0.846154
188592	HG00514	GM19238	25	21	0	5	0.901961	1	0.807692	0.833333
188592	HG00514	GM19239	25	21	0	5	0.901961	1	0.807692	0.833333
188592	GM19238	GM12878	24	21	1	5	0.882353	0.96	0.807692	0.827586
188592	GM12878	HG00513	17	22	8	4	0.764706	0.68	0.846154	0.809524
188592	HG00513	GM19240	25	19	0	7	0.862745	1	0.730769	0.78125
188592	HG00513	GM19239	23	18	2	8	0.803922	0.92	0.692308	0.741935
188592	HG00513	GM12878	24	14	1	12	0.745098	0.96	0.538462	0.666667
189305	GM12878	GM12878	17	18	0	0	1	1	1	1
189305	HG00731	HG00731	17	18	0	0	1	1	1	1
189305	HG00732	HG00732	17	19	0	0	1	1	1	1
189305	HG00732	GM19239	17	18	0	0	1	1	1	1
189305	HG00513	HG00732	17	19	0	0	1	1	1	1
189305	HG00513	HG00513	17	18	0	0	1	1	1	1
189305	HG00514	HG00514	17	19	0	0	1	1	1	1
189305	GM19238	GM19238	17	18	0	0	1	1	1	1
189305	GM19239	GM19239	17	18	0	0	1	1	1	1
189305	GM19240	HG00732	17	19	0	0	1	1	1	1
189305	GM19240	GM19240	17	18	0	0	1	1	1	1
189305	HG00514	GM19239	16	18	1	0	0.971429	0.941176	1	1
189305	HG00514	GM19240	15	18	2	0	0.942857	0.882353	1	1
189305	GM12878	GM19240	14	18	3	0	0.914286	0.823529	1	1
189305	HG00732	GM19240	13	18	4	0	0.885714	0.764706	1	1
189305	GM19239	HG00732	13	19	4	0	0.888889	0.764706	1	1
189305	GM19239	GM19240	12	18	5	0	0.857143	0.705882	1	1
189305	GM19239	HG00731	10	18	7	0	0.8	0.588235	1	1
189305	HG00732	HG00514	8	19	9	0	0.75	0.470588	1	1
189305	HG00513	HG00514	17	18	0	1	0.972222	1	0.947368	0.944444
189305	HG00731	GM12878	17	17	0	1	0.971429	1	0.944444	0.944444
189305	GM19238	GM12878	17	17	0	1	0.971429	1	0.944444	0.944444
189305	GM19240	GM12878	17	17	0	1	0.971429	1	0.944444	0.944444
189305	GM19240	GM19238	17	17	0	1	0.971429	1	0.944444	0.944444
189305	GM19240	HG00514	16	18	1	1	0.944444	0.941176	0.947368	0.941176
189305	HG00732	HG00513	16	17	1	1	0.942857	0.941176	0.944444	0.941176
189305	GM19238	GM19240	16	17	1	1	0.942857	0.941176	0.944444	0.941176
189305	GM19240	HG00513	16	17	1	1	0.942857	0.941176	0.944444	0.941176
189305	HG00513	GM12878	15	17	2	1	0.914286	0.882353	0.944444	0.9375
189305	HG00513	GM19240	15	17	2	1	0.914286	0.882353	0.944444	0.9375
189305	GM19239	GM12878	15	17	2	1	0.914286	0.882353	0.944444	0.9375
189305	GM19240	HG00731	15	17	2	1	0.914286	0.882353	0.944444	0.9375
189305	GM19239	HG00514	14	18	3	1	0.888889	0.823529	0.947368	0.933333
189305	HG00513	GM19239	13	17	4	1	0.857143	0.764706	0.944444	0.928571
189305	GM19239	GM19238	13	17	4	1	0.857143	0.764706	0.944444	0.928571
189305	HG00513	HG00731	12	17	5	1	0.828571	0.705882	0.944444	0.923077
189305	GM12878	HG00731	8	17	9	1	0.714286	0.470588	0.944444	0.888889
189305	HG00732	GM12878	14	16	3	2	0.857143	0.823529	0.888889	0.875
189305	GM19238	GM19239	14	16	3	2	0.857143	0.823529	0.888889	0.875
189305	GM19240	GM19239	14	16	3	2	0.857143	0.823529	0.888889	0.875
189305	HG00732	GM19238	13	16	4	2	0.828571	0.764706	0.888889	0.866667
189305	HG00513	GM19238	16	15	1	3	0.885714	0.941176	0.833333	0.842105
189305	HG00731	GM19240	15	15	2	3	0.857143	0.882353	0.833333	0.833333
189305	GM19238	HG00731	14	15	3	3	0.828571	0.823529	0.833333	0.823529
189305	GM19238	HG00514	16	15	1	4	0.861111	0.941176	0.789474	0.8
189305	HG00514	GM19238	16	14	1	4	0.857143	0.941176	0.777778	0.8
189305	HG00514	HG00731	11	15	6	3	0.742857	0.647059	0.833333	0.785714
189305	GM19239	HG00513	12	13	5	5	0.714286	0.705882	0.722222	0.705882
189305	HG00732	HG00731	17	10	0	8	0.771429	1	0.555556	0.68
189305	GM19238	HG00732	17	10	0	9	0.75	1	0.526316	0.653846
189305	GM19238	HG00513	17	9	0	9	0.742857	1	0.5	0.653846
189305	HG00514	GM12878	16	9	1	9	0.714286	0.941176	0.5	0.64
189305	GM12878	GM19239	12	11	5	7	0.657143	0.705882	0.611111	0.631579
189305	GM12878	GM19238	14	9	3	9	0.657143	0.823529	0.5	0.608696
189305	HG00731	GM19239	17	7	0	11	0.685714	1	0.388889	0.607143
189305	GM12878	HG00514	15	7	2	12	0.611111	0.882353	0.368421	0.555556
189305	HG00514	HG00513	15	6	2	12	0.6	0.882353	0.333333	0.555556
189305	HG00731	HG00514	17	5	0	14	0.611111	1	0.263158	0.548387
189305	HG00731	GM19238	15	5	2	13	0.571429	0.882353	0.277778	0.535714
189305	HG00731	HG00732	17	4	0	15	0.583333	1	0.210526	0.53125
189305	HG00514	HG00732	14	6	3	13	0.555556	0.823529	0.315789	0.518519
189305	HG00731	HG00513	17	2	0	16	0.542857	1	0.111111	0.515152
189305	GM12878	HG00732	17	2	0	17	0.527778	1	0.105263	0.5
189305	GM12878	HG00513	14	2	3	16	0.457143	0.823529	0.111111	0.466667
214748	GM12878	GM12878	113	142	27	13	0.864407	0.807143	0.916129	0.896825
214748	HG00732	HG00732	102	136	38	19	0.80678	0.728571	0.877419	0.842975
214748	GM12878	GM19239	66	141	74	14	0.701695	0.471429	0.909677	0.825
214748	GM12878	HG00732	75	139	65	16	0.725424	0.535714	0.896774	0.824176
214748	GM12878	HG00513	43	144	97	11	0.633898	0.307143	0.929032	0.796296
214748	GM12878	GM19238	42	143	98	12	0.627119	0.3	0.922581	0.777778
214748	HG00732	HG00513	78	132	62	23	0.711864	0.557143	0.851613	0.772277
214748	GM19239	GM19239	137	113	3	42	0.847458	0.978571	0.729032	0.765363
214748	GM12878	GM19240	48	140	92	15	0.637288	0.342857	0.903226	0.761905
214748	HG00731	HG00731	134	113	6	42	0.837288	0.957143	0.729032	0.761364
214748	GM19238	GM19238	137	110	3	45	0.837288	0.978571	0.709677	0.752747
214748	HG00732	GM19240	76	129	64	26	0.694915	0.542857	0.832258	0.745098
214748	HG00732	GM19239	102	119	38	36	0.749153	0.728571	0.767742	0.73913
214748	HG00732	HG00514	65	130	75	25	0.661017	0.464286	0.83871	0.722222
214748	HG00732	GM12878	101	111	39	44	0.718644	0.721429	0.716129	0.696552
214748	HG00513	GM19239	126	100	14	55	0.766102	0.9	0.645161	0.696133
214748	GM19240	GM19240	137	94	3	61	0.783051	0.978571	0.606452	0.691919
214748	GM19238	HG00731	136	93	4	62	0.776271	0.971429	0.6	0.686869
214748	HG00732	HG00731	77	119	63	36	0.664407	0.55	0.767742	0.681416
214748	GM19239	GM19238	117	100	23	55	0.735593	0.835714	0.645161	0.680233
214748	GM19239	GM19240	122	97	18	58	0.742373	0.871429	0.625806	0.677778
214748	GM19240	GM19238	129	93	11	62	0.752542	0.921429	0.6	0.675393
214748	HG00513	GM19238	130	92	10	63	0.752542	0.928571	0.593548	0.673575
214748	GM12878	HG00514	45	133	95	22	0.60339	0.321429	0.858065	0.671642
214748	GM19239	HG00513	121	95	19	60	0.732203	0.864286	0.612903	0.668508
214748	HG00513	HG00513	136	86	4	69	0.752542	0.971429	0.554839	0.663415
214748	HG00513	HG00731	137	84	3	71	0.749153	0.978571	0.541935	0.658654
214748	HG00731	GM19239	96	105	44	50	0.681356	0.685714	0.677419	0.657534
214748	GM19238	GM19239	105	100	35	55	0.694915	0.75	0.645161	0.65625
214748	HG00514	GM19239	137	83	3	72	0.745763	0.978571	0.535484	0.655502
214748	GM19239	HG00732	115	94	25	61	0.708475	0.821429	0.606452	0.653409
214748	GM19240	HG00513	133	84	7	71	0.735593	0.95	0.541935	0.651961
214748	HG00732	GM19238	71	117	69	38	0.637288	0.507143	0.754839	0.651376
214748	GM19239	HG00514	112	95	28	60	0.701695	0.8	0.612903	0.651163
214748	HG00513	HG00732	123	88	17	67	0.715254	0.878571	0.567742	0.647368
214748	HG00514	HG00514	137	80	3	75	0.735593	0.978571	0.516129	0.646226
214748	HG00514	GM19238	135	80	5	75	0.728814	0.964286	0.516129	0.642857
214748	GM19240	GM19239	126	83	14	72	0.708475	0.9	0.535484	0.636364
214748	GM19240	HG00732	133	76	7	79	0.708475	0.95	0.490323	0.627358
214748	GM19240	HG00514	121	82	19	73	0.688136	0.864286	0.529032	0.623711
214748	GM19238	GM19240	129	77	11	78	0.698305	0.921429	0.496774	0.623188
214748	HG00513	HG00514	119	83	21	72	0.684746	0.85	0.535484	0.623037
214748	HG00513	GM19240	115	85	25	70	0.677966	0.821429	0.548387	0.621622
214748	GM19239	GM12878	106	90	34	65	0.664407	0.757143	0.580645	0.619883
214748	HG00514	HG00513	138	70	2	85	0.705085	0.985714	0.451613	0.618834
214748	GM19238	HG00514	120	81	20	74	0.681356	0.857143	0.522581	0.618557
214748	GM19240	HG00731	132	73	8	82	0.694915	0.942857	0.470968	0.616822
214748	HG00731	GM19238	111	86	29	69	0.667797	0.792857	0.554839	0.616667
214748	GM19238	HG00513	133	71	7	84	0.691525	0.95	0.458065	0.612903
214748	HG00514	HG00732	125	75	15	80	0.677966	0.892857	0.483871	0.609756
214748	GM19238	HG00732	124	74	16	81	0.671186	0.885714	0.477419	0.604878
214748	HG00731	HG00514	115	78	25	77	0.654237	0.821429	0.503226	0.598958
214748	HG00514	GM19240	119	75	21	80	0.657627	0.85	0.483871	0.59799
214748	GM19239	HG00731	121	73	19	82	0.657627	0.864286	0.470968	0.596059
214748	HG00514	HG00731	138	61	2	94	0.674576	0.985714	0.393548	0.594828
214748	GM19238	GM12878	101	86	39	69	0.633898	0.721429	0.554839	0.594118
214748	HG00731	HG00732	105	81	35	74	0.630508	0.75	0.522581	0.586592
214748	HG00731	HG00513	110	77	30	78	0.633898	0.785714	0.496774	0.585106
214748	HG00513	GM12878	105	79	35	76	0.623729	0.75	0.509677	0.58011
214748	HG00731	GM19240	106	77	34	78	0.620339	0.757143	0.496774	0.576087
214748	GM19240	GM12878	98	80	42	75	0.60339	0.7	0.516129	0.566474
214748	HG00514	GM12878	111	66	29	89	0.6	0.792857	0.425806	0.555
214748	GM12878	HG00731	37	120	103	35	0.532203	0.264286	0.774194	0.513889
214748	HG00731	GM12878	72	78	68	77	0.508475	0.514286	0.503226	0.483221
259237	GM19238	GM19238	20	31	0	0	1	1	1	1
259237	GM19239	GM19239	20	31	0	0	1	1	1	1
259237	HG00513	HG00513	19	31	1	0	0.980392	0.95	1	1
259237	HG00513	HG00514	19	31	1	0	0.980392	0.95	1	1
259237	GM19240	GM19240	19	31	1	0	0.980392	0.95	1	1
259237	HG00513	GM19240	18	31	2	0	0.960784	0.9	1	1
259237	HG00514	GM19240	18	31	2	0	0.960784	0.9	1	1
259237	GM19238	GM19240	18	31	2	0	0.960784	0.9	1	1
259237	GM19238	GM12878	17	31	3	0	0.941176	0.85	1	1
259237	GM19239	GM19240	17	31	3	0	0.941176	0.85	1	1
259237	GM19240	GM19238	17	31	3	0	0.941176	0.85	1	1
259237	GM19238	HG00514	16	31	4	0	0.921569	0.8	1	1
259237	GM19239	HG00514	16	31	4	0	0.921569	0.8	1	1
259237	GM19240	HG00514	16	31	4	0	0.921569	0.8	1	1
259237	GM19239	GM19238	15	31	5	0	0.901961	0.75	1	1
259237	GM19240	GM12878	15	31	5	0	0.901961	0.75	1	1
259237	GM19238	HG00732	14	31	6	0	0.882353	0.7	1	1
259237	HG00514	HG00513	13	31	7	0	0.862745	0.65	1	1
259237	GM19239	HG00732	13	31	7	0	0.862745	0.65	1	1
259237	GM19240	HG00732	13	31	7	0	0.862745	0.65	1	1
259237	GM19238	HG00513	10	31	10	0	0.803922	0.5	1	1
259237	GM19239	HG00513	10	31	10	0	0.803922	0.5	1	1
259237	GM19240	HG00513	10	31	10	0	0.803922	0.5	1	1
259237	HG00514	HG00731	8	31	12	0	0.764706	0.4	1	1
259237	GM19240	HG00731	8	31	12	0	0.764706	0.4	1	1
259237	HG00513	HG00731	6	31	14	0	0.72549	0.3	1	1
259237	GM19238	HG00731	6	31	14	0	0.72549	0.3	1	1
259237	HG00514	HG00514	19	30	1	1	0.960784	0.95	0.967742	0.95
259237	HG00514	GM12878	18	30	2	1	0.941176	0.9	0.967742	0.947368
259237	HG00514	GM19238	18	30	2	1	0.941176	0.9	0.967742	0.947368
259237	GM12878	HG00514	17	30	3	1	0.921569	0.85	0.967742	0.944444
259237	HG00513	GM19238	17	30	3	1	0.921569	0.85	0.967742	0.944444
259237	HG00513	GM19239	17	30	3	1	0.921569	0.85	0.967742	0.944444
259237	HG00514	GM19239	17	30	3	1	0.921569	0.85	0.967742	0.944444
259237	HG00513	GM12878	15	30	5	1	0.882353	0.75	0.967742	0.9375
259237	GM12878	HG00513	11	30	9	1	0.803922	0.55	0.967742	0.916667
259237	GM12878	GM19239	20	29	0	2	0.960784	1	0.935484	0.909091
259237	GM12878	GM19240	20	29	0	2	0.960784	1	0.935484	0.909091
259237	GM19238	GM19239	20	29	0	2	0.960784	1	0.935484	0.909091
259237	HG00731	HG00731	19	29	1	2	0.941176	0.95	0.935484	0.904762
259237	GM19240	GM19239	19	29	1	2	0.941176	0.95	0.935484	0.904762
259237	HG00513	HG00732	17	29	3	2	0.901961	0.85	0.935484	0.894737
259237	GM12878	HG00731	8	30	12	1	0.745098	0.4	0.967742	0.888889
259237	GM12878	HG00732	16	29	4	2	0.882353	0.8	0.935484	0.888889
259237	GM19239	GM12878	15	29	5	2	0.862745	0.75	0.935484	0.882353
259237	GM12878	GM12878	20	28	0	3	0.941176	1	0.903226	0.869565
259237	GM12878	GM19238	20	28	0	3	0.941176	1	0.903226	0.869565
259237	HG00732	HG00732	17	28	3	3	0.882353	0.85	0.903226	0.85
259237	HG00514	HG00732	16	28	4	3	0.862745	0.8	0.903226	0.842105
259237	GM19239	HG00731	9	29	11	2	0.745098	0.45	0.935484	0.818182
259237	HG00732	GM19238	17	26	3	5	0.843137	0.85	0.83871	0.772727
259237	HG00732	GM12878	17	25	3	6	0.823529	0.85	0.806452	0.73913
259237	HG00731	HG00732	16	25	4	6	0.803922	0.8	0.806452	0.727273
259237	HG00732	HG00731	16	25	4	6	0.803922	0.8	0.806452	0.727273
259237	HG00732	HG00514	18	24	2	7	0.823529	0.9	0.774194	0.72
259237	HG00732	HG00513	15	25	5	6	0.784314	0.75	0.806452	0.714286
259237	HG00731	GM19240	19	23	1	8	0.823529	0.95	0.741935	0.703704
259237	HG00732	GM19239	18	23	2	8	0.803922	0.9	0.741935	0.692308
259237	HG00732	GM19240	18	23	2	8	0.803922	0.9	0.741935	0.692308
259237	HG00731	GM12878	17	23	3	8	0.784314	0.85	0.741935	0.68
259237	HG00731	GM19239	19	22	1	9	0.803922	0.95	0.709677	0.678571
259237	HG00731	GM19238	18	21	2	10	0.764706	0.9	0.677419	0.642857
259237	HG00731	HG00514	19	20	1	11	0.764706	0.95	0.645161	0.633333
259237	HG00731	HG00513	17	21	3	10	0.745098	0.85	0.677419	0.62963
264806	GM12878	GM12878	3	4	0	0	1	1	1	1
264806	HG00731	HG00731	3	4	0	0	1	1	1	1
264806	HG00732	HG00731	3	4	0	0	1	1	1	1
264806	HG00732	HG00732	3	4	0	0	1	1	1	1
264806	HG00513	HG00513	3	4	0	0	1	1	1	1
264806	HG00513	HG00514	3	4	0	0	1	1	1	1
264806	GM19238	GM12878	3	4	0	0	1	1	1	1
264806	GM19238	GM19238	3	4	0	0	1	1	1	1
264806	GM19239	GM12878	3	4	0	0	1	1	1	1
264806	GM19239	HG00731	3	4	0	0	1	1	1	1
264806	GM19240	GM12878	3	4	0	0	1	1	1	1
264806	GM19240	HG00732	3	4	0	0	1	1	1	1
264806	GM19240	GM19240	3	4	0	0	1	1	1	1
264806	GM12878	HG00514	2	4	1	0	0.857143	0.666667	1	1
264806	GM19238	HG00731	2	4	1	0	0.857143	0.666667	1	1
264806	GM19238	HG00513	2	4	1	0	0.857143	0.666667	1	1
264806	GM19238	HG00514	2	4	1	0	0.857143	0.666667	1	1
264806	GM19238	GM19240	2	4	1	0	0.857143	0.666667	1	1
264806	GM19239	HG00732	2	4	1	0	0.857143	0.666667	1	1
264806	GM19239	HG00513	2	4	1	0	0.857143	0.666667	1	1
264806	GM19240	GM19238	2	4	1	0	0.857143	0.666667	1	1
264806	GM19240	GM19239	2	4	1	0	0.857143	0.666667	1	1
264806	GM19240	HG00731	1	4	2	0	0.714286	0.333333	1	1
264806	GM19240	HG00513	1	4	2	0	0.714286	0.333333	1	1
264806	GM19240	HG00514	1	4	2	0	0.714286	0.333333	1	1
264806	GM12878	GM19240	3	3	0	1	0.857143	1	0.75	0.75
264806	HG00731	GM12878	3	3	0	1	0.857143	1	0.75	0.75
264806	HG00731	HG00732	3	3	0	1	0.857143	1	0.75	0.75
264806	HG00731	HG00513	3	3	0	1	0.857143	1	0.75	0.75
264806	HG00731	GM19238	3	3	0	1	0.857143	1	0.75	0.75
264806	HG00731	GM19240	3	3	0	1	0.857143	1	0.75	0.75
264806	HG00732	GM12878	3	3	0	1	0.857143	1	0.75	0.75
264806	HG00732	HG00513	3	3	0	1	0.857143	1	0.75	0.75
264806	HG00732	HG00514	3	3	0	1	0.857143	1	0.75	0.75
264806	HG00732	GM19238	3	3	0	1	0.857143	1	0.75	0.75
264806	HG00732	GM19239	3	3	0	1	0.857143	1	0.75	0.75
264806	HG00513	HG00731	3	3	0	1	0.857143	1	0.75	0.75
264806	HG00513	HG00732	3	3	0	1	0.857143	1	0.75	0.75
264806	HG00513	GM19238	3	3	0	1	0.857143	1	0.75	0.75
264806	HG00514	GM12878	3	3	0	1	0.857143	1	0.75	0.75
264806	HG00514	HG00514	3	3	0	1	0.857143	1	0.75	0.75
264806	GM19238	GM19239	3	3	0	1	0.857143	1	0.75	0.75
264806	GM19239	HG00514	3	3	0	1	0.857143	1	0.75	0.75
264806	GM19239	GM19238	3	3	0	1	0.857143	1	0.75	0.75
264806	GM19239	GM19239	3	3	0	1	0.857143	1	0.75	0.75
264806	GM19239	GM19240	3	3	0	1	0.857143	1	0.75	0.75
264806	GM12878	HG00731	2	3	1	1	0.714286	0.666667	0.75	0.666667
264806	GM12878	HG00513	2	3	1	1	0.714286	0.666667	0.75	0.666667
264806	GM12878	GM19238	2	3	1	1	0.714286	0.666667	0.75	0.666667
264806	GM12878	HG00732	3	2	0	2	0.714286	1	0.5	0.6
264806	HG00731	GM19239	3	2	0	2	0.714286	1	0.5	0.6
264806	HG00732	GM19240	3	2	0	2	0.714286	1	0.5	0.6
264806	HG00513	GM12878	3	2	0	2	0.714286	1	0.5	0.6
264806	HG00513	GM19239	3	2	0	2	0.714286	1	0.5	0.6
264806	HG00513	GM19240	3	2	0	2	0.714286	1	0.5	0.6
264806	HG00514	HG00731	3	2	0	2	0.714286	1	0.5	0.6
264806	HG00514	HG00513	3	2	0	2	0.714286	1	0.5	0.6
264806	HG00514	GM19238	3	2	0	2	0.714286	1	0.5	0.6
264806	HG00514	GM19239	3	2	0	2	0.714286	1	0.5	0.6
264806	HG00514	GM19240	3	2	0	2	0.714286	1	0.5	0.6
264806	GM19238	HG00732	3	2	0	2	0.714286	1	0.5	0.6
264806	GM12878	GM19239	1	3	2	1	0.571429	0.333333	0.75	0.5
264806	HG00731	HG00514	3	1	0	3	0.571429	1	0.25	0.5
264806	HG00514	HG00732	3	1	0	3	0.571429	1	0.25	0.5
285863	GM12878	GM12878	4	5	0	0	1	1	1	1
285863	GM12878	GM19238	4	5	0	0	1	1	1	1
285863	HG00732	HG00732	4	5	0	0	1	1	1	1
285863	HG00732	HG00513	4	5	0	0	1	1	1	1
285863	HG00514	HG00514	4	5	0	0	1	1	1	1
285863	GM19239	HG00514	4	5	0	0	1	1	1	1
285863	GM19239	GM19238	4	5	0	0	1	1	1	1
285863	GM19239	GM19239	4	5	0	0	1	1	1	1
285863	GM19239	GM19240	4	5	0	0	1	1	1	1
285863	GM19240	HG00514	4	5	0	0	1	1	1	1
285863	GM19240	GM19240	4	5	0	0	1	1	1	1
285863	HG00732	GM19239	3	5	1	0	0.888889	0.75	1	1
285863	GM19239	HG00732	3	5	1	0	0.888889	0.75	1	1
285863	GM19240	HG00732	3	5	1	0	0.888889	0.75	1	1
285863	GM12878	HG00731	2	5	2	0	0.777778	0.5	1	1
285863	HG00732	GM19240	2	5	2	0	0.777778	0.5	1	1
285863	GM19239	HG00731	2	5	2	0	0.777778	0.5	1	1
285863	GM19239	HG00513	2	5	2	0	0.777778	0.5	1	1
285863	GM12878	HG00732	1	5	3	0	0.666667	0.25	1	1
285863	GM12878	HG00513	1	5	3	0	0.666667	0.25	1	1
285863	HG00731	HG00731	4	4	0	1	0.888889	1	0.8	0.8
285863	HG00731	GM19239	4	4	0	1	0.888889	1	0.8	0.8
285863	HG00732	HG00514	4	4	0	1	0.888889	1	0.8	0.8
285863	HG00732	GM19238	4	4	0	1	0.888889	1	0.8	0.8
285863	HG00513	HG00513	4	4	0	1	0.888889	1	0.8	0.8
285863	HG00513	HG00514	4	4	0	1	0.888889	1	0.8	0.8
285863	HG00514	HG00513	4	4	0	1	0.888889	1	0.8	0.8
285863	GM19238	GM12878	4	4	0	1	0.888889	1	0.8	0.8
285863	GM19238	GM19238	4	4	0	1	0.888889	1	0.8	0.8
285863	GM19238	GM19239	4	4	0	1	0.888889	1	0.8	0.8
285863	GM19239	GM12878	4	4	0	1	0.888889	1	0.8	0.8
285863	HG00732	HG00731	3	4	1	1	0.777778	0.75	0.8	0.75
285863	HG00513	GM19238	3	4	1	1	0.777778	0.75	0.8	0.75
285863	HG00513	GM19239	3	4	1	1	0.777778	0.75	0.8	0.75
285863	HG00513	GM19240	3	4	1	1	0.777778	0.75	0.8	0.75
285863	GM19238	HG00731	3	4	1	1	0.777778	0.75	0.8	0.75
285863	HG00514	HG00732	2	4	2	1	0.666667	0.5	0.8	0.666667
285863	GM12878	GM19239	4	3	0	2	0.777778	1	0.6	0.666667
285863	GM19238	GM19240	4	3	0	2	0.777778	1	0.6	0.666667
285863	GM19240	GM12878	4	3	0	2	0.777778	1	0.6	0.666667
285863	GM19240	HG00513	4	3	0	2	0.777778	1	0.6	0.666667
285863	GM12878	GM19240	3	3	1	2	0.666667	0.75	0.6	0.6
285863	HG00514	GM19239	3	3	1	2	0.666667	0.75	0.6	0.6
285863	GM19238	HG00513	3	3	1	2	0.666667	0.75	0.6	0.6
285863	GM19238	HG00514	3	3	1	2	0.666667	0.75	0.6	0.6
285863	HG00731	GM12878	4	2	0	3	0.666667	1	0.4	0.571429
285863	HG00731	HG00732	4	2	0	3	0.666667	1	0.4	0.571429
285863	HG00731	GM19240	4	2	0	3	0.666667	1	0.4	0.571429
285863	HG00732	GM12878	4	2	0	3	0.666667	1	0.4	0.571429
285863	HG00513	HG00732	4	2	0	3	0.666667	1	0.4	0.571429
285863	GM19240	GM19238	4	2	0	3	0.666667	1	0.4	0.571429
285863	GM19240	GM19239	4	2	0	3	0.666667	1	0.4	0.571429
285863	HG00513	HG00731	2	3	2	2	0.555556	0.5	0.6	0.5
285863	HG00514	HG00731	2	3	2	2	0.555556	0.5	0.6	0.5
285863	HG00514	GM19238	2	3	2	2	0.555556	0.5	0.6	0.5
285863	HG00514	GM19240	2	3	2	2	0.555556	0.5	0.6	0.5
285863	GM19240	HG00731	2	3	2	2	0.555556	0.5	0.6	0.5
285863	GM19238	HG00732	3	2	1	3	0.555556	0.75	0.4	0.5
285863	HG00731	HG00513	4	1	0	4	0.555556	1	0.2	0.5
285863	HG00731	HG00514	4	1	0	4	0.555556	1	0.2	0.5
285863	HG00731	GM19238	4	1	0	4	0.555556	1	0.2	0.5
285863	HG00513	GM12878	4	0	0	5	0.444444	1	0	0.444444
285863	HG00514	GM12878	3	1	1	4	0.444444	0.75	0.2	0.428571
334127	GM12878	GM12878	8	9	0	0	1	1	1	1
334127	GM12878	HG00513	8	9	0	0	1	1	1	1
334127	GM12878	GM19238	8	9	0	0	1	1	1	1
334127	GM12878	GM19240	8	9	0	0	1	1	1	1
334127	HG00731	HG00731	8	9	0	0	1	1	1	1
334127	HG00731	GM19238	8	9	0	0	1	1	1	1
334127	HG00731	GM19240	8	9	0	0	1	1	1	1
334127	HG00732	HG00731	8	9	0	0	1	1	1	1
334127	HG00732	HG00732	8	9	0	0	1	1	1	1
334127	HG00732	HG00513	8	9	0	0	1	1	1	1
334127	HG00513	GM12878	8	9	0	0	1	1	1	1
334127	HG00513	HG00731	8	9	0	0	1	1	1	1
334127	HG00513	HG00513	8	9	0	0	1	1	1	1
334127	HG00513	GM19238	8	9	0	0	1	1	1	1
334127	HG00513	GM19240	8	9	0	0	1	1	1	1
334127	HG00514	GM12878	8	9	0	0	1	1	1	1
334127	HG00514	HG00731	8	9	0	0	1	1	1	1
334127	HG00514	HG00513	8	9	0	0	1	1	1	1
334127	HG00514	HG00514	8	9	0	0	1	1	1	1
334127	HG00514	GM19238	8	9	0	0	1	1	1	1
334127	HG00514	GM19239	8	9	0	0	1	1	1	1
334127	HG00514	GM19240	8	9	0	0	1	1	1	1
334127	GM19238	GM12878	8	9	0	0	1	1	1	1
334127	GM19238	HG00731	8	9	0	0	1	1	1	1
334127	GM19238	HG00513	8	9	0	0	1	1	1	1
334127	GM19238	GM19238	8	9	0	0	1	1	1	1
334127	GM19238	GM19239	8	9	0	0	1	1	1	1
334127	GM19238	GM19240	8	9	0	0	1	1	1	1
334127	GM19239	GM12878	8	9	0	0	1	1	1	1
334127	GM19239	HG00731	8	9	0	0	1	1	1	1
334127	GM19239	HG00513	8	9	0	0	1	1	1	1
334127	GM19239	GM19238	8	9	0	0	1	1	1	1
334127	GM19239	GM19239	8	9	0	0	1	1	1	1
334127	GM19239	GM19240	8	9	0	0	1	1	1	1
334127	GM19240	GM12878	8	9	0	0	1	1	1	1
334127	GM19240	HG00731	8	9	0	0	1	1	1	1
334127	GM19240	HG00513	8	9	0	0	1	1	1	1
334127	GM19240	GM19238	8	9	0	0	1	1	1	1
334127	GM19240	GM19239	8	9	0	0	1	1	1	1
334127	GM19240	GM19240	8	9	0	0	1	1	1	1
334127	HG00514	HG00732	7	9	1	0	0.941176	0.875	1	1
334127	GM12878	HG00731	8	8	0	1	0.941176	1	0.888889	0.888889
334127	GM12878	HG00732	8	8	0	1	0.941176	1	0.888889	0.888889
334127	GM12878	GM19239	8	8	0	1	0.941176	1	0.888889	0.888889
334127	HG00731	GM12878	8	8	0	1	0.941176	1	0.888889	0.888889
334127	HG00731	HG00513	8	8	0	1	0.941176	1	0.888889	0.888889
334127	HG00731	HG00514	8	8	0	1	0.941176	1	0.888889	0.888889
334127	HG00732	HG00514	8	8	0	1	0.941176	1	0.888889	0.888889
334127	HG00732	GM19239	8	8	0	1	0.941176	1	0.888889	0.888889
334127	HG00732	GM19240	8	8	0	1	0.941176	1	0.888889	0.888889
334127	HG00513	HG00514	8	8	0	1	0.941176	1	0.888889	0.888889
334127	HG00513	GM19239	8	8	0	1	0.941176	1	0.888889	0.888889
334127	GM19238	HG00514	8	8	0	1	0.941176	1	0.888889	0.888889
334127	GM19240	HG00732	8	8	0	1	0.941176	1	0.888889	0.888889
334127	GM19238	HG00732	7	8	1	1	0.882353	0.875	0.888889	0.875
334127	GM19239	HG00732	7	8	1	1	0.882353	0.875	0.888889	0.875
334127	GM12878	HG00514	8	7	0	2	0.882353	1	0.777778	0.8
334127	HG00731	HG00732	8	7	0	2	0.882353	1	0.777778	0.8
334127	HG00731	GM19239	8	7	0	2	0.882353	1	0.777778	0.8
334127	HG00732	GM12878	8	7	0	2	0.882353	1	0.777778	0.8
334127	HG00732	GM19238	8	7	0	2	0.882353	1	0.777778	0.8
334127	GM19239	HG00514	8	7	0	2	0.882353	1	0.777778	0.8
334127	GM19240	HG00514	8	7	0	2	0.882353	1	0.777778	0.8
334127	HG00513	HG00732	8	6	0	3	0.823529	1	0.666667	0.727273
361009	GM12878	GM12878	34	35	0	0	1	1	1	1
361009	HG00731	HG00731	34	35	0	0	1	1	1	1
361009	HG00732	HG00732	34	35	0	0	1	1	1	1
361009	HG00513	HG00513	34	35	0	0	1	1	1	1
361009	HG00514	HG00514	34	35	0	0	1	1	1	1
361009	GM19238	GM19238	34	35	0	0	1	1	1	1
361009	GM19239	GM19239	34	35	0	0	1	1	1	1
361009	GM19240	GM19240	34	35	0	0	1	1	1	1
361009	GM19240	GM12878	33	35	1	0	0.985507	0.970588	1	1
361009	HG00732	HG00513	30	35	4	0	0.942029	0.882353	1	1
361009	GM12878	HG00513	25	35	9	0	0.869565	0.735294	1	1
361009	GM12878	HG00731	33	34	1	1	0.971014	0.970588	0.971429	0.970588
361009	HG00731	HG00732	33	34	1	1	0.971014	0.970588	0.971429	0.970588
361009	HG00514	HG00513	33	34	1	1	0.971014	0.970588	0.971429	0.970588
361009	GM12878	HG00732	32	34	2	1	0.956522	0.941176	0.971429	0.969697
361009	GM19238	HG00514	30	34	4	1	0.927536	0.882353	0.971429	0.967742
361009	GM19240	HG00514	29	34	5	1	0.913043	0.852941	0.971429	0.966667
361009	GM19240	HG00513	26	34	8	1	0.869565	0.764706	0.971429	0.962963
361009	GM19240	HG00732	34	33	0	2	0.971014	1	0.942857	0.944444
361009	HG00731	GM19240	33	33	1	2	0.956522	0.970588	0.942857	0.942857
361009	HG00732	HG00514	32	33	2	2	0.942029	0.941176	0.942857	0.941176
361009	GM19240	HG00731	32	33	2	2	0.942029	0.941176	0.942857	0.941176
361009	GM19238	HG00513	31	33	3	2	0.927536	0.911765	0.942857	0.939394
361009	GM19238	HG00731	30	33	4	2	0.913043	0.882353	0.942857	0.9375
361009	GM19239	HG00732	29	33	5	2	0.898551	0.852941	0.942857	0.935484
361009	GM19239	HG00513	28	33	6	2	0.884058	0.823529	0.942857	0.933333
361009	HG00514	GM19238	34	32	0	3	0.956522	1	0.914286	0.918919
361009	GM12878	GM19238	33	32	1	3	0.942029	0.970588	0.914286	0.916667
361009	HG00513	HG00514	33	32	1	3	0.942029	0.970588	0.914286	0.916667
361009	GM19240	GM19238	33	32	1	3	0.942029	0.970588	0.914286	0.916667
361009	HG00514	HG00732	32	32	2	3	0.927536	0.941176	0.914286	0.914286
361009	GM12878	GM19240	34	31	0	4	0.942029	1	0.885714	0.894737
361009	HG00732	GM19240	34	31	0	4	0.942029	1	0.885714	0.894737
361009	GM19238	HG00732	34	31	0	4	0.942029	1	0.885714	0.894737
361009	HG00514	GM19240	32	31	2	4	0.913043	0.941176	0.885714	0.888889
361009	HG00731	HG00514	29	31	5	4	0.869565	0.852941	0.885714	0.878788
361009	HG00732	GM19238	34	30	0	5	0.927536	1	0.857143	0.871795
361009	GM12878	HG00514	27	31	7	4	0.84058	0.794118	0.885714	0.870968
361009	HG00731	GM19238	32	30	2	5	0.898551	0.941176	0.857143	0.864865
361009	GM19238	GM19240	32	30	2	5	0.898551	0.941176	0.857143	0.864865
361009	GM19239	HG00514	29	30	5	5	0.855072	0.852941	0.857143	0.852941
361009	HG00731	GM12878	34	29	0	6	0.913043	1	0.828571	0.85
361009	HG00732	GM19239	34	29	0	6	0.913043	1	0.828571	0.85
361009	HG00731	HG00513	27	30	7	5	0.826087	0.794118	0.857143	0.84375
361009	GM19238	GM19239	31	29	3	6	0.869565	0.911765	0.828571	0.837838
361009	GM19239	GM19240	31	29	3	6	0.869565	0.911765	0.828571	0.837838
361009	HG00513	GM12878	33	28	1	7	0.884058	0.970588	0.8	0.825
361009	HG00513	HG00732	33	28	1	7	0.884058	0.970588	0.8	0.825
361009	HG00514	HG00731	33	28	1	7	0.884058	0.970588	0.8	0.825
361009	GM19239	HG00731	32	28	2	7	0.869565	0.941176	0.8	0.820513
361009	HG00732	GM12878	34	27	0	8	0.884058	1	0.771429	0.809524
361009	GM19239	GM19238	34	27	0	8	0.884058	1	0.771429	0.809524
361009	HG00732	HG00731	33	27	1	8	0.869565	0.970588	0.771429	0.804878
361009	HG00514	GM12878	33	27	1	8	0.869565	0.970588	0.771429	0.804878
361009	GM19238	GM12878	33	27	1	8	0.869565	0.970588	0.771429	0.804878
361009	GM12878	GM19239	31	27	3	8	0.84058	0.911765	0.771429	0.794872
361009	HG00514	GM19239	34	26	0	9	0.869565	1	0.742857	0.790698
361009	HG00513	GM19238	34	25	0	10	0.855072	1	0.714286	0.772727
361009	HG00513	HG00731	33	25	1	10	0.84058	0.970588	0.714286	0.767442
361009	HG00513	GM19240	32	25	2	10	0.826087	0.941176	0.714286	0.761905
361009	HG00513	GM19239	34	23	0	12	0.826087	1	0.657143	0.73913
361009	GM19240	GM19239	31	24	3	11	0.797101	0.911765	0.685714	0.738095
361009	HG00731	GM19239	30	23	4	12	0.768116	0.882353	0.657143	0.714286
361009	GM19239	GM12878	32	22	2	13	0.782609	0.941176	0.628571	0.711111
611317	GM12878	GM12878	6	7	0	0	1	1	1	1
611317	HG00731	HG00731	6	7	0	0	1	1	1	1
611317	HG00513	HG00513	6	7	0	0	1	1	1	1
611317	HG00513	GM19238	6	7	0	0	1	1	1	1
611317	HG00514	HG00513	6	7	0	0	1	1	1	1
611317	HG00514	HG00514	6	7	0	0	1	1	1	1
611317	HG00514	GM19238	6	7	0	0	1	1	1	1
611317	HG00514	GM19239	6	7	0	0	1	1	1	1
611317	GM19238	HG00513	6	7	0	0	1	1	1	1
611317	GM19238	GM19238	6	7	0	0	1	1	1	1
611317	GM19238	GM19239	6	7	0	0	1	1	1	1
611317	GM19238	GM19240	6	7	0	0	1	1	1	1
611317	GM19239	HG00513	6	7	0	0	1	1	1	1
611317	GM19239	GM19239	6	7	0	0	1	1	1	1
611317	GM19240	GM19238	6	7	0	0	1	1	1	1
611317	GM19240	GM19240	6	7	0	0	1	1	1	1
611317	GM19240	HG00513	4	7	2	0	0.846154	0.666667	1	1
611317	GM12878	HG00732	6	6	0	1	0.923077	1	0.857143	0.857143
611317	HG00732	GM12878	6	6	0	1	0.923077	1	0.857143	0.857143
611317	HG00732	HG00731	6	6	0	1	0.923077	1	0.857143	0.857143
611317	HG00732	HG00732	6	6	0	1	0.923077	1	0.857143	0.857143
611317	HG00732	HG00513	6	6	0	1	0.923077	1	0.857143	0.857143
611317	HG00732	HG00514	6	6	0	1	0.923077	1	0.857143	0.857143
611317	HG00732	GM19238	6	6	0	1	0.923077	1	0.857143	0.857143
611317	HG00732	GM19239	6	6	0	1	0.923077	1	0.857143	0.857143
611317	HG00513	GM19239	6	6	0	1	0.923077	1	0.857143	0.857143
611317	GM19238	GM12878	6	6	0	1	0.923077	1	0.857143	0.857143
611317	GM19239	GM19238	6	6	0	1	0.923077	1	0.857143	0.857143
611317	GM19240	GM19239	6	6	0	1	0.923077	1	0.857143	0.857143
611317	GM12878	GM19239	5	6	1	1	0.846154	0.833333	0.857143	0.833333
611317	HG00513	GM19240	5	6	1	1	0.846154	0.833333	0.857143	0.833333
611317	GM19239	GM19240	5	6	1	1	0.846154	0.833333	0.857143	0.833333
611317	GM19240	HG00732	5	6	1	1	0.846154	0.833333	0.857143	0.833333
611317	HG00514	HG00732	4	6	2	1	0.769231	0.666667	0.857143	0.8
611317	HG00732	GM19240	6	5	0	2	0.846154	1	0.714286	0.75
611317	HG00513	GM12878	6	5	0	2	0.846154	1	0.714286	0.75
611317	HG00513	HG00732	6	5	0	2	0.846154	1	0.714286	0.75
611317	HG00513	HG00514	6	5	0	2	0.846154	1	0.714286	0.75
611317	HG00514	HG00731	6	5	0	2	0.846154	1	0.714286	0.75
611317	GM19238	HG00732	6	5	0	2	0.846154	1	0.714286	0.75
611317	GM19238	HG00514	6	5	0	2	0.846154	1	0.714286	0.75
611317	GM19239	GM12878	6	5	0	2	0.846154	1	0.714286	0.75
611317	GM19239	HG00732	6	5	0	2	0.846154	1	0.714286	0.75
611317	GM19239	HG00514	6	5	0	2	0.846154	1	0.714286	0.75
611317	GM19240	GM12878	6	5	0	2	0.846154	1	0.714286	0.75
611317	GM19240	HG00514	6	5	0	2	0.846154	1	0.714286	0.75
611317	GM12878	HG00731	5	5	1	2	0.769231	0.833333	0.714286	0.714286
611317	HG00731	HG00513	5	5	1	2	0.769231	0.833333	0.714286	0.714286
611317	HG00514	GM12878	5	5	1	2	0.769231	0.833333	0.714286	0.714286
611317	HG00514	GM19240	2	6	4	1	0.615385	0.333333	0.857143	0.666667
611317	GM12878	HG00513	4	5	2	2	0.692308	0.666667	0.714286	0.666667
611317	GM12878	HG00514	4	5	2	2	0.692308	0.666667	0.714286	0.666667
611317	GM12878	GM19240	6	4	0	3	0.769231	1	0.571429	0.666667
611317	HG00513	HG00731	6	4	0	3	0.769231	1	0.571429	0.666667
611317	GM19239	HG00731	6	4	0	3	0.769231	1	0.571429	0.666667
611317	GM19240	HG00731	6	4	0	3	0.769231	1	0.571429	0.666667
611317	GM12878	GM19238	5	4	1	3	0.692308	0.833333	0.571429	0.625
611317	HG00731	GM12878	6	3	0	4	0.692308	1	0.428571	0.6
611317	HG00731	HG00732	6	3	0	4	0.692308	1	0.428571	0.6
611317	HG00731	GM19239	6	3	0	4	0.692308	1	0.428571	0.6
611317	HG00731	GM19240	6	3	0	4	0.692308	1	0.428571	0.6
611317	GM19238	HG00731	6	3	0	4	0.692308	1	0.428571	0.6
611317	HG00731	GM19238	5	2	1	5	0.538462	0.833333	0.285714	0.5
611317	HG00731	HG00514	5	1	1	6	0.461538	0.833333	0.142857	0.454545
621989	GM12878	GM12878	2	3	0	0	1	1	1	1
621989	GM12878	GM19238	2	3	0	0	1	1	1	1
621989	GM12878	GM19239	2	3	0	0	1	1	1	1
621989	GM12878	GM19240	2	3	0	0	1	1	1	1
621989	HG00731	GM12878	2	3	0	0	1	1	1	1
621989	HG00731	HG00731	2	3	0	0	1	1	1	1
621989	HG00731	GM19238	2	3	0	0	1	1	1	1
621989	HG00731	GM19239	2	3	0	0	1	1	1	1
621989	HG00731	GM19240	2	3	0	0	1	1	1	1
621989	HG00514	HG00514	2	3	0	0	1	1	1	1
621989	GM19238	HG00731	2	3	0	0	1	1	1	1
621989	GM19238	GM19238	2	3	0	0	1	1	1	1
621989	GM19238	GM19239	2	3	0	0	1	1	1	1
621989	GM19238	GM19240	2	3	0	0	1	1	1	1
621989	GM19239	HG00731	2	3	0	0	1	1	1	1
621989	GM19239	GM19239	2	3	0	0	1	1	1	1
621989	GM19239	GM19240	2	3	0	0	1	1	1	1
621989	GM19240	HG00731	2	3	0	0	1	1	1	1
621989	GM19240	GM19238	2	3	0	0	1	1	1	1
621989	GM19240	GM19239	2	3	0	0	1	1	1	1
621989	GM19240	GM19240	2	3	0	0	1	1	1	1
621989	GM12878	HG00732	1	3	1	0	0.8	0.5	1	1
621989	GM12878	HG00513	1	3	1	0	0.8	0.5	1	1
621989	GM12878	HG00514	1	3	1	0	0.8	0.5	1	1
621989	HG00731	HG00732	1	3	1	0	0.8	0.5	1	1
621989	HG00731	HG00513	1	3	1	0	0.8	0.5	1	1
621989	HG00731	HG00514	1	3	1	0	0.8	0.5	1	1
621989	HG00732	HG00731	1	3	1	0	0.8	0.5	1	1
621989	HG00514	HG00732	1	3	1	0	0.8	0.5	1	1
621989	HG00514	HG00513	1	3	1	0	0.8	0.5	1	1
621989	GM19238	GM12878	1	3	1	0	0.8	0.5	1	1
621989	GM19238	HG00732	1	3	1	0	0.8	0.5	1	1
621989	GM19238	HG00513	1	3	1	0	0.8	0.5	1	1
621989	GM19239	GM12878	1	3	1	0	0.8	0.5	1	1
621989	GM19239	HG00514	1	3	1	0	0.8	0.5	1	1
621989	GM19239	GM19238	1	3	1	0	0.8	0.5	1	1
621989	GM19240	GM12878	1	3	1	0	0.8	0.5	1	1
621989	GM12878	HG00731	2	2	0	1	0.8	1	0.666667	0.666667
621989	HG00732	GM12878	2	2	0	1	0.8	1	0.666667	0.666667
621989	HG00732	HG00732	2	2	0	1	0.8	1	0.666667	0.666667
621989	HG00732	HG00513	2	2	0	1	0.8	1	0.666667	0.666667
621989	HG00732	GM19239	2	2	0	1	0.8	1	0.666667	0.666667
621989	HG00513	GM12878	2	2	0	1	0.8	1	0.666667	0.666667
621989	HG00513	HG00731	2	2	0	1	0.8	1	0.666667	0.666667
621989	HG00513	HG00732	2	2	0	1	0.8	1	0.666667	0.666667
621989	HG00513	HG00513	2	2	0	1	0.8	1	0.666667	0.666667
621989	HG00513	GM19239	2	2	0	1	0.8	1	0.666667	0.666667
621989	HG00514	HG00731	2	2	0	1	0.8	1	0.666667	0.666667
621989	HG00514	GM19238	2	2	0	1	0.8	1	0.666667	0.666667
621989	HG00514	GM19240	2	2	0	1	0.8	1	0.666667	0.666667
621989	HG00732	HG00514	1	2	1	1	0.6	0.5	0.666667	0.5
621989	HG00732	GM19238	1	2	1	1	0.6	0.5	0.666667	0.5
621989	HG00732	GM19240	1	2	1	1	0.6	0.5	0.666667	0.5
621989	HG00513	HG00514	1	2	1	1	0.6	0.5	0.666667	0.5
621989	HG00513	GM19238	1	2	1	1	0.6	0.5	0.666667	0.5
621989	HG00513	GM19240	1	2	1	1	0.6	0.5	0.666667	0.5
621989	HG00514	GM12878	1	2	1	1	0.6	0.5	0.666667	0.5
621989	HG00514	GM19239	2	1	0	2	0.6	1	0.333333	0.5
674079	GM12878	GM12878	195	295	89	23	0.813953	0.68662	0.927673	0.894495
674079	GM12878	HG00731	87	295	197	23	0.634551	0.306338	0.927673	0.790909
674079	GM12878	HG00732	68	300	216	18	0.611296	0.239437	0.943396	0.790698
674079	GM19239	GM19239	272	240	12	78	0.850498	0.957746	0.754717	0.777143
674079	GM12878	HG00514	77	293	207	25	0.614618	0.271127	0.921384	0.754902
674079	GM19240	GM19240	276	217	8	101	0.818937	0.971831	0.68239	0.732095
674079	GM19238	GM19238	281	212	3	106	0.818937	0.989437	0.666667	0.726098
674079	HG00513	HG00513	280	207	4	111	0.80897	0.985915	0.650943	0.716113
674079	HG00514	HG00514	271	209	13	109	0.797342	0.954225	0.657233	0.713158
674079	HG00731	GM19240	261	211	23	107	0.784053	0.919014	0.663522	0.709239
674079	HG00732	HG00732	274	204	10	114	0.79402	0.964789	0.641509	0.706186
674079	HG00731	HG00514	232	213	52	105	0.739203	0.816901	0.669811	0.688427
674079	HG00731	HG00731	282	189	2	129	0.782392	0.992958	0.59434	0.686131
674079	HG00514	GM19238	242	207	42	111	0.745847	0.852113	0.650943	0.685552
674079	HG00514	GM19240	234	209	50	109	0.73588	0.823944	0.657233	0.682216
674079	GM12878	GM19239	90	276	194	42	0.607973	0.316901	0.867925	0.681818
674079	HG00513	GM19238	244	203	40	115	0.742525	0.859155	0.638365	0.679666
674079	HG00731	GM19238	232	208	52	110	0.730897	0.816901	0.654088	0.678363
674079	HG00731	HG00513	227	208	57	110	0.722591	0.799296	0.654088	0.673591
674079	HG00513	GM19240	217	211	67	107	0.710963	0.764085	0.663522	0.669753
674079	HG00731	GM19239	222	208	62	110	0.714286	0.78169	0.654088	0.668675
674079	GM19238	GM19240	205	216	79	102	0.699336	0.721831	0.679245	0.667752
674079	HG00731	HG00732	215	210	69	108	0.70598	0.757042	0.660377	0.665635
674079	GM12878	GM19240	95	269	189	49	0.604651	0.334507	0.845912	0.659722
674079	GM19239	GM19238	263	182	21	136	0.739203	0.926056	0.572327	0.659148
674079	GM19238	GM19239	189	220	95	98	0.679402	0.665493	0.691824	0.658537
674079	HG00514	HG00732	217	203	67	115	0.697674	0.764085	0.638365	0.653614
674079	HG00732	HG00514	228	197	56	121	0.70598	0.802817	0.619497	0.653295
674079	HG00513	HG00514	221	195	63	123	0.69103	0.778169	0.613208	0.642442
674079	GM19238	HG00513	200	205	84	113	0.672757	0.704225	0.644654	0.638978
674079	HG00513	HG00731	226	190	58	128	0.69103	0.795775	0.597484	0.638418
674079	GM12878	GM19238	44	293	240	25	0.559801	0.15493	0.921384	0.637681
674079	HG00732	GM19240	228	188	56	130	0.69103	0.802817	0.591195	0.636872
674079	HG00732	GM19238	219	193	65	125	0.684385	0.771127	0.606918	0.636628
674079	HG00513	HG00732	233	185	51	133	0.694352	0.820423	0.581761	0.636612
674079	HG00513	GM19239	185	210	99	108	0.656146	0.651408	0.660377	0.631399
674079	HG00514	GM19239	183	211	101	107	0.654485	0.644366	0.663522	0.631034
674079	GM19238	HG00732	203	198	81	120	0.666113	0.714789	0.622642	0.628483
674079	GM19240	GM19238	243	168	41	150	0.682724	0.855634	0.528302	0.618321
674079	HG00732	HG00513	228	175	56	143	0.669435	0.802817	0.550314	0.614555
674079	HG00514	HG00731	224	175	60	143	0.662791	0.788732	0.550314	0.610354
674079	GM19239	HG00513	227	172	57	146	0.662791	0.799296	0.540881	0.608579
674079	GM19240	GM19239	209	183	75	135	0.651163	0.735915	0.575472	0.607558
674079	GM19238	HG00731	218	176	66	142	0.654485	0.767606	0.553459	0.605556
674079	GM19238	HG00514	217	176	67	142	0.652824	0.764085	0.553459	0.604457
674079	GM19240	HG00514	249	155	35	163	0.671096	0.876761	0.487421	0.604369
674079	HG00514	HG00513	227	166	57	152	0.652824	0.799296	0.522013	0.598945
674079	GM19239	HG00731	234	160	50	158	0.654485	0.823944	0.503145	0.596939
674079	GM19240	HG00731	252	147	32	171	0.662791	0.887324	0.462264	0.595745
674079	GM19240	HG00513	275	127	9	191	0.667774	0.96831	0.399371	0.590129
674079	GM19240	HG00732	246	146	38	172	0.651163	0.866197	0.459119	0.588517
674079	GM19239	HG00732	232	155	52	163	0.642857	0.816901	0.487421	0.587342
674079	HG00732	GM19239	197	178	87	140	0.622924	0.693662	0.559748	0.58457
674079	HG00732	HG00731	227	150	57	168	0.626246	0.799296	0.471698	0.574684
674079	HG00731	GM12878	151	203	133	115	0.58804	0.53169	0.638365	0.567669
674079	HG00732	GM12878	143	199	141	119	0.568106	0.503521	0.625786	0.545802
674079	HG00514	GM12878	154	187	130	131	0.566445	0.542254	0.58805	0.540351
674079	GM19239	HG00514	193	149	91	169	0.568106	0.679577	0.468553	0.533149
674079	GM12878	HG00513	23	297	261	21	0.531561	0.0809859	0.933962	0.522727
674079	GM19239	GM19240	192	139	92	179	0.549834	0.676056	0.437107	0.51752
674079	HG00513	GM12878	136	188	148	130	0.538206	0.478873	0.591195	0.511278
674079	GM19238	GM12878	156	162	128	156	0.528239	0.549296	0.509434	0.5
674079	GM19240	GM12878	152	165	132	153	0.526578	0.535211	0.518868	0.498361
674079	GM19239	GM12878	146	171	138	147	0.526578	0.514085	0.537736	0.498294
678201	GM19238	GM19238	187	209	0	0	1	1	1	1
678201	GM19239	GM19239	187	209	0	0	1	1	1	1
678201	GM12878	GM12878	186	209	1	0	0.997475	0.994652	1	1
678201	GM19240	GM19240	186	209	1	0	0.997475	0.994652	1	1
678201	HG00732	HG00732	184	209	3	0	0.992424	0.983957	1	1
678201	HG00513	HG00513	183	209	4	0	0.989899	0.97861	1	1
678201	HG00731	HG00731	181	208	6	1	0.982323	0.967914	0.995215	0.994505
678201	HG00514	HG00514	178	206	9	3	0.969697	0.951872	0.985646	0.983425
678201	GM19239	HG00513	98	203	89	6	0.760101	0.524064	0.971292	0.942308
678201	GM19238	HG00513	140	196	47	13	0.848485	0.748663	0.937799	0.915033
678201	GM19240	GM19239	144	195	43	14	0.856061	0.770053	0.933014	0.911392
678201	GM19238	HG00514	131	194	56	15	0.820707	0.700535	0.92823	0.89726
678201	HG00513	GM19239	139	193	48	16	0.838384	0.743316	0.923445	0.896774
678201	GM19239	GM19238	126	192	61	17	0.80303	0.673797	0.91866	0.881119
678201	GM19240	GM19238	123	192	64	17	0.795455	0.657754	0.91866	0.878571
678201	HG00514	HG00513	157	186	30	23	0.866162	0.839572	0.889952	0.872222
678201	HG00513	GM12878	145	187	42	22	0.838384	0.775401	0.894737	0.868263
678201	HG00513	GM19238	142	187	45	22	0.830808	0.759358	0.894737	0.865854
678201	HG00731	GM12878	153	185	34	24	0.853535	0.818182	0.885167	0.864407
678201	GM19240	HG00731	121	190	66	19	0.785354	0.647059	0.909091	0.864286
678201	GM19239	HG00731	74	197	113	12	0.684343	0.395722	0.942584	0.860465
678201	GM19238	HG00731	126	188	61	21	0.792929	0.673797	0.899522	0.857143
678201	GM19240	GM12878	135	185	52	24	0.808081	0.721925	0.885167	0.849057
678201	HG00731	HG00514	144	183	43	26	0.825758	0.770053	0.875598	0.847059
678201	HG00732	HG00514	154	181	33	28	0.84596	0.823529	0.866029	0.846154
678201	HG00513	HG00514	125	185	62	24	0.782828	0.668449	0.885167	0.838926
678201	GM19239	HG00514	78	194	109	15	0.686869	0.417112	0.92823	0.83871
678201	HG00731	GM19239	145	181	42	28	0.823232	0.775401	0.866029	0.83815
678201	GM19238	GM12878	145	181	42	28	0.823232	0.775401	0.866029	0.83815
678201	GM19240	HG00514	123	185	64	24	0.777778	0.657754	0.885167	0.836735
678201	HG00732	HG00513	153	179	34	30	0.838384	0.818182	0.856459	0.836066
678201	HG00514	HG00732	161	177	26	32	0.853535	0.860963	0.84689	0.834197
678201	HG00731	HG00513	166	176	21	33	0.863636	0.887701	0.842105	0.834171
678201	HG00514	HG00731	155	178	32	31	0.840909	0.828877	0.851675	0.833333
678201	HG00514	GM19239	154	177	33	32	0.835859	0.823529	0.84689	0.827957
678201	HG00513	HG00731	143	179	44	30	0.813131	0.764706	0.856459	0.82659
678201	GM19238	HG00732	132	180	55	29	0.787879	0.705882	0.861244	0.819876
678201	GM19240	HG00513	134	179	53	30	0.790404	0.716578	0.856459	0.817073
678201	HG00731	GM19238	156	174	31	35	0.833333	0.834225	0.832536	0.816754
678201	GM12878	GM19238	144	176	43	33	0.808081	0.770053	0.842105	0.813559
678201	GM19239	GM12878	122	181	65	28	0.765152	0.652406	0.866029	0.813333
678201	GM19239	GM19240	149	174	38	35	0.815657	0.796791	0.832536	0.809783
678201	GM12878	GM19239	149	173	38	36	0.813131	0.796791	0.827751	0.805405
678201	GM19238	GM19239	156	170	31	39	0.823232	0.834225	0.813397	0.8
678201	HG00514	GM19238	154	169	33	40	0.815657	0.823529	0.808612	0.793814
678201	GM12878	HG00731	153	167	34	42	0.808081	0.818182	0.799043	0.784615
678201	HG00513	GM19240	127	174	60	35	0.760101	0.679144	0.832536	0.783951
678201	GM12878	HG00513	167	161	20	48	0.828283	0.893048	0.770335	0.776744
678201	HG00731	GM19240	141	166	46	43	0.775253	0.754011	0.794258	0.766304
678201	GM19240	HG00732	128	169	59	40	0.75	0.684492	0.808612	0.761905
678201	HG00731	HG00732	150	162	37	47	0.787879	0.802139	0.77512	0.761421
678201	GM19238	GM19240	138	163	49	46	0.760101	0.737968	0.779904	0.75
678201	GM12878	HG00514	142	161	45	48	0.765152	0.759358	0.770335	0.747368
678201	HG00732	GM19238	179	146	8	63	0.820707	0.957219	0.698565	0.739669
678201	GM12878	GM19240	149	155	38	54	0.767677	0.796791	0.741627	0.73399
678201	HG00732	GM12878	151	153	36	56	0.767677	0.807487	0.732057	0.729469
678201	HG00514	GM12878	157	149	30	60	0.772727	0.839572	0.712919	0.723502
678201	HG00732	HG00731	157	147	30	62	0.767677	0.839572	0.703349	0.716895
678201	GM19239	HG00732	74	178	113	31	0.636364	0.395722	0.851675	0.704762
678201	HG00732	GM19240	159	142	28	67	0.760101	0.850267	0.679426	0.70354
678201	HG00513	HG00732	122	155	65	54	0.699495	0.652406	0.741627	0.693182
678201	HG00514	GM19240	135	148	52	61	0.714646	0.721925	0.708134	0.688776
678201	GM12878	HG00732	147	140	40	69	0.724747	0.786096	0.669856	0.680556
678201	HG00732	GM19239	165	124	22	85	0.729798	0.882353	0.593301	0.66
713613	HG00732	HG00732	56	56	0	1	0.99115	1	0.982456	0.982456
713613	HG00514	HG00514	56	56	0	1	0.99115	1	0.982456	0.982456
713613	GM19238	GM19238	56	56	0	1	0.99115	1	0.982456	0.982456
713613	GM19239	GM19239	56	56	0	1	0.99115	1	0.982456	0.982456
713613	GM19240	GM19240	56	56	0	1	0.99115	1	0.982456	0.982456
713613	HG00731	HG00731	55	56	1	1	0.982301	0.982143	0.982456	0.982143
713613	GM12878	GM19239	54	56	2	1	0.973451	0.964286	0.982456	0.981818
713613	GM12878	GM12878	56	55	0	2	0.982301	1	0.964912	0.965517
713613	HG00513	HG00513	56	55	0	2	0.982301	1	0.964912	0.965517
713613	GM19238	GM19239	54	55	2	2	0.964602	0.964286	0.964912	0.964286
713613	GM19238	GM19240	53	55	3	2	0.955752	0.946429	0.964912	0.963636
713613	HG00514	GM19240	52	55	4	2	0.946903	0.928571	0.964912	0.962963
713613	HG00731	GM19238	50	55	6	2	0.929204	0.892857	0.964912	0.961538
713613	GM19238	GM12878	50	55	6	2	0.929204	0.892857	0.964912	0.961538
713613	GM12878	GM19240	56	54	0	3	0.973451	1	0.947368	0.949153
713613	GM19239	GM12878	56	54	0	3	0.973451	1	0.947368	0.949153
713613	GM19239	GM19240	56	54	0	3	0.973451	1	0.947368	0.949153
713613	HG00731	GM19239	47	54	9	3	0.893805	0.839286	0.947368	0.94
713613	HG00731	GM19240	47	54	9	3	0.893805	0.839286	0.947368	0.94
713613	HG00514	GM12878	47	54	9	3	0.893805	0.839286	0.947368	0.94
713613	GM19240	HG00732	45	54	11	3	0.876106	0.803571	0.947368	0.9375
713613	HG00732	HG00513	55	53	1	4	0.955752	0.982143	0.929825	0.932203
713613	GM19239	HG00513	55	53	1	4	0.955752	0.982143	0.929825	0.932203
713613	HG00732	HG00514	54	53	2	4	0.946903	0.964286	0.929825	0.931034
713613	GM19238	HG00514	54	53	2	4	0.946903	0.964286	0.929825	0.931034
713613	GM19239	HG00514	54	53	2	4	0.946903	0.964286	0.929825	0.931034
713613	GM12878	HG00513	53	53	3	4	0.938053	0.946429	0.929825	0.929825
713613	GM12878	HG00514	53	53	3	4	0.938053	0.946429	0.929825	0.929825
713613	GM19240	GM19239	53	53	3	4	0.938053	0.946429	0.929825	0.929825
713613	HG00514	HG00513	52	53	4	4	0.929204	0.928571	0.929825	0.928571
713613	HG00731	HG00514	51	53	5	4	0.920354	0.910714	0.929825	0.927273
713613	HG00514	GM19239	51	53	5	4	0.920354	0.910714	0.929825	0.927273
713613	GM19238	HG00513	48	53	8	4	0.893805	0.857143	0.929825	0.923077
713613	HG00731	GM12878	34	54	22	3	0.778761	0.607143	0.947368	0.918919
713613	GM19238	HG00732	45	53	11	4	0.867257	0.803571	0.929825	0.918367
713613	GM19238	HG00731	56	52	0	5	0.955752	1	0.912281	0.918033
713613	GM19240	HG00514	54	52	2	5	0.938053	0.964286	0.912281	0.915254
713613	HG00514	HG00732	41	53	15	4	0.831858	0.732143	0.929825	0.911111
713613	GM12878	HG00732	50	52	6	5	0.902655	0.892857	0.912281	0.909091
713613	GM19240	HG00513	50	52	6	5	0.902655	0.892857	0.912281	0.909091
713613	GM19239	HG00732	49	52	7	5	0.893805	0.875	0.912281	0.907407
713613	GM19240	GM12878	48	52	8	5	0.884956	0.857143	0.912281	0.90566
713613	HG00732	GM19240	56	51	0	6	0.946903	1	0.894737	0.903226
713613	HG00513	GM19240	56	51	0	6	0.946903	1	0.894737	0.903226
713613	HG00732	GM12878	56	50	0	7	0.938053	1	0.877193	0.888889
713613	GM19240	GM19238	55	50	1	7	0.929204	0.982143	0.877193	0.887097
713613	HG00731	HG00513	38	52	18	5	0.79646	0.678571	0.912281	0.883721
713613	GM12878	GM19238	56	49	0	8	0.929204	1	0.859649	0.875
713613	HG00513	GM12878	55	49	1	8	0.920354	0.982143	0.859649	0.873016
713613	GM19239	HG00731	55	49	1	8	0.920354	0.982143	0.859649	0.873016
713613	HG00513	HG00732	54	49	2	8	0.911504	0.964286	0.859649	0.870968
713613	HG00513	HG00731	53	49	3	8	0.902655	0.946429	0.859649	0.868852
713613	HG00513	HG00514	53	49	3	8	0.902655	0.946429	0.859649	0.868852
713613	GM19239	GM19238	56	48	0	9	0.920354	1	0.842105	0.861538
713613	HG00513	GM19239	54	48	2	9	0.902655	0.964286	0.842105	0.857143
713613	HG00732	GM19238	56	47	0	10	0.911504	1	0.824561	0.848485
713613	HG00513	GM19238	56	47	0	10	0.911504	1	0.824561	0.848485
713613	HG00514	HG00731	56	47	0	10	0.911504	1	0.824561	0.848485
713613	GM19240	HG00731	56	47	0	10	0.911504	1	0.824561	0.848485
713613	GM12878	HG00731	55	47	1	10	0.902655	0.982143	0.824561	0.846154
713613	HG00732	GM19239	55	47	1	10	0.902655	0.982143	0.824561	0.846154
713613	HG00514	GM19238	52	47	4	10	0.876106	0.928571	0.824561	0.83871
713613	HG00732	HG00731	56	46	0	11	0.902655	1	0.807018	0.835821
713613	HG00731	HG00732	21	52	35	5	0.646018	0.375	0.912281	0.807692
735761	GM12878	GM12878	3	4	0	0	1	1	1	1
735761	GM12878	HG00732	3	4	0	0	1	1	1	1
735761	GM12878	HG00513	3	4	0	0	1	1	1	1
735761	GM12878	HG00514	3	4	0	0	1	1	1	1
735761	GM12878	GM19238	3	4	0	0	1	1	1	1
735761	GM12878	GM19240	3	4	0	0	1	1	1	1
735761	HG00731	HG00731	3	4	0	0	1	1	1	1
735761	HG00731	HG00514	3	4	0	0	1	1	1	1
735761	HG00731	GM19238	3	4	0	0	1	1	1	1
735761	HG00731	GM19239	3	4	0	0	1	1	1	1
735761	HG00732	HG00732	3	4	0	0	1	1	1	1
735761	HG00732	HG00514	3	4	0	0	1	1	1	1
735761	HG00732	GM19238	3	4	0	0	1	1	1	1
735761	HG00732	GM19240	3	4	0	0	1	1	1	1
735761	HG00513	GM12878	3	4	0	0	1	1	1	1
735761	HG00513	HG00732	3	4	0	0	1	1	1	1
735761	HG00513	HG00513	3	4	0	0	1	1	1	1
735761	HG00513	GM19238	3	4	0	0	1	1	1	1
735761	HG00513	GM19239	3	4	0	0	1	1	1	1
735761	HG00513	GM19240	3	4	0	0	1	1	1	1
735761	HG00514	HG00514	3	4	0	0	1	1	1	1
735761	HG00514	GM19238	3	4	0	0	1	1	1	1
735761	HG00514	GM19239	3	4	0	0	1	1	1	1
735761	HG00514	GM19240	3	4	0	0	1	1	1	1
735761	GM19238	HG00514	3	4	0	0	1	1	1	1
735761	GM19238	GM19238	3	4	0	0	1	1	1	1
735761	GM19238	GM19239	3	4	0	0	1	1	1	1
735761	GM19238	GM19240	3	4	0	0	1	1	1	1
735761	GM19239	HG00514	3	4	0	0	1	1	1	1
735761	GM19239	GM19238	3	4	0	0	1	1	1	1
735761	GM19239	GM19239	3	4	0	0	1	1	1	1
735761	GM19240	HG00732	3	4	0	0	1	1	1	1
735761	GM19240	GM19238	3	4	0	0	1	1	1	1
735761	GM19240	GM19239	3	4	0	0	1	1	1	1
735761	GM19240	GM19240	3	4	0	0	1	1	1	1
735761	HG00732	HG00731	2	4	1	0	0.857143	0.666667	1	1
735761	HG00513	HG00514	2	4	1	0	0.857143	0.666667	1	1
735761	GM12878	HG00731	3	3	0	1	0.857143	1	0.75	0.75
735761	HG00731	HG00513	3	3	0	1	0.857143	1	0.75	0.75
735761	HG00731	GM19240	3	3	0	1	0.857143	1	0.75	0.75
735761	HG00732	GM12878	3	3	0	1	0.857143	1	0.75	0.75
735761	HG00732	HG00513	3	3	0	1	0.857143	1	0.75	0.75
735761	HG00732	GM19239	3	3	0	1	0.857143	1	0.75	0.75
735761	HG00513	HG00731	3	3	0	1	0.857143	1	0.75	0.75
735761	HG00514	GM12878	3	3	0	1	0.857143	1	0.75	0.75
735761	HG00514	HG00732	3	3	0	1	0.857143	1	0.75	0.75
735761	HG00514	HG00513	3	3	0	1	0.857143	1	0.75	0.75
735761	GM19238	GM12878	3	3	0	1	0.857143	1	0.75	0.75
735761	GM19238	HG00731	3	3	0	1	0.857143	1	0.75	0.75
735761	GM19238	HG00732	3	3	0	1	0.857143	1	0.75	0.75
735761	GM19238	HG00513	3	3	0	1	0.857143	1	0.75	0.75
735761	GM19239	HG00732	3	3	0	1	0.857143	1	0.75	0.75
735761	GM19239	HG00513	3	3	0	1	0.857143	1	0.75	0.75
735761	GM19239	GM19240	3	3	0	1	0.857143	1	0.75	0.75
735761	GM19240	GM12878	3	3	0	1	0.857143	1	0.75	0.75
735761	GM19240	HG00731	3	3	0	1	0.857143	1	0.75	0.75
735761	GM19240	HG00514	3	3	0	1	0.857143	1	0.75	0.75
735761	GM12878	GM19239	2	3	1	1	0.714286	0.666667	0.75	0.666667
735761	HG00514	HG00731	2	3	1	1	0.714286	0.666667	0.75	0.666667
735761	GM19239	HG00731	2	3	1	1	0.714286	0.666667	0.75	0.666667
735761	HG00731	GM12878	3	2	0	2	0.714286	1	0.5	0.6
735761	HG00731	HG00732	3	2	0	2	0.714286	1	0.5	0.6
735761	GM19239	GM12878	3	2	0	2	0.714286	1	0.5	0.6
735761	GM19240	HG00513	3	2	0	2	0.714286	1	0.5	0.6
760777	GM12878	GM12878	6	7	0	0	1	1	1	1
760777	GM12878	HG00731	6	7	0	0	1	1	1	1
760777	GM12878	HG00732	6	7	0	0	1	1	1	1
760777	GM12878	GM19238	6	7	0	0	1	1	1	1
760777	GM12878	GM19239	6	7	0	0	1	1	1	1
760777	GM12878	GM19240	6	7	0	0	1	1	1	1
760777	HG00731	HG00731	6	7	0	0	1	1	1	1
760777	HG00731	HG00514	6	7	0	0	1	1	1	1
760777	HG00731	GM19240	6	7	0	0	1	1	1	1
760777	HG00732	HG00732	6	7	0	0	1	1	1	1
760777	HG00732	HG00514	6	7	0	0	1	1	1	1
760777	HG00732	GM19238	6	7	0	0	1	1	1	1
760777	HG00732	GM19240	6	7	0	0	1	1	1	1
760777	HG00513	GM12878	6	7	0	0	1	1	1	1
760777	HG00513	HG00731	6	7	0	0	1	1	1	1
760777	HG00513	HG00732	6	7	0	0	1	1	1	1
760777	HG00513	HG00513	6	7	0	0	1	1	1	1
760777	HG00513	HG00514	6	7	0	0	1	1	1	1
760777	HG00513	GM19238	6	7	0	0	1	1	1	1
760777	HG00513	GM19240	6	7	0	0	1	1	1	1
760777	HG00514	HG00514	6	7	0	0	1	1	1	1
760777	HG00514	GM19238	6	7	0	0	1	1	1	1
760777	GM19238	GM19238	6	7	0	0	1	1	1	1
760777	GM19239	GM12878	6	7	0	0	1	1	1	1
760777	GM19239	HG00731	6	7	0	0	1	1	1	1
760777	GM19239	HG00732	6	7	0	0	1	1	1	1
760777	GM19239	HG00513	6	7	0	0	1	1	1	1
760777	GM19239	HG00514	6	7	0	0	1	1	1	1
760777	GM19239	GM19238	6	7	0	0	1	1	1	1
760777	GM19239	GM19239	6	7	0	0	1	1	1	1
760777	GM19239	GM19240	6	7	0	0	1	1	1	1
760777	GM19240	HG00732	6	7	0	0	1	1	1	1
760777	GM19240	HG00514	6	7	0	0	1	1	1	1
760777	GM19240	GM19238	6	7	0	0	1	1	1	1
760777	GM19240	GM19240	6	7	0	0	1	1	1	1
760777	HG00731	GM12878	5	7	1	0	0.923077	0.833333	1	1
760777	HG00731	GM19239	5	7	1	0	0.923077	0.833333	1	1
760777	HG00732	GM12878	5	7	1	0	0.923077	0.833333	1	1
760777	HG00732	HG00513	5	7	1	0	0.923077	0.833333	1	1
760777	HG00732	GM19239	5	7	1	0	0.923077	0.833333	1	1
760777	HG00513	GM19239	5	7	1	0	0.923077	0.833333	1	1
760777	HG00514	HG00731	5	7	1	0	0.923077	0.833333	1	1
760777	HG00514	HG00732	5	7	1	0	0.923077	0.833333	1	1
760777	HG00514	HG00513	5	7	1	0	0.923077	0.833333	1	1
760777	HG00514	GM19239	5	7	1	0	0.923077	0.833333	1	1
760777	HG00514	GM19240	5	7	1	0	0.923077	0.833333	1	1
760777	GM19240	HG00513	5	7	1	0	0.923077	0.833333	1	1
760777	GM19240	GM19239	5	7	1	0	0.923077	0.833333	1	1
760777	HG00514	GM12878	4	7	2	0	0.846154	0.666667	1	1
760777	GM19240	GM12878	4	7	2	0	0.846154	0.666667	1	1
760777	GM12878	HG00513	6	6	0	1	0.923077	1	0.857143	0.857143
760777	GM12878	HG00514	6	6	0	1	0.923077	1	0.857143	0.857143
760777	HG00731	HG00732	6	6	0	1	0.923077	1	0.857143	0.857143
760777	HG00731	GM19238	6	6	0	1	0.923077	1	0.857143	0.857143
760777	HG00732	HG00731	6	6	0	1	0.923077	1	0.857143	0.857143
760777	GM19238	HG00514	6	6	0	1	0.923077	1	0.857143	0.857143
760777	GM19240	HG00731	6	6	0	1	0.923077	1	0.857143	0.857143
760777	HG00731	HG00513	5	6	1	1	0.846154	0.833333	0.857143	0.833333
760777	GM19238	HG00731	5	6	1	1	0.846154	0.833333	0.857143	0.833333
760777	GM19238	HG00732	5	6	1	1	0.846154	0.833333	0.857143	0.833333
760777	GM19238	HG00513	5	6	1	1	0.846154	0.833333	0.857143	0.833333
760777	GM19238	GM19239	5	6	1	1	0.846154	0.833333	0.857143	0.833333
760777	GM19238	GM19240	5	5	1	2	0.769231	0.833333	0.714286	0.714286
760777	GM19238	GM12878	4	5	2	2	0.692308	0.666667	0.714286	0.666667
768114	GM12878	GM12878	17	18	0	0	1	1	1	1
768114	HG00731	HG00731	17	18	0	0	1	1	1	1
768114	HG00513	HG00513	17	18	0	0	1	1	1	1
768114	GM19238	GM19238	17	18	0	0	1	1	1	1
768114	GM19239	GM19239	17	19	0	0	1	1	1	1
768114	GM19240	GM19240	17	20	0	0	1	1	1	1
768114	GM12878	HG00513	16	18	1	0	0.971429	0.941176	1	1
768114	GM19239	GM19238	15	18	2	0	0.942857	0.882353	1	1
768114	GM19240	HG00513	15	18	2	0	0.942857	0.882353	1	1
768114	GM19238	HG00513	14	18	3	0	0.914286	0.823529	1	1
768114	GM19239	GM12878	13	18	4	0	0.885714	0.764706	1	1
768114	GM19239	GM19240	13	20	4	0	0.891892	0.764706	1	1
768114	HG00732	HG00731	11	18	6	0	0.828571	0.647059	1	1
768114	GM19239	HG00513	11	18	6	0	0.828571	0.647059	1	1
768114	HG00514	HG00731	10	18	7	0	0.8	0.588235	1	1
768114	GM19238	HG00731	7	18	10	0	0.714286	0.411765	1	1
768114	GM19240	HG00731	3	18	14	0	0.6	0.176471	1	1
768114	HG00732	HG00732	17	25	0	1	0.976744	1	0.961538	0.944444
768114	GM19240	GM19239	17	18	0	1	0.972222	1	0.947368	0.944444
768114	HG00732	GM19238	17	17	0	1	0.971429	1	0.944444	0.944444
768114	GM19240	GM19238	17	17	0	1	0.971429	1	0.944444	0.944444
768114	HG00513	GM12878	16	17	1	1	0.942857	0.941176	0.944444	0.941176
768114	GM19238	GM12878	15	17	2	1	0.914286	0.882353	0.944444	0.9375
768114	HG00732	HG00513	13	17	4	1	0.857143	0.764706	0.944444	0.928571
768114	HG00732	GM12878	12	17	5	1	0.828571	0.705882	0.944444	0.923077
768114	HG00513	HG00731	9	17	8	1	0.742857	0.529412	0.944444	0.9
768114	GM12878	GM19238	17	16	0	2	0.942857	1	0.888889	0.894737
768114	HG00513	GM19238	16	16	1	2	0.914286	0.941176	0.888889	0.888889
768114	GM19238	GM19240	15	18	2	2	0.891892	0.882353	0.9	0.882353
768114	GM19240	GM12878	15	16	2	2	0.885714	0.882353	0.888889	0.882353
768114	GM19239	HG00731	7	17	10	1	0.685714	0.411765	0.944444	0.875
768114	HG00732	GM19240	14	18	3	2	0.864865	0.823529	0.9	0.875
768114	HG00514	HG00514	17	26	0	4	0.914894	1	0.866667	0.809524
768114	GM12878	HG00731	8	16	9	2	0.685714	0.470588	0.888889	0.8
768114	HG00732	HG00514	11	27	6	3	0.808511	0.647059	0.9	0.785714
768114	HG00513	GM19240	16	15	1	5	0.837838	0.941176	0.75	0.761905
768114	HG00514	HG00513	17	12	0	6	0.828571	1	0.666667	0.73913
768114	HG00732	GM19239	14	14	3	5	0.777778	0.823529	0.736842	0.736842
768114	GM12878	HG00514	16	23	1	7	0.829787	0.941176	0.766667	0.695652
768114	GM19240	HG00732	17	18	0	8	0.813953	1	0.692308	0.68
768114	HG00514	GM19238	17	10	0	8	0.771429	1	0.555556	0.68
768114	HG00514	GM19240	17	11	0	9	0.756757	1	0.55	0.653846
768114	HG00514	GM12878	17	9	0	9	0.742857	1	0.5	0.653846
768114	GM12878	GM19239	15	11	2	8	0.722222	0.882353	0.578947	0.652174
768114	GM12878	GM19240	16	11	1	9	0.72973	0.941176	0.55	0.64
768114	HG00513	GM19239	14	11	3	8	0.694444	0.823529	0.578947	0.636364
768114	HG00513	HG00514	12	23	5	7	0.744681	0.705882	0.766667	0.631579
768114	GM19238	GM19239	17	8	0	11	0.694444	1	0.421053	0.607143
768114	HG00514	GM19239	17	7	0	12	0.666667	1	0.368421	0.586207
768114	GM19238	HG00514	14	20	3	10	0.723404	0.823529	0.666667	0.583333
768114	GM19240	HG00514	11	22	6	8	0.702128	0.647059	0.733333	0.578947
768114	GM19239	HG00732	13	16	4	10	0.674419	0.764706	0.615385	0.565217
768114	GM19239	HG00514	6	25	11	5	0.659574	0.352941	0.833333	0.545455
768114	HG00513	HG00732	15	13	2	13	0.651163	0.882353	0.5	0.535714
768114	HG00731	GM12878	17	3	0	15	0.571429	1	0.166667	0.53125
768114	HG00731	GM19238	17	3	0	15	0.571429	1	0.166667	0.53125
768114	HG00514	HG00732	17	10	0	16	0.627907	1	0.384615	0.515152
768114	GM12878	HG00732	15	11	2	15	0.604651	0.882353	0.423077	0.5
768114	HG00731	HG00513	17	1	0	17	0.514286	1	0.0555556	0.5
768114	HG00731	GM19240	15	3	2	17	0.486486	0.882353	0.15	0.46875
768114	HG00731	GM19239	16	0	1	19	0.444444	0.941176	0	0.457143
768114	GM19238	HG00732	15	6	2	20	0.488372	0.882353	0.230769	0.428571
768114	HG00731	HG00732	17	2	0	24	0.44186	1	0.0769231	0.414634
768114	HG00731	HG00514	15	1	2	29	0.340426	0.882353	0.0333333	0.340909
794257	GM12878	HG00731	8	9	0	0	1	1	1	1
794257	HG00731	HG00731	8	9	0	0	1	1	1	1
794257	HG00731	HG00732	8	9	0	0	1	1	1	1
794257	HG00731	GM19238	8	9	0	0	1	1	1	1
794257	HG00731	GM19239	8	9	0	0	1	1	1	1
794257	HG00731	GM19240	8	9	0	0	1	1	1	1
794257	HG00732	HG00732	8	9	0	0	1	1	1	1
794257	HG00732	GM19238	8	9	0	0	1	1	1	1
794257	HG00732	GM19240	8	9	0	0	1	1	1	1
794257	HG00513	HG00513	8	9	0	0	1	1	1	1
794257	HG00513	GM19238	8	9	0	0	1	1	1	1
794257	HG00514	HG00732	8	9	0	0	1	1	1	1
794257	HG00514	HG00513	8	9	0	0	1	1	1	1
794257	HG00514	GM19238	8	9	0	0	1	1	1	1
794257	GM19238	GM19238	8	9	0	0	1	1	1	1
794257	GM19239	GM19239	8	9	0	0	1	1	1	1
794257	GM19240	GM19240	8	9	0	0	1	1	1	1
794257	GM12878	GM19238	7	9	1	0	0.941176	0.875	1	1
794257	HG00732	GM19239	7	9	1	0	0.941176	0.875	1	1
794257	HG00513	GM19239	7	9	1	0	0.941176	0.875	1	1
794257	HG00513	GM19240	7	9	1	0	0.941176	0.875	1	1
794257	HG00514	GM19239	7	9	1	0	0.941176	0.875	1	1
794257	HG00514	GM19240	7	9	1	0	0.941176	0.875	1	1
794257	GM19238	GM19239	7	9	1	0	0.941176	0.875	1	1
794257	GM19238	GM19240	7	9	1	0	0.941176	0.875	1	1
794257	GM12878	GM12878	8	8	0	1	0.941176	1	0.888889	0.888889
794257	GM12878	HG00732	8	8	0	1	0.941176	1	0.888889	0.888889
794257	HG00731	HG00513	8	8	0	1	0.941176	1	0.888889	0.888889
794257	HG00731	HG00514	8	8	0	1	0.941176	1	0.888889	0.888889
794257	HG00514	HG00514	8	8	0	1	0.941176	1	0.888889	0.888889
794257	GM19240	HG00732	8	8	0	1	0.941176	1	0.888889	0.888889
794257	GM19240	GM19238	8	8	0	1	0.941176	1	0.888889	0.888889
794257	GM19240	GM19239	7	8	1	1	0.882353	0.875	0.888889	0.875
794257	HG00732	HG00731	6	8	2	1	0.823529	0.75	0.888889	0.857143
794257	HG00513	HG00732	6	8	2	1	0.823529	0.75	0.888889	0.857143
794257	GM12878	GM19239	8	7	0	2	0.882353	1	0.777778	0.8
794257	GM12878	GM19240	8	7	0	2	0.882353	1	0.777778	0.8
794257	HG00732	HG00513	8	7	0	2	0.882353	1	0.777778	0.8
794257	HG00732	HG00514	8	7	0	2	0.882353	1	0.777778	0.8
794257	HG00513	HG00514	8	7	0	2	0.882353	1	0.777778	0.8
794257	GM19238	HG00732	8	7	0	2	0.882353	1	0.777778	0.8
794257	GM19239	GM19238	8	7	0	2	0.882353	1	0.777778	0.8
794257	GM19240	HG00731	8	7	0	2	0.882353	1	0.777778	0.8
794257	GM19239	GM19240	7	7	1	2	0.823529	0.875	0.777778	0.777778
794257	HG00513	HG00731	6	7	2	2	0.764706	0.75	0.777778	0.75
794257	HG00514	HG00731	6	7	2	2	0.764706	0.75	0.777778	0.75
794257	GM19238	HG00731	6	7	2	2	0.764706	0.75	0.777778	0.75
794257	GM19238	HG00514	8	6	0	3	0.823529	1	0.666667	0.727273
794257	GM19239	HG00732	8	6	0	3	0.823529	1	0.666667	0.727273
794257	GM19240	HG00514	8	6	0	3	0.823529	1	0.666667	0.727273
794257	HG00732	GM12878	5	7	3	2	0.705882	0.625	0.777778	0.714286
794257	HG00731	GM12878	6	6	2	3	0.705882	0.75	0.666667	0.666667
794257	GM12878	HG00514	8	5	0	4	0.764706	1	0.555556	0.666667
794257	GM19238	HG00513	8	5	0	4	0.764706	1	0.555556	0.666667
794257	GM19239	HG00514	8	5	0	4	0.764706	1	0.555556	0.666667
794257	GM19240	HG00513	8	5	0	4	0.764706	1	0.555556	0.666667
794257	GM12878	HG00513	7	5	1	4	0.705882	0.875	0.555556	0.636364
794257	HG00514	GM12878	5	6	3	3	0.647059	0.625	0.666667	0.625
794257	GM19240	GM12878	6	5	2	4	0.647059	0.75	0.555556	0.6
794257	HG00513	GM12878	4	6	4	3	0.588235	0.5	0.666667	0.571429
794257	GM19239	HG00513	8	3	0	6	0.647059	1	0.333333	0.571429
794257	GM19238	GM12878	5	5	3	4	0.588235	0.625	0.555556	0.555556
794257	GM19239	HG00731	7	3	1	6	0.588235	0.875	0.333333	0.538462
794257	GM19239	GM12878	6	3	2	6	0.529412	0.75	0.333333	0.5
846863	GM12878	GM12878	2	3	0	0	1	1	1	1
846863	GM12878	HG00732	2	3	0	0	1	1	1	1
846863	GM12878	HG00513	2	3	0	0	1	1	1	1
846863	GM12878	GM19238	2	3	0	0	1	1	1	1
846863	GM12878	GM19240	2	3	0	0	1	1	1	1
846863	HG00731	GM12878	2	3	0	0	1	1	1	1
846863	HG00731	HG00731	2	3	0	0	1	1	1	1
846863	HG00731	HG00513	2	3	0	0	1	1	1	1
846863	HG00731	GM19238	2	3	0	0	1	1	1	1
846863	HG00731	GM19239	2	3	0	0	1	1	1	1
846863	HG00731	GM19240	2	3	0	0	1	1	1	1
846863	HG00732	GM12878	2	3	0	0	1	1	1	1
846863	HG00732	HG00732	2	3	0	0	1	1	1	1
846863	HG00732	GM19238	2	3	0	0	1	1	1	1
846863	HG00732	GM19239	2	3	0	0	1	1	1	1
846863	HG00732	GM19240	2	3	0	0	1	1	1	1
846863	HG00513	GM12878	2	3	0	0	1	1	1	1
846863	HG00513	HG00732	2	3	0	0	1	1	1	1
846863	HG00513	HG00513	2	3	0	0	1	1	1	1
846863	HG00513	GM19239	2	3	0	0	1	1	1	1
846863	HG00513	GM19240	2	3	0	0	1	1	1	1
846863	HG00514	GM12878	2	3	0	0	1	1	1	1
846863	HG00514	GM19238	2	3	0	0	1	1	1	1
846863	HG00514	GM19239	2	3	0	0	1	1	1	1
846863	HG00514	GM19240	2	3	0	0	1	1	1	1
846863	GM19238	GM12878	2	3	0	0	1	1	1	1
846863	GM19238	HG00732	2	3	0	0	1	1	1	1
846863	GM19238	GM19238	2	3	0	0	1	1	1	1
846863	GM19238	GM19239	2	3	0	0	1	1	1	1
846863	GM19238	GM19240	2	3	0	0	1	1	1	1
846863	GM19239	GM12878	2	3	0	0	1	1	1	1
846863	GM19239	HG00732	2	3	0	0	1	1	1	1
846863	GM19239	GM19238	2	3	0	0	1	1	1	1
846863	GM19239	GM19239	2	3	0	0	1	1	1	1
846863	GM19239	GM19240	2	3	0	0	1	1	1	1
846863	GM19240	GM12878	2	3	0	0	1	1	1	1
846863	GM19240	HG00732	2	3	0	0	1	1	1	1
846863	GM19240	GM19238	2	3	0	0	1	1	1	1
846863	GM19240	GM19239	2	3	0	0	1	1	1	1
846863	GM19240	GM19240	2	3	0	0	1	1	1	1
846863	GM12878	GM19239	1	3	1	0	0.8	0.5	1	1
846863	HG00732	HG00513	1	3	1	0	0.8	0.5	1	1
846863	HG00514	HG00513	1	3	1	0	0.8	0.5	1	1
846863	GM19238	HG00513	1	3	1	0	0.8	0.5	1	1
846863	GM19239	HG00513	1	3	1	0	0.8	0.5	1	1
846863	GM19240	HG00513	1	3	1	0	0.8	0.5	1	1
846863	GM12878	HG00514	2	2	0	1	0.8	1	0.666667	0.666667
846863	HG00731	HG00732	2	2	0	1	0.8	1	0.666667	0.666667
846863	HG00513	GM19238	2	2	0	1	0.8	1	0.666667	0.666667
846863	HG00514	HG00732	2	2	0	1	0.8	1	0.666667	0.666667
846863	HG00514	HG00514	2	2	0	1	0.8	1	0.666667	0.666667
846863	HG00731	HG00514	1	2	1	1	0.6	0.5	0.666667	0.5
846863	HG00732	HG00514	1	2	1	1	0.6	0.5	0.666667	0.5
846863	HG00513	HG00514	1	2	1	1	0.6	0.5	0.666667	0.5
846863	GM19238	HG00514	1	2	1	1	0.6	0.5	0.666667	0.5
846863	GM19239	HG00514	1	2	1	1	0.6	0.5	0.666667	0.5
846863	GM19240	HG00514	1	2	1	1	0.6	0.5	0.666667	0.5
864397	GM19239	GM19239	122	137	6	4	0.962825	0.953125	0.971631	0.968254
864397	HG00513	HG00513	110	136	18	5	0.914498	0.859375	0.964539	0.956522
864397	HG00514	HG00514	102	134	26	7	0.877323	0.796875	0.950355	0.93578
864397	HG00731	HG00731	112	133	16	8	0.910781	0.875	0.943262	0.933333
864397	HG00732	HG00732	100	132	28	9	0.862454	0.78125	0.93617	0.917431
864397	GM19240	GM19240	81	133	47	8	0.795539	0.632812	0.943262	0.910112
864397	GM12878	GM12878	96	129	32	12	0.836431	0.75	0.914894	0.888889
864397	HG00732	HG00513	94	128	34	13	0.825279	0.734375	0.907801	0.878505
864397	GM19238	GM19238	126	122	2	19	0.921933	0.984375	0.865248	0.868966
864397	GM19240	GM19239	71	129	57	12	0.743494	0.554688	0.914894	0.855422
864397	GM12878	GM19240	91	125	37	16	0.802974	0.710938	0.886525	0.850467
864397	HG00513	GM19239	105	121	23	20	0.840149	0.820312	0.858156	0.84
864397	GM19239	GM19238	101	121	27	20	0.825279	0.789062	0.858156	0.834711
864397	HG00513	HG00732	89	122	39	19	0.784387	0.695312	0.865248	0.824074
864397	HG00514	HG00732	92	121	36	20	0.791822	0.71875	0.858156	0.821429
864397	HG00514	GM12878	92	120	36	21	0.788104	0.71875	0.851064	0.814159
864397	HG00513	GM19238	106	116	22	25	0.825279	0.828125	0.822695	0.80916
864397	HG00731	HG00513	100	117	28	24	0.806691	0.78125	0.829787	0.806452
864397	GM12878	HG00732	73	123	55	18	0.728625	0.570312	0.87234	0.802198
864397	HG00514	HG00513	104	115	24	26	0.814126	0.8125	0.815603	0.8
864397	HG00732	HG00514	95	117	33	24	0.788104	0.742188	0.829787	0.798319
864397	HG00732	GM19240	103	114	25	27	0.806691	0.804688	0.808511	0.792308
864397	GM12878	HG00514	96	115	32	26	0.784387	0.75	0.815603	0.786885
864397	HG00732	HG00731	96	115	32	26	0.784387	0.75	0.815603	0.786885
864397	HG00513	HG00514	103	113	25	28	0.802974	0.804688	0.801418	0.78626
864397	HG00732	GM12878	91	116	37	25	0.769517	0.710938	0.822695	0.784483
864397	HG00732	GM19239	98	114	30	27	0.788104	0.765625	0.808511	0.784
864397	HG00732	GM19238	94	115	34	26	0.776952	0.734375	0.815603	0.783333
864397	GM19240	HG00731	71	121	57	20	0.713755	0.554688	0.858156	0.78022
864397	GM19239	GM19240	106	111	22	30	0.806691	0.828125	0.787234	0.779412
864397	GM19240	GM12878	59	124	69	17	0.680297	0.460938	0.879433	0.776316
864397	HG00513	HG00731	102	110	26	31	0.788104	0.796875	0.780142	0.766917
864397	GM19240	HG00514	62	122	66	19	0.684015	0.484375	0.865248	0.765432
864397	HG00514	GM19239	104	109	24	32	0.791822	0.8125	0.77305	0.764706
864397	HG00731	HG00514	96	111	32	30	0.769517	0.75	0.787234	0.761905
864397	GM12878	GM19239	94	111	34	30	0.762082	0.734375	0.787234	0.758065
864397	GM19239	GM12878	99	109	29	32	0.773234	0.773438	0.77305	0.755725
864397	GM19238	GM19239	102	108	26	33	0.780669	0.796875	0.765957	0.755556
864397	GM19240	HG00513	61	121	67	20	0.67658	0.476562	0.858156	0.753086
864397	HG00514	HG00731	97	109	31	32	0.765799	0.757812	0.77305	0.751938
864397	GM19239	HG00732	90	111	38	30	0.747212	0.703125	0.787234	0.75
864397	HG00513	GM12878	92	110	36	31	0.750929	0.71875	0.780142	0.747967
864397	HG00514	GM19238	101	106	27	35	0.769517	0.789062	0.751773	0.742647
864397	GM12878	HG00513	99	104	29	37	0.754647	0.773438	0.737589	0.727941
864397	GM12878	GM19238	100	103	28	38	0.754647	0.78125	0.730496	0.724638
864397	GM19239	HG00514	105	101	23	40	0.765799	0.820312	0.716312	0.724138
864397	HG00514	GM19240	101	102	27	39	0.754647	0.789062	0.723404	0.721429
864397	GM12878	HG00731	100	102	28	39	0.750929	0.78125	0.723404	0.719424
864397	HG00731	GM19239	110	98	18	43	0.773234	0.859375	0.695035	0.718954
864397	GM19240	GM19238	69	114	59	27	0.680297	0.539062	0.808511	0.71875
864397	GM19240	HG00732	55	119	73	22	0.64684	0.429688	0.843972	0.714286
864397	HG00731	GM12878	95	103	33	38	0.736059	0.742188	0.730496	0.714286
864397	GM19239	HG00731	111	96	17	45	0.769517	0.867188	0.680851	0.711538
864397	HG00731	HG00732	102	99	26	42	0.747212	0.796875	0.702128	0.708333
864397	GM19239	HG00513	110	94	18	47	0.758364	0.859375	0.666667	0.700637
864397	HG00513	GM19240	100	98	28	43	0.736059	0.78125	0.695035	0.699301
864397	HG00731	GM19240	108	93	20	48	0.747212	0.84375	0.659574	0.692308
864397	GM19238	HG00513	122	83	6	58	0.762082	0.953125	0.588652	0.677778
864397	HG00731	GM19238	109	80	19	61	0.702602	0.851562	0.567376	0.641176
864397	GM19238	HG00731	112	78	16	63	0.70632	0.875	0.553191	0.64
864397	GM19238	GM12878	117	72	11	69	0.702602	0.914062	0.510638	0.629032
864397	GM19238	HG00514	111	73	17	68	0.684015	0.867188	0.51773	0.620112
864397	GM19238	GM19240	113	71	15	70	0.684015	0.882812	0.503546	0.617486
864397	GM19238	HG00732	107	67	21	74	0.64684	0.835938	0.475177	0.59116
918286	GM12878	GM12878	5	6	0	0	1	1	1	1
918286	HG00731	HG00732	5	6	0	0	1	1	1	1
918286	HG00731	GM19240	5	6	0	0	1	1	1	1
918286	HG00513	GM12878	5	6	0	0	1	1	1	1
918286	HG00513	HG00513	5	6	0	0	1	1	1	1
918286	HG00513	GM19238	5	6	0	0	1	1	1	1
918286	HG00513	GM19239	5	6	0	0	1	1	1	1
918286	HG00513	GM19240	5	6	0	0	1	1	1	1
918286	HG00514	HG00513	5	6	0	0	1	1	1	1
918286	HG00514	HG00514	5	6	0	0	1	1	1	1
918286	GM19238	GM19238	5	6	0	0	1	1	1	1
918286	GM19239	HG00732	5	6	0	0	1	1	1	1
918286	GM19239	GM19239	5	6	0	0	1	1	1	1
918286	GM19240	GM19240	5	6	0	0	1	1	1	1
918286	GM12878	GM19238	4	6	1	0	0.909091	0.8	1	1
918286	GM12878	GM19239	4	6	1	0	0.909091	0.8	1	1
918286	HG00731	GM19239	4	6	1	0	0.909091	0.8	1	1
918286	HG00514	GM12878	4	6	1	0	0.909091	0.8	1	1
918286	GM19240	HG00513	4	6	1	0	0.909091	0.8	1	1
918286	GM12878	HG00513	3	6	2	0	0.818182	0.6	1	1
918286	HG00514	GM19238	3	6	2	0	0.818182	0.6	1	1
918286	GM19240	GM19238	3	6	2	0	0.818182	0.6	1	1
918286	GM12878	HG00732	2	6	3	0	0.727273	0.4	1	1
918286	HG00513	HG00732	2	6	3	0	0.727273	0.4	1	1
918286	HG00514	GM19239	2	6	3	0	0.727273	0.4	1	1
918286	HG00514	GM19240	2	6	3	0	0.727273	0.4	1	1
918286	GM19240	HG00732	2	6	3	0	0.727273	0.4	1	1
918286	GM19240	GM19239	2	6	3	0	0.727273	0.4	1	1
918286	GM12878	HG00514	5	5	0	1	0.909091	1	0.833333	0.833333
918286	HG00731	HG00731	5	5	0	1	0.909091	1	0.833333	0.833333
918286	HG00732	HG00732	5	5	0	1	0.909091	1	0.833333	0.833333
918286	HG00732	GM19240	5	5	0	1	0.909091	1	0.833333	0.833333
918286	GM19238	GM12878	5	5	0	1	0.909091	1	0.833333	0.833333
918286	GM19238	HG00513	5	5	0	1	0.909091	1	0.833333	0.833333
918286	GM19238	GM19239	5	5	0	1	0.909091	1	0.833333	0.833333
918286	GM19239	GM12878	5	5	0	1	0.909091	1	0.833333	0.833333
918286	GM19239	HG00731	5	5	0	1	0.909091	1	0.833333	0.833333
918286	HG00732	GM19238	4	5	1	1	0.818182	0.8	0.833333	0.8
918286	GM19238	HG00732	4	5	1	1	0.818182	0.8	0.833333	0.8
918286	GM19239	GM19238	4	5	1	1	0.818182	0.8	0.833333	0.8
918286	GM19240	GM12878	4	5	1	1	0.818182	0.8	0.833333	0.8
918286	GM19240	HG00514	4	5	1	1	0.818182	0.8	0.833333	0.8
918286	HG00731	HG00514	3	5	2	1	0.727273	0.6	0.833333	0.75
918286	HG00514	HG00732	3	5	2	1	0.727273	0.6	0.833333	0.75
918286	GM12878	GM19240	5	4	0	2	0.818182	1	0.666667	0.714286
918286	HG00513	HG00514	5	4	0	2	0.818182	1	0.666667	0.714286
918286	GM19238	GM19240	5	4	0	2	0.818182	1	0.666667	0.714286
918286	HG00731	HG00513	2	5	3	1	0.636364	0.4	0.833333	0.666667
918286	GM19239	HG00513	2	5	3	1	0.636364	0.4	0.833333	0.666667
918286	HG00732	GM19239	4	4	1	2	0.727273	0.8	0.666667	0.666667
918286	GM19239	GM19240	5	3	0	3	0.727273	1	0.5	0.625
918286	HG00731	GM19238	1	5	4	1	0.545455	0.2	0.833333	0.5
918286	HG00731	GM12878	2	4	3	2	0.545455	0.4	0.666667	0.5
918286	HG00732	GM12878	4	2	1	4	0.545455	0.8	0.333333	0.5
918286	GM12878	HG00731	5	1	0	5	0.545455	1	0.166667	0.5
918286	HG00732	HG00731	5	1	0	5	0.545455	1	0.166667	0.5
918286	HG00732	HG00513	5	1	0	5	0.545455	1	0.166667	0.5
918286	HG00513	HG00731	5	1	0	5	0.545455	1	0.166667	0.5
918286	GM19238	HG00514	5	1	0	5	0.545455	1	0.166667	0.5
918286	GM19239	HG00514	5	1	0	5	0.545455	1	0.166667	0.5
918286	GM19240	HG00731	5	1	0	5	0.545455	1	0.166667	0.5
918286	HG00514	HG00731	5	0	0	6	0.454545	1	0	0.454545
918286	GM19238	HG00731	5	0	0	6	0.454545	1	0	0.454545
918286	HG00732	HG00514	4	1	1	5	0.454545	0.8	0.166667	0.444444
922281	GM12878	GM12878	25	26	0	0	1	1	1	1
922281	HG00731	HG00731	25	26	0	0	1	1	1	1
922281	HG00732	HG00732	25	26	0	0	1	1	1	1
922281	HG00513	HG00513	25	26	0	0	1	1	1	1
922281	HG00514	HG00514	25	26	0	0	1	1	1	1
922281	GM19238	GM19238	25	26	0	0	1	1	1	1
922281	GM19239	GM19239	25	26	0	0	1	1	1	1
922281	GM19240	GM19240	25	26	0	0	1	1	1	1
922281	HG00513	HG00732	24	26	1	0	0.980392	0.96	1	1
922281	GM19239	GM19240	23	26	2	0	0.960784	0.92	1	1
922281	HG00514	HG00731	22	26	3	0	0.941176	0.88	1	1
922281	HG00731	HG00732	21	26	4	0	0.921569	0.84	1	1
922281	HG00513	GM19240	21	26	4	0	0.921569	0.84	1	1
922281	HG00514	GM19240	21	26	4	0	0.921569	0.84	1	1
922281	HG00513	GM19239	20	26	5	0	0.901961	0.8	1	1
922281	HG00514	HG00732	23	25	2	1	0.941176	0.92	0.961538	0.958333
922281	HG00514	GM19239	22	25	3	1	0.921569	0.88	0.961538	0.956522
922281	GM12878	HG00732	20	25	5	1	0.882353	0.8	0.961538	0.952381
922281	HG00513	GM12878	20	25	5	1	0.882353	0.8	0.961538	0.952381
922281	HG00513	HG00731	17	25	8	1	0.823529	0.68	0.961538	0.944444
922281	HG00514	GM12878	23	24	2	2	0.921569	0.92	0.923077	0.92
922281	HG00513	HG00514	22	24	3	2	0.901961	0.88	0.923077	0.916667
922281	HG00732	GM12878	21	24	4	2	0.882353	0.84	0.923077	0.913043
922281	GM12878	HG00514	19	24	6	2	0.843137	0.76	0.923077	0.904762
922281	GM19239	HG00731	19	24	6	2	0.843137	0.76	0.923077	0.904762
922281	HG00732	HG00731	18	24	7	2	0.823529	0.72	0.923077	0.9
922281	HG00731	GM12878	25	23	0	3	0.941176	1	0.884615	0.892857
922281	GM19238	HG00731	25	23	0	3	0.941176	1	0.884615	0.892857
922281	HG00731	GM19239	24	23	1	3	0.921569	0.96	0.884615	0.888889
922281	HG00731	HG00514	23	23	2	3	0.901961	0.92	0.884615	0.884615
922281	GM19239	HG00732	23	23	2	3	0.901961	0.92	0.884615	0.884615
922281	GM12878	GM19240	22	23	3	3	0.882353	0.88	0.884615	0.88
922281	GM19238	GM19239	22	23	3	3	0.882353	0.88	0.884615	0.88
922281	HG00732	HG00514	20	23	5	3	0.843137	0.8	0.884615	0.869565
922281	GM19239	GM12878	20	23	5	3	0.843137	0.8	0.884615	0.869565
922281	GM19239	HG00514	25	22	0	4	0.921569	1	0.846154	0.862069
922281	GM12878	HG00731	17	23	8	3	0.784314	0.68	0.884615	0.85
922281	HG00514	GM19238	21	22	4	4	0.843137	0.84	0.846154	0.84
922281	GM19238	HG00513	25	21	0	5	0.901961	1	0.807692	0.833333
922281	HG00514	HG00513	24	21	1	5	0.882353	0.96	0.807692	0.827586
922281	GM19238	GM19240	24	21	1	5	0.882353	0.96	0.807692	0.827586
922281	GM19239	GM19238	19	22	6	4	0.803922	0.76	0.846154	0.826087
922281	HG00732	GM19239	21	21	4	5	0.823529	0.84	0.807692	0.807692
922281	GM19238	HG00732	25	20	0	6	0.882353	1	0.769231	0.806452
922281	HG00732	HG00513	24	20	1	6	0.862745	0.96	0.769231	0.8
922281	HG00513	GM19238	24	20	1	6	0.862745	0.96	0.769231	0.8
922281	GM19239	HG00513	24	20	1	6	0.862745	0.96	0.769231	0.8
922281	GM12878	GM19239	23	20	2	6	0.843137	0.92	0.769231	0.793103
922281	GM19240	HG00732	23	20	2	6	0.843137	0.92	0.769231	0.793103
922281	GM19240	HG00731	19	21	6	5	0.784314	0.76	0.807692	0.791667
922281	HG00732	GM19240	21	20	4	6	0.803922	0.84	0.769231	0.777778
922281	GM19238	HG00514	24	19	1	7	0.843137	0.96	0.730769	0.774194
922281	GM19240	GM12878	19	20	6	6	0.764706	0.76	0.769231	0.76
922281	HG00731	GM19240	24	18	1	8	0.823529	0.96	0.692308	0.75
922281	GM12878	HG00513	23	18	2	8	0.803922	0.92	0.692308	0.741935
922281	GM19240	GM19239	20	19	5	7	0.764706	0.8	0.730769	0.740741
922281	HG00731	HG00513	24	17	1	9	0.803922	0.96	0.653846	0.727273
922281	HG00732	GM19238	23	17	2	9	0.784314	0.92	0.653846	0.71875
922281	GM19240	HG00514	22	17	3	9	0.764706	0.88	0.653846	0.709677
922281	GM19238	GM12878	21	17	4	9	0.745098	0.84	0.653846	0.7
922281	HG00731	GM19238	25	15	0	11	0.784314	1	0.576923	0.694444
922281	GM19240	HG00513	18	18	7	8	0.705882	0.72	0.692308	0.692308
922281	GM12878	GM19238	22	15	3	11	0.72549	0.88	0.576923	0.666667
922281	GM19240	GM19238	21	13	4	13	0.666667	0.84	0.5	0.617647
1018048	GM12878	GM12878	37	38	0	0	1	1	1	1
1018048	HG00731	HG00731	37	38	0	0	1	1	1	1
1018048	HG00731	HG00732	37	38	0	0	1	1	1	1
1018048	HG00731	GM19238	37	38	0	0	1	1	1	1
1018048	HG00731	GM19240	37	38	0	0	1	1	1	1
1018048	HG00732	HG00732	37	38	0	0	1	1	1	1
1018048	HG00732	GM19238	37	38	0	0	1	1	1	1
1018048	HG00732	GM19240	37	38	0	0	1	1	1	1
1018048	HG00513	HG00732	37	38	0	0	1	1	1	1
1018048	HG00513	HG00513	37	38	0	0	1	1	1	1
1018048	HG00513	GM19238	37	38	0	0	1	1	1	1
1018048	HG00513	GM19240	37	38	0	0	1	1	1	1
1018048	HG00514	HG00732	37	38	0	0	1	1	1	1
1018048	HG00514	HG00514	37	38	0	0	1	1	1	1
1018048	HG00514	GM19238	37	38	0	0	1	1	1	1
1018048	HG00514	GM19240	37	38	0	0	1	1	1	1
1018048	GM19238	GM19238	37	38	0	0	1	1	1	1
1018048	GM19238	GM19240	37	38	0	0	1	1	1	1
1018048	GM19239	HG00732	37	38	0	0	1	1	1	1
1018048	GM19239	GM19238	37	38	0	0	1	1	1	1
1018048	GM19239	GM19239	37	38	0	0	1	1	1	1
1018048	GM19240	HG00732	37	38	0	0	1	1	1	1
1018048	GM19240	HG00514	37	38	0	0	1	1	1	1
1018048	GM19240	GM19238	37	38	0	0	1	1	1	1
1018048	GM19240	GM19240	37	38	0	0	1	1	1	1
1018048	HG00731	HG00513	36	38	1	0	0.986667	0.972973	1	1
1018048	HG00731	HG00514	36	38	1	0	0.986667	0.972973	1	1
1018048	HG00514	HG00513	36	38	1	0	0.986667	0.972973	1	1
1018048	GM19239	HG00731	36	38	1	0	0.986667	0.972973	1	1
1018048	GM19239	GM19240	36	38	1	0	0.986667	0.972973	1	1
1018048	GM19240	HG00513	36	38	1	0	0.986667	0.972973	1	1
1018048	GM19239	HG00513	35	38	2	0	0.973333	0.945946	1	1
1018048	GM19239	HG00514	35	38	2	0	0.973333	0.945946	1	1
1018048	HG00513	GM12878	34	38	3	0	0.96	0.918919	1	1
1018048	HG00731	GM12878	33	38	4	0	0.946667	0.891892	1	1
1018048	HG00514	GM12878	33	38	4	0	0.946667	0.891892	1	1
1018048	GM19239	GM12878	31	38	6	0	0.92	0.837838	1	1
1018048	GM12878	HG00732	37	37	0	1	0.986667	1	0.973684	0.973684
1018048	GM12878	GM19238	37	37	0	1	0.986667	1	0.973684	0.973684
1018048	HG00731	GM19239	37	37	0	1	0.986667	1	0.973684	0.973684
1018048	HG00732	HG00513	37	37	0	1	0.986667	1	0.973684	0.973684
1018048	HG00732	HG00514	37	37	0	1	0.986667	1	0.973684	0.973684
1018048	HG00513	HG00514	37	37	0	1	0.986667	1	0.973684	0.973684
1018048	HG00514	HG00731	37	37	0	1	0.986667	1	0.973684	0.973684
1018048	GM19238	HG00514	37	37	0	1	0.986667	1	0.973684	0.973684
1018048	GM19240	HG00731	37	37	0	1	0.986667	1	0.973684	0.973684
1018048	GM19238	GM12878	35	37	2	1	0.96	0.945946	0.973684	0.972222
1018048	HG00732	GM12878	34	37	3	1	0.946667	0.918919	0.973684	0.971429
1018048	GM12878	HG00514	37	36	0	2	0.973333	1	0.947368	0.948718
1018048	GM12878	GM19240	37	36	0	2	0.973333	1	0.947368	0.948718
1018048	HG00513	HG00731	37	36	0	2	0.973333	1	0.947368	0.948718
1018048	GM19240	GM19239	37	36	0	2	0.973333	1	0.947368	0.948718
1018048	GM19240	GM12878	33	36	4	2	0.92	0.891892	0.947368	0.942857
1018048	HG00732	HG00731	37	35	0	3	0.96	1	0.921053	0.925
1018048	HG00514	GM19239	37	35	0	3	0.96	1	0.921053	0.925
1018048	GM19238	HG00732	37	35	0	3	0.96	1	0.921053	0.925
1018048	GM12878	HG00731	37	34	0	4	0.946667	1	0.894737	0.902439
1018048	HG00732	GM19239	37	34	0	4	0.946667	1	0.894737	0.902439
1018048	HG00513	GM19239	37	34	0	4	0.946667	1	0.894737	0.902439
1018048	GM19238	HG00731	37	33	0	5	0.933333	1	0.868421	0.880952
1018048	GM19238	HG00513	37	33	0	5	0.933333	1	0.868421	0.880952
1018048	GM12878	HG00513	37	32	0	6	0.92	1	0.842105	0.860465
1018048	GM12878	GM19239	37	31	0	7	0.906667	1	0.815789	0.840909
1018048	GM19238	GM19239	37	30	0	8	0.893333	1	0.789474	0.822222
1025143	GM12878	GM12878	73	75	0	0	1	1	1	1
1025143	HG00731	HG00731	73	75	0	0	1	1	1	1
1025143	HG00732	HG00732	72	75	0	0	1	1	1	1
1025143	HG00513	HG00513	73	75	0	0	1	1	1	1
1025143	HG00514	HG00514	73	75	0	0	1	1	1	1
1025143	GM19238	GM19238	73	75	0	0	1	1	1	1
1025143	GM19239	GM19239	73	75	0	0	1	1	1	1
1025143	GM19240	GM19240	73	75	0	0	1	1	1	1
1025143	GM19240	HG00513	67	75	6	0	0.959459	0.917808	1	1
1025143	GM19238	GM19239	73	74	0	1	0.993243	1	0.986667	0.986486
1025143	HG00732	HG00513	71	74	2	1	0.97973	0.972603	0.986667	0.986111
1025143	GM19240	GM12878	67	74	6	1	0.952703	0.917808	0.986667	0.985294
1025143	GM12878	GM19238	73	72	0	3	0.97973	1	0.96	0.960526
1025143	HG00731	GM19240	73	72	0	3	0.97973	1	0.96	0.960526
1025143	HG00513	GM19239	73	72	0	3	0.97973	1	0.96	0.960526
1025143	HG00732	GM19238	72	72	1	3	0.972973	0.986301	0.96	0.96
1025143	GM19238	GM19240	72	72	1	3	0.972973	0.986301	0.96	0.96
1025143	HG00732	HG00514	69	72	4	3	0.952703	0.945205	0.96	0.958333
1025143	GM12878	HG00731	73	71	0	4	0.972973	1	0.946667	0.948052
1025143	GM12878	GM19239	73	71	0	4	0.972973	1	0.946667	0.948052
1025143	HG00731	GM19238	73	71	0	4	0.972973	1	0.946667	0.948052
1025143	HG00513	GM19240	73	71	0	4	0.972973	1	0.946667	0.948052
1025143	GM19239	GM19238	73	71	0	4	0.972973	1	0.946667	0.948052
1025143	GM19239	GM19240	73	71	0	4	0.972973	1	0.946667	0.948052
1025143	GM12878	HG00513	72	71	1	4	0.966216	0.986301	0.946667	0.947368
1025143	GM12878	GM19240	72	71	1	4	0.966216	0.986301	0.946667	0.947368
1025143	HG00514	GM19238	72	71	1	4	0.966216	0.986301	0.946667	0.947368
1025143	GM12878	HG00514	71	71	2	4	0.959459	0.972603	0.946667	0.946667
1025143	HG00513	GM19238	73	70	0	5	0.966216	1	0.933333	0.935897
1025143	GM19238	HG00513	73	70	0	5	0.966216	1	0.933333	0.935897
1025143	GM19239	HG00513	73	70	0	5	0.966216	1	0.933333	0.935897
1025143	GM19240	HG00731	73	70	0	5	0.966216	1	0.933333	0.935897
1025143	HG00731	HG00514	72	70	1	5	0.959459	0.986301	0.933333	0.935065
1025143	GM19238	GM12878	72	70	1	5	0.959459	0.986301	0.933333	0.935065
1025143	HG00731	HG00513	71	70	2	5	0.952703	0.972603	0.933333	0.934211
1025143	HG00513	HG00514	71	70	2	5	0.952703	0.972603	0.933333	0.934211
1025143	HG00513	GM12878	69	70	4	5	0.939189	0.945205	0.933333	0.932432
1025143	HG00731	GM19239	73	69	0	6	0.959459	1	0.92	0.924051
1025143	GM19238	HG00731	73	69	0	6	0.959459	1	0.92	0.924051
1025143	GM19240	GM19239	73	69	0	6	0.959459	1	0.92	0.924051
1025143	HG00731	GM12878	72	69	1	6	0.952703	0.986301	0.92	0.923077
1025143	HG00732	GM19239	72	69	1	6	0.952703	0.986301	0.92	0.923077
1025143	HG00514	GM19239	72	69	1	6	0.952703	0.986301	0.92	0.923077
1025143	GM19240	GM19238	72	69	1	6	0.952703	0.986301	0.92	0.923077
1025143	GM19238	HG00514	71	69	2	6	0.945946	0.972603	0.92	0.922078
1025143	GM12878	HG00732	70	69	2	6	0.945578	0.972222	0.92	0.921053
1025143	GM19239	HG00732	64	69	8	6	0.904762	0.888889	0.92	0.914286
1025143	GM19240	HG00514	62	69	11	6	0.885135	0.849315	0.92	0.911765
1025143	GM19238	HG00732	72	68	0	7	0.952381	1	0.906667	0.911392
1025143	HG00732	GM12878	72	68	1	7	0.945946	0.986301	0.906667	0.911392
1025143	HG00732	GM19240	72	68	1	7	0.945946	0.986301	0.906667	0.911392
1025143	HG00514	HG00513	72	68	1	7	0.945946	0.986301	0.906667	0.911392
1025143	GM19239	HG00514	70	68	3	7	0.932432	0.958904	0.906667	0.909091
1025143	HG00513	HG00732	72	67	0	8	0.945578	1	0.893333	0.9
1025143	HG00731	HG00732	71	67	1	8	0.938776	0.986111	0.893333	0.898734
1025143	GM19240	HG00732	62	68	10	7	0.884354	0.861111	0.906667	0.898551
1025143	HG00732	HG00731	66	67	7	8	0.898649	0.90411	0.893333	0.891892
1025143	HG00514	GM12878	73	66	0	9	0.939189	1	0.88	0.890244
1025143	GM19239	GM12878	73	66	0	9	0.939189	1	0.88	0.890244
1025143	HG00514	HG00732	72	66	0	9	0.938776	1	0.88	0.888889
1025143	HG00514	GM19240	72	66	1	9	0.932432	0.986301	0.88	0.888889
1025143	HG00513	HG00731	73	64	0	11	0.925676	1	0.853333	0.869048
1025143	HG00514	HG00731	73	64	0	11	0.925676	1	0.853333	0.869048
1025143	GM19239	HG00731	72	64	1	11	0.918919	0.986301	0.853333	0.86747
1108566	GM12878	GM12878	13	14	0	0	1	1	1	1
1108566	HG00731	HG00731	13	14	0	0	1	1	1	1
1108566	HG00732	HG00732	13	14	0	0	1	1	1	1
1108566	HG00513	HG00514	13	14	0	0	1	1	1	1
1108566	HG00514	HG00514	13	14	0	0	1	1	1	1
1108566	GM19238	GM19238	13	14	0	0	1	1	1	1
1108566	GM19238	GM19239	13	14	0	0	1	1	1	1
1108566	GM19239	GM19239	13	14	0	0	1	1	1	1
1108566	GM19240	GM19240	13	14	0	0	1	1	1	1
1108566	GM12878	GM19238	12	14	1	0	0.962963	0.923077	1	1
1108566	GM12878	GM19239	12	14	1	0	0.962963	0.923077	1	1
1108566	HG00731	GM12878	12	14	1	0	0.962963	0.923077	1	1
1108566	GM19240	GM19239	12	14	1	0	0.962963	0.923077	1	1
1108566	HG00514	HG00732	11	14	2	0	0.925926	0.846154	1	1
1108566	GM19238	GM19240	11	14	2	0	0.925926	0.846154	1	1
1108566	GM19239	GM19240	11	14	2	0	0.925926	0.846154	1	1
1108566	GM12878	GM19240	10	14	3	0	0.888889	0.769231	1	1
1108566	HG00731	HG00513	10	14	3	0	0.888889	0.769231	1	1
1108566	HG00731	GM19240	10	14	3	0	0.888889	0.769231	1	1
1108566	HG00513	GM19238	10	14	3	0	0.888889	0.769231	1	1
1108566	HG00514	GM19238	10	14	3	0	0.888889	0.769231	1	1
1108566	HG00514	GM19239	10	14	3	0	0.888889	0.769231	1	1
1108566	HG00732	HG00514	9	14	4	0	0.851852	0.692308	1	1
1108566	HG00732	GM19238	9	14	4	0	0.851852	0.692308	1	1
1108566	HG00513	GM19240	9	14	4	0	0.851852	0.692308	1	1
1108566	HG00514	GM19240	9	14	4	0	0.851852	0.692308	1	1
1108566	GM19240	HG00514	9	14	4	0	0.851852	0.692308	1	1
1108566	GM12878	HG00732	8	14	5	0	0.814815	0.615385	1	1
1108566	HG00732	GM12878	8	14	5	0	0.814815	0.615385	1	1
1108566	HG00732	GM19239	8	14	5	0	0.814815	0.615385	1	1
1108566	HG00514	HG00513	8	14	5	0	0.814815	0.615385	1	1
1108566	GM12878	HG00731	6	14	7	0	0.740741	0.461538	1	1
1108566	GM12878	HG00514	6	14	7	0	0.740741	0.461538	1	1
1108566	HG00514	HG00731	6	14	7	0	0.740741	0.461538	1	1
1108566	GM19238	HG00731	6	14	7	0	0.740741	0.461538	1	1
1108566	GM19238	HG00732	6	14	7	0	0.740741	0.461538	1	1
1108566	GM19239	HG00731	6	14	7	0	0.740741	0.461538	1	1
1108566	GM19239	HG00513	6	14	7	0	0.740741	0.461538	1	1
1108566	GM19240	HG00731	6	14	7	0	0.740741	0.461538	1	1
1108566	GM19240	HG00513	6	14	7	0	0.740741	0.461538	1	1
1108566	HG00732	GM19240	5	14	8	0	0.703704	0.384615	1	1
1108566	GM19238	HG00513	5	14	8	0	0.703704	0.384615	1	1
1108566	GM19238	HG00514	5	14	8	0	0.703704	0.384615	1	1
1108566	GM19239	HG00514	5	14	8	0	0.703704	0.384615	1	1
1108566	GM12878	HG00513	4	14	9	0	0.666667	0.307692	1	1
1108566	HG00732	HG00513	4	14	9	0	0.666667	0.307692	1	1
1108566	HG00732	HG00731	2	14	11	0	0.592593	0.153846	1	1
1108566	HG00731	GM19238	13	13	0	1	0.962963	1	0.928571	0.928571
1108566	HG00513	HG00513	13	13	0	1	0.962963	1	0.928571	0.928571
1108566	GM19239	GM19238	13	13	0	1	0.962963	1	0.928571	0.928571
1108566	HG00513	HG00732	12	13	1	1	0.925926	0.923077	0.928571	0.923077
1108566	HG00514	GM12878	12	13	1	1	0.925926	0.923077	0.928571	0.923077
1108566	GM19240	GM12878	12	13	1	1	0.925926	0.923077	0.928571	0.923077
1108566	GM19240	GM19238	12	13	1	1	0.925926	0.923077	0.928571	0.923077
1108566	HG00731	GM19239	11	13	2	1	0.888889	0.846154	0.928571	0.916667
1108566	GM19240	HG00732	11	13	2	1	0.888889	0.846154	0.928571	0.916667
1108566	HG00731	HG00514	9	13	4	1	0.814815	0.692308	0.928571	0.9
1108566	HG00513	HG00731	7	13	6	1	0.740741	0.538462	0.928571	0.875
1108566	HG00513	GM12878	13	12	0	2	0.925926	1	0.857143	0.866667
1108566	GM19239	HG00732	6	13	7	1	0.703704	0.461538	0.928571	0.857143
1108566	HG00513	GM19239	12	12	1	2	0.888889	0.923077	0.857143	0.857143
1108566	HG00731	HG00732	12	11	1	3	0.851852	0.923077	0.785714	0.8
1108566	GM19239	GM12878	12	11	1	3	0.851852	0.923077	0.785714	0.8
1108566	GM19238	GM12878	12	10	1	4	0.814815	0.923077	0.714286	0.75
1120851	GM12878	GM12878	2	3	0	0	1	1	1	1
1120851	GM12878	GM19238	2	3	0	0	1	1	1	1
1120851	GM12878	GM19240	2	3	0	0	1	1	1	1
1120851	HG00731	HG00731	2	3	0	0	1	1	1	1
1120851	HG00731	HG00732	2	3	0	0	1	1	1	1
1120851	HG00732	GM12878	2	3	0	0	1	1	1	1
1120851	HG00732	HG00732	2	3	0	0	1	1	1	1
1120851	HG00732	HG00514	2	3	0	0	1	1	1	1
1120851	HG00732	GM19238	2	3	0	0	1	1	1	1
1120851	HG00732	GM19240	2	3	0	0	1	1	1	1
1120851	HG00513	GM12878	2	3	0	0	1	1	1	1
1120851	HG00513	HG00732	2	3	0	0	1	1	1	1
1120851	HG00513	HG00513	2	3	0	0	1	1	1	1
1120851	HG00513	HG00514	2	3	0	0	1	1	1	1
1120851	HG00513	GM19238	2	3	0	0	1	1	1	1
1120851	HG00514	GM12878	2	3	0	0	1	1	1	1
1120851	HG00514	HG00732	2	3	0	0	1	1	1	1
1120851	HG00514	HG00513	2	3	0	0	1	1	1	1
1120851	HG00514	HG00514	2	3	0	0	1	1	1	1
1120851	HG00514	GM19238	2	3	0	0	1	1	1	1
1120851	HG00514	GM19240	2	3	0	0	1	1	1	1
1120851	GM19238	GM12878	2	3	0	0	1	1	1	1
1120851	GM19238	GM19238	2	3	0	0	1	1	1	1
1120851	GM19239	GM12878	2	3	0	0	1	1	1	1
1120851	GM19239	HG00731	2	3	0	0	1	1	1	1
1120851	GM19239	GM19238	2	3	0	0	1	1	1	1
1120851	GM19239	GM19239	2	3	0	0	1	1	1	1
1120851	GM19239	GM19240	2	3	0	0	1	1	1	1
1120851	GM19240	GM12878	2	3	0	0	1	1	1	1
1120851	GM19240	HG00732	2	3	0	0	1	1	1	1
1120851	GM19240	HG00514	2	3	0	0	1	1	1	1
1120851	GM19240	GM19238	2	3	0	0	1	1	1	1
1120851	GM19240	GM19240	2	3	0	0	1	1	1	1
1120851	HG00731	GM12878	1	3	1	0	0.8	0.5	1	1
1120851	HG00731	GM19238	1	3	1	0	0.8	0.5	1	1
1120851	HG00731	GM19240	1	3	1	0	0.8	0.5	1	1
1120851	HG00732	GM19239	1	3	1	0	0.8	0.5	1	1
1120851	HG00513	GM19239	1	3	1	0	0.8	0.5	1	1
1120851	HG00513	GM19240	1	3	1	0	0.8	0.5	1	1
1120851	HG00514	GM19239	1	3	1	0	0.8	0.5	1	1
1120851	GM19238	GM19240	1	3	1	0	0.8	0.5	1	1
1120851	GM19240	GM19239	1	3	1	0	0.8	0.5	1	1
1120851	GM12878	HG00731	2	2	0	1	0.8	1	0.666667	0.666667
1120851	GM12878	HG00514	2	2	0	1	0.8	1	0.666667	0.666667
1120851	GM12878	GM19239	2	2	0	1	0.8	1	0.666667	0.666667
1120851	HG00731	HG00513	2	2	0	1	0.8	1	0.666667	0.666667
1120851	HG00731	HG00514	2	2	0	1	0.8	1	0.666667	0.666667
1120851	HG00732	HG00513	2	2	0	1	0.8	1	0.666667	0.666667
1120851	HG00513	HG00731	2	2	0	1	0.8	1	0.666667	0.666667
1120851	HG00514	HG00731	2	2	0	1	0.8	1	0.666667	0.666667
1120851	GM19238	HG00731	2	2	0	1	0.8	1	0.666667	0.666667
1120851	GM19238	HG00732	2	2	0	1	0.8	1	0.666667	0.666667
1120851	GM19238	HG00513	2	2	0	1	0.8	1	0.666667	0.666667
1120851	GM19238	HG00514	2	2	0	1	0.8	1	0.666667	0.666667
1120851	GM19238	GM19239	2	2	0	1	0.8	1	0.666667	0.666667
1120851	GM19239	HG00732	2	2	0	1	0.8	1	0.666667	0.666667
1120851	GM19239	HG00514	2	2	0	1	0.8	1	0.666667	0.666667
1120851	GM19240	HG00513	2	2	0	1	0.8	1	0.666667	0.666667
1120851	GM12878	HG00732	1	2	1	1	0.6	0.5	0.666667	0.5
1120851	GM12878	HG00513	1	2	1	1	0.6	0.5	0.666667	0.5
1120851	GM19239	HG00513	1	2	1	1	0.6	0.5	0.666667	0.5
1120851	GM19240	HG00731	2	1	0	2	0.6	1	0.333333	0.5
1120851	HG00732	HG00731	2	0	0	3	0.4	1	0	0.4
1264895	GM12878	GM12878	3	4	0	0	1	1	1	1
1264895	GM12878	HG00732	3	4	0	0	1	1	1	1
1264895	GM12878	HG00513	3	4	0	0	1	1	1	1
1264895	GM12878	HG00514	3	4	0	0	1	1	1	1
1264895	GM12878	GM19238	3	4	0	0	1	1	1	1
1264895	GM12878	GM19239	3	4	0	0	1	1	1	1
1264895	GM12878	GM19240	3	4	0	0	1	1	1	1
1264895	HG00731	GM12878	3	4	0	0	1	1	1	1
1264895	HG00731	HG00731	3	4	0	0	1	1	1	1
1264895	HG00731	HG00732	3	4	0	0	1	1	1	1
1264895	HG00731	HG00513	3	4	0	0	1	1	1	1
1264895	HG00731	HG00514	3	4	0	0	1	1	1	1
1264895	HG00731	GM19238	3	4	0	0	1	1	1	1
1264895	HG00731	GM19239	3	4	0	0	1	1	1	1
1264895	HG00732	HG00732	3	4	0	0	1	1	1	1
1264895	HG00732	GM19239	3	4	0	0	1	1	1	1
1264895	HG00513	GM12878	3	4	0	0	1	1	1	1
1264895	HG00513	HG00732	3	4	0	0	1	1	1	1
1264895	HG00513	HG00513	3	4	0	0	1	1	1	1
1264895	HG00513	HG00514	3	4	0	0	1	1	1	1
1264895	HG00513	GM19238	3	4	0	0	1	1	1	1
1264895	HG00513	GM19239	3	4	0	0	1	1	1	1
1264895	HG00513	GM19240	3	4	0	0	1	1	1	1
1264895	HG00514	GM12878	3	4	0	0	1	1	1	1
1264895	HG00514	HG00731	3	4	0	0	1	1	1	1
1264895	HG00514	HG00732	3	4	0	0	1	1	1	1
1264895	HG00514	HG00513	3	4	0	0	1	1	1	1
1264895	HG00514	HG00514	3	4	0	0	1	1	1	1
1264895	HG00514	GM19238	3	4	0	0	1	1	1	1
1264895	HG00514	GM19239	3	4	0	0	1	1	1	1
1264895	HG00514	GM19240	3	4	0	0	1	1	1	1
1264895	GM19238	GM12878	3	4	0	0	1	1	1	1
1264895	GM19238	HG00732	3	4	0	0	1	1	1	1
1264895	GM19238	GM19238	3	4	0	0	1	1	1	1
1264895	GM19238	GM19239	3	4	0	0	1	1	1	1
1264895	GM19238	GM19240	3	4	0	0	1	1	1	1
1264895	GM19239	GM12878	3	4	0	0	1	1	1	1
1264895	GM19239	HG00732	3	4	0	0	1	1	1	1
1264895	GM19239	GM19238	3	4	0	0	1	1	1	1
1264895	GM19239	GM19239	3	4	0	0	1	1	1	1
1264895	GM19239	GM19240	3	4	0	0	1	1	1	1
1264895	GM19240	GM12878	3	4	0	0	1	1	1	1
1264895	GM19240	HG00732	3	4	0	0	1	1	1	1
1264895	GM19240	GM19238	3	4	0	0	1	1	1	1
1264895	GM19240	GM19239	3	4	0	0	1	1	1	1
1264895	GM19240	GM19240	3	4	0	0	1	1	1	1
1264895	HG00731	GM19240	2	4	1	0	0.857143	0.666667	1	1
1264895	HG00732	GM19238	3	3	0	1	0.857143	1	0.75	0.75
1264895	HG00513	HG00731	3	3	0	1	0.857143	1	0.75	0.75
1264895	GM19238	HG00513	3	3	0	1	0.857143	1	0.75	0.75
1264895	GM19239	HG00514	3	3	0	1	0.857143	1	0.75	0.75
1264895	GM19240	HG00514	3	3	0	1	0.857143	1	0.75	0.75
1264895	GM19238	HG00731	3	2	0	2	0.714286	1	0.5	0.6
1264895	GM19238	HG00514	3	2	0	2	0.714286	1	0.5	0.6
1264895	GM19239	HG00513	3	2	0	2	0.714286	1	0.5	0.6
1264895	GM12878	HG00731	3	1	0	3	0.571429	1	0.25	0.5
1264895	HG00732	GM12878	3	1	0	3	0.571429	1	0.25	0.5
1264895	HG00732	GM19240	3	1	0	3	0.571429	1	0.25	0.5
1264895	GM19239	HG00731	3	1	0	3	0.571429	1	0.25	0.5
1264895	GM19240	HG00731	3	1	0	3	0.571429	1	0.25	0.5
1264895	GM19240	HG00513	3	1	0	3	0.571429	1	0.25	0.5
1264895	HG00732	HG00731	3	0	0	4	0.428571	1	0	0.428571
1264895	HG00732	HG00513	3	0	0	4	0.428571	1	0	0.428571
1264895	HG00732	HG00514	3	0	0	4	0.428571	1	0	0.428571
1292909	GM12878	GM12878	60	61	0	0	1	1	1	1
1292909	HG00731	HG00731	60	61	0	0	1	1	1	1
1292909	HG00732	HG00732	60	61	0	0	1	1	1	1
1292909	HG00513	HG00513	60	61	0	0	1	1	1	1
1292909	HG00514	HG00514	60	61	0	0	1	1	1	1
1292909	GM19238	GM19238	60	61	0	0	1	1	1	1
1292909	GM19239	GM19239	60	61	0	0	1	1	1	1
1292909	GM19240	GM19240	60	61	0	0	1	1	1	1
1292909	GM12878	GM19239	59	61	1	0	0.991736	0.983333	1	1
1292909	HG00731	GM19239	59	61	1	0	0.991736	0.983333	1	1
1292909	HG00514	GM12878	59	61	1	0	0.991736	0.983333	1	1
1292909	GM19238	HG00732	59	61	1	0	0.991736	0.983333	1	1
1292909	GM19238	GM12878	57	61	3	0	0.975207	0.95	1	1
1292909	GM19240	GM12878	57	61	3	0	0.975207	0.95	1	1
1292909	GM19238	GM19239	56	61	4	0	0.966942	0.933333	1	1
1292909	GM19240	HG00732	51	61	9	0	0.92562	0.85	1	1
1292909	GM19240	GM19238	49	61	11	0	0.909091	0.816667	1	1
1292909	HG00514	GM19239	46	61	14	0	0.884298	0.766667	1	1
1292909	GM19240	HG00514	40	61	20	0	0.834711	0.666667	1	1
1292909	GM19240	HG00731	37	61	23	0	0.809917	0.616667	1	1
1292909	GM19240	HG00513	37	61	23	0	0.809917	0.616667	1	1
1292909	GM19238	GM19240	60	60	0	1	0.991736	1	0.983607	0.983607
1292909	GM19239	HG00732	60	60	0	1	0.991736	1	0.983607	0.983607
1292909	HG00732	GM12878	59	60	1	1	0.983471	0.983333	0.983607	0.983333
1292909	HG00732	GM19239	59	60	1	1	0.983471	0.983333	0.983607	0.983333
1292909	HG00513	GM19239	59	60	1	1	0.983471	0.983333	0.983607	0.983333
1292909	GM19239	GM12878	59	60	1	1	0.983471	0.983333	0.983607	0.983333
1292909	HG00514	HG00732	58	60	2	1	0.975207	0.966667	0.983607	0.983051
1292909	HG00731	HG00514	57	60	3	1	0.966942	0.95	0.983607	0.982759
1292909	GM19240	GM19239	52	60	8	1	0.92562	0.866667	0.983607	0.981132
1292909	HG00513	HG00732	60	59	0	2	0.983471	1	0.967213	0.967742
1292909	HG00513	GM12878	59	59	1	2	0.975207	0.983333	0.967213	0.967213
1292909	HG00731	GM12878	58	59	2	2	0.966942	0.966667	0.967213	0.966667
1292909	HG00514	GM19238	54	59	6	2	0.933884	0.9	0.967213	0.964286
1292909	HG00731	HG00513	53	59	7	2	0.92562	0.883333	0.967213	0.963636
1292909	HG00514	GM19240	52	59	8	2	0.917355	0.866667	0.967213	0.962963
1292909	HG00731	HG00732	57	58	3	3	0.950413	0.95	0.95082	0.95
1292909	GM12878	HG00732	60	57	0	4	0.966942	1	0.934426	0.9375
1292909	HG00731	GM19240	60	57	0	4	0.966942	1	0.934426	0.9375
1292909	HG00513	HG00731	59	56	1	5	0.950413	0.983333	0.918033	0.921875
1292909	HG00513	HG00514	58	56	2	5	0.942149	0.966667	0.918033	0.920635
1292909	HG00731	GM19238	57	56	3	5	0.933884	0.95	0.918033	0.919355
1292909	GM19238	HG00514	59	54	1	7	0.933884	0.983333	0.885246	0.893939
1292909	HG00732	HG00513	60	53	0	8	0.933884	1	0.868852	0.882353
1292909	GM19238	HG00513	60	53	0	8	0.933884	1	0.868852	0.882353
1292909	GM19238	HG00731	59	53	1	8	0.92562	0.983333	0.868852	0.880597
1292909	HG00732	HG00731	60	52	0	9	0.92562	1	0.852459	0.869565
1292909	HG00513	GM19240	59	52	1	9	0.917355	0.983333	0.852459	0.867647
1292909	HG00514	HG00513	55	52	5	9	0.884298	0.916667	0.852459	0.859375
1292909	HG00513	GM19238	59	51	1	10	0.909091	0.983333	0.836066	0.855072
1292909	HG00732	HG00514	60	50	0	11	0.909091	1	0.819672	0.84507
1292909	GM19239	HG00731	59	50	1	11	0.900826	0.983333	0.819672	0.842857
1292909	GM19239	HG00514	59	50	1	11	0.900826	0.983333	0.819672	0.842857
1292909	GM12878	HG00514	60	49	0	12	0.900826	1	0.803279	0.833333
1292909	GM12878	GM19238	60	49	0	12	0.900826	1	0.803279	0.833333
1292909	HG00514	HG00731	60	49	0	12	0.900826	1	0.803279	0.833333
1292909	GM19239	HG00513	60	49	0	12	0.900826	1	0.803279	0.833333
1292909	GM12878	GM19240	60	48	0	13	0.892562	1	0.786885	0.821918
1292909	GM12878	HG00731	60	47	0	14	0.884298	1	0.770492	0.810811
1292909	GM12878	HG00513	60	47	0	14	0.884298	1	0.770492	0.810811
1292909	HG00732	GM19238	60	47	0	14	0.884298	1	0.770492	0.810811
1292909	GM19239	GM19238	60	47	0	14	0.884298	1	0.770492	0.810811
1292909	HG00732	GM19240	60	46	0	15	0.876033	1	0.754098	0.8
1292909	GM19239	GM19240	60	44	0	17	0.859504	1	0.721311	0.779221
1544037	GM12878	GM12878	4	5	0	0	1	1	1	1
1544037	HG00731	GM12878	4	5	0	0	1	1	1	1
1544037	HG00731	HG00731	4	5	0	0	1	1	1	1
1544037	HG00731	HG00513	4	5	0	0	1	1	1	1
1544037	HG00731	HG00514	4	5	0	0	1	1	1	1
1544037	HG00732	HG00732	4	5	0	0	1	1	1	1
1544037	HG00732	GM19239	4	5	0	0	1	1	1	1
1544037	HG00513	HG00513	4	5	0	0	1	1	1	1
1544037	HG00513	HG00514	4	5	0	0	1	1	1	1
1544037	HG00513	GM19238	4	5	0	0	1	1	1	1
1544037	HG00514	HG00732	4	5	0	0	1	1	1	1
1544037	HG00514	HG00514	4	5	0	0	1	1	1	1
1544037	HG00514	GM19239	4	5	0	0	1	1	1	1
1544037	GM19238	GM19238	4	5	0	0	1	1	1	1
1544037	GM19238	GM19239	4	5	0	0	1	1	1	1
1544037	GM19238	GM19240	4	5	0	0	1	1	1	1
1544037	GM19239	GM19239	4	5	0	0	1	1	1	1
1544037	GM19240	GM19240	4	5	0	0	1	1	1	1
1544037	HG00513	GM12878	3	5	1	0	0.888889	0.75	1	1
1544037	HG00514	GM12878	3	5	1	0	0.888889	0.75	1	1
1544037	HG00514	HG00731	3	5	1	0	0.888889	0.75	1	1
1544037	HG00514	GM19238	3	5	1	0	0.888889	0.75	1	1
1544037	GM19238	GM12878	3	5	1	0	0.888889	0.75	1	1
1544037	GM19238	HG00514	3	5	1	0	0.888889	0.75	1	1
1544037	GM19239	HG00732	3	5	1	0	0.888889	0.75	1	1
1544037	GM19240	HG00732	3	5	1	0	0.888889	0.75	1	1
1544037	GM19240	HG00514	3	5	1	0	0.888889	0.75	1	1
1544037	GM19240	GM19239	3	5	1	0	0.888889	0.75	1	1
1544037	GM12878	HG00731	2	5	2	0	0.777778	0.5	1	1
1544037	HG00514	HG00513	2	5	2	0	0.777778	0.5	1	1
1544037	GM19238	HG00513	2	5	2	0	0.777778	0.5	1	1
1544037	GM19240	GM12878	2	5	2	0	0.777778	0.5	1	1
1544037	GM19240	HG00513	2	5	2	0	0.777778	0.5	1	1
1544037	GM19240	GM19238	2	5	2	0	0.777778	0.5	1	1
1544037	GM12878	HG00514	1	5	3	0	0.666667	0.25	1	1
1544037	HG00731	GM19238	4	4	0	1	0.888889	1	0.8	0.8
1544037	HG00513	HG00732	4	4	0	1	0.888889	1	0.8	0.8
1544037	HG00513	GM19239	4	4	0	1	0.888889	1	0.8	0.8
1544037	HG00513	GM19240	4	4	0	1	0.888889	1	0.8	0.8
1544037	HG00514	GM19240	4	4	0	1	0.888889	1	0.8	0.8
1544037	GM19239	GM19240	4	4	0	1	0.888889	1	0.8	0.8
1544037	GM12878	HG00513	3	4	1	1	0.777778	0.75	0.8	0.75
[truncated: 128,527 more rows]

## Sheet: GM12878 full features
threshold	Model	Cell Type	Chromosome	TAD_START	TAD_END	True Negative	False Negative	False Positive	True Positive	Accuracy	Specificity	Precsion	Sensitivity	AUC	Hi-C loops in the data	Predicted Hi-C loops	CTCF ChIA-PET interactions in the data	predicted ChIA-PET interactions
0.15	With Distance	GM12878	chr15	20558294	22511534	15411	2991	143	512	0.835546	0.990806	0.781679	0.14616	0.882355	0	0	4	4
0.15	No Distance	GM12878	chr15	20558294	22511534	15726	2676	182	473	0.850029	0.988559	0.722137	0.150206	0.778439	0	0	4	4
0.25	No Distance	GM12878	chr15	20558294	22511534	15686	2716	210	488	0.846806	0.986789	0.69914	0.15231	0.768946	1	1	6	6
0.25	With Distance	GM12878	chr15	20558294	22511534	15733	2669	210	488	0.849267	0.986828	0.69914	0.154577	0.879556	1	1	6	6
0.5	No Distance	GM12878	chr15	20558294	22511534	15573	2848	210	528	0.840388	0.986695	0.715447	0.156398	0.779626	0	0	4	4
0.5	With Distance	GM12878	chr15	20558294	22511534	15583	2838	174	564	0.842789	0.988957	0.764228	0.165785	0.881911	0	0	4	4
0.15	No Distance	GM12878	chr5	91604257	91806922	75	11	27	3	0.672414	0.735294	0.1	0.214286	0.542636	0	0	0	0
0.15	No Distance	GM12878	chr21	19871650	30313132	349822	14006	75081	4425	0.799052	0.823298	0.0556562	0.240085	0.510583	9	5	14	12
0.15	With Distance	GM12878	chr5	110091832	110400763	52	25	60	8	0.413793	0.464286	0.117647	0.242424	0.42351	1	0	1	0
0.15	No Distance	GM12878	chr9	22469444	26328004	35798	757	10843	248	0.756538	0.767522	0.0223605	0.246766	0.503567	0	0	0	0
0.15	No Distance	GM12878	chr3	93953191	99527839	39664	46029	7518	15567	0.507741	0.84066	0.674334	0.252727	0.588421	10	10	13	11
0.15	No Distance	GM12878	chr18	25183628	30133971	30037	37453	5296	12878	0.500969	0.850112	0.708595	0.255866	0.57824	3	3	10	9
0.25	No Distance	GM12878	chr1	103569366	104059551	50	756	0	264	0.293458	1	1	0.258824	0.556715	2	2	1	0
0.25	With Distance	GM12878	chr1	103569366	104059551	50	756	0	264	0.293458	1	1	0.258824	0.666465	2	2	1	0
0.15	No Distance	GM12878	chr14	82176072	86524618	44320	2331	13249	816	0.743395	0.769859	0.0580164	0.259295	0.505971	0	0	1	1
0.15	No Distance	GM12878	chrX	70889884	71080753	82	75	0	27	0.592391	1	1	0.264706	0.829205	0	0	1	1
0.15	With Distance	GM12878	chrX	70889884	71080753	85	72	1	26	0.603261	0.988372	0.962963	0.265306	0.878627	0	0	1	1
0.15	No Distance	GM12878	chr3	129994915	130259361	45	11	46	4	0.462264	0.494505	0.08	0.266667	0.526607	0	0	1	0
0.15	No Distance	GM12878	chr4	9703875	17474413	141851	28844	34327	10760	0.707246	0.805157	0.23865	0.27169	0.54082	15	12	31	26
0.15	With Distance	GM12878	chr5	91604257	91806922	78	8	27	3	0.698276	0.742857	0.1	0.272727	0.491667	0	0	0	0
0.15	With Distance	GM12878	chr7	143874816	144135258	230	77	8	29	0.752907	0.966387	0.783784	0.273585	0.852672	0	0	3	3
0.15	No Distance	GM12878	chr3	164924530	167068966	8471	363	3269	137	0.703268	0.72155	0.0402231	0.274	0.497865	0	0	1	1
0.15	No Distance	GM12878	chr7	143874816	144135258	234	73	9	28	0.761628	0.962963	0.756757	0.277228	0.846333	0	0	3	3
0.15	No Distance	GM12878	chr5	126896718	130754317	14574	20970	3005	8056	0.48557	0.829057	0.728325	0.277544	0.572047	8	8	15	13
0.15	No Distance	GM12878	chr15	28370885	29268627	2339	839	133	323	0.732526	0.946197	0.708333	0.277969	0.785926	0	0	0	0
0.15	No Distance	GM12878	chrX	32426246	36927701	50981	1984	14307	778	0.760602	0.780863	0.0515744	0.28168	0.510272	0	0	4	3
0.15	No Distance	GM12878	chr2	115922618	119623737	12124	21277	1835	8348	0.469714	0.868544	0.819798	0.281789	0.590781	3	3	19	18
0.15	No Distance	GM12878	chr13	53824051	61006229	159013	6291	35261	2482	0.795358	0.818499	0.0657605	0.282913	0.513863	6	4	6	6
0.15	With Distance	GM12878	chrX	119115193	119348049	109	43	21	17	0.663158	0.838462	0.447368	0.283333	0.711305	0	0	0	0
0.15	No Distance	GM12878	chr5	18394187	21803814	30093	1052	8232	416	0.766693	0.785205	0.0481036	0.283379	0.507358	1	1	1	1
0.15	No Distance	GM12878	chrX	7963384	14052390	75870	25089	16851	9996	0.671846	0.818261	0.372332	0.284908	0.577548	18	14	28	23
0.15	No Distance	GM12878	chrX	134617918	134731204	5	5	8	2	0.35	0.384615	0.2	0.285714	0.49	0	0	0	0
0.15	No Distance	GM12878	chrX	119115193	119348049	107	45	20	18	0.657895	0.84252	0.473684	0.285714	0.70741	0	0	0	0
0.15	No Distance	GM12878	chr7	144435427	148789051	19456	28755	2325	11772	0.501188	0.893256	0.835071	0.290473	0.619925	4	4	11	11
0.15	No Distance	GM12878	chr12	59796557	62587404	3361	12178	754	5025	0.393376	0.816768	0.869528	0.2921	0.546367	1	1	0	0
0.15	No Distance	GM12878	chr9	10365573	12466273	7833	121	3213	50	0.702773	0.709125	0.0153233	0.292398	0.501288	1	1	1	1
0.15	No Distance	GM12878	chrX	125904225	128494831	14287	257	4868	108	0.737449	0.745863	0.0217042	0.29589	0.499029	0	0	1	1
0.15	No Distance	GM12878	chr14	45895478	49641402	31531	1436	9826	612	0.740537	0.76241	0.0586319	0.298828	0.507162	1	1	10	10
0.15	No Distance	GM12878	chrX	52603285	58055183	61852	14934	15772	6387	0.689666	0.796815	0.288235	0.299564	0.556259	8	3	13	11
0.15	No Distance	GM12878	chr4	65646606	68193854	13227	755	4481	323	0.721282	0.746951	0.0672356	0.299629	0.497548	0	0	3	3
0.15	No Distance	GM12878	chr13	87521429	91521248	41266	860	11542	368	0.770486	0.781435	0.0308984	0.299674	0.510313	0	0	1	1
0.15	No Distance	GM12878	chr16	58847788	63324233	43615	2518	13843	1078	0.732024	0.759076	0.0722472	0.299778	0.511153	0	0	2	1
0.15	No Distance	GM12878	chr6	104772731	104976805	26	7	27	3	0.460317	0.490566	0.1	0.3	0.350505	0	0	1	1
0.15	No Distance	GM12878	chr2	88358632	90246943	9638	3270	1031	1419	0.719951	0.903365	0.579184	0.302623	0.716699	5	5	10	10
0.15	No Distance	GM12878	chr3	106953613	111259035	23393	22187	4135	9667	0.556734	0.849789	0.700406	0.303478	0.609642	10	10	30	27
0.15	No Distance	GM12878	chr2	80161966	84542829	39786	2308	13274	1019	0.72366	0.74983	0.0712936	0.306282	0.505538	1	1	7	7
0.15	No Distance	GM12878	chr2	130693702	132905170	12359	4261	1661	1884	0.706323	0.881526	0.531453	0.306591	0.696724	7	7	6	5
0.15	No Distance	GM12878	chr9	81216584	85577079	38876	3253	12723	1439	0.716189	0.753425	0.10161	0.306692	0.510938	1	1	0	0
0.15	No Distance	GM12878	chr11	22896720	26299476	22815	1583	7896	701	0.712714	0.742893	0.0815401	0.306918	0.509792	0	0	3	3
0.15	No Distance	GM12878	chr3	161226270	164904657	31174	2127	9107	943	0.740859	0.773913	0.0938308	0.307166	0.517358	1	1	3	3
0.15	With Distance	GM12878	chr21	19871650	30313132	305281	58547	53510	25996	0.74724	0.85086	0.326969	0.307488	0.601882	9	8	14	13
0.15	With Distance	GM12878	chr3	129994915	130259361	47	9	46	4	0.481132	0.505376	0.08	0.307692	0.505893	0	0	1	0
0.15	No Distance	GM12878	chr18	34521856	39487254	49658	6457	15492	2888	0.705363	0.76221	0.157127	0.309042	0.543849	5	2	11	6
0.15	No Distance	GM12878	chr10	17648807	18528770	2356	587	168	267	0.776495	0.933439	0.613793	0.312646	0.734674	0	0	0	0
0.15	No Distance	GM12878	chr18	68448362	71512366	18888	1030	6506	474	0.71983	0.743798	0.0679083	0.31516	0.506633	0	0	4	3
0.25	No Distance	GM12878	chrX	70889884	71080753	89	68	1	32	0.636842	0.988889	0.969697	0.32	0.852538	0	0	2	2
0.15	No Distance	GM12878	chr14	42578802	45316601	14213	538	5318	254	0.711854	0.727715	0.0455851	0.320707	0.504093	0	0	0	0
0.15	No Distance	GM12878	chr9	104738537	107506342	14125	928	5253	443	0.702106	0.728919	0.0777739	0.323122	0.510899	0	0	11	9
0.5	No Distance	GM12878	chr18	30810890	31076334	160	23	163	11	0.478992	0.495356	0.0632184	0.323529	0.434725	0	0	0	0
0.15	With Distance	GM12878	chr13	53824051	61006229	141300	24004	26236	11507	0.75257	0.843401	0.304878	0.32404	0.60091	6	5	6	6
0.15	No Distance	GM12878	chr4	58028814	61330263	23397	1547	7370	751	0.730319	0.760458	0.0924763	0.326806	0.519138	1	1	1	1
0.15	No Distance	GM12878	chr4	180787419	184328828	20850	5621	6588	2732	0.658881	0.759895	0.293133	0.327068	0.542358	8	7	12	11
0.15	No Distance	GM12878	chr12	85469631	88390090	18645	681	6022	332	0.73898	0.755868	0.0522506	0.327739	0.507066	1	1	12	8
0.15	No Distance	GM12878	chr7	83563266	86536225	17745	2110	5540	1034	0.710545	0.762079	0.157286	0.32888	0.517448	5	3	17	15
0.15	No Distance	GM12878	chr7	51495737	55327169	31107	2099	9889	1030	0.728317	0.758781	0.094331	0.329179	0.565681	0	0	0	0
0.15	No Distance	GM12878	chr16	28287419	28561387	189	67	15	33	0.730263	0.926471	0.6875	0.33	0.80481	0	0	3	2
0.5	No Distance	GM12878	chrX	70889884	71080753	82	75	0	37	0.613402	1	1	0.330357	0.825271	0	0	1	1
0.15	No Distance	GM12878	chr5	10451371	13957974	10627	14519	1961	7177	0.519309	0.844217	0.785402	0.330798	0.615021	3	2	4	4
0.25	No Distance	GM12878	chr3	93953191	99527839	36194	51898	10562	25691	0.497688	0.774104	0.708659	0.331117	0.556471	9	9	19	15
0.15	No Distance	GM12878	chr8	110746935	112810356	7595	854	2732	423	0.690969	0.735451	0.134073	0.331245	0.521448	1	0	5	4
0.15	No Distance	GM12878	chr8	87630321	90701970	18566	1475	6272	731	0.713541	0.747484	0.104384	0.331369	0.507271	2	1	3	2
0.15	No Distance	GM12878	chr4	69136655	71425664	8765	2154	2816	1069	0.66428	0.756843	0.275161	0.331679	0.544408	4	3	8	7
0.15	No Distance	GM12878	chr20	50255531	58072397	100538	63146	14152	31479	0.63071	0.876607	0.68986	0.332671	0.662919	26	24	37	34
0.15	No Distance	GM12878	chr7	143187539	143825912	1106	419	69	209	0.72934	0.941277	0.751799	0.332803	0.774477	0	0	7	5
0.25	No Distance	GM12878	chr3	77087044	77305105	61	2	58	1	0.508197	0.512605	0.0169492	0.333333	0.437584	1	0	0	0
0.25	With Distance	GM12878	chr3	77087044	77305105	61	2	58	1	0.508197	0.512605	0.0169492	0.333333	0.461528	1	0	0	0
0.15	With Distance	GM12878	chr2	194559638	194828667	57	2	51	1	0.522523	0.527778	0.0192308	0.333333	0.460724	0	0	0	0
0.15	No Distance	GM12878	chr9	27725022	28074932	87	8	81	4	0.505556	0.517857	0.0470588	0.333333	0.432074	0	0	0	0
0.15	With Distance	GM12878	chr9	27725022	28074932	87	8	81	4	0.505556	0.517857	0.0470588	0.333333	0.374489	0	0	0	0
0.15	With Distance	GM12878	chr1	103569366	104059551	778	28	152	14	0.814815	0.836559	0.0843373	0.333333	0.652744	3	2	2	1
0.15	With Distance	GM12878	chr6	104772731	104976805	27	6	27	3	0.47619	0.5	0.1	0.333333	0.416667	0	0	1	1
0.15	No Distance	GM12878	chr22	25333123	25454214	17	18	2	9	0.565217	0.894737	0.818182	0.333333	0.77013	0	0	1	0
0.25	With Distance	GM12878	chrX	70889884	71080753	95	62	2	31	0.663158	0.979381	0.939394	0.333333	0.889693	0	0	2	2
0.5	With Distance	GM12878	chrX	70889884	71080753	87	70	2	35	0.628866	0.977528	0.945946	0.333333	0.871923	0	0	1	1
0.15	With Distance	GM12878	chr15	28370885	29268627	2518	660	125	331	0.783985	0.952705	0.725877	0.334006	0.835599	0	0	0	0
0.25	No Distance	GM12878	chr18	25183628	30133971	30294	39248	8028	20160	0.516259	0.790512	0.715198	0.339348	0.574895	1	1	12	10
0.15	No Distance	GM12878	chr5	24633506	26483419	5778	140	2457	72	0.692554	0.701639	0.0284698	0.339623	0.504881	0	0	0	0
0.15	No Distance	GM12878	chr10	81296904	81807434	453	163	103	84	0.668742	0.814748	0.449198	0.340081	0.635608	2	2	2	2
0.15	No Distance	GM12878	chr4	160407969	163090646	14519	772	4951	399	0.722736	0.745711	0.0745794	0.340734	0.519087	2	2	3	3
0.15	With Distance	GM12878	chr2	130693702	132905170	12626	3994	1463	2082	0.729383	0.89616	0.587306	0.34266	0.740971	7	7	6	5
0.5	With Distance	GM12878	chr18	30810890	31076334	160	23	162	12	0.481793	0.496894	0.0689655	0.342857	0.424832	0	0	0	0
0.15	No Distance	GM12878	chr7	153078415	154201810	548	1426	174	753	0.448466	0.759003	0.812298	0.345571	0.54652	0	0	0	0
0.15	With Distance	GM12878	chr22	25333123	25454214	18	17	2	9	0.586957	0.9	0.818182	0.346154	0.867532	0	0	1	0
0.15	With Distance	GM12878	chr5	18394187	21803814	26752	4393	6303	2345	0.731209	0.809318	0.271161	0.348026	0.582224	1	1	1	1
0.15	With Distance	GM12878	chr18	25183628	30133971	51640	15850	9711	8463	0.701613	0.841714	0.465665	0.348085	0.655884	3	3	10	10
0.5	No Distance	GM12878	chr7	143874816	144135258	236	71	12	38	0.767507	0.951613	0.76	0.348624	0.848339	0	0	0	0
0.15	No Distance	GM12878	chr4	126233984	128323396	7356	331	3054	178	0.68999	0.706628	0.0550743	0.349705	0.498859	3	3	2	2
0.15	No Distance	GM12878	chrX	3879886	7895654	28112	3271	10271	1762	0.688087	0.732408	0.146431	0.350089	0.53151	3	3	7	4
0.15	No Distance	GM12878	chr4	186988047	190826904	23793	3958	8832	2144	0.669739	0.729287	0.195335	0.35136	0.573145	1	0	4	2
0.15	No Distance	GM12878	chr4	132012923	133563903	3921	663	1406	364	0.674378	0.736062	0.20565	0.35443	0.539934	0	0	0	0
0.15	With Distance	GM12878	chrX	7963384	14052390	77189	23770	13790	13057	0.706117	0.848427	0.486349	0.35455	0.661598	18	16	28	27
0.15	No Distance	GM12878	chr8	33538385	36001091	8885	671	4136	369	0.658132	0.682359	0.081909	0.354808	0.50311	0	0	1	1
0.15	With Distance	GM12878	chr7	144435427	148789051	35300	12911	6972	7125	0.680892	0.835068	0.505427	0.35561	0.683694	4	4	11	11
0.15	With Distance	GM12878	chr3	93953191	99527839	66795	18898	12645	10440	0.710024	0.840823	0.452242	0.355852	0.659553	10	10	13	13
0.25	No Distance	GM12878	chr13	53824051	61006229	160949	6445	51351	3561	0.740016	0.758121	0.0648492	0.355886	0.516153	5	4	9	9
0.15	No Distance	GM12878	chr7	78138951	78807609	310	43	301	24	0.492625	0.507365	0.0738462	0.358209	0.469301	0	0	0	0
0.25	No Distance	GM12878	chr14	82176072	86524618	45116	3008	21700	1679	0.654448	0.675227	0.0718166	0.358225	0.507749	0	0	1	1
0.15	No Distance	GM12878	chr12	72410194	74931884	11046	306	4537	172	0.698462	0.708849	0.0365258	0.359833	0.52117	0	0	1	1
0.5	With Distance	GM12878	chr7	143874816	144135258	243	64	14	36	0.781513	0.945525	0.72	0.36	0.857818	0	0	0	0
0.15	With Distance	GM12878	chr4	9703875	17474413	137787	32908	26552	18535	0.724444	0.838432	0.411094	0.360302	0.627951	15	15	31	31
0.15	With Distance	GM12878	chr10	81296904	81807434	476	140	108	79	0.691158	0.815068	0.42246	0.360731	0.646243	2	2	2	2
0.15	No Distance	GM12878	chr1	103569366	104059551	783	23	153	13	0.81893	0.836538	0.0783133	0.361111	0.606532	3	2	2	1
0.15	No Distance	GM12878	chr1	73088287	75199968	7065	755	2868	427	0.674044	0.711265	0.12959	0.361252	0.513444	2	1	2	1
0.15	No Distance	GM12878	chr5	98439945	101560655	21043	2898	5617	1640	0.727066	0.78931	0.225989	0.361393	0.55048	1	1	4	4
0.15	No Distance	GM12878	chr10	54711566	57261911	11145	970	4271	552	0.690577	0.72295	0.114452	0.362681	0.507654	1	0	3	1
0.25	No Distance	GM12878	chr7	143874816	144135258	235	72	7	41	0.777465	0.971074	0.854167	0.362832	0.887011	0	0	1	1
0.15	No Distance	GM12878	chr8	13584667	14718964	1612	21	932	12	0.63019	0.633648	0.0127119	0.363636	0.502093	0	0	1	0
0.15	No Distance	GM12878	chr6	123734025	124039508	67	7	62	4	0.507143	0.51938	0.0606061	0.363636	0.472563	0	0	0	0
0.15	No Distance	GM12878	chr18	30810890	31076334	49	7	46	4	0.5	0.515789	0.08	0.363636	0.474286	0	0	0	0
0.15	No Distance	GM12878	chr13	79994884	80117937	5	7	8	4	0.375	0.384615	0.333333	0.363636	0.381944	0	0	1	1
0.15	No Distance	GM12878	chr13	45944368	46064947	4	7	7	4	0.363636	0.363636	0.363636	0.363636	0.413223	0	0	0	0
0.15	No Distance	GM12878	chr3	185377603	185488839	2	7	5	4	0.333333	0.285714	0.444444	0.363636	0.290123	0	0	1	0
0.15	No Distance	GM12878	chr3	20381570	23003538	12510	697	4694	399	0.70541	0.727156	0.0783428	0.364051	0.50792	1	1	2	2
0.15	No Distance	GM12878	chr2	77179487	80115854	16666	1286	5681	739	0.714139	0.745782	0.115109	0.364938	0.521278	1	1	7	6
0.15	No Distance	GM12878	chr8	59632903	63924809	33477	8419	8868	4840	0.689105	0.790577	0.353078	0.365035	0.599774	6	5	23	21
0.15	No Distance	GM12878	chr4	61671453	63576430	5972	304	2507	175	0.686202	0.704328	0.0652498	0.365344	0.502956	0	0	1	1
0.15	No Distance	GM12878	chr10	65625566	69541967	29239	2755	9823	1588	0.710218	0.748528	0.139164	0.365646	0.522455	2	2	15	10
0.15	No Distance	GM12878	chr4	91236168	93310041	6650	586	2847	339	0.670601	0.700221	0.106403	0.366486	0.507794	0	0	2	2
0.25	With Distance	GM12878	chr13	53824051	61006229	114594	52800	24347	30565	0.652969	0.824767	0.556618	0.366641	0.645531	5	4	9	9
0.15	No Distance	GM12878	chr13	47338067	51645373	32001	9241	8459	5356	0.678515	0.790929	0.387695	0.366925	0.614535	10	5	36	24
0.15	No Distance	GM12878	chr4	96077129	98908802	15695	742	5513	433	0.720547	0.740051	0.0728221	0.368511	0.515452	0	0	0	0
0.25	With Distance	GM12878	chr7	143874816	144135258	237	70	7	41	0.783099	0.971311	0.854167	0.369369	0.894069	0	0	1	1
0.25	No Distance	GM12878	chr2	88358632	90246943	9081	3827	1188	2254	0.693272	0.884312	0.654852	0.370663	0.722703	3	3	11	11
0.15	No Distance	GM12878	chr1	188750917	190344107	4644	127	1789	75	0.711228	0.721903	0.0402361	0.371287	0.51098	0	0	0	0
0.15	No Distance	GM12878	chr7	8458148	11384269	16320	928	5805	549	0.714728	0.737627	0.0864023	0.371699	0.525088	1	0	3	3
0.15	With Distance	GM12878	chr2	115922618	119623737	24535	8866	4936	5247	0.683324	0.832513	0.515271	0.371785	0.6799	3	3	19	19
0.15	No Distance	GM12878	chr7	64410691	64774338	211	54	60	32	0.680672	0.778598	0.347826	0.372093	0.642227	0	0	0	0
0.25	No Distance	GM12878	chrX	32426246	36927701	51416	2990	22607	1775	0.675115	0.694595	0.0727996	0.372508	0.509183	0	0	2	2
0.15	No Distance	GM12878	chr17	18151289	18864570	1057	336	165	200	0.715017	0.864975	0.547945	0.373134	0.692607	0	0	1	1
0.15	With Distance	GM12878	chr3	79569857	79897397	82	5	74	3	0.518293	0.525641	0.038961	0.375	0.442603	0	0	2	1
0.25	With Distance	GM12878	chr7	16117266	16607315	279	30	274	18	0.494176	0.504521	0.0616438	0.375	0.488845	0	0	2	2
0.25	No Distance	GM12878	chr2	194559638	194828667	85	10	83	6	0.494565	0.505952	0.0674157	0.375	0.465405	0	0	0	0
0.25	No Distance	GM12878	chr18	30810890	31076334	81	10	79	6	0.494318	0.50625	0.0705882	0.375	0.473303	0	0	0	0
0.15	No Distance	GM12878	chr13	36203527	36364045	15	5	16	3	0.461538	0.483871	0.157895	0.375	0.539474	0	0	0	0
0.15	No Distance	GM12878	chr2	27067860	31749468	29863	14941	7306	8991	0.635898	0.803438	0.551697	0.375689	0.643626	5	5	58	38
0.15	With Distance	GM12878	chr18	34521856	39487254	41911	14204	9822	8558	0.677482	0.810141	0.465615	0.375978	0.632199	5	4	11	8
0.25	No Distance	GM12878	chr15	28370885	29268627	2408	770	181	464	0.751242	0.930089	0.71938	0.376013	0.807623	0	0	0	0
0.25	No Distance	GM12878	chr13	87521429	91521248	41096	2079	18394	1259	0.674142	0.690805	0.0640615	0.377172	0.513987	0	0	1	1
0.15	No Distance	GM12878	chr2	44103986	48817055	32720	11066	9859	6712	0.653313	0.768454	0.405045	0.377545	0.596142	21	12	48	38
0.5	With Distance	GM12878	chr4	20395924	20688377	196	23	194	14	0.491803	0.502564	0.0673077	0.378378	0.470978	1	1	2	2
0.15	With Distance	GM12878	chr16	28287419	28561387	197	59	12	36	0.766447	0.942584	0.75	0.378947	0.829386	0	0	3	2
0.25	With Distance	GM12878	chr2	194559638	194828667	82	13	81	8	0.48913	0.503067	0.0898876	0.380952	0.45825	0	0	0	0
0.15	No Distance	GM12878	chr4	18689679	20250155	2936	34	1784	21	0.619267	0.622034	0.0116343	0.381818	0.502535	0	0	0	0
0.5	No Distance	GM12878	chrX	64114062	64672295	785	21	762	13	0.504744	0.507434	0.0167742	0.382353	0.492921	0	0	0	0
0.15	With Distance	GM12878	chr17	18151289	18864570	1075	318	168	197	0.723549	0.864843	0.539726	0.382524	0.717102	0	0	1	1
0.15	No Distance	GM12878	chr11	85306206	88620464	13755	6810	3938	4232	0.625961	0.777426	0.517993	0.383264	0.614993	6	5	43	34
0.5	With Distance	GM12878	chr17	49841661	50185345	285	24	279	15	0.497512	0.505319	0.0510204	0.384615	0.497314	1	0	1	1
0.15	With Distance	GM12878	chr7	14756167	15057324	64	8	59	5	0.507353	0.520325	0.078125	0.384615	0.461263	0	0	0	0
0.15	No Distance	GM12878	chrX	107827078	110689243	13057	2768	4342	1732	0.675328	0.750445	0.28515	0.384889	0.55939	6	6	12	11
0.15	With Distance	GM12878	chr3	106953613	111259035	33673	11907	6335	7467	0.692803	0.841657	0.541009	0.385413	0.693892	10	10	30	30
0.25	No Distance	GM12878	chr7	144435427	148789051	19152	30553	4247	19185	0.524181	0.818497	0.818752	0.385721	0.601649	3	3	11	11
0.15	With Distance	GM12878	chr12	59796557	62587404	11432	4107	3200	2579	0.657238	0.781301	0.446271	0.385731	0.633045	1	1	0	0
0.15	No Distance	GM12878	chr8	83219173	84738117	3728	170	1595	107	0.684821	0.700357	0.0628672	0.386282	0.507949	0	0	2	0
0.15	With Distance	GM12878	chr7	51495737	55327169	26659	6547	6765	4154	0.698312	0.797601	0.380438	0.388188	0.633694	0	0	0	0
0.15	No Distance	GM12878	chr14	58573744	62595435	22776	8303	6791	5270	0.650116	0.770318	0.436946	0.388271	0.624219	15	13	34	26
0.25	No Distance	GM12878	chr17	49841661	50185345	143	11	137	7	0.503356	0.510714	0.0486111	0.388889	0.548273	1	0	2	0
0.15	With Distance	GM12878	chr3	161226270	164904657	28000	5301	6673	3377	0.72379	0.807545	0.33602	0.389145	0.60571	1	1	3	3
0.15	With Distance	GM12878	chrX	52603285	58055183	60991	15795	12048	10111	0.718601	0.835047	0.456293	0.390296	0.656674	8	8	13	10
0.15	With Distance	GM12878	chr14	82176072	86524618	40064	6587	9844	4221	0.729379	0.802757	0.300107	0.390544	0.601196	0	0	1	1
0.15	With Distance	GM12878	chr7	64410691	64774338	212	53	58	34	0.689076	0.785185	0.369565	0.390805	0.67461	0	0	0	0
0.15	With Distance	GM12878	chr7	143187539	143825912	1220	305	82	196	0.785358	0.93702	0.705036	0.391218	0.823114	0	0	7	4
0.15	With Distance	GM12878	chr16	58847788	63324233	38225	7908	9829	5092	0.709487	0.795459	0.341264	0.391692	0.602006	0	0	2	2
0.25	No Distance	GM12878	chr12	85469631	88390090	18528	1604	9586	1034	0.636121	0.659031	0.0973635	0.391964	0.506683	1	0	12	6
0.15	No Distance	GM12878	chrX	150882227	153764804	17135	4326	3367	2789	0.72144	0.835772	0.453054	0.391989	0.669037	5	3	14	14
0.15	No Distance	GM12878	chr5	83013032	86697231	28924	2450	8520	1585	0.735529	0.77246	0.156853	0.392813	0.55078	5	4	3	3
0.15	With Distance	GM12878	chrX	32426246	36927701	45663	7302	10361	4724	0.740441	0.815061	0.313159	0.392816	0.604345	0	0	4	3
0.15	No Distance	GM12878	chr1	67996400	70204424	2945	4335	789	2811	0.529044	0.788698	0.780833	0.393367	0.607323	2	2	6	6
0.15	No Distance	GM12878	chrX	100669909	102431827	5568	1488	1334	966	0.698375	0.806723	0.42	0.393643	0.620641	1	1	8	6
0.5	With Distance	GM12878	chrX	64114062	64672295	786	20	762	13	0.505376	0.507752	0.0167742	0.393939	0.486565	0	0	0	0
0.15	No Distance	GM12878	chr5	51988341	52212752	20	20	23	13	0.434211	0.465116	0.361111	0.393939	0.432292	1	1	1	1
0.25	No Distance	GM12878	chr3	106953613	111259035	23988	23615	6990	15353	0.562448	0.774356	0.68715	0.39399	0.59576	9	8	31	30
0.15	With Distance	GM12878	chr13	87521429	91521248	37096	5030	8639	3271	0.747039	0.811107	0.274643	0.394049	0.595402	0	0	1	1
0.15	No Distance	GM12878	chr7	108252943	111376885	15725	1886	6030	1227	0.681679	0.722822	0.169078	0.394154	0.525374	1	1	7	7
0.25	No Distance	GM12878	chrX	125904225	128494831	14805	327	8111	213	0.640263	0.646055	0.0255887	0.394444	0.503012	0	0	1	1
0.5	No Distance	GM12878	chr17	49841661	50185345	286	23	279	15	0.499171	0.506195	0.0510204	0.394737	0.483032	1	0	1	1
0.5	With Distance	GM12878	chr4	158136206	158901516	1472	23	1434	15	0.505095	0.506538	0.010352	0.394737	0.500368	0	0	1	0
0.15	With Distance	GM12878	chr10	17648807	18528770	2490	453	139	296	0.824748	0.947128	0.68046	0.395194	0.854189	0	0	0	0
0.25	No Distance	GM12878	chr3	161226270	164904657	30510	3748	14314	2452	0.64601	0.680662	0.146248	0.395484	0.52241	1	1	4	4
0.25	No Distance	GM12878	chr20	50255531	58072397	96248	72694	27143	47570	0.590253	0.780024	0.636703	0.395546	0.618638	20	17	36	33
0.15	No Distance	GM12878	chrX	134765258	135015487	159	29	26	19	0.763948	0.859459	0.422222	0.395833	0.731265	0	0	2	2
0.15	No Distance	GM12878	chr17	12083385	14831943	4498	6584	1295	4318	0.528062	0.776454	0.769286	0.396074	0.585407	1	0	13	9
0.15	No Distance	GM12878	chr5	1736575	4863132	4220	9588	965	6292	0.499027	0.813886	0.867025	0.396222	0.594377	1	1	2	0
0.15	With Distance	GM12878	chr4	69136655	71425664	7738	3181	1791	2094	0.664145	0.812047	0.538996	0.396967	0.645841	4	4	8	8
0.15	With Distance	GM12878	chr4	132012923	133563903	3537	1047	1080	690	0.66525	0.766082	0.389831	0.397237	0.600731	0	0	0	0
0.15	With Distance	GM12878	chr4	65646606	68193854	11390	2592	3095	1709	0.697275	0.786331	0.355745	0.397349	0.601352	0	0	3	3
0.15	No Distance	GM12878	chr8	120874673	123651893	10742	2227	4266	1471	0.652892	0.715752	0.256406	0.397783	0.536648	5	4	11	8
0.15	No Distance	GM12878	chr2	4006516	6914970	12304	2174	4830	1437	0.662376	0.718104	0.229296	0.397951	0.54714	0	0	0	0
0.15	With Distance	GM12878	chr5	98439945	101560655	19095	4846	4047	3210	0.71495	0.825123	0.442332	0.398461	0.662694	1	1	4	4
0.15	No Distance	GM12878	chr17	49841661	50185345	89	6	81	4	0.516667	0.523529	0.0470588	0.4	0.48582	1	0	0	0
0.15	With Distance	GM12878	chr18	30810890	31076334	50	6	46	4	0.509434	0.520833	0.08	0.4	0.540536	0	0	0	0
0.15	No Distance	GM12878	chr8	16636503	17012178	100	12	92	8	0.509434	0.520833	0.08	0.4	0.470134	1	1	2	2
0.15	With Distance	GM12878	chr7	78138951	78807609	299	54	289	36	0.4941	0.508503	0.110769	0.4	0.468712	0	0	0	0
0.15	With Distance	GM12878	chr8	55464016	55649705	21	6	21	4	0.480769	0.5	0.16	0.4	0.594815	0	0	0	0
0.15	No Distance	GM12878	chrX	122307252	122557377	29	21	31	14	0.452632	0.483333	0.311111	0.4	0.509778	1	0	1	1
0.15	With Distance	GM12878	chr3	185377603	185488839	3	6	5	4	0.388889	0.375	0.444444	0.4	0.506173	0	0	1	0
0.15	No Distance	GM12878	chr4	107186818	108658950	1328	1644	494	1097	0.531449	0.728869	0.689503	0.400219	0.58504	2	2	8	8
0.15	No Distance	GM12878	chrX	84882308	86555213	4562	133	1981	89	0.687509	0.697234	0.0429952	0.400901	0.507079	0	0	1	1
0.5	No Distance	GM12878	chr3	93953191	99527839	40808	58182	17524	39028	0.513276	0.699582	0.690126	0.401481	0.56982	7	6	23	19
0.15	With Distance	GM12878	chr4	186988047	190826904	20965	6786	6417	4559	0.659075	0.765649	0.415361	0.401851	0.630761	1	1	4	2
0.15	With Distance	GM12878	chr5	126896718	130754317	27471	8073	5628	5433	0.706019	0.829965	0.491185	0.402266	0.663588	8	8	15	15
0.15	No Distance	GM12878	chr9	7569346	9943853	8965	395	3913	267	0.681832	0.696148	0.0638756	0.403323	0.515685	2	1	5	4
0.15	No Distance	GM12878	chr4	171057841	173752415	11499	1334	4488	902	0.680514	0.719272	0.167347	0.403399	0.531985	4	4	7	7
0.15	With Distance	GM12878	chr4	58028814	61330263	21146	3798	5552	2569	0.717224	0.792044	0.31634	0.403487	0.603839	1	1	1	1
0.15	No Distance	GM12878	chrX	49146731	50323848	2425	572	619	387	0.702473	0.796649	0.384692	0.403545	0.637692	1	1	10	10
0.15	With Distance	GM12878	chr9	22469444	26328004	31633	4922	7750	3341	0.734039	0.803215	0.301235	0.404333	0.601997	0	0	0	0
0.25	No Distance	GM12878	chr14	45895478	49641402	32145	2061	15988	1405	0.650206	0.667837	0.0807796	0.405366	0.5116	1	1	4	4
0.5	No Distance	GM12878	chr12	85265384	85453361	67	22	71	15	0.468571	0.485507	0.174419	0.405405	0.55017	0	0	2	0
0.15	No Distance	GM12878	chrX	115335677	117389954	6593	484	2778	331	0.679757	0.703554	0.106465	0.406135	0.52503	0	0	2	2
0.15	No Distance	GM12878	chr3	65770428	66126304	81	19	77	13	0.494737	0.512658	0.144444	0.40625	0.4585	1	1	1	1
0.15	With Distance	GM12878	chr3	65770428	66126304	81	19	77	13	0.494737	0.512658	0.144444	0.40625	0.446778	1	1	1	1
0.5	No Distance	GM12878	chr13	53824051	61006229	166136	12219	71585	8361	0.675557	0.69887	0.104583	0.406268	0.519301	6	4	10	7
0.15	With Distance	GM12878	chr11	22896720	26299476	19651	4747	5348	3249	0.694045	0.786071	0.377923	0.406328	0.608643	0	0	3	3
0.15	With Distance	GM12878	chr14	45895478	49641402	27673	5294	6814	3624	0.721046	0.802418	0.347193	0.406369	0.608341	1	1	10	10
0.15	With Distance	GM12878	chr2	80161966	84542829	34887	7207	9336	4957	0.706617	0.788888	0.346813	0.407514	0.596328	1	1	7	7
0.15	With Distance	GM12878	chr5	10451371	13957974	18865	6281	4815	4323	0.67635	0.796664	0.473079	0.407676	0.681709	3	3	4	4
0.25	No Distance	GM12878	chr18	68448362	71512366	19543	1465	10634	1011	0.629467	0.647612	0.0868184	0.40832	0.509572	0	0	5	5
0.15	No Distance	GM12878	chr4	178475360	180229910	4621	333	2030	231	0.672488	0.694783	0.102167	0.409574	0.511781	1	1	0	0
0.15	No Distance	GM12878	chr11	96196372	98888007	14069	668	4906	464	0.722783	0.741449	0.086406	0.409894	0.523546	0	0	0	0
0.15	No Distance	GM12878	chr4	89459993	91215650	3576	842	1702	585	0.620582	0.677529	0.255794	0.409951	0.532409	2	1	7	5
0.15	With Distance	GM12878	chr9	81216584	85577079	33764	8365	8347	5815	0.703114	0.801786	0.410606	0.410085	0.619359	1	1	0	0
0.15	With Distance	GM12878	chr8	87630321	90701970	16401	3640	4470	2533	0.700118	0.785827	0.361702	0.410335	0.61149	2	1	3	2
0.15	No Distance	GM12878	chr2	211441702	213435726	6495	797	2388	555	0.688813	0.731172	0.188583	0.410503	0.546483	5	3	6	4
0.15	With Distance	GM12878	chr16	7075292	8223708	1063	10	954	7	0.526057	0.52702	0.00728408	0.411765	0.50727	0	0	0	0
0.15	With Distance	GM12878	chr18	63392169	64164304	523	10	424	7	0.549793	0.55227	0.0162413	0.411765	0.571242	0	0	0	0
0.15	No Distance	GM12878	chr10	45425385	52037296	154942	25799	10272	18075	0.827484	0.937826	0.637634	0.411975	0.821972	4	4	22	20
0.5	No Distance	GM12878	chrX	107442362	107781566	263	37	260	26	0.493174	0.502868	0.0909091	0.412698	0.500402	1	0	0	0
0.15	No Distance	GM12878	chrX	43695543	46953788	8603	8143	2136	5740	0.582528	0.801099	0.728796	0.413455	0.633264	1	1	14	12
0.25	No Distance	GM12878	chr12	71125566	71787089	497	61	489	43	0.495413	0.504057	0.0808271	0.413462	0.494873	0	0	0	0
0.25	No Distance	GM12878	chr2	80161966	84542829	40052	3768	21205	2670	0.631095	0.653835	0.111832	0.414725	0.509751	2	2	4	3
0.15	With Distance	GM12878	chr4	180787419	184328828	19847	6624	4625	4695	0.685703	0.811008	0.503755	0.414789	0.647648	8	7	12	12
0.15	No Distance	GM12878	chr5	21919452	23140555	2215	128	1010	91	0.66957	0.686822	0.0826521	0.415525	0.510198	1	1	0	0
0.15	With Distance	GM12878	chr4	141781684	142055023	15	45	22	32	0.412281	0.405405	0.592593	0.415584	0.408951	1	0	3	0
0.25	No Distance	GM12878	chr16	58847788	63324233	43998	3749	22238	2667	0.642309	0.664261	0.107087	0.41568	0.513411	0	0	2	2
0.25	No Distance	GM12878	chr7	143187539	143825912	1112	413	119	294	0.72549	0.903331	0.711864	0.415842	0.757529	0	0	6	6
0.15	With Distance	GM12878	chr4	96077129	98908802	13171	3266	3620	2326	0.692356	0.784408	0.391187	0.415951	0.61054	0	0	0	0
0.25	No Distance	GM12878	chr2	163745691	163991578	71	7	68	5	0.503311	0.510791	0.0684932	0.416667	0.541798	0	0	0	0
0.25	With Distance	GM12878	chr2	163745691	163991578	64	14	63	10	0.490066	0.503937	0.136986	0.416667	0.521602	0	0	0	0
0.25	No Distance	GM12878	chr13	79994884	80117937	13	7	15	5	0.45	0.464286	0.25	0.416667	0.43375	0	0	1	1
0.15	No Distance	GM12878	chrX	38051248	38187588	7	7	9	5	0.428571	0.4375	0.357143	0.416667	0.446429	0	0	0	0
0.15	With Distance	GM12878	chr2	77179487	80115854	14645	3307	4053	2367	0.698014	0.783239	0.368692	0.417166	0.60995	1	1	7	6
0.25	With Distance	GM12878	chr18	25183628	30133971	47314	22228	12259	15929	0.64712	0.794219	0.565099	0.417459	0.653162	1	1	12	12
0.15	No Distance	GM12878	chr8	76559672	79145955	11001	1116	4173	803	0.690575	0.72499	0.161375	0.418447	0.555681	0	0	4	4
0.25	With Distance	GM12878	chr16	7075292	8223708	1645	25	1596	18	0.506395	0.507559	0.0111524	0.418605	0.478624	0	0	0	0
0.15	No Distance	GM12878	chr4	144479576	145064562	406	50	211	36	0.628734	0.658023	0.145749	0.418605	0.528704	0	0	3	3
0.15	No Distance	GM12878	chr2	222921472	226526756	21078	4492	6431	3236	0.690013	0.766222	0.334747	0.418737	0.627157	7	3	30	20
0.15	With Distance	GM12878	chr5	83013032	86697231	26255	5119	6416	3689	0.721907	0.803618	0.365067	0.418824	0.628527	5	4	3	3
0.25	With Distance	GM12878	chr3	93953191	99527839	58940	29152	15240	21013	0.642993	0.794554	0.579621	0.418878	0.650687	9	9	19	17
0.15	No Distance	GM12878	chr2	167394544	169780153	6310	4132	1252	2982	0.633143	0.834435	0.704299	0.419173	0.687309	2	1	4	3
0.25	With Distance	GM12878	chr12	71125566	71787089	504	54	493	39	0.498165	0.505517	0.0733083	0.419355	0.479786	0	0	0	0
0.15	No Distance	GM12878	chr13	92838498	95015586	6590	571	3106	413	0.655712	0.679662	0.117363	0.419715	0.519098	0	0	0	0
0.25	No Distance	GM12878	chr18	34521856	39487254	51747	6571	25936	4757	0.634798	0.66613	0.154986	0.419933	0.519566	3	2	4	3
0.25	No Distance	GM12878	chrX	7963384	14052390	87726	16541	29658	11991	0.683386	0.747342	0.287906	0.420265	0.590631	11	5	32	24
0.25	No Distance	GM12878	chr3	164924530	167068966	8983	404	5409	293	0.614752	0.624166	0.0513855	0.420373	0.502058	0	0	1	1
0.15	No Distance	GM12878	chr2	15776315	18560098	10222	2548	3909	1849	0.6515	0.723374	0.321118	0.420514	0.576779	8	8	20	17
0.15	No Distance	GM12878	chr20	3033425	6059050	10052	4660	3411	3387	0.624779	0.746639	0.498235	0.420902	0.626497	3	1	25	22
0.5	No Distance	GM12878	chrX	25739212	25987540	152	11	147	8	0.503145	0.508361	0.0516129	0.421053	0.478132	0	0	0	0
0.5	With Distance	GM12878	chrX	25739212	25987540	152	11	147	8	0.503145	0.508361	0.0516129	0.421053	0.457629	0	0	0	0
0.25	With Distance	GM12878	chr17	49841661	50185345	143	11	136	8	0.506711	0.512545	0.0555556	0.421053	0.555871	1	0	2	1
0.15	With Distance	GM12878	chr15	53072331	53490301	129	11	118	8	0.515038	0.522267	0.0634921	0.421053	0.508107	0	0	0	0
0.15	With Distance	GM12878	chr21	18758709	18959088	20	11	21	8	0.466667	0.487805	0.275862	0.421053	0.459399	0	0	0	0
0.15	With Distance	GM12878	chr7	83563266	86536225	15845	4010	3656	2918	0.70994	0.812522	0.44387	0.421189	0.638191	5	5	17	17
0.25	No Distance	GM12878	chr14	42578802	45316601	14558	935	8639	681	0.614154	0.627581	0.0730687	0.421411	0.508279	0	0	0	0
0.25	No Distance	GM12878	chr7	16117266	16607315	272	37	265	27	0.497504	0.506518	0.0924658	0.421875	0.473201	0	0	2	2
0.15	No Distance	GM12878	chr8	8103201	11817512	15300	7894	4506	5765	0.629464	0.772493	0.561289	0.422066	0.640055	18	16	53	43
0.15	No Distance	GM12878	chr3	674079	3221666	7929	2052	3324	1499	0.636855	0.704612	0.310802	0.422135	0.558794	0	0	0	0
0.25	No Distance	GM12878	chr4	58028814	61330263	23812	1946	12151	1424	0.641599	0.662125	0.104899	0.422552	0.522025	3	2	3	3
0.25	No Distance	GM12878	chr8	13584667	14718964	1900	15	1575	11	0.545844	0.546763	0.00693569	0.423077	0.504274	0	0	1	0
0.15	With Distance	GM12878	chr8	13584667	14718964	1618	15	933	11	0.63213	0.634261	0.0116525	0.423077	0.59628	0	0	1	0
0.15	No Distance	GM12878	chr4	141781684	142055023	15	45	21	33	0.421053	0.416667	0.611111	0.423077	0.421142	1	0	3	0
0.15	No Distance	GM12878	chr4	55188510	57705064	4856	4438	1454	3255	0.579233	0.769572	0.69123	0.423112	0.620759	4	3	13	8
0.15	With Distance	GM12878	chrX	150882227	153764804	16773	4688	2716	3440	0.731904	0.860639	0.558804	0.423228	0.729737	5	3	14	14
0.15	No Distance	GM12878	chr5	165056606	167648687	11560	404	4679	297	0.699941	0.711866	0.0596865	0.42368	0.508835	2	2	7	4
0.25	No Distance	GM12878	chr16	7075292	8223708	1632	38	1586	28	0.505481	0.507147	0.0173482	0.424242	0.486239	0	0	0	0
0.15	With Distance	GM12878	chr1	188750917	190344107	4588	183	1729	135	0.711831	0.726294	0.0724249	0.424528	0.617059	0	0	0	0
0.5	With Distance	GM12878	chrX	136035459	136277217	123	27	123	20	0.488055	0.5	0.13986	0.425532	0.529091	1	0	0	0
0.15	No Distance	GM12878	chr7	134959093	137277903	4558	4429	692	3296	0.605318	0.86819	0.826479	0.426667	0.670086	3	3	18	18
0.15	With Distance	GM12878	chr3	164924530	167068966	7196	1638	2186	1220	0.687582	0.767001	0.358191	0.426872	0.602145	0	0	1	1
0.15	With Distance	GM12878	chr4	144479576	145064562	405	51	209	38	0.630156	0.659609	0.153846	0.426966	0.590884	0	0	3	3
0.15	With Distance	GM12878	chr2	88358632	90246943	10898	2010	950	1500	0.807267	0.919818	0.612245	0.42735	0.789798	5	5	10	10
0.15	No Distance	GM12878	chr3	79569857	79897397	83	4	74	3	0.52439	0.528662	0.038961	0.428571	0.50933	0	0	2	1
0.15	No Distance	GM12878	chr7	14756167	15057324	68	4	61	3	0.522059	0.527132	0.046875	0.428571	0.498806	0	0	0	0
0.5	With Distance	GM12878	chr7	141674449	142004453	259	24	251	18	0.501812	0.507843	0.0669145	0.428571	0.457735	1	0	0	0
0.15	No Distance	GM12878	chrX	132924995	133279296	84	16	78	12	0.505263	0.518519	0.133333	0.428571	0.494	0	0	0	0
0.5	No Distance	GM12878	chrX	136035459	136277217	122	28	122	21	0.488055	0.5	0.146853	0.428571	0.508718	1	0	0	0
0.15	No Distance	GM12878	chr18	30293574	30513641	26	12	26	9	0.479452	0.5	0.257143	0.428571	0.477068	0	0	1	1
0.25	No Distance	GM12878	chrX	133654299	133917997	59	32	61	24	0.471591	0.491667	0.282353	0.428571	0.495734	2	1	2	1
0.25	No Distance	GM12878	chr7	12562073	12664785	5	8	7	6	0.423077	0.416667	0.461538	0.428571	0.405325	0	0	0	0
0.15	No Distance	GM12878	chrX	134098581	134222612	4	8	6	6	0.416667	0.4	0.5	0.428571	0.385417	0	0	0	0
0.15	No Distance	GM12878	chr2	96010968	96395529	276	80	46	60	0.727273	0.857143	0.566038	0.428571	0.767384	0	0	1	1
0.15	With Distance	GM12878	chr2	96010968	96395529	276	80	46	60	0.727273	0.857143	0.566038	0.428571	0.787988	0	0	1	1
0.15	No Distance	GM12878	chr12	125667388	128554448	3956	6011	1671	4510	0.524275	0.703039	0.729655	0.428666	0.570912	3	3	6	5
0.15	With Distance	GM12878	chrX	115335677	117389954	5414	1663	1861	1248	0.654035	0.744192	0.401415	0.428719	0.603699	0	0	2	2
0.15	No Distance	GM12878	chr2	180988024	183846142	11863	2767	3992	2082	0.673541	0.748218	0.342772	0.429367	0.596431	10	6	22	19
0.15	With Distance	GM12878	chr10	65625566	69541967	26164	5830	7022	4389	0.703905	0.788405	0.384629	0.429494	0.619131	2	2	15	11
0.5	No Distance	GM12878	chr15	28370885	29268627	2431	769	248	579	0.747455	0.907428	0.700121	0.429525	0.809847	0	0	1	1
0.15	No Distance	GM12878	chr1	90511247	93533525	8329	5731	2430	4345	0.608303	0.774143	0.641328	0.431223	0.634958	2	2	24	17
0.25	No Distance	GM12878	chr3	168866158	169387962	290	58	285	44	0.493353	0.504348	0.133739	0.431373	0.470898	0	0	0	0
0.15	With Distance	GM12878	chr20	50255531	58072397	128286	35398	18765	26866	0.741237	0.872391	0.588766	0.431485	0.744182	26	26	37	37
0.25	With Distance	GM12878	chr7	144435427	148789051	31607	18098	9686	13746	0.62011	0.765432	0.586634	0.431667	0.65332	3	3	11	11
0.25	No Distance	GM12878	chr4	160407969	163090646	14296	1832	7538	1395	0.626112	0.654759	0.156163	0.43229	0.519086	2	2	3	2
0.5	With Distance	GM12878	chrX	50433431	50733337	213	21	207	16	0.501094	0.507143	0.0717489	0.432432	0.518608	0	0	1	0
0.15	With Distance	GM12878	chrX	125904225	128494831	12654	1890	3536	1440	0.722029	0.781594	0.289389	0.432432	0.602293	0	0	1	1
0.15	With Distance	GM12878	chr12	85265384	85453361	6	21	9	16	0.423077	0.4	0.64	0.432432	0.556296	0	0	0	0
0.15	With Distance	GM12878	chr3	20381570	23003538	10481	2726	3014	2079	0.686339	0.776658	0.408207	0.432674	0.618753	1	1	2	2
0.15	No Distance	GM12878	chr12	31553523	34175655	8434	4372	1773	3338	0.65703	0.826296	0.653101	0.432944	0.670843	8	7	21	20
0.25	No Distance	GM12878	chr7	73831370	73983161	12	17	16	13	0.431034	0.428571	0.448276	0.433333	0.504756	0	0	0	0
0.15	With Distance	GM12878	chr8	83219173	84738117	3011	887	1022	680	0.659107	0.746591	0.39953	0.43395	0.612045	0	0	2	0
0.15	No Distance	GM12878	chr8	85536559	87370978	5786	1607	1253	1234	0.710526	0.821992	0.49618	0.434354	0.657229	5	5	19	18
0.5	No Distance	GM12878	chr4	20395924	20688377	193	26	188	20	0.498829	0.506562	0.0961538	0.434783	0.468366	1	1	2	2
0.5	No Distance	GM12878	chr8	16636503	17012178	312	52	307	40	0.495077	0.504039	0.115274	0.434783	0.479562	2	2	3	2
0.15	With Distance	GM12878	chr4	160407969	163090646	12636	2655	3306	2044	0.711206	0.792623	0.382056	0.434986	0.62155	2	2	3	3
0.15	No Distance	GM12878	chr12	16228531	18145349	4170	507	2334	391	0.616185	0.641144	0.143486	0.435412	0.512738	0	0	2	2
0.15	With Distance	GM12878	chrX	100669909	102431827	5561	1495	1147	1153	0.717614	0.82901	0.501304	0.435423	0.679592	1	1	8	7
0.5	With Distance	GM12878	chr7	78927400	79649177	1291	35	1256	27	0.505174	0.506871	0.0210444	0.435484	0.51299	0	0	0	0
0.15	With Distance	GM12878	chr18	68448362	71512366	16183	3735	4096	2884	0.708863	0.798018	0.413181	0.435715	0.633911	0	0	4	4
0.15	With Distance	GM12878	chr12	85469631	88390090	16779	2547	4387	1967	0.729984	0.792734	0.309569	0.435755	0.604425	1	1	12	10
0.15	No Distance	GM12878	chr5	143582186	145808457	3041	3805	724	2942	0.569159	0.807703	0.80251	0.436046	0.662976	2	0	3	2
0.15	With Distance	GM12878	chr14	42578802	45316601	12297	2454	3669	1903	0.698716	0.770199	0.341529	0.436768	0.602666	0	0	0	0
0.15	No Distance	GM12878	chr13	68878192	69502028	340	9	275	7	0.549921	0.552846	0.0248227	0.4375	0.515302	0	0	1	0
0.5	With Distance	GM12878	chr2	194559638	194828667	181	9	174	7	0.506739	0.509859	0.038674	0.4375	0.505496	0	0	0	0
0.15	No Distance	GM12878	chr3	88252045	90142997	5777	360	2360	280	0.690099	0.709967	0.106061	0.4375	0.522958	0	0	0	0
0.25	With Distance	GM12878	chr3	168866158	169387962	294	54	287	42	0.496307	0.506024	0.12766	0.4375	0.475758	0	0	0	0
0.15	No Distance	GM12878	chr16	7075292	8223708	1064	9	954	7	0.526549	0.527255	0.00728408	0.4375	0.488963	0	0	0	0
0.15	With Distance	GM12878	chr8	110746935	112810356	6648	1801	1753	1402	0.693726	0.791334	0.444374	0.437715	0.641357	1	1	5	5
0.15	With Distance	GM12878	chr12	72410194	74931884	9306	2046	3113	1596	0.678787	0.749336	0.338925	0.438221	0.597655	0	0	1	1
0.25	No Distance	GM12878	chrX	52603285	58055183	67337	11526	27106	9017	0.664029	0.712991	0.249619	0.438933	0.573334	10	7	20	18
0.15	With Distance	GM12878	chrX	134765258	135015487	165	23	27	18	0.785408	0.859375	0.4	0.439024	0.748463	0	0	2	2
0.15	No Distance	GM12878	chr8	3140396	4856153	3988	60	2124	47	0.648818	0.652487	0.021649	0.439252	0.51798	2	0	1	0
0.15	No Distance	GM12878	chr16	53583331	56824105	8911	7600	1846	5958	0.611516	0.828391	0.763455	0.439445	0.667721	5	5	25	21
0.15	With Distance	GM12878	chrX	132924995	133279296	86	14	79	11	0.510526	0.521212	0.122222	0.44	0.506944	0	0	0	0
0.25	No Distance	GM12878	chr7	83563266	86536225	18836	1978	9345	1557	0.642988	0.668394	0.142818	0.440453	0.525542	4	1	18	13
0.15	No Distance	GM12878	chr11	40328140	41454140	1284	52	886	41	0.585506	0.591705	0.0442287	0.44086	0.515169	0	0	1	1
0.15	No Distance	GM12878	chr5	110091832	110400763	25	52	27	41	0.455172	0.480769	0.602941	0.44086	0.447574	1	0	1	0
0.25	No Distance	GM12878	chr4	180787419	184328828	23010	5113	11471	4040	0.619929	0.667324	0.26046	0.441385	0.542841	4	3	8	8
0.15	With Distance	GM12878	chr11	96196372	98888007	12349	2388	3481	1889	0.708112	0.780101	0.351769	0.441665	0.615287	0	0	0	0
0.25	No Distance	GM12878	chrX	136514391	137108977	430	24	413	19	0.506772	0.510083	0.0439815	0.44186	0.534281	0	0	2	2
0.25	With Distance	GM12878	chrX	136514391	137108977	430	24	413	19	0.506772	0.510083	0.0439815	0.44186	0.508418	0	0	2	2
0.25	No Distance	GM12878	chr8	110746935	112810356	8051	1000	4481	793	0.617382	0.642435	0.15036	0.442276	0.519013	1	1	5	5
0.25	With Distance	GM12878	chrX	137209223	137831456	472	29	454	23	0.506135	0.509719	0.048218	0.442308	0.499029	2	1	3	2
0.15	No Distance	GM12878	chr4	44761926	46650791	4738	290	2410	230	0.647887	0.662843	0.0871212	0.442308	0.510305	0	0	4	2
0.15	No Distance	GM12878	chr11	118934964	122377781	11869	7324	2998	5809	0.631357	0.798345	0.659589	0.442321	0.67812	2	2	45	40
0.25	No Distance	GM12878	chr12	59796557	62587404	15504	837	9001	664	0.621703	0.632687	0.0687015	0.442372	0.511249	0	0	0	0
0.5	No Distance	GM12878	chr7	78927400	79649177	1292	34	1256	27	0.505558	0.507064	0.0210444	0.442623	0.509816	0	0	0	0
0.15	With Distance	GM12878	chr4	171057841	173752415	9451	3382	2696	2694	0.666465	0.778052	0.499814	0.443384	0.637793	4	4	7	7
0.25	No Distance	GM12878	chr2	130693702	132905170	12654	3968	2424	3171	0.712292	0.839236	0.566756	0.44418	0.724602	8	7	9	9
0.5	No Distance	GM12878	chr8	13584667	14718964	3237	35	3169	28	0.504715	0.505308	0.00875821	0.444444	0.50158	0	0	1	1
0.25	No Distance	GM12878	chr17	10778752	11548012	742	15	714	12	0.508429	0.509615	0.0165289	0.444444	0.511266	0	0	0	0
0.25	With Distance	GM12878	chr17	10778752	11548012	742	15	714	12	0.508429	0.509615	0.0165289	0.444444	0.501304	0	0	0	0
0.15	With Distance	GM12878	chr17	49841661	50185345	90	5	81	4	0.522222	0.526316	0.0470588	0.444444	0.404706	1	0	0	0
0.15	No Distance	GM12878	chr7	80326718	81102275	436	35	408	28	0.511577	0.516588	0.0642202	0.444444	0.514334	0	0	0	0
0.25	No Distance	GM12878	chr3	79569857	79897397	126	15	120	12	0.505495	0.512195	0.0909091	0.444444	0.492156	0	0	2	0
0.5	With Distance	GM12878	chr8	16636503	17012178	319	45	311	36	0.499297	0.506349	0.103746	0.444444	0.467623	2	2	3	2
0.5	No Distance	GM12878	chrX	94085825	94332253	136	20	133	16	0.498361	0.505576	0.107383	0.444444	0.478037	0	0	0	0
0.5	With Distance	GM12878	chrX	94085825	94332253	131	25	129	20	0.495082	0.503846	0.134228	0.444444	0.464378	0	0	0	0
0.15	No Distance	GM12878	chr10	54066462	54250228	22	5	21	4	0.5	0.511628	0.16	0.444444	0.501481	0	0	0	0
0.5	With Distance	GM12878	chr7	122710250	123008180	166	60	167	48	0.485261	0.498498	0.223256	0.444444	0.511823	0	0	0	0
0.15	No Distance	GM12878	chr21	18758709	18959088	21	10	21	8	0.483333	0.5	0.275862	0.444444	0.378754	0	0	0	0
0.15	No Distance	GM12878	chr12	85265384	85453361	7	20	9	16	0.442308	0.4375	0.64	0.444444	0.48963	0	0	0	0
0.15	No Distance	GM12878	chr10	15475694	15787119	62	15	56	12	0.510345	0.525424	0.176471	0.444444	0.528552	0	0	0	0
0.25	With Distance	GM12878	chr3	106953613	111259035	28672	18931	7174	15169	0.626784	0.799866	0.678915	0.444839	0.663242	9	9	31	31
0.15	With Distance	GM12878	chrX	84882308	86555213	3835	860	1380	690	0.668884	0.735379	0.333333	0.445161	0.603212	0	0	1	1
0.15	With Distance	GM12878	chr7	8458148	11384269	14551	2697	4185	2169	0.708415	0.776633	0.34136	0.445746	0.613757	1	1	3	3
0.15	With Distance	GM12878	chr7	108252943	111376885	13379	4232	3851	3406	0.674964	0.776494	0.46934	0.445928	0.626789	1	1	7	7
0.15	With Distance	GM12878	chr10	54711566	57261911	9952	2163	3077	1746	0.690636	0.763835	0.362015	0.446662	0.599641	1	1	3	2
0.15	With Distance	GM12878	chrX	107827078	110689243	12000	3825	2983	3091	0.689118	0.800908	0.50889	0.446935	0.658396	6	6	12	12
0.15	With Distance	GM12878	chr4	61671453	63576430	5020	1256	1667	1015	0.673699	0.75071	0.378449	0.44694	0.614181	0	0	1	1
0.15	With Distance	GM12878	chr13	92838498	95015586	5278	1883	1997	1522	0.636704	0.725498	0.432509	0.44699	0.60497	0	0	0	0
0.25	No Distance	GM12878	chr13	47338067	51645373	31372	12670	12153	10250	0.626413	0.720781	0.457528	0.447208	0.607267	15	13	46	27
0.15	No Distance	GM12878	chr14	104542914	107289319	10267	3745	2564	3030	0.678211	0.800171	0.541652	0.447232	0.678419	11	11	39	31
0.15	No Distance	GM12878	chr11	37024793	38813734	4613	126	2264	102	0.663617	0.670787	0.0431107	0.447368	0.509512	2	2	2	2
0.15	With Distance	GM12878	chr9	104738537	107506342	12762	2291	3838	1858	0.704612	0.768795	0.326194	0.447819	0.611129	0	0	11	9
0.15	No Distance	GM12878	chr3	145493865	146910826	2883	344	1205	279	0.671195	0.705235	0.188005	0.447833	0.541626	0	0	7	6
0.15	With Distance	GM12878	chr4	18689679	20250155	2901	69	1749	56	0.619267	0.623871	0.0310249	0.448	0.592015	0	0	0	0
0.5	No Distance	GM12878	chrX	32426246	36927701	55745	5968	34796	4853	0.597837	0.615688	0.122399	0.44848	0.514183	0	0	4	2
0.15	No Distance	GM12878	chr7	66836087	71201940	13974	13658	3086	11109	0.599684	0.819109	0.7826	0.44854	0.641231	4	3	5	3
0.15	With Distance	GM12878	chr1	73088287	75199968	5948	1872	1772	1523	0.672155	0.770466	0.462215	0.448601	0.629408	2	2	2	2
0.15	No Distance	GM12878	chr11	41481568	43306338	4257	204	2294	166	0.639069	0.649824	0.0674797	0.448649	0.501575	2	2	5	4
0.25	With Distance	GM12878	chr3	161226270	164904657	25610	8648	9728	7038	0.639856	0.724716	0.419778	0.44868	0.601034	1	1	4	4
0.15	No Distance	GM12878	chr2	103592296	105490503	3949	242	2471	197	0.604461	0.615109	0.0738381	0.448747	0.508095	2	2	5	5
0.15	No Distance	GM12878	chr10	111643068	115324096	19050	6020	5171	4906	0.681594	0.786508	0.486851	0.449021	0.657546	6	6	37	35
0.15	With Distance	GM12878	chr4	91236168	93310041	5614	1622	1862	1324	0.665707	0.750936	0.415568	0.449423	0.609911	0	0	2	2
0.25	With Distance	GM12878	chr7	78138951	78807609	526	49	509	40	0.503559	0.508213	0.0728597	0.449438	0.504682	0	0	1	1
0.25	With Distance	GM12878	chr7	14756167	15057324	106	11	100	9	0.50885	0.514563	0.0825688	0.45	0.480436	0	0	0	0
0.15	No Distance	GM12878	chrX	117980518	118202624	27	11	26	9	0.493151	0.509434	0.257143	0.45	0.456391	0	0	1	1
0.25	No Distance	GM12878	chr3	20381570	23003538	13130	1014	7689	830	0.615982	0.630674	0.0974293	0.450108	0.507589	0	0	4	3
0.15	With Distance	GM12878	chr10	127670436	129950029	5281	2281	1981	1870	0.626566	0.72721	0.485588	0.450494	0.638645	2	2	10	10
0.15	No Distance	GM12878	chr12	9481914	12890879	15869	5292	4302	4342	0.678108	0.786724	0.502314	0.450695	0.67041	11	10	37	30
0.15	No Distance	GM12878	chr3	62606308	64471592	1905	2409	593	1977	0.563916	0.76261	0.769261	0.450752	0.63336	2	2	10	8
0.15	With Distance	GM12878	chr2	4006516	6914970	11228	3250	3598	2669	0.669896	0.757318	0.425882	0.450921	0.61753	0	0	0	0
0.15	No Distance	GM12878	chr9	71182531	73218675	3416	2378	1110	1953	0.606187	0.75475	0.63761	0.450935	0.655594	1	1	10	7
0.25	No Distance	GM12878	chr2	77179487	80115854	17351	1500	9491	1232	0.628356	0.646412	0.114893	0.450952	0.518633	1	1	3	3
0.15	No Distance	GM12878	chr4	25441208	25771764	59	28	54	23	0.5	0.522124	0.298701	0.45098	0.526198	0	0	0	0
0.15	No Distance	GM12878	chr12	128743646	132315419	13268	8075	2846	6635	0.645698	0.823383	0.699821	0.451054	0.689501	6	4	11	7
0.15	No Distance	GM12878	chr4	163417804	165653565	7501	805	3037	662	0.679967	0.711805	0.178967	0.451261	0.552633	9	8	7	7
0.25	No Distance	GM12878	chr19	58839660	59032294	26	23	28	19	0.46875	0.481481	0.404255	0.452381	0.489145	0	0	0	0
0.15	No Distance	GM12878	chr2	187726177	189377909	3115	611	1503	505	0.631322	0.674534	0.251494	0.452509	0.538473	3	3	2	2
0.15	No Distance	GM12878	chr5	77615908	80596018	10426	3198	3951	2646	0.646457	0.725186	0.401091	0.452772	0.605765	7	7	35	32
0.25	No Distance	GM12878	chr11	22896720	26299476	23942	1549	13087	1282	0.632815	0.646574	0.0892198	0.452844	0.517234	1	1	3	3
0.15	With Distance	GM12878	chr8	33538385	36001091	7205	2351	2558	1947	0.650878	0.73799	0.432186	0.453001	0.609766	0	0	1	1
0.15	No Distance	GM12878	chr16	78536995	82264976	15478	8749	3077	7249	0.657743	0.834169	0.702014	0.453119	0.697995	6	4	27	20
0.5	No Distance	GM12878	chrX	50887189	51205119	231	35	224	29	0.500963	0.507692	0.114625	0.453125	0.479234	0	0	0	0
0.25	With Distance	GM12878	chr14	82176072	86524618	37753	10371	14779	8600	0.648267	0.718667	0.367851	0.453323	0.590807	0	0	1	1
0.15	With Distance	GM12878	chr7	80326718	81102275	430	41	402	34	0.511577	0.516827	0.0779817	0.453333	0.517569	0	0	0	0
0.5	With Distance	GM12878	chr3	129994915	130259361	89	94	96	78	0.467787	0.481081	0.448276	0.453488	0.468925	0	0	0	0
0.15	No Distance	GM12878	chr1	237968555	240150901	6155	460	3153	382	0.644039	0.661259	0.108062	0.453682	0.514497	0	0	3	1
0.15	No Distance	GM12878	chr10	90324198	92632482	4743	3286	1218	2735	0.624103	0.795672	0.69188	0.454243	0.677058	10	9	26	21
0.15	No Distance	GM12878	chr3	85870222	86613522	487	18	382	15	0.556541	0.560414	0.0377834	0.454545	0.497381	0	0	0	0
0.15	With Distance	GM12878	chr3	85870222	86613522	487	18	382	15	0.556541	0.560414	0.0377834	0.454545	0.52177	0	0	0	0
0.15	No Distance	GM12878	chr15	53072331	53490301	128	12	116	10	0.518797	0.52459	0.0793651	0.454545	0.514994	0	0	0	0
0.15	No Distance	GM12878	chr5	15105562	15825633	353	54	331	45	0.508301	0.516082	0.119681	0.454545	0.512762	0	0	1	0
0.15	No Distance	GM12878	chr3	87018078	87219588	25	6	24	5	0.5	0.510204	0.172414	0.454545	0.431591	0	0	1	0
0.15	With Distance	GM12878	chr18	30293574	30513641	26	12	25	10	0.493151	0.509804	0.285714	0.454545	0.490602	0	0	1	1
0.5	No Distance	GM12878	chr1	174737275	174969509	78	60	82	50	0.474074	0.4875	0.378788	0.454545	0.475324	0	0	1	0
0.15	No Distance	GM12878	chr5	9358792	9546003	10	18	11	15	0.462963	0.47619	0.576923	0.454545	0.586538	0	0	0	0
0.15	No Distance	GM12878	chrX	82723795	82891211	4	18	6	15	0.44186	0.4	0.714286	0.454545	0.453463	0	0	0	0
0.5	No Distance	GM12878	chr1	216165703	216395711	24	114	37	95	0.440741	0.393443	0.719697	0.454545	0.437857	0	0	2	0
0.25	No Distance	GM12878	chr2	222921472	226526756	15133	12489	5576	10414	0.585779	0.730745	0.651282	0.4547	0.617964	7	6	32	22
0.25	With Distance	GM12878	chr13	87521429	91521248	35604	7571	13330	6323	0.66733	0.727592	0.321732	0.455089	0.586921	0	0	1	1
0.15	With Distance	GM12878	chr3	88252045	90142997	4556	1581	1318	1322	0.669705	0.775621	0.500758	0.455391	0.645038	0	0	0	0
0.15	No Distance	GM12878	chr18	13811951	14088146	23	37	23	31	0.473684	0.5	0.574074	0.455882	0.515586	0	0	1	1
0.15	No Distance	GM12878	chr1	213294828	215701282	7634	1028	3443	862	0.655202	0.689176	0.200232	0.456085	0.547113	7	6	7	7
0.25	With Distance	GM12878	chrX	32426246	36927701	43330	11076	15086	9296	0.667944	0.741749	0.381265	0.456313	0.605527	0	0	2	2
0.15	With Distance	GM12878	chr14	52462374	52740539	25	38	24	32	0.478992	0.510204	0.571429	0.457143	0.542942	0	0	0	0
0.15	No Distance	GM12878	chr1	53950724	54221548	20	38	20	32	0.472727	0.5	0.615385	0.457143	0.467175	0	0	0	0
0.25	With Distance	GM12878	chr15	28370885	29268627	2626	552	180	465	0.808527	0.935852	0.72093	0.457227	0.857185	0	0	0	0
0.15	With Distance	GM12878	chr4	178475360	180229910	3716	1238	1218	1043	0.659598	0.753141	0.4613	0.457256	0.619528	1	1	0	0
0.15	No Distance	GM12878	chr16	21167214	23739850	10763	4210	1352	3547	0.720109	0.888403	0.724025	0.457264	0.790929	5	5	23	23
0.15	With Distance	GM12878	chrX	75499291	77348671	3658	1548	1224	1305	0.641629	0.749283	0.516014	0.457413	0.620578	1	1	4	4
0.25	With Distance	GM12878	chr16	58847788	63324233	35159	12588	14286	10619	0.6301	0.711073	0.42638	0.457577	0.590224	0	0	2	2
0.15	With Distance	GM12878	chr7	153078415	154201810	1585	389	598	329	0.659772	0.726065	0.354908	0.458217	0.614829	0	0	0	0
0.15	No Distance	GM12878	chr14	88210854	88363752	4	13	6	11	0.441176	0.4	0.647059	0.458333	0.434256	0	0	0	0
0.5	No Distance	GM12878	chr7	144435427	148789051	22257	34578	8569	29317	0.544483	0.72202	0.773821	0.458831	0.579449	4	4	11	11
0.5	No Distance	GM12878	chr2	105983674	106163588	31	53	37	45	0.457831	0.455882	0.54878	0.459184	0.480038	0	0	1	0
0.5	No Distance	GM12878	chr13	45944368	46064947	17	20	20	17	0.459459	0.459459	0.459459	0.459459	0.448137	1	0	1	0
0.15	With Distance	GM12878	chr10	45425385	52037296	157241	23500	8309	20038	0.847868	0.94981	0.706883	0.460242	0.86723	4	4	22	21
0.5	With Distance	GM12878	chrX	50887189	51205119	232	34	224	29	0.50289	0.508772	0.114625	0.460317	0.476069	0	0	0	0
0.15	No Distance	GM12878	chr3	10384452	10781801	59	68	56	58	0.485477	0.513043	0.508772	0.460317	0.502417	1	1	4	2
0.15	With Distance	GM12878	chr8	3140396	4856153	3109	939	1370	801	0.628718	0.694128	0.368954	0.460345	0.598271	2	0	1	0
0.25	With Distance	GM12878	chrX	125904225	128494831	11385	3747	5127	3197	0.621675	0.689499	0.38407	0.460397	0.579397	0	0	1	1
0.5	No Distance	GM12878	chr3	129994915	130259361	94	89	98	76	0.47619	0.489583	0.436782	0.460606	0.453206	0	0	0	0
0.5	With Distance	GM12878	chr1	216165703	216395711	28	110	38	94	0.451852	0.424242	0.712121	0.460784	0.446887	0	0	2	0
0.15	With Distance	GM12878	chr4	44761926	46650791	3734	1294	1534	1106	0.631195	0.708808	0.418939	0.460833	0.599444	0	0	4	2
0.15	No Distance	GM12878	chr4	75053909	75603446	370	131	106	112	0.670376	0.777311	0.513761	0.460905	0.675575	1	1	5	5
0.15	With Distance	GM12878	chr9	10365573	12466273	7871	83	3192	71	0.708032	0.711471	0.0217591	0.461039	0.584999	1	1	1	1
0.15	With Distance	GM12878	chr9	7569346	9943853	7082	2278	2231	1949	0.666987	0.760442	0.466268	0.461084	0.63075	2	2	5	4
0.5	No Distance	GM12878	chr2	141341831	141622278	155	49	152	42	0.494975	0.504886	0.216495	0.461538	0.508263	0	0	0	0
0.5	No Distance	GM12878	chr16	20613205	20720080	10	21	13	18	0.451613	0.434783	0.580645	0.461538	0.526015	1	0	0	0
0.25	No Distance	GM12878	chr7	51495737	55327169	32684	1760	16732	1509	0.649008	0.661405	0.0827257	0.461609	0.518232	2	2	0	0
0.15	No Distance	GM12878	chr9	120406837	123240336	9646	1635	4565	1402	0.640538	0.67877	0.234959	0.46164	0.546955	1	1	2	2
0.15	With Distance	GM12878	chr1	53950724	54221548	22	36	21	31	0.481818	0.511628	0.596154	0.462687	0.49569	0	0	0	0
0.25	With Distance	GM12878	chrX	7963384	14052390	79109	25158	19954	21695	0.690836	0.798573	0.520901	0.463044	0.68612	11	10	32	28
0.15	With Distance	GM12878	chr3	674079	3221666	7151	2830	2381	2442	0.648001	0.75021	0.506324	0.463202	0.634129	0	0	0	0
0.15	No Distance	GM12878	chr9	77385634	79322791	2585	2360	730	2038	0.599378	0.779789	0.736272	0.463392	0.644661	4	3	11	11
0.25	With Distance	GM12878	chr8	3140396	4856153	4442	148	3510	128	0.555421	0.558602	0.0351842	0.463768	0.550575	0	0	0	0
0.15	With Distance	GM12878	chr4	126233984	128323396	6429	1258	2144	1088	0.688433	0.749913	0.336634	0.463768	0.615177	3	3	2	2
0.15	With Distance	GM12878	chrX	3879886	7895654	25913	5470	7298	4735	0.705915	0.780254	0.393501	0.463988	0.635829	3	3	7	5
0.5	No Distance	GM12878	chrX	7963384	14052390	88144	30584	40380	26484	0.617634	0.685817	0.396088	0.464078	0.58525	22	20	41	34
0.25	No Distance	GM12878	chr2	115922618	119623737	33117	1579	15293	1368	0.671476	0.684094	0.0821079	0.464201	0.51912	4	4	18	18
0.25	With Distance	GM12878	chr8	13584667	14718964	1900	15	1573	13	0.546415	0.547077	0.00819672	0.464286	0.536371	0	0	1	0
0.15	With Distance	GM12878	chr8	16636503	17012178	97	15	87	13	0.518868	0.527174	0.13	0.464286	0.496027	1	1	2	1
0.15	With Distance	GM12878	chrX	122307252	122557377	35	15	32	13	0.505263	0.522388	0.288889	0.464286	0.518	1	0	1	1
0.15	With Distance	GM12878	chr8	120874673	123651893	9280	3689	2538	3199	0.667112	0.785243	0.557609	0.464431	0.655714	5	5	11	11
0.25	No Distance	GM12878	chr13	36552107	36850406	25	92	29	80	0.464602	0.462963	0.733945	0.465116	0.453227	0	0	1	0
0.15	With Distance	GM12878	chr5	21919452	23140555	1806	537	634	467	0.659988	0.740164	0.42416	0.465139	0.631473	1	1	0	0
0.25	With Distance	GM12878	chr2	80161966	84542829	32434	11386	13973	9902	0.625393	0.698903	0.414743	0.465145	0.586973	2	2	4	4
0.5	With Distance	GM12878	chrX	150318469	150851675	659	77	640	67	0.503119	0.507313	0.0947666	0.465278	0.504787	1	1	5	4
0.25	No Distance	GM12878	chr2	27067860	31749468	32264	16048	12634	13964	0.617114	0.718607	0.525002	0.465281	0.622419	8	8	75	38
0.25	With Distance	GM12878	chr14	45895478	49641402	26018	8188	10258	7135	0.642512	0.717224	0.410223	0.46564	0.594449	1	1	4	4
0.25	With Distance	GM12878	chr4	160407969	163090646	10812	5316	4300	4633	0.616296	0.715458	0.518639	0.465675	0.604041	2	2	3	2
0.15	With Distance	GM12878	chrX	49146731	50323848	2555	442	620	386	0.734699	0.804724	0.383698	0.466184	0.658635	1	1	10	10
0.15	No Distance	GM12878	chr12	82910466	84897727	4597	591	2397	517	0.631202	0.657278	0.177419	0.466606	0.530889	7	7	2	2
0.25	With Distance	GM12878	chr18	30810890	31076334	83	8	78	7	0.511364	0.515528	0.0823529	0.466667	0.495604	0	0	0	0
0.15	With Distance	GM12878	chr5	9898057	10112295	29	8	26	7	0.514286	0.527273	0.212121	0.466667	0.623669	0	0	0	0
0.15	No Distance	GM12878	chr5	102564424	102813246	34	16	31	14	0.505263	0.523077	0.311111	0.466667	0.509333	0	0	1	1
0.25	No Distance	GM12878	chr13	45944368	46064947	10	8	11	7	0.472222	0.47619	0.388889	0.466667	0.524691	0	0	0	0
0.15	No Distance	GM12878	chr3	143493750	143671463	9	16	10	14	0.469388	0.473684	0.583333	0.466667	0.438333	0	0	1	0
0.15	No Distance	GM12878	chr1	108323137	109188586	1280	337	250	295	0.728492	0.836601	0.541284	0.466772	0.733629	0	0	3	3
0.25	With Distance	GM12878	chr12	85469631	88390090	14797	5335	5949	4671	0.633065	0.713246	0.439831	0.46682	0.593645	1	1	12	10
0.15	With Distance	GM12878	chr2	124783941	127730970	7238	4796	2264	4200	0.618337	0.761734	0.649752	0.466874	0.662265	1	1	6	6
0.15	With Distance	GM12878	chr1	101384866	103436708	4599	2454	974	2150	0.663162	0.825229	0.68822	0.466985	0.736652	0	0	5	5
0.5	With Distance	GM12878	chr13	53824051	61006229	118058	60297	27076	52870	0.66174	0.813441	0.661321	0.467186	0.679925	6	6	10	10
0.15	With Distance	GM12878	chr5	165056606	167648687	9624	2340	2923	2053	0.689315	0.767036	0.41258	0.467334	0.637874	2	2	7	6
0.25	With Distance	GM12878	chr4	58028814	61330263	20005	5753	8513	5062	0.637302	0.701487	0.372891	0.468054	0.590168	3	2	3	3
0.5	With Distance	GM12878	chr3	79569857	79897397	258	25	247	22	0.507246	0.510891	0.0817844	0.468085	0.491409	0	0	0	0
0.25	No Distance	GM12878	chr8	16636503	17012178	157	25	149	22	0.507082	0.513072	0.128655	0.468085	0.505045	3	1	2	1
0.25	With Distance	GM12878	chr3	24305999	24682724	115	67	112	59	0.492918	0.506608	0.345029	0.468254	0.507085	0	0	0	0
0.5	With Distance	GM12878	chr12	96016778	96212147	48	51	50	45	0.479381	0.489796	0.473684	0.46875	0.514939	0	0	0	0
0.25	No Distance	GM12878	chr1	73088287	75199968	7684	860	4757	759	0.600498	0.617635	0.1376	0.468808	0.524743	2	0	3	3
0.5	No Distance	GM12878	chr5	102564424	102813246	86	77	87	68	0.484277	0.49711	0.43871	0.468966	0.505818	1	0	0	0
0.5	No Distance	GM12878	chrX	113845103	114382406	693	43	669	38	0.506584	0.508811	0.0537482	0.469136	0.497329	0	0	0	0
0.25	No Distance	GM12878	chr8	3140396	4856153	4478	112	3539	99	0.556271	0.558563	0.0272128	0.469194	0.507253	0	0	0	0
0.5	With Distance	GM12878	chr4	20774400	21771077	2431	113	2380	100	0.503782	0.5053	0.0403226	0.469484	0.491348	2	0	0	0
0.25	With Distance	GM12878	chr7	51495737	55327169	25878	8566	10657	7584	0.635133	0.708307	0.415767	0.469598	0.592991	2	2	0	0
0.25	No Distance	GM12878	chr2	44103986	48817055	35910	12041	16809	10666	0.617506	0.681159	0.388207	0.469723	0.590204	13	10	47	38
0.15	With Distance	GM12878	chr11	41481568	43306338	3092	1369	1246	1214	0.622164	0.712771	0.493496	0.469996	0.611063	2	2	5	4
0.15	No Distance	GM12878	chrX	73071687	74824566	3736	751	1595	666	0.652341	0.700807	0.29456	0.470007	0.566842	5	3	10	5
0.25	With Distance	GM12878	chr11	22896720	26299476	18591	6900	8247	6122	0.619995	0.692712	0.426056	0.470127	0.591065	1	1	3	3
0.15	No Distance	GM12878	chr1	248100040	249220006	2770	563	419	500	0.76905	0.868611	0.54407	0.470367	0.734476	1	1	13	13
0.15	With Distance	GM12878	chr2	40138965	42010753	2988	1443	1316	1282	0.607483	0.694238	0.493457	0.470459	0.602459	2	2	2	2
0.25	No Distance	GM12878	chrX	38051248	38187588	14	9	15	8	0.478261	0.482759	0.347826	0.470588	0.540643	0	0	0	0
0.15	No Distance	GM12878	chr17	15730866	15903235	13	9	13	8	0.488372	0.5	0.380952	0.470588	0.534632	0	0	0	0
0.5	No Distance	GM12878	chr3	185377603	185488839	13	18	15	16	0.467742	0.464286	0.516129	0.470588	0.453694	1	1	7	3
0.15	No Distance	GM12878	chr12	109699698	109832616	5	9	6	8	0.464286	0.454545	0.571429	0.470588	0.477041	0	0	0	0
0.15	With Distance	GM12878	chr8	59632903	63924809	33402	8494	6145	7563	0.736728	0.844615	0.551722	0.47101	0.702879	6	6	23	22
0.5	No Distance	GM12878	chr13	87521429	91521248	45637	2860	29056	2547	0.601548	0.610994	0.0805936	0.471056	0.516643	0	0	2	2
0.15	With Distance	GM12878	chr5	24633506	26483419	5017	901	1726	803	0.689002	0.744031	0.317517	0.471244	0.610057	0	0	0	0
0.15	No Distance	GM12878	chr16	48719535	49387989	258	93	242	83	0.504438	0.516	0.255385	0.471591	0.507337	0	0	0	0
0.5	With Distance	GM12878	chr18	30293574	30513641	57	69	59	62	0.481781	0.491379	0.512397	0.473282	0.500689	0	0	1	1
0.25	No Distance	GM12878	chr7	14756167	15057324	28	89	29	80	0.477876	0.491228	0.733945	0.473373	0.444092	0	0	0	0
0.15	With Distance	GM12878	chr12	16228531	18145349	3065	1612	1276	1449	0.609835	0.706059	0.531743	0.473375	0.61425	0	0	2	2
0.15	With Distance	GM12878	chr7	134959093	137277903	5876	3111	1189	2799	0.668593	0.831706	0.701856	0.473604	0.729665	3	3	18	18
0.15	With Distance	GM12878	chrX	117980518	118202624	28	10	26	9	0.506849	0.518519	0.257143	0.473684	0.547744	0	0	1	1
0.25	With Distance	GM12878	chrX	133654299	133917997	61	30	58	27	0.5	0.512605	0.317647	0.473684	0.514738	2	2	2	2
0.25	No Distance	GM12878	chrX	134617918	134731204	7	10	8	9	0.470588	0.466667	0.529412	0.473684	0.532872	0	0	0	0
0.15	No Distance	GM12878	chr7	73831370	73983161	7	10	8	9	0.470588	0.466667	0.529412	0.473684	0.50173	0	0	0	0
0.15	No Distance	GM12878	chr3	70112719	70410447	32	40	28	36	0.5	0.533333	0.5625	0.473684	0.509223	0	0	1	1
0.25	With Distance	GM12878	chr7	78927400	79649177	657	10	625	9	0.511914	0.51248	0.0141956	0.473684	0.493286	0	0	0	0
0.15	With Distance	GM12878	chr5	1736575	4863132	9828	3980	3672	3585	0.636743	0.728	0.494006	0.473893	0.654306	1	1	2	0
0.5	No Distance	GM12878	chrX	69671332	69885782	29	91	33	82	0.47234	0.467742	0.713043	0.473988	0.470181	0	0	0	0
0.15	No Distance	GM12878	chr3	33924099	36744261	11786	1467	4582	1322	0.684241	0.720064	0.223916	0.474005	0.565032	5	4	6	6
0.25	No Distance	GM12878	chr8	105799280	106785979	1176	71	1141	64	0.50571	0.507553	0.053112	0.474074	0.504388	0	0	1	0
0.15	No Distance	GM12878	chr10	127670436	129950029	6325	1237	2735	1116	0.651976	0.698124	0.289795	0.474288	0.611639	2	1	10	8
0.15	No Distance	GM12878	chr20	6122582	8705344	8343	1258	3821	1136	0.65112	0.685876	0.229171	0.47452	0.553342	5	3	14	12
0.15	With Distance	GM12878	chr1	216165703	216395711	11	31	10	28	0.4875	0.52381	0.736842	0.474576	0.516604	0	0	1	0
0.15	With Distance	GM12878	chr8	85536559	87370978	5769	1624	1020	1467	0.732389	0.849757	0.589867	0.474604	0.752123	5	5	19	18
0.5	With Distance	GM12878	chr12	20798685	21323898	657	52	634	47	0.506475	0.508908	0.0690162	0.474747	0.490212	0	0	5	5
0.25	No Distance	GM12878	chr7	78138951	78807609	533	42	511	38	0.508007	0.510536	0.0692168	0.475	0.511574	0	0	1	1
0.5	No Distance	GM12878	chr7	16117266	16607315	556	63	536	57	0.505776	0.509158	0.0961214	0.475	0.511777	0	0	0	0
0.5	With Distance	GM12878	chr3	24305999	24682724	322	42	309	38	0.506329	0.510301	0.10951	0.475	0.51334	0	0	0	0
0.25	With Distance	GM12878	chr3	85870222	86613522	662	53	622	48	0.512635	0.515576	0.0716418	0.475248	0.498004	0	0	0	0
0.5	No Distance	GM12878	chr2	88358632	90246943	9447	3592	1615	3254	0.709236	0.854005	0.66831	0.475314	0.74488	4	4	14	12
0.5	With Distance	GM12878	chrX	136514391	137108977	845	64	817	58	0.506166	0.508424	0.0662857	0.47541	0.495046	0	0	0	0
0.5	No Distance	GM12878	chr13	36552107	36850406	202	32	194	29	0.50547	0.510101	0.130045	0.47541	0.501888	0	0	1	0
0.15	No Distance	GM12878	chr3	113870432	116478329	9641	1403	3761	1272	0.678796	0.71937	0.252732	0.475514	0.571391	2	2	16	15
0.15	With Distance	GM12878	chr2	211441702	213435726	5639	1653	1443	1500	0.697509	0.796244	0.509684	0.475737	0.659114	5	3	6	4
0.15	No Distance	GM12878	chr18	63392169	64164304	522	11	421	10	0.551867	0.553552	0.0232019	0.47619	0.527862	0	0	0	0
0.5	No Distance	GM12878	chr7	141674449	142004453	261	22	249	20	0.509058	0.511765	0.0743494	0.47619	0.485879	1	0	0	0
0.15	No Distance	GM12878	chr7	16117266	16607315	169	22	152	20	0.520661	0.52648	0.116279	0.47619	0.52111	0	0	1	0
0.15	With Distance	GM12878	chr13	36552107	36850406	61	11	54	10	0.522059	0.530435	0.15625	0.47619	0.525499	0	0	0	0
0.25	No Distance	GM12878	chr7	141352887	141487331	12	11	13	10	0.478261	0.48	0.434783	0.47619	0.521739	0	0	0	0
0.25	With Distance	GM12878	chr13	36552107	36850406	29	88	29	80	0.482301	0.5	0.733945	0.47619	0.446522	0	0	1	0
0.5	No Distance	GM12878	chr7	122710250	123008180	170	56	164	51	0.501134	0.508982	0.237209	0.476636	0.506853	0	0	0	0
0.5	With Distance	GM12878	chr1	79304049	79664447	49	287	58	262	0.474085	0.457944	0.81875	0.477231	0.509259	1	1	1	1
0.25	No Distance	GM12878	chr12	72410194	74931884	11688	379	7533	346	0.603329	0.608085	0.0439142	0.477241	0.508616	0	0	3	2
0.15	With Distance	GM12878	chr8	76559672	79145955	9728	2389	2795	2181	0.696718	0.776811	0.438304	0.477243	0.638165	0	0	4	3
0.15	No Distance	GM12878	chr9	116568792	116796421	19	23	17	21	0.5	0.527778	0.552632	0.477273	0.559211	0	0	0	0
0.5	No Distance	GM12878	chr1	79304049	79664447	48	288	57	263	0.474085	0.457143	0.821875	0.477314	0.491192	1	0	1	0
0.5	No Distance	GM12878	chrX	150318469	150851675	655	81	633	74	0.505198	0.50854	0.104668	0.477419	0.499332	1	1	5	4
0.15	No Distance	GM12878	chr19	39452238	42106185	6223	3108	2391	2840	0.622373	0.722429	0.542917	0.477471	0.647827	10	10	51	34
0.15	No Distance	GM12878	chr2	56410304	57744710	1753	233	1087	213	0.598296	0.617254	0.163846	0.477578	0.532638	0	0	3	3
0.15	No Distance	GM12878	chr18	864397	2548494	2964	268	1850	245	0.602403	0.615704	0.116945	0.477583	0.526331	2	2	5	5
0.5	With Distance	GM12878	chr3	24814483	25075483	148	35	142	32	0.504202	0.510345	0.183908	0.477612	0.496969	1	0	0	0
0.5	With Distance	GM12878	chr3	17934723	18431233	267	377	273	345	0.484945	0.494444	0.558252	0.477839	0.504582	1	1	0	0
0.15	With Distance	GM12878	chr1	105189703	106336755	1097	448	559	410	0.599443	0.66244	0.423117	0.477855	0.59694	0	0	1	1
0.25	With Distance	GM12878	chr20	50255531	58072397	122054	46888	31786	42927	0.677109	0.793383	0.574559	0.477949	0.686233	20	19	36	34
0.25	With Distance	GM12878	chr8	110746935	112810356	6138	2913	2606	2668	0.614729	0.701967	0.505878	0.478051	0.610785	1	1	5	5
0.25	With Distance	GM12878	chr18	34521856	39487254	43944	14374	17525	13168	0.641629	0.714897	0.429023	0.478106	0.606596	3	3	4	3
0.15	With Distance	GM12878	chr13	81744749	82905872	1199	526	513	482	0.618015	0.70035	0.484422	0.478175	0.612299	2	1	3	2
0.25	With Distance	GM12878	chr8	16636503	17012178	158	24	149	22	0.509915	0.514658	0.128655	0.478261	0.52781	3	1	2	1
0.25	With Distance	GM12878	chr7	83563266	86536225	15424	5390	5959	4943	0.642168	0.721321	0.453403	0.47837	0.61403	4	3	18	17
0.25	No Distance	GM12878	chr8	133203514	133664989	212	61	201	56	0.50566	0.513317	0.217899	0.478632	0.501774	0	0	3	2
0.15	No Distance	GM12878	chr7	87872051	89253526	1976	184	1232	169	0.602359	0.61596	0.120628	0.478754	0.546947	4	2	4	2
0.15	With Distance	GM12878	chr4	42996761	44632876	1912	1118	944	1027	0.587682	0.669468	0.521055	0.478788	0.597234	3	3	0	0
0.25	With Distance	GM12878	chr2	77179487	80115854	13935	4916	6205	4518	0.62396	0.691907	0.421337	0.478906	0.595338	1	1	3	3
0.5	With Distance	GM12878	chr1	185781133	186182742	103	311	109	286	0.480841	0.485849	0.724051	0.479062	0.508109	1	1	3	3
0.15	No Distance	GM12878	chr2	40138965	42010753	3955	476	2160	438	0.624982	0.64677	0.168591	0.479212	0.526759	2	1	2	2
0.5	No Distance	GM12878	chr1	185781133	186182742	98	316	104	291	0.480841	0.485149	0.736709	0.479407	0.501058	1	1	3	3
0.5	No Distance	GM12878	chr7	80326718	81102275	1318	216	1288	199	0.502152	0.505756	0.133826	0.479518	0.517452	1	0	1	0
0.5	No Distance	GM12878	chr12	20798685	21323898	658	51	634	47	0.507194	0.509288	0.0690162	0.479592	0.500949	0	0	5	5
0.25	With Distance	GM12878	chr7	143187539	143825912	1193	332	107	306	0.773478	0.917692	0.74092	0.479624	0.84291	0	0	6	6
0.25	With Distance	GM12878	chr3	20381570	23003538	9254	4890	4010	4509	0.607289	0.697678	0.529287	0.479732	0.606838	0	0	4	4
0.5	No Distance	GM12878	chr7	34360273	34637956	171	26	163	24	0.507812	0.511976	0.128342	0.48	0.514278	0	0	2	2
0.25	No Distance	GM12878	chr3	129994915	130259361	78	13	73	12	0.511364	0.516556	0.141176	0.48	0.563995	0	0	1	0
0.25	No Distance	GM12878	chr15	35000238	35214241	31	26	30	24	0.495495	0.508197	0.444444	0.48	0.500975	0	0	0	0
0.5	No Distance	GM12878	chr12	96016778	96212147	47	52	47	48	0.489691	0.5	0.505263	0.48	0.522116	0	0	0	0
0.25	No Distance	GM12878	chr2	15776315	18560098	10529	3792	6126	3504	0.585905	0.632183	0.363863	0.480263	0.565309	6	5	37	30
0.15	No Distance	GM12878	chr9	88815615	91894722	9347	3644	3657	3369	0.63526	0.718779	0.479505	0.480394	0.634133	5	5	12	11
0.25	No Distance	GM12878	chr3	85870222	86613522	675	40	633	37	0.514079	0.516055	0.0552239	0.480519	0.496769	0	0	0	0
0.25	No Distance	GM12878	chr4	171057841	173752415	12033	1847	7307	1709	0.600192	0.622182	0.189552	0.480596	0.533766	4	4	13	13
0.15	With Distance	GM12878	chr7	82439686	83288139	443	322	228	298	0.573974	0.660209	0.56654	0.480645	0.595416	3	1	0	0
0.25	No Distance	GM12878	chr2	167394544	169780153	5512	5923	1589	5487	0.594187	0.776229	0.775438	0.480894	0.638099	5	5	3	2
0.25	With Distance	GM12878	chr14	42578802	45316601	11270	4223	5407	3913	0.611897	0.675781	0.41985	0.480949	0.584601	0	0	0	0
0.15	With Distance	GM12878	chr17	12083385	14831943	6642	4440	1497	4116	0.644385	0.816071	0.733298	0.481066	0.702009	1	1	13	13
0.5	With Distance	GM12878	chr7	15344192	16112367	1418	97	1378	90	0.505531	0.507153	0.0613079	0.481283	0.514367	1	1	7	6
0.5	No Distance	GM12878	chr3	185070782	185293843	70	56	69	52	0.493927	0.503597	0.429752	0.481481	0.513348	0	0	0	0
0.5	With Distance	GM12878	chrX	113845103	114382406	694	42	668	39	0.50797	0.509545	0.0551627	0.481481	0.485794	0	0	0	0
0.15	No Distance	GM12878	chr11	48194468	48330131	1	14	2	13	0.466667	0.333333	0.866667	0.481481	0.493333	0	0	0	0
0.15	With Distance	GM12878	chr11	48194468	48330131	1	14	2	13	0.466667	0.333333	0.866667	0.481481	0.875556	0	0	0	0
0.25	With Distance	GM12878	chr2	115922618	119623737	26600	8096	9136	7525	0.664466	0.744347	0.451654	0.481723	0.627739	4	4	18	18
0.15	No Distance	GM12878	chr4	73191554	74522275	1149	1121	258	1042	0.613725	0.816631	0.801538	0.481738	0.709369	0	0	7	5
0.5	No Distance	GM12878	chr3	24305999	24682724	321	43	307	40	0.507736	0.511146	0.115274	0.481928	0.520094	0	0	0	0
0.15	No Distance	GM12878	chr2	13332870	15718684	3517	3645	823	3393	0.607312	0.810369	0.804791	0.482097	0.672764	0	0	2	2
0.15	No Distance	GM12878	chrX	51230469	52005160	926	131	314	122	0.701942	0.746774	0.279817	0.482213	0.67074	1	0	0	0
0.15	No Distance	GM12878	chr5	159864696	162836768	11586	1856	4844	1730	0.665268	0.705173	0.263158	0.482432	0.569542	0	0	3	3
0.5	No Distance	GM12878	chr3	85870222	86613522	1326	74	1287	69	0.506168	0.507463	0.050885	0.482517	0.504373	0	0	1	0
0.5	With Distance	GM12878	chr3	85870222	86613522	1326	74	1287	69	0.506168	0.507463	0.050885	0.482517	0.480509	0	0	1	0
0.5	No Distance	GM12878	chr3	10384452	10781801	192	222	188	207	0.493201	0.505263	0.524051	0.482517	0.505449	0	0	2	0
0.25	No Distance	GM12878	chr7	78927400	79649177	652	15	620	14	0.511914	0.512579	0.022082	0.482759	0.486909	0	0	0	0
0.25	With Distance	GM12878	chr1	79304049	79664447	138	30	129	28	0.510769	0.516854	0.178344	0.482759	0.508322	0	0	0	0
0.15	With Distance	GM12878	chr5	102564424	102813246	35	15	31	14	0.515789	0.530303	0.311111	0.482759	0.554889	0	0	1	1
0.15	No Distance	GM12878	chr3	81350063	83573284	5812	1162	2565	1085	0.649191	0.693804	0.29726	0.482866	0.587015	0	0	0	0
0.15	No Distance	GM12878	chr5	54467366	58147681	22329	4017	6323	3754	0.716113	0.779317	0.372532	0.483078	0.639239	10	7	4	2
0.15	With Distance	GM12878	chr8	49890583	51311062	1507	886	656	828	0.60227	0.696718	0.557951	0.483081	0.609936	0	0	0	0
0.15	With Distance	GM12878	chr11	40328140	41454140	1259	77	855	72	0.588157	0.595553	0.0776699	0.483221	0.585806	0	0	1	1
0.15	With Distance	GM12878	chr7	122710250	123008180	38	31	33	29	0.51145	0.535211	0.467742	0.483333	0.546166	0	0	2	0
0.25	With Distance	GM12878	chr12	81844454	82022428	11	31	11	29	0.487805	0.5	0.725	0.483333	0.608036	0	0	0	0
0.25	With Distance	GM12878	chr12	72410194	74931884	8841	3226	4861	3018	0.594555	0.645234	0.383044	0.483344	0.5712	0	0	3	2
0.15	With Distance	GM12878	chr2	27067860	31749468	34854	9950	6987	9310	0.722803	0.833011	0.571271	0.483385	0.717725	5	5	58	57
0.15	With Distance	GM12878	chr1	67996400	70204424	5080	2200	1541	2059	0.656158	0.767256	0.571944	0.483447	0.685228	2	2	6	6
0.15	No Distance	GM12878	chr1	105189703	106336755	1434	111	865	104	0.611774	0.623749	0.107327	0.483721	0.522107	0	0	1	1
0.15	With Distance	GM12878	chr5	9358792	9546003	12	16	11	15	0.5	0.521739	0.576923	0.483871	0.618132	0	0	0	0
0.25	With Distance	GM12878	chr11	96196372	98888007	11186	4317	4925	4053	0.622483	0.694308	0.451437	0.484229	0.602464	0	0	1	1
0.25	No Distance	GM12878	chr4	186988047	190826904	26555	2529	15965	2375	0.610029	0.62453	0.129498	0.484299	0.524021	0	0	5	2
0.25	No Distance	GM12878	chrX	107827078	110689243	14674	2513	7781	2361	0.623331	0.653485	0.232794	0.484407	0.558378	6	5	15	14
0.25	With Distance	GM12878	chrX	84882308	86555213	3429	1673	1897	1572	0.583479	0.643823	0.453157	0.484438	0.575918	0	0	0	0
0.15	With Distance	GM12878	chr14	79425623	81317811	2622	1607	1130	1510	0.601543	0.698827	0.57197	0.48444	0.612736	0	0	2	1
0.15	No Distance	GM12878	chr11	127897784	130767504	9867	2819	3467	2649	0.665674	0.739988	0.433126	0.484455	0.649676	9	6	35	29
0.5	No Distance	GM12878	chr4	27049489	27321708	130	67	124	63	0.502604	0.511811	0.336898	0.484615	0.532859	0	0	1	0
0.15	With Distance	GM12878	chrX	73071687	74824566	3083	1404	940	1321	0.652638	0.766344	0.584255	0.484771	0.654606	5	5	10	9
0.5	No Distance	GM12878	chr3	24814483	25075483	149	34	142	32	0.507003	0.512027	0.183908	0.484848	0.511808	1	0	0	0
0.15	No Distance	GM12878	chr1	216165703	216395711	8	34	6	32	0.5	0.571429	0.842105	0.484848	0.498747	0	0	1	0
0.15	No Distance	GM12878	chr17	66167979	68620473	7482	1886	2686	1776	0.669414	0.735838	0.398028	0.484981	0.629758	3	3	17	17
0.25	With Distance	GM12878	chr3	164924530	167068966	6738	2649	3207	2495	0.611903	0.677526	0.437566	0.485031	0.592256	0	0	1	1
0.15	No Distance	GM12878	chr13	81744749	82905872	1603	122	880	115	0.631618	0.64559	0.115578	0.485232	0.524882	2	1	3	2
0.15	With Distance	GM12878	chr1	237968555	240150901	5078	1537	2084	1451	0.643251	0.70902	0.410467	0.485609	0.609744	0	0	3	2
0.15	No Distance	GM12878	chr9	75718872	77186804	2146	215	1388	203	0.594383	0.607244	0.127593	0.485646	0.520414	2	2	4	3
0.25	No Distance	GM12878	chr3	32059971	32188622	4	18	4	17	0.488372	0.5	0.809524	0.485714	0.515152	0	0	0	0
0.25	No Distance	GM12878	chr1	188750917	190344107	5002	110	3020	104	0.619961	0.623535	0.0332907	0.485981	0.515644	0	0	1	0
0.25	No Distance	GM12878	chr2	97522720	97779166	48	37	44	35	0.506098	0.521739	0.443038	0.486111	0.552048	1	1	3	3
0.5	With Distance	GM12878	chr7	16117266	16607315	563	56	540	53	0.508251	0.510426	0.0893761	0.486239	0.507192	0	0	0	0
0.5	No Distance	GM12878	chr7	65186983	65306073	18	19	19	18	0.486486	0.486486	0.486486	0.486486	0.501461	0	0	1	0
0.15	With Distance	GM12878	chr5	51988341	52212752	21	19	18	18	0.513158	0.538462	0.5	0.486486	0.513889	1	1	1	1
0.15	With Distance	GM12878	chr2	103592296	105490503	3022	1169	1560	1108	0.602129	0.659537	0.415292	0.486605	0.585877	2	2	5	5
0.15	No Distance	GM12878	chr19	11403860	14597820	15737	3993	3801	3787	0.714694	0.805456	0.499077	0.486761	0.690459	19	16	47	36
0.5	No Distance	GM12878	chr17	15730866	15903235	36	39	36	37	0.493243	0.5	0.506849	0.486842	0.489954	0	0	0	0
0.15	With Distance	GM12878	chr2	222921472	226526756	20244	5326	4614	5053	0.71791	0.814386	0.522706	0.486848	0.706188	7	7	30	29
0.25	No Distance	GM12878	chr7	8458148	11384269	17007	1138	9546	1080	0.628654	0.640493	0.101637	0.486925	0.524971	2	1	3	2
0.25	No Distance	GM12878	chr11	96196372	98888007	14652	851	8170	808	0.63151	0.642012	0.0899978	0.48704	0.523813	0	0	1	1
0.15	With Distance	GM12878	chr6	124123004	125117517	781	199	534	189	0.569583	0.593916	0.261411	0.487113	0.580102	0	0	0	0
0.15	With Distance	GM12878	chr3	33924099	36744261	10283	2970	3083	2821	0.684032	0.76934	0.477812	0.487135	0.647261	5	5	6	6
0.25	With Distance	GM12878	chr17	15158372	15407995	21	60	19	57	0.496815	0.525	0.75	0.487179	0.500893	0	0	0	0
0.5	With Distance	GM12878	chr14	38454994	39486378	2462	262	2408	249	0.50381	0.505544	0.0937147	0.48728	0.505521	1	0	1	0
0.15	With Distance	GM12878	chr1	185781133	186182742	66	61	56	58	0.514523	0.540984	0.508772	0.487395	0.56054	0	0	2	1
0.5	No Distance	GM12878	chrX	136514391	137108977	847	62	816	59	0.507848	0.509321	0.0674286	0.487603	0.498019	0	0	0	0
0.5	No Distance	GM12878	chr8	105799280	106785979	2286	208	2233	198	0.504365	0.505864	0.081448	0.487685	0.497653	1	1	4	3
0.15	With Distance	GM12878	chr3	145493865	146910826	2456	771	750	734	0.677139	0.766064	0.494609	0.487708	0.667864	0	0	7	7
0.15	No Distance	GM12878	chrX	77809978	79541537	4269	667	1587	635	0.685108	0.728996	0.285779	0.487711	0.589666	7	5	2	2
0.25	No Distance	GM12878	chrX	3879886	7895654	30542	2828	17411	2693	0.621517	0.636915	0.133953	0.487774	0.536722	4	4	7	5
0.15	With Distance	GM12878	chr11	85306206	88620464	15611	4954	3452	4718	0.707465	0.818916	0.577479	0.4878	0.722134	6	6	43	43
0.15	No Distance	GM12878	chr7	122710250	123008180	48	21	42	20	0.519084	0.533333	0.322581	0.487805	0.530388	0	0	2	0
0.15	With Distance	GM12878	chr1	240894594	241663976	396	67	367	64	0.514541	0.519004	0.148492	0.48855	0.510621	1	1	4	4
0.15	With Distance	GM12878	chr2	56410304	57744710	1250	736	596	704	0.594644	0.67714	0.541538	0.488889	0.610522	0	0	3	3
0.25	No Distance	GM12878	chr17	34176164	34839829	1219	349	110	334	0.771869	0.917231	0.752252	0.489019	0.835354	0	0	13	13
0.25	With Distance	GM12878	chrX	52603285	58055183	61077	17786	19101	17022	0.679204	0.761768	0.471223	0.489026	0.654761	10	9	20	20
0.25	No Distance	GM12878	chr2	211441702	213435726	6981	1003	3966	960	0.615105	0.637709	0.194884	0.489047	0.535628	3	2	1	1
0.15	With Distance	GM12878	chr12	82910466	84897727	3565	1623	1359	1555	0.631943	0.724005	0.533631	0.489301	0.630119	7	7	2	2
0.15	With Distance	GM12878	chr7	16117266	16607315	167	24	149	23	0.523416	0.528481	0.133721	0.489362	0.530211	0	0	1	1
0.5	No Distance	GM12878	chr20	8770839	9374511	803	121	774	116	0.506615	0.509195	0.130337	0.489451	0.508336	0	0	0	0
0.15	No Distance	GM12878	chr4	42996761	44632876	2715	315	1669	302	0.603279	0.619297	0.153222	0.489465	0.531967	3	3	0	0
0.15	No Distance	GM12878	chr14	69594645	72323603	7380	3577	2098	3433	0.65581	0.778645	0.620683	0.489729	0.694432	3	2	35	26
0.15	No Distance	GM12878	chr2	33898796	35654155	3139	250	2034	240	0.59668	0.606805	0.105541	0.489796	0.5143	3	2	5	3
0.5	With Distance	GM12878	chrX	32426246	36927701	33472	28241	12516	27133	0.597907	0.727842	0.68433	0.489995	0.635054	0	0	4	3
0.5	With Distance	GM12878	chr16	63394291	65152649	7021	806	6929	775	0.501964	0.503297	0.100597	0.490196	0.494626	0	0	0	0
0.15	With Distance	GM12878	chr2	44103986	48817055	34821	8965	7948	8623	0.719784	0.814164	0.520367	0.490277	0.696996	21	21	48	47
0.15	With Distance	GM12878	chr18	64883929	66403762	1766	792	940	762	0.593427	0.652624	0.447709	0.490347	0.593988	1	1	3	3
0.15	No Distance	GM12878	chr16	63394291	65152649	3790	107	2184	103	0.629528	0.634416	0.0450372	0.490476	0.509971	0	0	0	0
0.25	No Distance	GM12878	chr4	27049489	27321708	71	27	66	26	0.510526	0.518248	0.282609	0.490566	0.471883	0	0	2	1
0.15	No Distance	GM12878	chr1	96700199	98934312	5712	1297	2434	1249	0.651048	0.701203	0.339126	0.490573	0.577046	2	2	1	1
0.5	With Distance	GM12878	chr7	80326718	81102275	1044	490	1015	472	0.501821	0.507042	0.317418	0.490644	0.512509	1	0	1	1
0.15	No Distance	GM12878	chr14	79425623	81317811	3924	305	2346	294	0.614063	0.625837	0.111364	0.490818	0.520728	0	0	2	1
0.5	No Distance	GM12878	chr4	20774400	21771077	2433	111	2373	107	0.505573	0.506242	0.0431452	0.490826	0.501656	2	0	0	0
0.15	With Distance	GM12878	chr2	48826524	50720714	2852	1417	1288	1366	0.609273	0.688889	0.514695	0.490837	0.610251	2	2	2	2
0.15	No Distance	GM12878	chr11	4202924	5833295	3047	696	1288	671	0.652052	0.702884	0.342522	0.490856	0.606819	4	4	13	12
0.25	With Distance	GM12878	chr4	180787419	184328828	20051	8072	7723	7788	0.638012	0.721934	0.502095	0.491047	0.623533	4	4	8	8
0.15	No Distance	GM12878	chr7	19748105	22123261	5644	1849	2397	1784	0.636286	0.701903	0.426692	0.491054	0.628101	8	7	22	18
0.15	No Distance	GM12878	chr11	58334716	60020682	1860	1483	676	1431	0.603853	0.733438	0.679165	0.491078	0.669553	5	3	17	13
0.25	With Distance	GM12878	chr2	130693702	132905170	12988	3634	2087	3508	0.742494	0.861559	0.626988	0.491179	0.768735	8	8	9	9
0.5	With Distance	GM12878	chr3	74315786	75221642	2029	58	1974	56	0.506437	0.50687	0.0275862	0.491228	0.503926	0	0	0	0
0.25	No Distance	GM12878	chr12	81844454	82022428	13	29	12	28	0.5	0.52	0.7	0.491228	0.475595	0	0	0	0
0.25	No Distance	GM12878	chr17	15158372	15407995	23	58	20	56	0.503185	0.534884	0.736842	0.491228	0.503168	0	0	0	0
0.5	With Distance	GM12878	chrX	139137986	139817282	1067	117	1031	113	0.506873	0.50858	0.0987762	0.491304	0.523241	0	0	2	1
0.15	No Distance	GM12878	chr4	167086417	169075419	4887	887	2072	857	0.660002	0.702256	0.292591	0.491399	0.577033	3	2	5	5
0.25	No Distance	GM12878	chr17	12083385	14831943	5252	7309	2327	7062	0.561002	0.692967	0.752157	0.491406	0.584872	3	1	11	10
0.5	With Distance	GM12878	chr4	144479576	145064562	700	179	673	173	0.506087	0.509832	0.204492	0.491477	0.508813	0	0	3	3
0.15	No Distance	GM12878	chr1	75696785	76098886	97	30	85	29	0.522822	0.532967	0.254386	0.491525	0.500725	0	0	1	1
0.15	With Distance	GM12878	chr4	163417804	165653565	6443	1863	1898	1801	0.686714	0.772449	0.486888	0.491539	0.66771	9	9	7	6
0.15	No Distance	GM12878	chr6	128056959	129692036	2733	367	1616	355	0.608953	0.62842	0.180112	0.49169	0.533445	2	2	3	3
0.5	No Distance	GM12878	chr14	82176072	86524618	52783	2684	36439	2597	0.586013	0.591592	0.0665283	0.491763	0.517779	0	0	2	2
0.15	With Distance	GM12878	chr3	10384452	10781801	65	62	54	60	0.518672	0.546218	0.526316	0.491803	0.515126	1	1	4	2
0.15	No Distance	GM12878	chr1	240894594	241663976	398	65	368	63	0.51566	0.519582	0.146172	0.492188	0.507389	1	1	4	4
0.25	With Distance	GM12878	chr8	133203514	133664989	207	66	193	64	0.511321	0.5175	0.249027	0.492308	0.536552	0	0	3	2
0.25	No Distance	GM12878	chr4	178475360	180229910	4820	646	3162	627	0.588547	0.603859	0.165479	0.492537	0.522903	0	0	1	1
0.15	With Distance	GM12878	chr18	13811951	14088146	26	34	21	33	0.517544	0.553191	0.611111	0.492537	0.563426	0	0	1	1
0.25	With Distance	GM12878	chr4	171057841	173752415	8596	5284	3883	5133	0.599624	0.688837	0.569321	0.492752	0.609032	4	4	13	12
0.15	No Distance	GM12878	chr14	52462374	52740539	28	35	22	34	0.521008	0.56	0.607143	0.492754	0.595096	0	0	0	0
0.25	No Distance	GM12878	chr4	145095075	145709924	371	106	351	103	0.50913	0.51385	0.226872	0.492823	0.504264	1	1	2	1
0.5	With Distance	GM12878	chr17	15158372	15407995	57	106	52	103	0.503145	0.522936	0.664516	0.492823	0.508411	1	0	0	0
0.5	No Distance	GM12878	chr18	30293574	30513641	52	74	49	72	0.502024	0.514851	0.595041	0.493151	0.499311	0	0	1	1
0.25	No Distance	GM12878	chr4	25441208	25771764	66	75	59	73	0.509158	0.528	0.55303	0.493243	0.527536	0	0	0	0
0.25	With Distance	GM12878	chr4	186988047	190826904	20930	8154	10398	7942	0.608806	0.668092	0.433043	0.493415	0.597042	0	0	5	3
0.25	With Distance	GM12878	chr18	68448362	71512366	15411	5597	6193	5452	0.638931	0.71334	0.468184	0.493438	0.614009	0	0	5	5
0.25	With Distance	GM12878	chr3	145493865	146910826	2231	1399	1121	1364	0.587899	0.665573	0.548893	0.493666	0.611206	0	0	7	4
0.5	No Distance	GM12878	chr1	75235192	75672961	449	40	428	39	0.51046	0.511973	0.0835118	0.493671	0.498822	0	0	0	0
0.15	No Distance	GM12878	chr1	93769537	95700512	3535	1128	1668	1100	0.623738	0.679416	0.397399	0.493716	0.605246	6	6	24	16
0.15	With Distance	GM12878	chr4	89459993	91215650	3081	1337	983	1304	0.65399	0.75812	0.570179	0.493752	0.661338	2	2	7	7
0.5	With Distance	GM12878	chr8	105799280	106785979	2288	206	2230	201	0.505381	0.506419	0.082682	0.493857	0.504583	1	1	4	3
0.15	No Distance	GM12878	chr17	34176164	34839829	1356	212	89	207	0.838519	0.938408	0.699324	0.494033	0.866481	0	0	10	10
0.15	With Distance	GM12878	chr4	107186818	108658950	2116	856	755	836	0.646943	0.737025	0.525456	0.49409	0.648544	2	2	8	7
0.5	No Distance	GM12878	chrX	110963031	111390768	388	90	369	88	0.509091	0.51255	0.19256	0.494382	0.514642	0	0	1	1
0.15	With Distance	GM12878	chr11	20669074	22152902	2025	182	1446	178	0.575046	0.583405	0.109606	0.494444	0.58822	0	0	2	2
0.15	No Distance	GM12878	chr1	64733969	67192620	6495	2011	2519	1968	0.651351	0.720546	0.4386	0.494597	0.651237	12	12	17	15
0.15	With Distance	GM12878	chr2	180988024	183846142	11075	3555	2595	3479	0.702956	0.810168	0.572769	0.494598	0.699705	10	9	22	21
0.15	With Distance	GM12878	chr5	15105562	15825633	360	47	330	46	0.518519	0.521739	0.12234	0.494624	0.51202	0	0	1	0
0.5	No Distance	GM12878	chr7	143187539	143825912	1100	425	122	416	0.734852	0.900164	0.773234	0.494649	0.763611	0	0	3	3
0.5	With Distance	GM12878	chr13	87521429	91521248	30426	18071	13911	17692	0.600724	0.686244	0.55982	0.494701	0.613901	0	0	2	2
0.15	With Distance	GM12878	chr7	18391011	19705442	1171	765	522	749	0.59869	0.691672	0.5893	0.494716	0.6304	0	0	2	2
0.5	With Distance	GM12878	chr2	141341831	141622278	155	49	146	48	0.51005	0.51495	0.247423	0.494845	0.497372	0	0	0	0
0.15	No Distance	GM12878	chr8	135917078	138855831	11486	1770	4686	1734	0.671885	0.71024	0.270093	0.494863	0.573149	1	1	3	2
0.15	With Distance	GM12878	chrX	22001751	24261737	5362	2400	1431	2352	0.668168	0.789342	0.621729	0.494949	0.713148	2	2	3	3
0.15	No Distance	GM12878	chr15	46603999	48645662	4703	662	2430	649	0.633823	0.65933	0.210783	0.495042	0.597465	1	0	14	13
0.15	No Distance	GM12878	chr3	28517209	30735682	4852	1393	2284	1366	0.628398	0.679933	0.374247	0.495107	0.571351	1	1	13	9
0.15	With Distance	GM12878	chr16	63394291	65152649	2900	997	1309	978	0.627102	0.689	0.427634	0.49519	0.609366	0	0	0	0
0.25	With Distance	GM12878	chr4	126233984	128323396	5883	2414	3044	2368	0.601867	0.659012	0.437546	0.49519	0.590249	3	3	2	2
0.5	With Distance	GM12878	chr1	174737275	174969509	85	53	80	52	0.507407	0.515152	0.393939	0.495238	0.5042	0	0	1	0
0.25	No Distance	GM12878	chr3	10384452	10781801	100	107	89	105	0.511222	0.529101	0.541237	0.495283	0.535983	0	0	3	1
0.15	With Distance	GM12878	chr14	58573744	62595435	24515	6564	5618	6443	0.717617	0.81356	0.534201	0.495349	0.698482	15	14	34	34
0.25	With Distance	GM12878	chr12	59796557	62587404	12482	3859	5873	3792	0.625779	0.680033	0.392344	0.495621	0.591739	0	0	0	0
0.15	No Distance	GM12878	chr18	64883929	66403762	2381	177	1528	174	0.599765	0.609107	0.102233	0.495726	0.524814	1	1	3	3
0.15	With Distance	GM12878	chr18	864397	2548494	2110	1122	992	1103	0.603154	0.680206	0.526492	0.49573	0.615072	2	2	5	5
0.5	With Distance	GM12878	chr3	93953191	99527839	60662	38328	18862	37690	0.632318	0.762814	0.666466	0.495804	0.660498	7	6	23	22
0.5	No Distance	GM12878	chr4	151218255	151789957	582	253	554	249	0.507326	0.512324	0.310087	0.496016	0.500771	0	0	1	1
0.15	With Distance	GM12878	chr12	125667388	128554448	6715	3252	2979	3202	0.614132	0.692697	0.518039	0.496126	0.61803	3	3	6	5
0.15	No Distance	GM12878	chr13	70109354	71143292	1021	133	652	131	0.594734	0.610281	0.167305	0.496212	0.52091	4	2	6	2
0.15	No Distance	GM12878	chr12	25586850	26183918	211	67	189	66	0.5197	0.5275	0.258824	0.496241	0.539018	0	0	2	1
0.25	With Distance	GM12878	chr13	92838498	95015586	5045	2865	3065	2825	0.57029	0.622072	0.479626	0.496485	0.573963	1	1	2	2
0.15	No Distance	GM12878	chr13	96671195	98228146	2726	430	1358	424	0.63791	0.667483	0.237935	0.496487	0.602665	1	1	12	10
0.15	With Distance	GM12878	chr4	118054528	119147791	841	437	447	431	0.589981	0.65295	0.490888	0.496544	0.600913	1	1	1	1
0.25	No Distance	GM12878	chr11	85306206	88620464	15807	6352	7370	6265	0.61664	0.682012	0.459479	0.496552	0.613329	5	5	32	23
0.25	With Distance	GM12878	chr8	105799280	106785979	1169	78	1128	77	0.508157	0.508925	0.0639004	0.496774	0.514475	0	0	1	0
0.15	No Distance	GM12878	chr11	20669074	22152902	2048	159	1467	157	0.575568	0.582646	0.0966749	0.496835	0.522985	0	0	2	2
0.15	With Distance	GM12878	chr2	167394544	169780153	8102	2340	1923	2311	0.709526	0.80818	0.54582	0.496882	0.743683	2	2	4	4
0.25	No Distance	GM12878	chrX	22001751	24261737	3846	4941	1451	4881	0.577221	0.726071	0.770846	0.496946	0.615318	1	1	6	5
0.5	No Distance	GM12878	chr14	45895478	49641402	36315	3926	26097	3880	0.572432	0.581859	0.129433	0.497054	0.516668	1	1	8	5
0.15	No Distance	GM12878	chr5	116789675	118129098	1592	174	1148	172	0.571614	0.581022	0.130303	0.49711	0.53628	0	0	1	1
0.5	No Distance	GM12878	chr14	38454994	39486378	2456	268	2392	265	0.505668	0.506601	0.0997365	0.497186	0.509677	1	0	1	0
0.5	No Distance	GM12878	chr2	180706260	180943392	54	90	48	89	0.508897	0.529412	0.649635	0.497207	0.542756	0	0	0	0
0.25	With Distance	GM12878	chr2	211441702	213435726	5037	2947	2010	2916	0.616034	0.714772	0.591961	0.497356	0.632787	3	3	1	1
0.15	No Distance	GM12878	chr17	37138109	39854187	8936	3700	1807	3664	0.695863	0.831797	0.669713	0.497556	0.726766	5	2	30	19
0.25	No Distance	GM12878	chr16	48719535	49387989	161	414	139	410	0.508007	0.536667	0.746812	0.497573	0.525647	0	0	2	1
0.5	No Distance	GM12878	chr1	240894594	241663976	1298	217	1253	215	0.507208	0.50882	0.146458	0.497685	0.512756	1	0	4	3
0.25	No Distance	GM12878	chr3	145493865	146910826	3184	446	2043	442	0.592968	0.609145	0.177867	0.497748	0.527772	0	0	7	3
0.25	With Distance	GM12878	chr4	178475360	180229910	3315	2151	1657	2132	0.588547	0.666734	0.562681	0.497782	0.601367	0	0	1	1
0.15	No Distance	GM12878	chr1	43691938	46036881	5395	2056	2037	2038	0.64489	0.725915	0.500123	0.497802	0.660613	9	7	22	18
0.25	No Distance	GM12878	chr4	126233984	128323396	8035	262	5152	260	0.605077	0.609312	0.0480414	0.498084	0.508824	3	3	2	2
0.15	No Distance	GM12878	chr13	37683052	39157034	2149	136	1467	135	0.5876	0.594303	0.0842697	0.498155	0.522043	0	0	0	0
0.15	With Distance	GM12878	chr8	31108582	33450680	5197	2289	1801	2274	0.646224	0.742641	0.558037	0.498356	0.657962	0	0	6	6
0.5	No Distance	GM12878	chr4	144479576	145064562	693	186	661	185	0.508986	0.511817	0.218676	0.498652	0.50867	0	0	3	3
0.25	With Distance	GM12878	chrX	115335677	117389954	5269	2275	2943	2263	0.590745	0.641622	0.434691	0.498678	0.585102	0	0	1	1
0.15	With Distance	GM12878	chr8	135917078	138855831	10148	3108	3328	3092	0.672901	0.753042	0.48162	0.49871	0.643237	1	1	3	2
0.25	No Distance	GM12878	chr16	63394291	65152649	4354	208	3625	207	0.543364	0.545682	0.0540188	0.498795	0.513416	1	1	1	1
0.25	No Distance	GM12878	chrX	43695543	46953788	9096	9595	3618	9549	0.585253	0.715432	0.725222	0.498799	0.613804	10	10	15	12
0.5	With Distance	GM12878	chr14	82176072	86524618	32198	23269	15867	23169	0.585876	0.669885	0.593529	0.498923	0.605067	0	0	2	2
0.15	No Distance	GM12878	chr1	49037987	50814828	1310	1919	415	1911	0.579838	0.75942	0.821582	0.498956	0.629892	1	1	2	2
0.15	With Distance	GM12878	chr15	46603999	48645662	3499	1866	1218	1861	0.63477	0.741785	0.604417	0.499329	0.654463	1	1	14	13
0.15	With Distance	GM12878	chr2	33898796	35654155	2398	991	1285	989	0.598093	0.6511	0.434916	0.499495	0.595913	3	3	5	3
0.15	No Distance	GM12878	chrX	137209223	137831456	309	4	278	4	0.52605	0.526405	0.0141844	0.5	0.483674	0	0	0	0
0.15	With Distance	GM12878	chrX	137209223	137831456	309	4	278	4	0.52605	0.526405	0.0141844	0.5	0.503235	0	0	0	0
0.25	With Distance	GM12878	chrX	64114062	64672295	403	1	381	1	0.513995	0.514031	0.0026178	0.5	0.478896	0	0	2	0
0.15	With Distance	GM12878	chr13	68878192	69502028	342	7	275	7	0.55309	0.554295	0.0248227	0.5	0.546785	0	0	1	0
0.15	No Distance	GM12878	chr12	20798685	21323898	235	5	193	5	0.547945	0.549065	0.0252525	0.5	0.488699	1	0	2	1
0.15	No Distance	GM12878	chr4	65022143	65407837	115	3	103	3	0.526786	0.527523	0.0283019	0.5	0.540014	0	0	1	1
0.15	With Distance	GM12878	chr4	65022143	65407837	115	3	103	3	0.526786	0.527523	0.0283019	0.5	0.545451	0	0	1	1
0.25	No Distance	GM12878	chr12	20798685	21323898	344	12	324	12	0.514451	0.51497	0.0357143	0.5	0.527053	0	0	3	3
0.25	With Distance	GM12878	chr12	20798685	21323898	344	12	324	12	0.514451	0.51497	0.0357143	0.5	0.531413	0	0	3	3
0.15	No Distance	GM12878	chr7	34360273	34637956	58	2	52	2	0.526316	0.527273	0.037037	0.5	0.570062	0	0	1	1
0.15	With Distance	GM12878	chr7	34360273	34637956	58	2	52	2	0.526316	0.527273	0.037037	0.5	0.522222	0	0	1	1
0.15	No Distance	GM12878	chr3	77087044	77305105	36	2	33	2	0.520548	0.521739	0.0571429	0.5	0.465414	0	0	0	0
0.15	With Distance	GM12878	chr3	77087044	77305105	36	2	33	2	0.520548	0.521739	0.0571429	0.5	0.468421	0	0	0	0
0.15	No Distance	GM12878	chr8	139177684	139713475	213	12	194	12	0.522042	0.523342	0.0582524	0.5	0.536268	0	0	1	1
0.15	With Distance	GM12878	chr8	139177684	139713475	213	12	194	12	0.522042	0.523342	0.0582524	0.5	0.531942	0	0	1	1
0.15	With Distance	GM12878	chr6	123734025	124039508	70	4	62	4	0.528571	0.530303	0.0606061	0.5	0.471335	0	0	0	0
0.15	No Distance	GM12878	chrX	107442362	107781566	87	5	77	5	0.528736	0.530488	0.0609756	0.5	0.493571	0	0	0	0
0.5	No Distance	GM12878	chr2	163745691	163991578	143	13	136	13	0.511475	0.512545	0.0872483	0.5	0.481759	0	0	1	1
0.15	With Distance	GM12878	chr2	163745691	163991578	44	4	39	4	0.527473	0.53012	0.0930233	0.5	0.484981	0	0	1	1
0.5	With Distance	GM12878	chr2	163745691	163991578	141	15	134	15	0.511475	0.512727	0.100671	0.5	0.515854	0	0	1	1
0.25	No Distance	GM12878	chr1	79304049	79664447	151	17	140	17	0.516923	0.5189	0.10828	0.5	0.533136	0	0	0	0
0.15	No Distance	GM12878	chr17	15158372	15407995	44	6	39	6	0.526316	0.53012	0.133333	0.5	0.55	0	0	0	0
0.5	With Distance	GM12878	chr7	34360273	34637956	172	25	162	25	0.513021	0.51497	0.13369	0.5	0.525544	0	0	2	2
0.25	No Distance	GM12878	chr4	152037988	152526964	268	41	251	41	0.514143	0.516378	0.140411	0.5	0.534623	0	0	2	1
0.25	No Distance	GM12878	chrX	136035459	136277217	65	10	60	10	0.517241	0.52	0.142857	0.5	0.469048	0	0	0	0
0.25	With Distance	GM12878	chrX	136035459	136277217	65	10	60	10	0.517241	0.52	0.142857	0.5	0.54381	0	0	0	0
0.5	With Distance	GM12878	chr20	8770839	9374511	790	134	756	134	0.509372	0.510996	0.150562	0.5	0.504862	0	0	0	0
0.15	No Distance	GM12878	chr13	36552107	36850406	61	11	53	11	0.529412	0.535088	0.171875	0.5	0.504557	0	0	0	0
0.25	No Distance	GM12878	chr3	155069946	155421820	133	30	123	30	0.515823	0.519531	0.196078	0.5	0.524039	0	0	2	0
0.5	With Distance	GM12878	chrX	117980518	118202624	102	24	97	24	0.510121	0.512563	0.198347	0.5	0.545717	1	1	1	1
0.25	No Distance	GM12878	chr12	19891716	20374227	222	75	205	75	0.514731	0.519906	0.267857	0.5	0.513612	1	0	1	0
0.15	No Distance	GM12878	chr8	55464016	55649705	20	7	18	7	0.519231	0.526316	0.28	0.5	0.494815	0	0	0	0
0.25	No Distance	GM12878	chrX	134098581	134222612	14	6	14	6	0.5	0.5	0.3	0.5	0.4275	0	0	0	0
0.25	With Distance	GM12878	chr21	18758709	18959088	37	15	34	15	0.514851	0.521127	0.306122	0.5	0.577708	0	0	2	0
0.15	No Distance	GM12878	chr13	29653800	29937815	46	19	39	19	0.528455	0.541176	0.327586	0.5	0.591247	1	1	0	0
0.15	With Distance	GM12878	chr17	13369	236452	28	12	24	12	0.526316	0.538462	0.333333	0.5	0.597917	0	0	0	0
0.25	No Distance	GM12878	chr21	18758709	18959088	35	17	32	17	0.514851	0.522388	0.346939	0.5	0.458203	0	0	2	0
0.15	No Distance	GM12878	chr17	13369	236452	27	13	23	13	0.526316	0.54	0.361111	0.5	0.542708	0	0	0	0
0.15	No Distance	GM12878	chr17	31846462	32079097	28	14	24	14	0.525	0.538462	0.368421	0.5	0.555764	0	0	3	2
0.15	No Distance	GM12878	chr1	208193093	208421506	26	16	22	16	0.525	0.541667	0.421053	0.5	0.537594	0	0	1	1
0.5	No Distance	GM12878	chr13	79994884	80117937	23	17	23	17	0.5	0.5	0.425	0.5	0.504687	1	1	2	1
0.5	With Distance	GM12878	chr5	102564424	102813246	91	72	83	72	0.512579	0.522989	0.464516	0.5	0.538274	1	0	0	0
0.15	No Distance	GM12878	chrX	134319402	134477231	45	9	10	9	0.739726	0.818182	0.473684	0.5	0.80848	0	0	0	0
0.25	No Distance	GM12878	chr2	105728779	105857471	11	11	10	11	0.511628	0.52381	0.52381	0.5	0.528139	0	0	0	0
0.5	No Distance	GM12878	chr2	105728779	105857471	21	23	20	23	0.505747	0.512195	0.534884	0.5	0.53092	0	0	0	0
0.15	With Distance	GM12878	chr13	45944368	46064947	5	6	5	6	0.5	0.5	0.545455	0.5	0.566116	0	0	0	0
0.25	With Distance	GM12878	chr17	53602567	53849900	38	40	33	40	0.516556	0.535211	0.547945	0.5	0.590095	2	2	2	2
0.5	No Distance	GM12878	chr7	73831370	73983161	25	33	25	33	0.5	0.5	0.568966	0.5	0.499405	0	0	3	1
0.15	No Distance	GM12878	chr8	95604504	95727714	5	7	5	7	0.5	0.5	0.583333	0.5	0.465278	0	0	0	0
0.15	No Distance	GM12878	chr2	173670365	173799525	5	7	5	7	0.5	0.5	0.583333	0.5	0.496528	0	0	0	0
0.25	No Distance	GM12878	chr17	18151289	18864570	1005	400	217	400	0.694857	0.822422	0.648298	0.5	0.749346	0	0	2	1
0.25	No Distance	GM12878	chrX	118252470	118401125	9	20	9	20	0.5	0.5	0.689655	0.5	0.495838	0	0	0	0
0.5	No Distance	GM12878	chr12	81844454	82022428	24	60	22	60	0.506024	0.521739	0.731707	0.5	0.50813	0	0	1	0
0.25	No Distance	GM12878	chr3	185377603	185488839	5	11	4	11	0.516129	0.555556	0.733333	0.5	0.595833	0	0	3	3
0.5	With Distance	GM12878	chr4	141781684	142055023	58	139	48	139	0.513021	0.54717	0.743316	0.5	0.53932	1	0	5	1
0.15	No Distance	GM12878	chr5	61064076	61230554	6	16	5	16	0.511628	0.545455	0.761905	0.5	0.572511	0	0	0	0
0.15	No Distance	GM12878	chr10	54403510	54542586	2	13	2	13	0.5	0.5	0.866667	0.5	0.588889	0	0	0	0
0.25	No Distance	GM12878	chr14	58573744	62595435	26649	7410	12691	7420	0.628927	0.677402	0.368952	0.500337	0.597946	14	11	35	27
0.25	No Distance	GM12878	chr7	80326718	81102275	188	579	156	580	0.510978	0.546512	0.788043	0.500431	0.52758	0	0	2	0
0.5	No Distance	GM12878	chr18	68448362	71512366	25184	1046	19768	1049	0.557591	0.560242	0.0503915	0.500716	0.516435	2	1	6	6
0.15	No Distance	GM12878	chr4	78879796	81139689	5923	1516	2262	1521	0.66334	0.723641	0.402062	0.500823	0.616541	4	4	8	8
0.15	No Distance	GM12878	chr8	31108582	33450680	6881	605	3468	607	0.647695	0.664895	0.148957	0.500825	0.543321	0	0	6	6
0.15	With Distance	GM12878	chr15	86396279	88994703	5133	2104	2883	2112	0.592299	0.640344	0.422823	0.500949	0.586216	0	0	1	1
0.5	With Distance	GM12878	chr4	151218255	151789957	596	239	563	240	0.510379	0.514236	0.298879	0.501044	0.504506	0	0	1	1
0.15	With Distance	GM12878	chr11	37024793	38813734	3861	878	1484	882	0.667558	0.722357	0.372781	0.501136	0.625647	2	2	2	2
0.15	No Distance	GM12878	chr13	112126041	113262934	1699	415	527	417	0.691956	0.763252	0.441737	0.501202	0.644691	0	0	0	0
0.25	No Distance	GM12878	chr15	53072331	53490301	32	196	17	197	0.5181	0.653061	0.920561	0.501272	0.530476	0	0	0	0
0.25	With Distance	GM12878	chr7	80326718	81102275	187	580	153	583	0.512309	0.55	0.79212	0.50129	0.529264	0	0	2	1
0.25	With Distance	GM12878	chr2	167394544	169780153	5872	5563	1476	5600	0.61974	0.799129	0.791408	0.501657	0.678602	5	5	3	3
0.5	No Distance	GM12878	chr4	141781684	142055023	59	138	48	139	0.515625	0.551402	0.743316	0.501805	0.530131	1	0	5	1
0.15	With Distance	GM12878	chr5	116789675	118129098	1094	672	643	677	0.573882	0.629822	0.512879	0.501853	0.5872	0	0	1	1
0.15	With Distance	GM12878	chr1	49037987	50814828	1354	1875	436	1890	0.583978	0.756425	0.812554	0.501992	0.644858	1	1	2	2
0.15	No Distance	GM12878	chr11	78355063	80949135	8665	600	4371	605	0.650937	0.664698	0.121584	0.502075	0.5529	3	1	7	6
0.15	No Distance	GM12878	chr10	6458626	9347998	8186	4049	2118	4084	0.66551	0.794449	0.658497	0.502152	0.682115	12	12	10	10
0.5	No Distance	GM12878	chr17	15158372	15407995	48	115	39	116	0.515723	0.551724	0.748387	0.502165	0.522818	1	0	0	0
0.5	With Distance	GM12878	chr14	45895478	49641402	21610	18631	11181	18796	0.575436	0.659022	0.627014	0.502204	0.597587	1	1	8	7
0.15	With Distance	GM12878	chr4	75053909	75603446	391	110	107	111	0.698192	0.785141	0.509174	0.502262	0.705561	1	1	5	5
0.25	No Distance	GM12878	chr13	107857251	108808793	1058	109	999	110	0.513181	0.514341	0.0991885	0.502283	0.504407	1	1	0	0
0.15	No Distance	GM12878	chr8	145180688	145670597	755	108	32	109	0.860558	0.959339	0.77305	0.502304	0.9201	0	0	2	2
0.15	With Distance	GM12878	chr16	48719535	49387989	256	95	229	96	0.52071	0.527835	0.295385	0.502618	0.516669	0	0	0	0
0.5	With Distance	GM12878	chrX	110963031	111390768	388	90	366	91	0.512299	0.514589	0.199125	0.502762	0.518254	0	0	1	1
0.15	With Distance	GM12878	chr5	50254076	51954319	2882	690	1434	698	0.62763	0.667748	0.327392	0.502882	0.612004	5	5	0	0
0.5	No Distance	GM12878	chr12	25586850	26183918	565	344	527	348	0.511771	0.517399	0.397714	0.50289	0.524605	1	1	3	2
0.15	With Distance	GM12878	chr5	54467366	58147681	20246	6100	3906	6171	0.725283	0.838274	0.612385	0.502893	0.728676	10	9	4	2
0.15	With Distance	GM12878	chr11	78355063	80949135	6671	2594	2351	2625	0.652763	0.739415	0.527532	0.50297	0.657989	3	2	7	6
0.25	No Distance	GM12878	chr4	44761926	46650791	5476	167	4253	169	0.560854	0.562853	0.038218	0.502976	0.508047	1	1	2	2
0.5	With Distance	GM12878	chr18	25183628	30133971	51133	27404	16351	27747	0.64321	0.757706	0.629212	0.50311	0.666658	3	3	16	14
0.5	No Distance	GM12878	chrX	52603285	58055183	68658	21439	37112	21712	0.606832	0.649125	0.369101	0.503163	0.577293	7	5	20	19
0.5	No Distance	GM12878	chr2	189388329	190278969	1788	231	1729	234	0.507785	0.508388	0.119205	0.503226	0.510543	1	1	9	7
0.15	No Distance	GM12878	chr13	105425891	107571669	4584	992	2401	1005	0.622244	0.656263	0.295068	0.503255	0.567764	1	0	3	3
0.5	No Distance	GM12878	chr8	133203514	133664989	395	151	370	153	0.512629	0.51634	0.292543	0.503289	0.527418	1	1	10	7
0.5	With Distance	GM12878	chr3	10384452	10781801	194	220	172	223	0.515451	0.530055	0.564557	0.503386	0.520605	0	0	2	1
0.25	With Distance	GM12878	chr12	19891716	20374227	224	73	206	74	0.516464	0.52093	0.264286	0.503401	0.536328	1	0	1	0
0.5	No Distance	GM12878	chr12	91338384	91749867	365	70	344	71	0.512941	0.51481	0.171084	0.503546	0.510519	1	0	9	3
0.25	With Distance	GM12878	chr7	8458148	11384269	14427	3718	6854	3772	0.632547	0.677929	0.354978	0.503605	0.594228	2	2	3	3
0.15	No Distance	GM12878	chr1	174226228	174715182	122	68	103	69	0.527624	0.542222	0.401163	0.50365	0.535419	0	0	1	0
0.15	No Distance	GM12878	chr10	9373307	10720444	1373	201	1136	204	0.541181	0.54723	0.152239	0.503704	0.519076	0	0	2	2
0.25	With Distance	GM12878	chr11	37024793	38813734	3704	1581	2359	1606	0.574054	0.610919	0.405044	0.503922	0.578382	0	0	0	0
0.5	With Distance	GM12878	chr13	85469324	86381613	2073	60	2014	61	0.507129	0.507218	0.0293976	0.504132	0.492494	0	0	0	0
0.5	With Distance	GM12878	chr4	25441208	25771764	224	59	209	60	0.514493	0.517321	0.223048	0.504202	0.538166	0	0	0	0
0.15	With Distance	GM12878	chr6	128056959	129692036	1983	1117	835	1136	0.615066	0.703691	0.576357	0.504217	0.638084	2	2	3	3
0.5	With Distance	GM12878	chr3	161226270	164904657	22849	16451	11585	16734	0.585383	0.663559	0.590911	0.504264	0.604835	2	2	2	2
0.25	No Distance	GM12878	chr1	216165703	216395711	16	53	11	54	0.522388	0.592593	0.830769	0.504673	0.552731	0	0	0	0
0.15	No Distance	GM12878	chr7	82439686	83288139	713	52	473	53	0.593338	0.60118	0.10076	0.504762	0.542123	3	1	0	0
0.5	No Distance	GM12878	chr7	83563266	86536225	22341	3021	15884	3081	0.573511	0.58446	0.162457	0.504916	0.525782	3	2	21	16
0.15	With Distance	GM12878	chr5	143582186	145808457	4633	2213	1409	2257	0.655441	0.766799	0.615657	0.504922	0.698266	2	2	3	3
0.25	No Distance	GM12878	chrX	84882308	86555213	4952	150	3316	153	0.595613	0.598936	0.0441049	0.50495	0.50774	0	0	0	0
0.5	With Distance	GM12878	chrX	7963384	14052390	72023	46705	19200	47664	0.644893	0.789527	0.71285	0.505081	0.690884	22	21	41	35
0.15	With Distance	GM12878	chr16	52223345	53057350	156	386	113	394	0.524309	0.579926	0.77712	0.505128	0.547408	1	0	1	1
0.25	With Distance	GM12878	chr16	52223345	53057350	174	715	125	730	0.518349	0.58194	0.853801	0.50519	0.528114	0	0	2	2
0.25	With Distance	GM12878	chr15	53072331	53490301	41	187	23	191	0.524887	0.640625	0.892523	0.505291	0.496034	0	0	0	0
0.15	With Distance	GM12878	chr13	70109354	71143292	831	323	453	330	0.59938	0.647196	0.421456	0.50536	0.605757	4	2	6	3
0.15	With Distance	GM12878	chr9	120406837	123240336	8231	3050	2850	3117	0.657931	0.742803	0.522373	0.505432	0.649802	1	1	2	2
0.15	No Distance	GM12878	chr18	51093814	52651603	2823	861	913	880	0.6761	0.755621	0.490798	0.505457	0.659309	1	1	8	6
0.15	With Distance	GM12878	chr5	159864696	162836768	9798	3644	2849	3725	0.67561	0.774729	0.566626	0.505496	0.66861	0	0	3	3
0.5	With Distance	GM12878	chr2	33898796	35654155	3776	4006	3565	4096	0.509746	0.514371	0.534656	0.505554	0.521393	2	2	6	6
0.5	No Distance	GM12878	chr4	44761926	46650791	8330	689	8183	705	0.504551	0.504451	0.0793204	0.505739	0.503688	0	0	6	5
0.15	No Distance	GM12878	chr16	52223345	53057350	157	385	113	394	0.525262	0.581481	0.77712	0.505777	0.55211	1	0	1	1
0.25	No Distance	GM12878	chr16	52223345	53057350	162	727	111	744	0.519495	0.593407	0.870175	0.505778	0.530534	0	0	2	2
0.25	With Distance	GM12878	chr16	48719535	49387989	166	409	130	419	0.520463	0.560811	0.763206	0.506039	0.538068	0	0	2	2
0.15	No Distance	GM12878	chr8	105799280	106785979	734	40	675	41	0.520134	0.520937	0.0572626	0.506173	0.504974	0	0	4	2
0.5	No Distance	GM12878	chr18	13811951	14088146	78	119	65	122	0.520833	0.545455	0.652406	0.506224	0.529561	0	0	1	0
0.15	No Distance	GM12878	chr1	149859267	151987415	3843	2021	1286	2072	0.641401	0.749269	0.617034	0.50623	0.673532	0	0	10	8
0.5	No Distance	GM12878	chr17	63226521	64162450	905	1321	812	1355	0.514455	0.527082	0.625288	0.506353	0.529483	0	0	6	5
0.25	No Distance	GM12878	chr1	213294828	215701282	8298	1762	5394	1808	0.585448	0.606047	0.251041	0.506443	0.540076	4	3	5	5
0.15	With Distance	GM12878	chr3	17934723	18431233	159	38	140	39	0.526596	0.531773	0.217877	0.506494	0.565011	0	0	2	1
0.25	No Distance	GM12878	chr17	53602567	53849900	40	38	34	39	0.523179	0.540541	0.534247	0.506494	0.576923	2	2	2	2
0.25	No Distance	GM12878	chr20	16782167	17414132	167	342	134	351	0.521127	0.554817	0.723711	0.506494	0.535685	1	1	0	0
0.25	No Distance	GM12878	chr12	31553523	34175655	8914	5306	3000	5446	0.633548	0.748195	0.644802	0.50651	0.644228	13	11	25	22
0.15	With Distance	GM12878	chr13	105425891	107571669	3768	1808	1549	1857	0.626253	0.70867	0.545214	0.506685	0.641458	1	1	3	3
0.5	With Distance	GM12878	chr4	44761926	46650791	8358	661	8209	679	0.504663	0.504497	0.0763951	0.506716	0.500355	0	0	6	5
0.25	With Distance	GM12878	chrX	3879886	7895654	24679	8691	11174	8930	0.628511	0.688338	0.44419	0.506782	0.613301	4	4	7	6
0.15	No Distance	GM12878	chr1	203007907	206313275	13191	4960	3020	5097	0.696208	0.813707	0.627941	0.506811	0.73542	16	13	55	43
0.5	No Distance	GM12878	chr12	71125566	71787089	1044	72	1004	74	0.509572	0.509766	0.0686456	0.506849	0.487946	0	0	1	0
0.15	No Distance	GM12878	chrX	119923276	120713945	780	143	307	147	0.673203	0.717571	0.323789	0.506897	0.661857	2	2	1	1
0.5	No Distance	GM12878	chr2	33898796	35654155	1787	5995	1498	6163	0.514796	0.543988	0.804464	0.506909	0.520963	2	2	6	6
0.15	No Distance	GM12878	chr3	17934723	18431233	162	35	143	36	0.526596	0.531148	0.201117	0.507042	0.547443	0	0	2	1
0.5	No Distance	GM12878	chr7	78138951	78807609	1046	104	1004	107	0.509951	0.510244	0.0963096	0.507109	0.490045	0	0	0	0
0.15	No Distance	GM12878	chrX	22001751	24261737	6516	1246	2501	1282	0.675444	0.722635	0.338884	0.50712	0.672293	2	1	3	2
0.15	No Distance	GM12878	chr1	153323995	155699378	5247	2518	1586	2591	0.656339	0.767891	0.620302	0.507144	0.691892	6	4	32	26
0.25	No Distance	GM12878	chr4	157089228	157890376	725	103	688	106	0.51233	0.513093	0.133501	0.507177	0.525429	1	0	0	0
0.25	With Distance	GM12878	chr3	10384452	10781801	104	103	88	106	0.523691	0.541667	0.546392	0.507177	0.54379	0	0	3	1
0.5	No Distance	GM12878	chrX	125904225	128494831	17835	446	14864	459	0.544399	0.54543	0.029955	0.507182	0.505548	0	0	0	0
0.5	With Distance	GM12878	chr7	83563266	86536225	13472	11890	6722	12243	0.58012	0.667129	0.645558	0.507314	0.609229	3	3	21	21
0.15	No Distance	GM12878	chr1	57296542	60414061	14095	2247	4897	2314	0.696684	0.742155	0.320899	0.507345	0.610207	1	1	15	14
0.5	With Distance	GM12878	chr4	27049489	27321708	130	67	118	69	0.518229	0.524194	0.368984	0.507353	0.534895	0	0	1	1
0.25	With Distance	GM12878	chr3	70112719	70410447	50	67	40	69	0.526549	0.555556	0.633028	0.507353	0.536697	0	0	0	0
0.5	No Distance	GM12878	chr4	25441208	25771764	217	66	201	68	0.516304	0.519139	0.252788	0.507463	0.520945	0	0	0	0
0.15	With Distance	GM12878	chr11	4202924	5833295	2578	1165	758	1201	0.66275	0.772782	0.613068	0.507608	0.697678	4	4	13	13
0.5	With Distance	GM12878	chrX	68712468	69318749	876	64	839	66	0.510569	0.510787	0.0729282	0.507692	0.499308	1	1	4	2
0.5	No Distance	GM12878	chr18	25183628	30133971	71484	7053	36817	7281	0.642272	0.660049	0.16511	0.507953	0.545645	3	3	16	13
0.15	No Distance	GM12878	chr8	49890583	51311062	2209	184	1294	190	0.618777	0.630602	0.128032	0.508021	0.533533	0	0	0	0
0.5	With Distance	GM12878	chr18	13811951	14088146	139	58	127	60	0.518229	0.522556	0.320856	0.508475	0.542618	0	0	1	0
0.25	With Distance	GM12878	chr1	73088287	75199968	5958	2586	2837	2679	0.614296	0.67743	0.485678	0.508832	0.611987	2	2	3	3
0.5	No Distance	GM12878	chr13	85469324	86381613	2022	111	1960	115	0.507842	0.507785	0.0554217	0.50885	0.489626	0	0	0	0
0.5	With Distance	GM12878	chr1	240894594	241663976	1238	277	1181	287	0.51123	0.511782	0.195504	0.508865	0.508239	1	0	4	3
0.5	With Distance	GM12878	chrX	133654299	133917997	100	83	88	86	0.521008	0.531915	0.494253	0.508876	0.571855	1	1	1	1
0.5	With Distance	GM12878	chr4	166413288	167014426	293	631	236	654	0.522051	0.553875	0.734831	0.508949	0.534843	0	0	3	0
0.25	No Distance	GM12878	chr1	208193093	208421506	42	27	37	28	0.522388	0.531646	0.430769	0.509091	0.546488	0	0	6	3
0.15	No Distance	GM12878	chr18	21756294	23476621	1657	1023	1122	1061	0.558914	0.596258	0.486028	0.509117	0.580934	0	0	6	4
0.15	With Distance	GM12878	chr13	37683052	39157034	1511	774	799	803	0.595318	0.654113	0.501248	0.509195	0.604409	0	0	0	0
0.25	With Distance	GM12878	chr4	152037988	152526964	256	53	237	55	0.517471	0.51927	0.188356	0.509259	0.550672	0	0	2	1
0.5	No Distance	GM12878	chr17	54668706	54858607	41	53	36	55	0.518919	0.532468	0.604396	0.509259	0.537292	1	0	2	2
0.15	With Distance	GM12878	chr7	87872051	89253526	1445	715	659	742	0.614153	0.686787	0.529622	0.509266	0.628438	4	3	4	3
0.15	No Distance	GM12878	chr11	73674442	76393434	6643	2835	2548	2943	0.64039	0.722772	0.535968	0.509346	0.653922	8	7	42	33
0.25	No Distance	GM12878	chrX	132924995	133279296	137	26	126	27	0.518987	0.520913	0.176471	0.509434	0.531637	0	0	0	0
0.25	With Distance	GM12878	chr4	27049489	27321708	72	26	65	27	0.521053	0.525547	0.293478	0.509434	0.476154	0	0	2	1
0.5	No Distance	GM12878	chr3	75342860	75472084	18	26	16	27	0.517241	0.529412	0.627907	0.509434	0.581395	0	0	1	0
0.15	With Distance	GM12878	chr2	180706260	180943392	18	26	12	27	0.542169	0.6	0.692308	0.509434	0.636655	0	0	0	0
0.5	No Distance	GM12878	chr16	7075292	8223708	3227	102	3148	106	0.506304	0.506196	0.0325753	0.509615	0.495155	0	0	1	1
0.5	With Distance	GM12878	chr16	7075292	8223708	3227	102	3148	106	0.506304	0.506196	0.0325753	0.509615	0.489902	0	0	1	1
0.25	With Distance	GM12878	chr4	145095075	145709924	375	102	348	106	0.516649	0.518672	0.23348	0.509615	0.504765	1	1	2	1
0.25	No Distance	GM12878	chr4	125254713	126207180	1038	127	988	132	0.512035	0.51234	0.117857	0.509653	0.517457	1	0	1	0
0.15	No Distance	GM12878	chr5	40904123	42890235	4724	555	2352	577	0.645833	0.667609	0.196996	0.509717	0.553162	3	2	10	9
0.5	With Distance	GM12878	chr16	52223345	53057350	471	1308	367	1360	0.522248	0.562053	0.787493	0.509745	0.523745	0	0	0	0
0.15	No Distance	GM12878	chr3	58625003	61368549	6660	2175	3310	2262	0.619282	0.668004	0.405958	0.509804	0.593758	0	0	8	8
0.5	No Distance	GM12878	chr18	39632260	41176828	1455	4584	1166	4768	0.519753	0.555132	0.803505	0.509837	0.530766	1	0	5	4
0.5	No Distance	GM12878	chr20	58523885	60472276	1924	7674	1478	7985	0.519857	0.56555	0.843813	0.50993	0.52515	3	3	4	3
0.5	No Distance	GM12878	chr16	25244540	27121995	1475	7449	1043	7751	0.520713	0.585782	0.881396	0.509934	0.534219	2	1	8	5
0.15	With Distance	GM12878	chr13	112126041	113262934	1695	419	508	436	0.696861	0.769405	0.461864	0.509942	0.681483	0	0	0	0
0.15	With Distance	GM12878	chr9	75718872	77186804	1524	837	720	871	0.606022	0.679144	0.547454	0.509953	0.624899	2	2	4	3
0.25	With Distance	GM12878	chr13	81744749	82905872	1879	145	1521	151	0.549242	0.552647	0.090311	0.510135	0.547295	1	1	1	1
0.5	With Distance	GM12878	chr13	36552107	36850406	210	24	198	25	0.514223	0.514706	0.112108	0.510204	0.504724	0	0	1	0
0.15	With Distance	GM12878	chr3	70112719	70410447	48	24	39	25	0.536765	0.551724	0.390625	0.510204	0.510742	0	0	1	1
0.25	No Distance	GM12878	chr3	70112719	70410447	45	72	34	75	0.530973	0.56962	0.688073	0.510204	0.557398	0	0	0	0
0.15	With Distance	GM12878	chr2	187726177	189377909	2607	1119	842	1166	0.658005	0.755871	0.580677	0.510284	0.660968	3	3	2	2
0.15	No Distance	GM12878	chr8	97344952	99098650	1878	1688	515	1759	0.622774	0.784789	0.773527	0.510299	0.669863	3	3	13	10
0.15	No Distance	GM12878	chr5	50254076	51954319	3336	236	1886	246	0.62798	0.638836	0.115385	0.510373	0.530324	5	5	0	0
0.5	With Distance	GM12878	chr7	144435427	148789051	33751	23084	13822	24064	0.610372	0.709457	0.635169	0.510393	0.639367	4	4	11	10
0.15	With Distance	GM12878	chr8	8103201	11817512	17449	5745	4279	5992	0.700463	0.803065	0.58339	0.510522	0.717937	18	17	53	51
0.5	With Distance	GM12878	chr20	58523885	60472276	1882	7716	1413	8050	0.521064	0.571168	0.850682	0.510592	0.530728	3	3	4	2
0.15	No Distance	GM12878	chr3	168866158	169387962	190	23	170	24	0.525799	0.527778	0.123711	0.510638	0.50605	1	1	0	0
0.15	With Distance	GM12878	chr3	62186144	62546407	80	23	68	24	0.533333	0.540541	0.26087	0.510638	0.53931	0	0	0	0
0.5	No Distance	GM12878	chr3	70112719	70410447	97	137	80	143	0.525164	0.548023	0.641256	0.510714	0.5378	0	0	3	1
0.5	No Distance	GM12878	chr12	78393162	79739866	939	3645	689	3805	0.522582	0.576781	0.846684	0.510738	0.543038	0	0	2	1
0.25	With Distance	GM12878	chr3	154052493	155042565	1073	179	1018	187	0.512821	0.513152	0.155187	0.510929	0.508276	2	2	0	0
0.5	No Distance	GM12878	chr2	9281184	9512633	49	89	39	93	0.525926	0.556818	0.704545	0.510989	0.565053	0	0	0	0
0.25	No Distance	GM12878	chr4	20774400	21771077	1263	44	1183	46	0.516167	0.516353	0.0374288	0.511111	0.497909	2	1	0	0
0.5	No Distance	GM12878	chr18	63392169	64164304	1449	66	1399	69	0.508884	0.508778	0.0470027	0.511111	0.518782	0	0	0	0
0.25	No Distance	GM12878	chr8	139177684	139713475	346	22	326	23	0.514644	0.514881	0.0659026	0.511111	0.508	0	0	1	0
0.25	With Distance	GM12878	chr2	141341831	141622278	80	22	72	23	0.522843	0.526316	0.242105	0.511111	0.545459	0	0	1	0
0.15	With Distance	GM12878	chr4	25441208	25771764	65	22	54	23	0.536585	0.546218	0.298701	0.511111	0.554038	0	0	0	0
0.15	With Distance	GM12878	chr4	7759386	7992706	22	22	17	23	0.535714	0.564103	0.575	0.511111	0.600568	0	0	3	2
0.5	No Distance	GM12878	chr16	52223345	53057350	486	1293	375	1352	0.524244	0.56446	0.78286	0.511153	0.528433	0	0	0	0
0.25	No Distance	GM12878	chr3	154052493	155042565	1077	175	1022	183	0.512821	0.513101	0.151867	0.511173	0.508479	2	2	0	0
0.25	No Distance	GM12878	chr4	55188510	57705064	6052	4757	2904	4975	0.590058	0.675748	0.631425	0.5112	0.618494	6	3	18	9
0.5	No Distance	GM12878	chr4	152037988	152526964	359	260	321	272	0.520627	0.527941	0.458685	0.511278	0.523518	0	0	4	1
0.15	With Distance	GM12878	chr16	53583331	56824105	11342	5169	2395	5409	0.688916	0.825653	0.693106	0.511344	0.742123	5	5	25	25
0.5	With Distance	GM12878	chrX	132924995	133279296	284	43	266	45	0.515674	0.516364	0.144695	0.511364	0.511008	2	2	2	2
0.5	With Distance	GM12878	chrX	130109264	130812451	394	878	311	919	0.52478	0.558865	0.747154	0.511408	0.540658	1	1	2	2
0.15	With Distance	GM12878	chr1	60436710	62318693	2322	1548	991	1621	0.6083	0.700875	0.620597	0.511518	0.65042	4	4	5	5
0.15	No Distance	GM12878	chrX	130109264	130812451	375	21	338	22	0.525132	0.525947	0.0611111	0.511628	0.579019	0	0	1	0
0.25	No Distance	GM12878	chr1	75235192	75672961	223	21	208	22	0.516878	0.517401	0.0956522	0.511628	0.517035	0	0	0	0
0.25	No Distance	GM12878	chr4	132012923	133563903	4261	504	2441	528	0.619214	0.63578	0.177838	0.511628	0.5507	0	0	1	1
0.25	No Distance	GM12878	chr14	88210854	88363752	8	21	7	22	0.517241	0.533333	0.758621	0.511628	0.542806	0	0	0	0
0.5	No Distance	GM12878	chrX	130109264	130812451	377	895	292	938	0.52558	0.563528	0.762602	0.511729	0.536009	1	1	2	2
0.15	No Distance	GM12878	chr1	159101161	161110422	5327	1664	1240	1744	0.708872	0.811177	0.58445	0.511737	0.732284	5	5	34	31
0.5	No Distance	GM12878	chr4	166413288	167014426	323	601	260	630	0.525358	0.554031	0.707865	0.511779	0.523279	0	0	3	0
0.5	No Distance	GM12878	chr15	98452096	98628709	17	62	12	65	0.525641	0.586207	0.844156	0.511811	0.53781	0	0	1	0
0.25	With Distance	GM12878	chr4	132012923	133563903	3805	960	1962	1007	0.622188	0.659788	0.339171	0.511947	0.590826	0	0	1	1
0.5	No Distance	GM12878	chr13	47338067	51645373	40927	13766	23854	14441	0.595432	0.631775	0.377099	0.511965	0.586486	13	9	60	29
0.5	With Distance	GM12878	chr12	78393162	79739866	961	3623	690	3804	0.524895	0.582071	0.846462	0.512185	0.546901	0	0	2	1
0.5	With Distance	GM12878	chr3	70112719	70410447	94	140	76	147	0.527352	0.552941	0.659193	0.512195	0.52934	0	0	3	1
0.25	No Distance	GM12878	chr2	141341831	141622278	82	20	74	21	0.522843	0.525641	0.221053	0.512195	0.521207	0	0	1	0
0.15	No Distance	GM12878	chr4	7759386	7992706	24	20	19	21	0.535714	0.55814	0.525	0.512195	0.573295	0	0	3	2
0.25	With Distance	GM12878	chr3	88252045	90142997	4647	2040	2279	2143	0.611216	0.67095	0.484622	0.512312	0.618457	0	0	0	0
0.25	No Distance	GM12878	chr4	166413288	167014426	403	59	377	62	0.516093	0.516667	0.14123	0.512397	0.51312	0	0	1	1
0.15	No Distance	GM12878	chr1	76374240	78581545	3183	2567	919	2698	0.627842	0.775963	0.745922	0.512441	0.681165	2	2	9	9
0.5	No Distance	GM12878	chr4	125254713	126207180	2068	254	1994	267	0.509492	0.509109	0.118089	0.512476	0.51575	2	0	2	0
0.5	With Distance	GM12878	chr18	39632260	41176828	1466	4573	1126	4808	0.524012	0.565586	0.810246	0.512525	0.533232	1	0	5	4
0.5	No Distance	GM12878	chr4	18689679	20250155	6001	194	5885	204	0.505129	0.50488	0.033503	0.512563	0.500519	0	0	2	1
0.5	With Distance	GM12878	chr16	25244540	27121995	1667	7257	1159	7635	0.525003	0.58988	0.868206	0.512691	0.540139	2	1	8	5
0.5	With Distance	GM12878	chr2	103592296	105490503	7952	1162	7760	1223	0.50699	0.50611	0.136146	0.512788	0.507254	1	1	3	3
0.5	No Distance	GM12878	chr3	3237414	4333691	992	2054	813	2162	0.523833	0.549584	0.726723	0.512808	0.529818	0	0	2	2
0.25	No Distance	GM12878	chr21	40889288	42506659	3128	190	3044	200	0.507162	0.506805	0.0616523	0.512821	0.521966	0	0	1	0
0.15	With Distance	GM12878	chr9	116568792	116796421	23	19	18	20	0.5375	0.560976	0.526316	0.512821	0.573308	0	0	0	0
0.5	With Distance	GM12878	chrX	125904225	128494831	17815	466	14832	491	0.544757	0.545686	0.0320433	0.513062	0.547901	0	0	0	0
0.15	With Distance	GM12878	chr22	28414704	28991647	168	92	141	97	0.532129	0.543689	0.407563	0.513228	0.551568	0	0	1	0
0.15	No Distance	GM12878	chr5	17214198	18307284	557	735	103	775	0.613825	0.843939	0.882688	0.513245	0.673545	3	3	1	1
0.5	No Distance	GM12878	chr15	27133916	28369260	475	3394	206	3581	0.529781	0.697504	0.945603	0.513405	0.535939	0	0	3	1
0.5	No Distance	GM12878	chr2	713613	1773828	992	1865	820	1968	0.524358	0.547461	0.705882	0.513436	0.537059	0	0	6	5
0.15	No Distance	GM12878	chr4	155248044	156875812	2631	542	1387	572	0.624123	0.654803	0.291986	0.513465	0.583345	6	6	11	10
0.25	No Distance	GM12878	chr16	25244540	27121995	778	3684	487	3888	0.528007	0.61502	0.888686	0.513471	0.547128	2	0	6	4
0.15	No Distance	GM12878	chr15	27133916	28369260	218	1009	54	1065	0.546888	0.801471	0.951743	0.5135	0.554087	0	0	0	0
0.15	With Distance	GM12878	chr15	27133916	28369260	218	1009	54	1065	0.546888	0.801471	0.951743	0.5135	0.574906	0	0	0	0
0.5	With Distance	GM12878	chrX	137209223	137831456	984	18	947	19	0.509654	0.509581	0.0196687	0.513514	0.503246	1	0	4	1
0.5	With Distance	GM12878	chr4	18689679	20250155	5979	216	5861	228	0.505291	0.504983	0.0374446	0.513514	0.495288	0	0	2	1
0.5	No Distance	GM12878	chrX	139137986	139817282	1058	126	1011	133	0.511598	0.511358	0.116259	0.513514	0.526291	0	0	2	1
0.15	With Distance	GM12878	chr12	25586850	26183918	224	54	198	57	0.527205	0.530806	0.223529	0.513514	0.562653	0	0	2	2
0.5	No Distance	GM12878	chr2	173670365	173799525	22	18	21	19	0.5125	0.511628	0.475	0.513514	0.580625	1	1	2	1
0.5	No Distance	GM12878	chr7	28959818	29451420	379	252	339	266	0.521845	0.527855	0.439669	0.513514	0.544479	1	1	1	1
0.5	No Distance	GM12878	chr3	161226270	164904657	36230	3070	25078	3241	0.583726	0.590951	0.114446	0.513548	0.525458	2	2	2	2
0.15	No Distance	GM12878	chr3	66988073	69022992	1657	2405	524	2539	0.588912	0.759743	0.828926	0.513552	0.616859	5	5	3	3
0.25	With Distance	GM12878	chr7	108252943	111376885	13830	4988	6866	5267	0.617008	0.668245	0.434105	0.513603	0.606641	2	2	3	3
0.5	No Distance	GM12878	chr7	33224122	33974061	1047	391	980	413	0.515719	0.516527	0.296482	0.513682	0.515698	0	0	10	9
0.5	No Distance	GM12878	chr3	64515804	65718783	3282	373	3181	394	0.508437	0.507814	0.11021	0.51369	0.504027	2	2	1	1
0.25	No Distance	GM12878	chr7	134959093	137277903	4884	5171	1211	5463	0.618507	0.801313	0.81855	0.51373	0.646181	5	4	23	21
0.5	With Distance	GM12878	chr12	25586850	26183918	573	336	520	355	0.520179	0.524245	0.405714	0.513748	0.532864	1	1	3	3
0.25	No Distance	GM12878	chr3	24305999	24682724	147	35	134	37	0.521246	0.523132	0.216374	0.513889	0.545948	0	0	0	0
0.15	With Distance	GM12878	chr20	3033425	6059050	10924	3788	2792	4006	0.694096	0.796442	0.589291	0.513985	0.716752	3	3	25	25
0.5	No Distance	GM12878	chr7	32838698	33149974	146	104	128	110	0.52459	0.532847	0.462185	0.514019	0.517664	0	0	3	2
0.25	With Distance	GM12878	chr1	216165703	216395711	17	52	10	55	0.537313	0.62963	0.846154	0.514019	0.620067	0	0	0	0
0.5	No Distance	GM12878	chr11	20669074	22152902	4908	673	4769	712	0.508046	0.507182	0.129903	0.514079	0.505562	1	1	2	2
0.5	With Distance	GM12878	chr12	91338384	91749867	366	69	342	73	0.516471	0.516949	0.175904	0.514085	0.526661	1	1	9	4
0.5	No Distance	GM12878	chr2	103592296	105490503	7942	1172	7743	1240	0.507377	0.506344	0.138039	0.514096	0.503951	1	1	3	3
0.15	With Distance	GM12878	chr13	47338067	51645373	34323	6919	6494	7321	0.75638	0.8409	0.529931	0.514115	0.726687	10	9	36	36
0.5	With Distance	GM12878	chr11	40328140	41454140	3077	137	2996	145	0.507002	0.506669	0.0461636	0.514184	0.49805	1	1	1	1
0.5	With Distance	GM12878	chr22	28414704	28991647	423	426	366	451	0.52461	0.536122	0.55202	0.514253	0.540188	1	0	4	3
0.5	With Distance	GM12878	chr15	27133916	28369260	485	3384	204	3583	0.531348	0.703919	0.946132	0.514282	0.530252	0	0	3	2
0.15	With Distance	GM12878	chr6	123050233	123639414	237	34	211	36	0.527027	0.529018	0.145749	0.514286	0.536206	3	2	0	0
0.5	No Distance	GM12878	chr18	48188035	48312905	23	17	22	18	0.5125	0.511111	0.45	0.514286	0.520312	0	0	0	0
0.15	No Distance	GM12878	chr1	16766401	17373769	628	167	87	177	0.760151	0.878322	0.670455	0.514535	0.814813	0	0	0	0
0.25	No Distance	GM12878	chr1	53950724	54221548	45	50	36	53	0.532609	0.555556	0.595506	0.514563	0.600887	0	0	1	1
0.5	No Distance	GM12878	chr3	17934723	18431233	464	180	427	191	0.519017	0.520763	0.309061	0.514825	0.501334	1	1	0	0
0.5	No Distance	GM12878	chr22	28414704	28991647	293	556	227	590	0.530012	0.563462	0.722154	0.514834	0.552767	1	0	4	3
0.5	No Distance	GM12878	chr7	15344192	16112367	1450	65	1399	69	0.509219	0.508951	0.0470027	0.514925	0.504153	1	1	7	6
0.25	With Distance	GM12878	chr12	78393162	79739866	537	1785	337	1895	0.534036	0.614416	0.849014	0.514946	0.568593	0	0	1	1
0.5	With Distance	GM12878	chr17	63226521	64162450	948	1278	810	1357	0.524698	0.539249	0.626211	0.514991	0.540279	0	0	6	5
0.15	No Distance	GM12878	chr8	23327803	24923853	2136	501	1343	532	0.591312	0.61397	0.283733	0.515005	0.569298	0	0	5	4
0.5	No Distance	GM12878	chr15	53072331	53490301	149	307	110	326	0.532511	0.57529	0.747706	0.515008	0.562138	0	0	0	0
0.25	With Distance	GM12878	chr16	25244540	27121995	817	3645	503	3872	0.53061	0.618939	0.885029	0.515099	0.55748	2	1	6	4
0.15	No Distance	GM12878	chr20	8770839	9374511	266	16	243	17	0.52214	0.522593	0.0653846	0.515152	0.533183	0	0	1	0
0.25	With Distance	GM12878	chr3	79569857	79897397	125	16	115	17	0.520147	0.520833	0.128788	0.515152	0.504459	0	0	2	1
0.15	No Distance	GM12878	chr4	151218255	151789957	191	64	166	68	0.529652	0.535014	0.290598	0.515152	0.544964	0	0	0	0
0.15	With Distance	GM12878	chr4	155248044	156875812	2024	1149	738	1221	0.632307	0.732802	0.623277	0.51519	0.666675	6	6	11	10
0.25	With Distance	GM12878	chr21	40889288	42506659	3127	191	3041	203	0.507467	0.506971	0.0625771	0.515228	0.520855	0	0	1	0
0.15	No Distance	GM12878	chr1	242617845	244464002	4246	931	1525	990	0.680707	0.735748	0.393638	0.515357	0.641276	0	0	5	5
0.5	No Distance	GM12878	chr16	48719535	49387989	393	757	306	805	0.529854	0.562232	0.724572	0.515365	0.53474	0	0	1	1
0.25	No Distance	GM12878	chr12	78393162	79739866	559	1763	356	1876	0.534695	0.610929	0.840502	0.515526	0.567662	0	0	1	1
0.15	With Distance	GM12878	chr2	15776315	18560098	9878	2892	2680	3078	0.699266	0.78659	0.534561	0.515578	0.686304	8	8	20	20
0.5	No Distance	GM12878	chrX	68712468	69318749	878	62	839	66	0.511653	0.511357	0.0729282	0.515625	0.502712	1	1	4	2
0.5	With Distance	GM12878	chr3	64515804	65718783	3284	371	3180	395	0.508852	0.508045	0.11049	0.515666	0.507116	2	2	1	1
0.5	With Distance	GM12878	chr15	53072331	53490301	147	309	107	329	0.533632	0.57874	0.754587	0.515674	0.533928	0	0	0	0
0.5	No Distance	GM12878	chr3	179528098	180313611	709	865	605	921	0.525806	0.539574	0.603539	0.515677	0.552327	0	0	3	1
0.5	With Distance	GM12878	chr2	180706260	180943392	52	92	39	98	0.533808	0.571429	0.715328	0.515789	0.559864	0	0	0	0
0.15	With Distance	GM12878	chrX	51230469	52005160	935	122	306	130	0.713329	0.753425	0.298165	0.515873	0.69375	1	0	0	0
0.5	No Distance	GM12878	chr16	63394291	65152649	7416	411	7266	438	0.505698	0.505108	0.0568536	0.515901	0.502101	0	0	0	0
0.15	No Distance	GM12878	chr15	35370034	38185049	9420	1049	4765	1118	0.644447	0.664082	0.190039	0.515921	0.549273	4	3	23	20
0.5	No Distance	GM12878	chr4	109604013	110328436	1086	258	1026	275	0.514556	0.514205	0.211376	0.515947	0.524226	2	1	2	1
0.5	With Distance	GM12878	chr12	19891716	20374227	458	136	424	145	0.518487	0.519274	0.254833	0.516014	0.538272	1	0	1	0
0.25	No Distance	GM12878	chr1	90511247	93533525	9176	7011	3838	7475	0.605491	0.705087	0.660744	0.516015	0.630623	6	4	32	19
0.5	With Distance	GM12878	chr3	3237414	4333691	1054	1992	851	2124	0.527819	0.553281	0.71395	0.516035	0.537014	0	0	2	2
0.5	No Distance	GM12878	chr14	62628841	63776033	633	2725	377	2906	0.532902	0.626733	0.885166	0.516072	0.54618	0	0	1	1
0.5	No Distance	GM12878	chrX	137209223	137831456	987	15	950	16	0.509654	0.509551	0.0165631	0.516129	0.501566	1	0	4	1
0.5	No Distance	GM12878	chr7	14756167	15057324	219	15	207	16	0.514223	0.514085	0.0717489	0.516129	0.523322	0	0	1	1
0.15	No Distance	GM12878	chrX	150318469	150851675	195	30	174	32	0.526682	0.528455	0.15534	0.516129	0.548932	0	0	1	1
0.15	With Distance	GM12878	chrX	150318469	150851675	195	30	174	32	0.526682	0.528455	0.15534	0.516129	0.566127	0	0	1	1
0.25	With Distance	GM12878	chr3	129994915	130259361	76	15	69	16	0.522727	0.524138	0.188235	0.516129	0.600582	0	0	1	0
0.15	With Distance	GM12878	chr13	29653800	29937815	50	15	42	16	0.536585	0.543478	0.275862	0.516129	0.607825	1	1	0	0
0.5	No Distance	GM12878	chr1	176865515	178160504	1174	3077	882	3283	0.529587	0.571012	0.788235	0.516195	0.543859	2	1	11	6
0.25	No Distance	GM12878	chr2	4006516	6914970	14129	1357	9032	1448	0.5999	0.610034	0.138168	0.516221	0.539915	3	3	3	3
0.25	No Distance	GM12878	chr20	58523885	60472276	982	3817	636	4073	0.531658	0.606922	0.864939	0.516223	0.53974	1	1	1	1
0.25	No Distance	GM12878	chr16	53583331	56824105	9192	9370	3044	10001	0.607239	0.751226	0.766654	0.516287	0.648226	4	2	29	22
0.5	With Distance	GM12878	chr20	21699980	22294624	345	564	273	602	0.53083	0.558252	0.688	0.516295	0.556011	1	1	0	0
0.5	No Distance	GM12878	chr15	86396279	88994703	4326	12633	3280	13495	0.52828	0.568762	0.804471	0.516496	0.529639	0	0	3	3
0.5	No Distance	GM12878	chr20	21699980	22294624	294	615	218	657	0.533072	0.574219	0.750857	0.516509	0.550474	1	1	0	0
0.5	No Distance	GM12878	chr7	153078415	154201810	671	2543	424	2717	0.533124	0.612785	0.865011	0.51654	0.534993	0	0	1	0
0.15	With Distance	GM12878	chr11	55708931	57045875	1379	657	618	702	0.620083	0.690536	0.531818	0.516556	0.635306	3	3	2	1
0.5	With Distance	GM12878	chr7	153078415	154201810	623	2591	372	2769	0.533753	0.626131	0.881566	0.516604	0.551846	0	0	1	0
0.5	No Distance	GM12878	chr4	186988047	190826904	9086	28695	5371	30671	0.538545	0.628484	0.850979	0.516643	0.542711	0	0	10	8
0.5	With Distance	GM12878	chr16	48719535	49387989	396	754	305	806	0.531623	0.564907	0.725473	0.516667	0.537985	0	0	1	1
0.25	With Distance	GM12878	chrX	107827078	110689243	12657	4530	5297	4845	0.640419	0.704968	0.477716	0.5168	0.629435	6	6	15	14
0.5	With Distance	GM12878	chr12	59796557	62587404	9518	10822	7073	11577	0.541036	0.573685	0.620751	0.516853	0.552396	0	0	4	3
0.5	No Distance	GM12878	chr11	48194468	48330131	8	43	4	46	0.534653	0.666667	0.92	0.516854	0.614118	0	0	1	0
0.5	With Distance	GM12878	chr11	48194468	48330131	8	43	4	46	0.534653	0.666667	0.92	0.516854	0.844118	0	0	1	0
0.15	With Distance	GM12878	chr4	167086417	169075419	4308	1466	1360	1569	0.675284	0.760056	0.535678	0.516969	0.667189	3	3	5	5
0.25	No Distance	GM12878	chr14	52462374	52740539	31	71	19	76	0.543147	0.62	0.8	0.517007	0.527451	0	0	0	0
0.5	No Distance	GM12878	chr1	75696785	76098886	329	85	304	91	0.519159	0.519747	0.23038	0.517045	0.515853	1	0	2	2
0.5	With Distance	GM12878	chr2	9281184	9512633	53	85	41	91	0.533333	0.56383	0.689394	0.517045	0.561649	0	0	0	0
0.15	With Distance	GM12878	chr1	248100040	249220006	2782	551	329	590	0.793039	0.894246	0.642002	0.51709	0.821065	1	1	13	13
0.5	No Distance	GM12878	chr17	5488289	6340124	807	1057	679	1132	0.527619	0.543069	0.625069	0.517131	0.546826	1	1	2	0
0.5	No Distance	GM12878	chr4	21788685	22694437	668	1419	510	1520	0.531455	0.567063	0.748768	0.517183	0.530127	0	0	1	1
0.15	No Distance	GM12878	chrX	136514391	137108977	264	14	240	15	0.523452	0.52381	0.0588235	0.517241	0.494767	0	0	0	0
0.15	With Distance	GM12878	chrX	136514391	137108977	264	14	240	15	0.523452	0.52381	0.0588235	0.517241	0.487756	0	0	0	0
0.15	No Distance	GM12878	chr12	91338384	91749867	119	14	105	15	0.529644	0.53125	0.125	0.517241	0.549969	2	0	5	2
0.5	No Distance	GM12878	chr2	103087194	103423753	207	84	187	90	0.522887	0.525381	0.32491	0.517241	0.530667	0	0	4	3
0.15	With Distance	GM12878	chr1	208193093	208421506	28	14	23	15	0.5375	0.54902	0.394737	0.517241	0.573622	0	0	1	1
0.25	No Distance	GM12878	chr14	72398624	72888884	197	112	172	120	0.527454	0.533875	0.410959	0.517241	0.564099	0	0	8	8
0.25	No Distance	GM12878	chr4	150901046	151166379	49	42	40	45	0.534091	0.550562	0.529412	0.517241	0.563995	0	0	6	4
0.25	With Distance	GM12878	chr15	35000238	35214241	29	28	24	30	0.531532	0.54717	0.555556	0.517241	0.568389	0	0	0	0
0.25	No Distance	GM12878	chr12	109699698	109832616	9	14	8	15	0.521739	0.529412	0.652174	0.517241	0.538752	0	0	0	0
0.25	No Distance	GM12878	chr18	48188035	48312905	6	14	5	15	0.525	0.545455	0.75	0.517241	0.55	0	0	0	0
0.15	With Distance	GM12878	chr13	96671195	98228146	2068	1088	616	1166	0.654921	0.770492	0.654321	0.517303	0.694896	1	1	12	12
0.5	With Distance	GM12878	chr2	713613	1773828	1115	1742	921	1867	0.528255	0.547642	0.669656	0.517318	0.545542	0	0	6	5
0.5	With Distance	GM12878	chr4	125254713	126207180	2073	249	1994	267	0.510583	0.509712	0.118089	0.517442	0.513049	2	2	2	2
0.15	No Distance	GM12878	chr16	25244540	27121995	596	2115	344	2268	0.538042	0.634043	0.8683	0.517454	0.536636	2	1	4	2
0.15	No Distance	GM12878	chr2	124783941	127730970	10727	1307	5062	1402	0.655693	0.679397	0.216894	0.517534	0.599101	1	1	6	5
0.5	No Distance	GM12878	chr7	45191795	45894760	800	454	726	487	0.521686	0.524246	0.401484	0.517535	0.537692	0	0	0	0
0.5	With Distance	GM12878	chr1	81879198	82226729	208	110	185	118	0.52496	0.529262	0.389439	0.517544	0.534295	0	0	0	0
0.15	With Distance	GM12878	chrX	103099430	104167836	1191	411	397	441	0.668852	0.75	0.526253	0.517606	0.691247	0	0	7	6
0.5	With Distance	GM12878	chr14	62628841	63776033	654	2704	380	2903	0.535612	0.632495	0.884252	0.517746	0.544822	0	0	1	1
0.15	With Distance	GM12878	chr1	75696785	76098886	100	27	85	29	0.53527	0.540541	0.254386	0.517857	0.516301	0	0	1	1
0.15	No Distance	GM12878	chr15	64501479	66791951	4453	2226	1493	2392	0.647955	0.748907	0.615701	0.517973	0.688581	2	2	19	14
0.15	No Distance	GM12878	chr10	34954890	37171047	4288	2444	1023	2627	0.666057	0.807381	0.719726	0.518044	0.684109	5	5	5	4
0.25	No Distance	GM12878	chrX	130109264	130812451	196	440	135	473	0.537781	0.592145	0.777961	0.518072	0.559191	1	1	0	0
0.5	No Distance	GM12878	chr11	78355063	80949135	7936	9151	6680	9838	0.528909	0.542967	0.595593	0.518089	0.535301	0	0	6	4
0.5	With Distance	GM12878	chr15	86396279	88994703	4226	12733	3086	13689	0.531067	0.577954	0.816036	0.518091	0.541816	0	0	3	3
0.25	With Distance	GM12878	chr20	58523885	60472276	950	3849	571	4138	0.535128	0.624589	0.878743	0.518092	0.548049	1	1	1	1
0.5	No Distance	GM12878	chr16	82295739	83481525	2225	1339	2046	1440	0.519858	0.520955	0.413081	0.518172	0.536217	3	3	6	4
0.15	No Distance	GM12878	chr14	62628841	63776033	269	781	129	840	0.549282	0.675879	0.866873	0.518199	0.575056	0	0	1	0
0.25	With Distance	GM12878	chrX	130109264	130812451	187	449	125	483	0.538585	0.599359	0.794408	0.51824	0.575995	1	1	0	0
0.15	With Distance	GM12878	chr9	77385634	79322791	3032	1913	710	2058	0.659925	0.810262	0.743497	0.518257	0.71983	4	4	11	11
0.25	With Distance	GM12878	chr1	185781133	186182742	62	145	38	156	0.543641	0.62	0.804124	0.518272	0.545869	0	0	0	0
0.5	With Distance	GM12878	chr12	40717992	41316441	332	592	253	637	0.534179	0.567521	0.71573	0.518308	0.553371	0	0	3	3
0.5	With Distance	GM12878	chr11	20669074	22152902	4980	601	4834	647	0.508678	0.507438	0.118044	0.518429	0.505565	1	1	2	2
0.5	No Distance	GM12878	chr11	40328140	41454140	3058	156	2973	168	0.507632	0.507047	0.0534862	0.518519	0.512288	1	1	1	1
0.15	With Distance	GM12878	chr3	24814483	25075483	43	13	36	14	0.537736	0.544304	0.28	0.518519	0.516786	1	1	1	1
0.15	With Distance	GM12878	chr20	58523885	60472276	952	2001	656	2155	0.539035	0.59204	0.766631	0.518527	0.558466	1	0	5	1
0.25	With Distance	GM12878	chr3	33924099	36744261	9724	4723	4787	5087	0.60898	0.670112	0.515191	0.518552	0.616784	2	2	5	5
0.25	No Distance	GM12878	chr18	39632260	41176828	835	2218	560	2389	0.537154	0.598566	0.810105	0.518559	0.556418	3	3	4	4
0.15	With Distance	GM12878	chr16	78536995	82264976	17658	6569	3247	7079	0.715915	0.844678	0.685551	0.518684	0.75733	6	6	27	24
0.5	No Distance	GM12878	chr12	100626921	101136228	272	398	214	429	0.533892	0.559671	0.667185	0.518742	0.540596	0	0	9	9
0.5	No Distance	GM12878	chr19	3985524	4205761	62	64	52	69	0.530364	0.54386	0.570248	0.518797	0.550931	0	0	1	1
0.25	No Distance	GM12878	chr17	5488289	6340124	360	572	280	617	0.534172	0.5625	0.687848	0.518923	0.555237	1	1	6	3
0.5	With Distance	GM12878	chr20	16782167	17414132	574	444	503	479	0.5265	0.532962	0.48778	0.51896	0.530772	0	0	0	0
0.15	With Distance	GM12878	chr16	21167214	23739850	11450	3523	1098	3801	0.767462	0.912496	0.775873	0.518979	0.848529	5	5	23	23
0.25	With Distance	GM12878	chr22	28414704	28991647	286	139	253	150	0.52657	0.530612	0.372208	0.519031	0.555326	1	0	2	1
0.25	No Distance	GM12878	chrX	100669909	102431827	5535	1590	2138	1716	0.660443	0.721361	0.445252	0.519056	0.630577	2	2	7	6
0.15	With Distance	GM12878	chrX	83984146	84801824	431	289	177	312	0.614557	0.708882	0.638037	0.519135	0.641675	0	0	1	1
0.5	No Distance	GM12878	chrX	132924995	133279296	277	50	257	54	0.518809	0.518727	0.173633	0.519231	0.526653	2	2	2	2
0.5	No Distance	GM12878	chr4	52696775	52894467	49	50	41	54	0.530928	0.544444	0.568421	0.519231	0.583785	1	1	0	0
0.15	No Distance	GM12878	chr20	58523885	60472276	819	2134	506	2305	0.541985	0.618113	0.819993	0.519261	0.554951	1	0	5	3
0.5	No Distance	GM12878	chr12	117649938	118296704	559	524	479	566	0.528665	0.538536	0.541627	0.519266	0.55098	1	1	16	14
0.5	No Distance	GM12878	chr11	113175994	113405313	101	37	92	40	0.522222	0.523316	0.30303	0.519481	0.537083	0	0	0	0
0.5	No Distance	GM12878	chr12	58376468	59547096	2739	736	2602	796	0.514331	0.512825	0.234255	0.519582	0.529331	1	1	3	0
0.5	No Distance	GM12878	chr18	285863	617632	124	159	97	172	0.536232	0.561086	0.639405	0.519637	0.556169	0	0	0	0
0.5	With Distance	GM12878	chr18	63392169	64164304	1454	61	1402	66	0.509554	0.509104	0.0449591	0.519685	0.485437	0	0	0	0
0.15	With Distance	GM12878	chr14	62628841	63776033	270	780	125	844	0.551758	0.683544	0.871001	0.519704	0.569407	0	0	1	0
0.15	With Distance	GM12878	chr15	35370034	38185049	7591	2878	2768	3115	0.654721	0.732793	0.529492	0.519773	0.654481	4	2	23	21
0.5	With Distance	GM12878	chr4	107186818	108658950	2378	3132	1940	3390	0.532103	0.550718	0.636023	0.519779	0.552587	4	3	7	6
0.25	With Distance	GM12878	chr18	39632260	41176828	921	2132	641	2308	0.537987	0.589629	0.782638	0.51982	0.557989	3	3	4	4
0.5	With Distance	GM12878	chr18	68448362	71512366	16000	10230	9735	11082	0.575637	0.621721	0.532353	0.519989	0.60095	2	1	6	6
0.5	With Distance	GM12878	chrX	107442362	107781566	276	24	260	26	0.515358	0.514925	0.0909091	0.52	0.495769	1	0	0	0
0.15	No Distance	GM12878	chr2	141341831	141622278	51	12	43	13	0.537815	0.542553	0.232143	0.52	0.559666	0	0	0	0
0.25	No Distance	GM12878	chr17	63226521	64162450	777	336	710	364	0.521719	0.522529	0.33892	0.52	0.533474	1	1	5	3
0.25	No Distance	GM12878	chrX	134765258	135015487	152	36	37	39	0.723485	0.804233	0.513158	0.52	0.775861	0	0	1	1
0.5	No Distance	GM12878	chrX	38051248	38187588	23	24	21	26	0.521277	0.522727	0.553191	0.52	0.550249	0	0	0	0
0.25	No Distance	GM12878	chr2	169815767	169999940	18	24	14	26	0.536585	0.5625	0.65	0.52	0.566369	1	1	3	2
0.15	With Distance	GM12878	chr10	54403510	54542586	3	12	2	13	0.533333	0.6	0.866667	0.52	0.804444	0	0	0	0
0.5	With Distance	GM12878	chr8	13584667	14718964	3260	12	3184	13	0.505951	0.505897	0.00406631	0.52	0.500294	0	0	1	1
0.15	No Distance	GM12878	chr2	57947261	60902993	9670	2901	3343	3143	0.672351	0.743103	0.484582	0.52002	0.651426	5	5	9	9
0.5	No Distance	GM12878	chr1	174226228	174715182	392	227	347	246	0.526403	0.530447	0.41484	0.520085	0.555678	0	0	0	0
0.5	No Distance	GM12878	chr12	19891716	20374227	451	143	414	155	0.521066	0.521387	0.272408	0.520134	0.522304	1	0	1	0
0.25	No Distance	GM12878	chr15	27133916	28369260	278	1658	82	1798	0.544025	0.772222	0.956383	0.520255	0.55771	0	0	0	0
0.5	With Distance	GM12878	chr2	189388329	190278969	1806	213	1732	231	0.511552	0.510458	0.117677	0.52027	0.512111	1	1	9	7
0.25	With Distance	GM12878	chr14	52462374	52740539	31	71	18	77	0.548223	0.632653	0.810526	0.52027	0.527812	0	0	0	0
0.25	No Distance	GM12878	chr2	18302	638060	222	271	175	294	0.536383	0.559194	0.626866	0.520354	0.549469	2	1	1	1
0.25	No Distance	GM12878	chr7	121731455	122174396	203	47	184	51	0.523711	0.524548	0.217021	0.520408	0.533796	1	1	1	1
0.5	No Distance	GM12878	chr7	113665802	115763858	3881	7190	3121	7804	0.531233	0.55427	0.714325	0.520475	0.54975	0	0	8	5
0.15	With Distance	GM12878	chr16	25244540	27121995	604	2107	325	2287	0.543115	0.650161	0.875574	0.520482	0.548524	2	1	4	2
0.25	With Distance	GM12878	chr15	27133916	28369260	279	1657	81	1799	0.544549	0.775	0.956915	0.520544	0.551672	0	0	0	0
0.15	No Distance	GM12878	chr5	170064972	170771230	186	208	139	226	0.542819	0.572308	0.619178	0.520737	0.569734	2	2	3	3
0.5	No Distance	GM12878	chr14	52462374	52740539	77	127	56	138	0.540201	0.578947	0.71134	0.520755	0.539835	0	0	1	1
0.15	With Distance	GM12878	chr2	57947261	60902993	8529	4042	2093	4393	0.678071	0.802956	0.677305	0.520806	0.731145	5	5	9	9
0.5	No Distance	GM12878	chr3	155069946	155421820	281	46	261	50	0.518809	0.51845	0.160772	0.520833	0.542022	0	0	2	2
0.15	No Distance	GM12878	chr1	81879198	82226729	52	46	37	50	0.551351	0.58427	0.574713	0.520833	0.587028	0	0	0	0
0.25	No Distance	GM12878	chr14	62628841	63776033	345	1334	177	1452	0.543229	0.66092	0.891344	0.521177	0.555843	1	1	2	1
0.15	No Distance	GM12878	chr1	185781133	186182742	48	79	28	86	0.556017	0.631579	0.754386	0.521212	0.560989	0	0	2	1
0.15	No Distance	GM12878	chr12	19891716	20374227	137	45	116	49	0.536023	0.541502	0.29697	0.521277	0.543973	1	1	0	0
0.5	With Distance	GM12878	chr12	81844454	82022428	28	56	21	61	0.536145	0.571429	0.743902	0.521368	0.624419	0	0	1	0
0.25	No Distance	GM12878	chr12	117649938	118296704	351	190	309	207	0.527909	0.531818	0.401163	0.521411	0.566864	2	0	12	9
0.15	With Distance	GM12878	chr20	6122582	8705344	7059	2542	2187	2770	0.675161	0.763465	0.558806	0.521461	0.670035	5	5	14	14
0.5	No Distance	GM12878	chr14	72398624	72888884	374	245	326	267	0.528878	0.534286	0.450253	0.521484	0.527637	0	0	11	10
0.15	No Distance	GM12878	chr1	110087495	112313899	4038	1870	1628	2038	0.634635	0.712672	0.555919	0.521494	0.65928	6	5	32	28
0.5	With Distance	GM12878	chr1	176865515	178160504	1318	2933	968	3197	0.536478	0.576553	0.767587	0.521533	0.55602	2	1	11	7
0.5	No Distance	GM12878	chr2	27067860	31749468	41713	21099	23817	22999	0.590287	0.636548	0.491264	0.521543	0.598842	4	2	84	40
0.25	With Distance	GM12878	chr7	153078415	154201810	1918	210	1329	229	0.582474	0.590699	0.146983	0.52164	0.569673	0	0	0	0
0.25	No Distance	GM12878	chr4	163417804	165653565	8232	1048	5049	1143	0.605933	0.619833	0.184593	0.52168	0.553948	7	6	8	8
0.15	With Distance	GM12878	chr3	168866158	169387962	191	22	170	24	0.528256	0.529086	0.123711	0.521739	0.516444	1	1	0	0
0.15	With Distance	GM12878	chr2	141341831	141622278	52	11	44	12	0.537815	0.541667	0.214286	0.521739	0.54691	0	0	0	0
0.25	With Distance	GM12878	chr4	157089228	157890376	729	99	686	108	0.51603	0.515194	0.13602	0.521739	0.502798	1	0	0	0
0.5	No Distance	GM12878	chr7	121731455	122174396	434	66	406	72	0.517382	0.516667	0.150628	0.521739	0.548508	1	1	2	1
0.25	No Distance	GM12878	chr3	18599563	18801104	44	11	40	12	0.523364	0.52381	0.230769	0.521739	0.551049	0	0	0	0
0.5	With Distance	GM12878	chr8	133203514	133664989	403	143	367	156	0.522919	0.523377	0.298279	0.521739	0.539903	1	1	10	6
0.15	No Distance	GM12878	chrX	69416829	69654632	33	11	27	12	0.542169	0.55	0.307692	0.521739	0.565559	0	0	0	0
0.5	With Distance	GM12878	chr4	152037988	152526964	366	253	317	276	0.529703	0.535871	0.46543	0.521739	0.531182	0	0	4	1
0.25	No Distance	GM12878	chr7	65186983	65306073	7	11	6	12	0.527778	0.538462	0.666667	0.521739	0.58642	0	0	0	0
0.5	No Distance	GM12878	chr12	125667388	128554448	6815	14148	5289	15436	0.533751	0.563037	0.744801	0.521769	0.534422	1	1	12	10
0.5	With Distance	GM12878	chr3	179528098	180313611	719	855	593	933	0.532903	0.548018	0.611402	0.521812	0.555217	0	0	3	1
0.25	With Distance	GM12878	chr14	62628841	63776033	346	1333	174	1455	0.544438	0.665385	0.893186	0.521879	0.555654	1	1	2	1
0.5	No Distance	GM12878	chr4	22898634	24421867	5184	700	5016	765	0.509987	0.508235	0.13233	0.522184	0.501644	0	0	1	1
0.15	No Distance	GM12878	chr2	209039833	210196914	520	840	60	918	0.615056	0.896552	0.93865	0.522184	0.678251	1	1	3	3
0.5	No Distance	GM12878	chrX	20544611	21764979	3188	588	3053	643	0.512714	0.510816	0.173972	0.52234	0.528017	1	0	0	0
0.25	No Distance	GM12878	chr3	87018078	87219588	20	32	14	35	0.544554	0.588235	0.714286	0.522388	0.520997	0	0	0	0
0.5	With Distance	GM12878	chr3	185070782	185293843	73	53	63	58	0.530364	0.536765	0.479339	0.522523	0.547389	0	0	0	0
0.5	No Distance	GM12878	chr2	220265074	220556991	113	106	92	116	0.5363	0.55122	0.557692	0.522523	0.571984	2	2	19	14
0.25	No Distance	GM12878	chr1	185781133	186182742	59	148	32	162	0.551122	0.648352	0.835052	0.522581	0.539594	0	0	0	0
0.15	No Distance	GM12878	chr22	28414704	28991647	165	95	134	104	0.540161	0.551839	0.436975	0.522613	0.544829	0	0	1	0
0.25	With Distance	GM12878	chr4	141781684	142055023	25	73	12	80	0.552632	0.675676	0.869565	0.522876	0.55762	2	0	0	0
0.15	No Distance	GM12878	chr3	3237414	4333691	791	135	730	148	0.52051	0.520053	0.168565	0.522968	0.512634	0	0	0	0
0.15	With Distance	GM12878	chr5	170064972	170771230	280	114	240	125	0.533597	0.538462	0.342466	0.523013	0.562878	2	2	3	3
0.15	With Distance	GM12878	chr12	128743646	132315419	15003	6340	2527	6954	0.712335	0.855847	0.733467	0.523093	0.761675	6	5	11	10
0.5	With Distance	GM12878	chr4	22898634	24421867	5206	678	5037	744	0.510073	0.50825	0.128697	0.523207	0.505706	0	0	1	1
0.5	With Distance	GM12878	chr2	115922618	119623737	24629	15924	10506	17482	0.614391	0.700982	0.624625	0.523319	0.641964	5	5	34	31
0.15	No Distance	GM12878	chr7	96732969	97475993	189	245	134	269	0.547192	0.585139	0.667494	0.523346	0.587043	0	0	8	7
0.5	No Distance	GM12878	chr2	115922618	119623737	37971	2582	25153	2835	0.595352	0.60153	0.101293	0.523352	0.564214	5	4	34	29
0.15	No Distance	GM12878	chr3	5268050	8282277	9468	1610	4985	1768	0.630139	0.655089	0.26181	0.523387	0.566523	0	0	1	1
0.25	No Distance	GM12878	chr18	13811951	14088146	37	61	25	67	0.547368	0.596774	0.728261	0.523438	0.586402	0	0	1	0
0.15	No Distance	GM12878	chr12	41339595	43733320	6150	1228	2902	1349	0.644853	0.679408	0.317337	0.523477	0.586893	2	2	12	12
0.5	No Distance	GM12878	chr13	81744749	82905872	3051	395	2934	434	0.511447	0.509774	0.12886	0.523522	0.507831	0	0	0	0
0.25	No Distance	GM12878	chr8	120874673	123651893	12595	1760	7660	1935	0.606681	0.621822	0.201668	0.523681	0.547472	7	5	19	15
0.5	No Distance	GM12878	chr12	40717992	41316441	361	563	271	619	0.540243	0.571203	0.695506	0.523689	0.539439	0	0	3	3
0.5	With Distance	GM12878	chr4	186988047	190826904	12584	25197	8333	27709	0.545806	0.601616	0.768798	0.52374	0.554873	0	0	10	6
0.15	With Distance	GM12878	chr10	15475694	15787119	67	10	57	11	0.537931	0.540323	0.161765	0.52381	0.527311	0	0	0	0
0.25	No Distance	GM12878	chr17	13369	236452	46	20	40	22	0.53125	0.534884	0.354839	0.52381	0.551197	0	0	1	0
0.5	No Distance	GM12878	chr8	31108582	33450680	3188	10713	1867	11785	0.543425	0.630663	0.863243	0.523824	0.549659	0	0	12	11
0.5	With Distance	GM12878	chr13	81744749	82905872	3057	389	2940	428	0.511447	0.509755	0.127078	0.523868	0.512716	0	0	0	0
0.15	No Distance	GM12878	chr5	162990539	164636831	2899	199	1777	219	0.612093	0.619974	0.109719	0.523923	0.51932	3	3	5	5
0.5	With Distance	GM12878	chr3	106953613	111259035	34341	21610	13037	23784	0.626536	0.72483	0.645936	0.523946	0.656904	6	5	35	29
0.5	No Distance	GM12878	chr1	67996400	70204424	4611	7783	3399	8571	0.541044	0.575655	0.71604	0.524092	0.547621	1	1	12	12
0.5	With Distance	GM12878	chr4	21788685	22694437	712	1375	515	1515	0.540928	0.580277	0.746305	0.524221	0.564336	0	0	1	1
0.15	No Distance	GM12878	chr7	18391011	19705442	1731	205	1045	226	0.610228	0.623559	0.177813	0.524362	0.579791	0	0	2	2
0.15	With Distance	GM12878	chr2	209039833	210196914	536	824	69	909	0.61805	0.88595	0.929448	0.524524	0.707438	1	1	3	3
0.5	With Distance	GM12878	chr4	109604013	110328436	1073	271	1002	299	0.518715	0.517108	0.229823	0.524561	0.532981	2	2	2	1
0.5	With Distance	GM12878	chr13	68878192	69502028	973	29	934	32	0.510671	0.510225	0.0331263	0.52459	0.515787	0	0	0	0
0.25	No Distance	GM12878	chrX	82723795	82891211	8	29	4	32	0.547945	0.666667	0.888889	0.52459	0.572823	0	0	0	0
0.25	With Distance	GM12878	chrX	82723795	82891211	8	29	4	32	0.547945	0.666667	0.888889	0.52459	0.771021	0	0	0	0
0.15	With Distance	GM12878	chr4	78879796	81139689	5327	2112	1452	2331	0.68241	0.785809	0.616178	0.524646	0.707913	4	4	8	8
0.25	No Distance	GM12878	chr4	151218255	151789957	282	135	247	149	0.530135	0.533081	0.376263	0.524648	0.544392	0	0	1	1
0.15	With Distance	GM12878	chr3	5268050	8282277	7605	3473	2917	3836	0.641635	0.722771	0.568044	0.524832	0.659065	0	0	1	1
0.15	With Distance	GM12878	chr5	162990539	164636831	2220	878	1026	970	0.626227	0.683919	0.485972	0.524892	0.623691	3	3	5	5
0.5	With Distance	GM12878	chr12	100626921	101136228	280	390	212	431	0.541508	0.569106	0.670295	0.52497	0.552624	0	0	9	9
0.25	No Distance	GM12878	chr11	40328140	41454140	1618	95	1453	105	0.52675	0.526864	0.0673941	0.525	0.503398	0	0	0	0
0.5	With Distance	GM12878	chr14	52462374	52740539	81	123	58	136	0.545226	0.582734	0.701031	0.525097	0.552494	0	0	1	1
0.5	No Distance	GM12878	chr2	205009291	206813460	5355	2875	4926	3179	0.522436	0.520864	0.392227	0.525107	0.53409	2	1	18	11
0.15	No Distance	GM12878	chrX	75499291	77348671	4743	463	2017	512	0.679379	0.701627	0.202452	0.525128	0.542045	1	0	4	2
0.5	No Distance	GM12878	chrX	133654299	133917997	98	85	80	94	0.537815	0.550562	0.54023	0.52514	0.567631	1	0	1	0
0.25	With Distance	GM12878	chr7	121731455	122174396	203	47	183	52	0.525773	0.525907	0.221277	0.525253	0.542111	1	1	1	1
0.5	With Distance	GM12878	chr17	5488289	6340124	800	1064	632	1179	0.538503	0.558659	0.651022	0.525635	0.555198	1	1	2	0
0.25	With Distance	GM12878	chr2	189388329	190278969	507	514	402	570	0.540391	0.557756	0.58642	0.52583	0.559226	1	1	6	6
0.5	No Distance	GM12878	chrX	102787035	103074292	147	64	130	71	0.529126	0.530686	0.353234	0.525926	0.545212	0	0	2	1
0.25	No Distance	GM12878	chr4	141781684	142055023	25	73	11	81	0.557895	0.694444	0.880435	0.525974	0.561835	2	0	0	0
0.25	With Distance	GM12878	chr4	107186818	108658950	2223	1263	1267	1402	0.588952	0.636963	0.52529	0.526079	0.600403	0	0	5	5
0.15	With Distance	GM12878	chr4	55188510	57705064	6929	2365	2083	2626	0.682354	0.768864	0.557656	0.526147	0.694623	4	3	13	13
0.5	No Distance	GM12878	chrX	149118588	149886376	1044	471	945	523	0.52531	0.524887	0.356267	0.526157	0.529964	1	1	4	1
0.25	No Distance	GM12878	chr2	228803935	230139180	1900	398	1757	442	0.520792	0.519552	0.201	0.52619	0.516901	2	0	3	2
0.5	No Distance	GM12878	chrX	117980518	118202624	108	18	101	20	0.518219	0.516746	0.165289	0.526316	0.499574	1	1	1	1
0.15	With Distance	GM12878	chr12	91338384	91749867	115	18	100	20	0.533597	0.534884	0.166667	0.526316	0.599718	2	0	5	2
0.15	No Distance	GM12878	chrX	83984146	84801824	621	99	379	110	0.604632	0.621	0.224949	0.526316	0.55431	0	0	1	1
0.25	No Distance	GM12878	chr18	30293574	30513641	45	18	39	20	0.532787	0.535714	0.338983	0.526316	0.562281	0	0	1	0
0.5	No Distance	GM12878	chr1	81879198	82226729	210	108	183	120	0.531401	0.534351	0.39604	0.526316	0.534062	0	0	0	0
0.25	No Distance	GM12878	chr17	54668706	54858607	29	18	25	20	0.532609	0.537037	0.444444	0.526316	0.575414	0	0	2	1
0.15	With Distance	GM12878	chr17	15730866	15903235	13	9	11	10	0.534884	0.541667	0.47619	0.526316	0.608225	0	0	0	0
0.15	No Distance	GM12878	chr3	116488177	118537912	4415	789	2232	877	0.636593	0.664209	0.282084	0.526411	0.573981	6	5	2	2
0.5	No Distance	GM12878	chr18	34521856	39487254	64393	4556	49364	5066	0.562973	0.566057	0.0930737	0.526502	0.525345	3	1	11	4
0.25	No Distance	GM12878	chr4	116010511	116775730	641	107	598	119	0.518771	0.517353	0.165969	0.526549	0.526704	0	0	0	0
0.5	With Distance	GM12878	chr7	78138951	78807609	1052	98	1002	109	0.51349	0.512171	0.0981098	0.52657	0.491146	0	0	0	0
0.25	No Distance	GM12878	chr20	3033425	6059050	12493	4449	6413	4949	0.616238	0.660796	0.435575	0.526601	0.616242	5	4	43	34
0.5	No Distance	GM12878	chr13	37683052	39157034	4774	733	4591	816	0.512186	0.50977	0.150915	0.526791	0.519612	0	0	1	0
0.5	With Distance	GM12878	chr18	285863	617632	125	158	93	176	0.54529	0.573394	0.654275	0.526946	0.564491	0	0	0	0
0.25	With Distance	GM12878	chr4	125254713	126207180	1060	105	1003	117	0.515098	0.513815	0.104464	0.527027	0.517946	1	0	1	0
0.5	With Distance	GM12878	chr1	75696785	76098886	327	87	298	97	0.524104	0.5232	0.24557	0.527174	0.511383	1	1	2	2
0.25	With Distance	GM12878	chr3	87018078	87219588	26	26	20	29	0.544554	0.565217	0.591837	0.527273	0.604984	0	0	0	0
0.5	With Distance	GM12878	chr13	61022267	61985753	846	1524	609	1700	0.544133	0.581443	0.736249	0.527295	0.567313	3	3	2	2
0.25	No Distance	GM12878	chr1	240894594	241663976	662	95	620	106	0.517869	0.516381	0.146006	0.527363	0.517352	1	0	5	1
0.5	No Distance	GM12878	chr21	33152967	33632138	240	354	174	395	0.546002	0.57971	0.6942	0.52737	0.555255	0	0	3	2
0.25	With Distance	GM12878	chr8	113774036	114451140	554	43	517	48	0.518072	0.517274	0.0849558	0.527473	0.523525	1	1	4	4
0.15	No Distance	GM12878	chr10	28916912	29595050	302	60	268	67	0.529412	0.529825	0.2	0.527559	0.558304	2	1	5	4
0.25	With Distance	GM12878	chr16	82295739	83481525	686	1096	506	1224	0.54385	0.575503	0.707514	0.527586	0.572529	0	0	5	5
0.15	With Distance	GM12878	chr14	104542914	107289319	10887	3125	2103	3491	0.733347	0.838106	0.624061	0.52766	0.761768	11	11	39	36
0.5	No Distance	GM12878	chr3	79569857	79897397	266	17	250	19	0.516304	0.515504	0.070632	0.527778	0.481859	0	0	0	0
0.25	No Distance	GM12878	chrX	73071687	74824566	4271	924	2756	1033	0.590383	0.607798	0.272631	0.527849	0.558726	2	2	7	7
0.5	No Distance	GM12878	chr7	111381149	113351015	3839	5984	2940	6690	0.541253	0.566308	0.694704	0.527852	0.552	3	3	19	15
0.25	No Distance	GM12878	chr12	25586850	26183918	302	152	262	170	0.532731	0.535461	0.393519	0.52795	0.545223	0	0	2	1
0.15	With Distance	GM12878	chr12	9481914	12890879	16755	4406	3715	4929	0.727529	0.818515	0.570222	0.528013	0.742355	11	11	37	36
0.5	No Distance	GM12878	chr2	162440079	162983477	237	513	147	574	0.551326	0.617188	0.796117	0.528059	0.563671	2	2	4	3
0.5	No Distance	GM12878	chr1	237968555	240150901	10854	1185	10560	1326	0.509091	0.506865	0.11156	0.528076	0.50685	2	2	7	3
0.15	With Distance	GM12878	chr8	23327803	24923853	1714	923	842	1033	0.608821	0.670579	0.550933	0.528119	0.637014	0	0	5	5
0.5	No Distance	GM12878	chr20	14314469	16743355	6557	8321	5388	9319	0.536623	0.548933	0.633644	0.528288	0.54162	3	3	8	5
0.25	With Distance	GM12878	chr13	107857251	108808793	1067	100	997	112	0.518014	0.516957	0.100992	0.528302	0.521452	1	1	0	0
0.5	With Distance	GM12878	chr15	28370885	29268627	2629	571	187	640	0.811771	0.933594	0.773881	0.528489	0.867383	0	0	1	1
0.15	No Distance	GM12878	chr1	163328331	165043603	2555	190	1958	213	0.563059	0.566142	0.0981115	0.528536	0.53026	1	1	7	6
0.5	No Distance	GM12878	chr18	21756294	23476621	3267	4209	2637	4721	0.538493	0.553354	0.641615	0.528667	0.54513	1	1	5	5
0.5	No Distance	GM12878	chr3	145493865	146910826	4526	805	3882	903	0.536675	0.538297	0.188715	0.528689	0.527387	0	0	7	3
0.5	No Distance	GM12878	chr2	234884298	236657102	2582	5378	1803	6035	0.545449	0.588826	0.769967	0.528783	0.558832	6	6	17	16
0.15	No Distance	GM12878	chr2	238766461	239173976	81	49	62	55	0.550607	0.566434	0.470085	0.528846	0.550789	1	1	3	2
0.15	With Distance	GM12878	chr3	113870432	116478329	8705	2339	2407	2626	0.704796	0.783387	0.521756	0.528902	0.69168	2	2	16	16
0.5	With Distance	GM12878	chr16	82295739	83481525	1975	1589	1702	1784	0.533191	0.537123	0.511761	0.528906	0.547557	3	3	6	4
0.15	No Distance	GM12878	chr20	21699980	22294624	107	171	63	192	0.560976	0.629412	0.752941	0.528926	0.593892	1	0	0	0
0.5	No Distance	GM12878	chr13	96671195	98228146	2225	3907	1607	4389	0.54535	0.580637	0.731988	0.52905	0.564179	3	2	18	16
0.5	No Distance	GM12878	chr13	78710670	79553535	756	1044	575	1173	0.543687	0.567994	0.671053	0.529093	0.560272	1	1	0	0
0.5	With Distance	GM12878	chrX	52603285	58055183	55150	34947	19554	39270	0.634027	0.738247	0.667585	0.529124	0.666907	7	6	20	20
0.5	No Distance	GM12878	chr11	100445391	100804510	230	97	202	109	0.531348	0.532407	0.350482	0.529126	0.539298	2	2	0	0
0.15	With Distance	GM12878	chr14	29222105	30991904	2405	1104	1072	1241	0.626245	0.691688	0.536533	0.529211	0.640476	4	4	5	4
0.25	No Distance	GM12878	chr16	78536995	82264976	16479	10525	5421	11832	0.639695	0.752466	0.685794	0.52923	0.672069	5	3	25	20
0.15	With Distance	GM12878	chr20	21699980	22294624	117	161	74	181	0.559099	0.612565	0.709804	0.52924	0.595528	1	0	0	0
0.5	No Distance	GM12878	chr2	129079290	130607628	3799	2124	3431	2388	0.526912	0.52545	0.41038	0.529255	0.542823	1	1	5	4
0.25	No Distance	GM12878	chr11	78355063	80949135	9806	1074	7117	1208	0.573496	0.579448	0.145105	0.52936	0.522477	3	1	4	2
0.5	No Distance	GM12878	chr8	110746935	112810356	10668	1008	8562	1134	0.552218	0.554758	0.116955	0.529412	0.521542	0	0	10	7
0.15	No Distance	GM12878	chr6	105129299	105528672	111	16	96	18	0.53527	0.536232	0.157895	0.529412	0.535744	0	0	1	1
0.15	With Distance	GM12878	chr17	15158372	15407995	42	8	36	9	0.536842	0.538462	0.2	0.529412	0.540222	0	0	0	0
0.5	With Distance	GM12878	chr21	33152967	33632138	251	343	183	386	0.547721	0.578341	0.678383	0.529492	0.562023	0	0	3	2
0.5	No Distance	GM12878	chr12	30999358	31425743	223	255	170	287	0.545455	0.56743	0.628009	0.52952	0.56028	0	0	5	4
0.15	No Distance	GM12878	chr2	175325891	176964089	1679	1361	439	1532	0.64079	0.792729	0.77727	0.529554	0.71316	3	3	10	10
0.5	No Distance	GM12878	chr2	124783941	127730970	8480	13419	6577	15109	0.541218	0.563193	0.696717	0.52962	0.537997	1	1	12	12
0.15	No Distance	GM12878	chr4	146074541	148791907	9331	2036	3198	2293	0.689524	0.744752	0.417592	0.529684	0.662021	4	3	19	10
0.5	With Distance	GM12878	chr12	117649938	118296704	474	609	359	686	0.545113	0.569028	0.656459	0.52973	0.570875	1	1	16	14
0.25	With Distance	GM12878	chr4	163417804	165653565	6508	2772	3067	3125	0.622609	0.679687	0.504683	0.52993	0.626604	7	7	8	8
0.15	With Distance	GM12878	chr7	96732969	97475993	183	251	120	283	0.55675	0.60396	0.702233	0.529963	0.593258	0	0	8	7
0.25	No Distance	GM12878	chr13	81744749	82905872	1883	141	1513	159	0.552489	0.554476	0.0950957	0.53	0.515173	1	1	1	1
0.25	With Distance	GM12878	chrX	51230469	52005160	627	438	242	494	0.622432	0.721519	0.671196	0.530043	0.696967	1	1	3	3
0.5	With Distance	GM12878	chrX	96024865	96941719	1721	435	1607	491	0.519981	0.517127	0.234032	0.530238	0.522128	0	0	2	2
0.25	No Distance	GM12878	chr7	96732969	97475993	236	473	145	534	0.554755	0.619423	0.786451	0.530288	0.578932	1	1	8	7
0.15	No Distance	GM12878	chr3	179528098	180313611	194	286	125	323	0.557112	0.60815	0.720982	0.530378	0.561816	0	0	1	1
0.15	No Distance	GM12878	chr12	117649938	118296704	254	77	219	87	0.535322	0.536998	0.284314	0.530488	0.549558	2	2	13	11
0.15	With Distance	GM12878	chr18	21756294	23476621	1766	914	1150	1033	0.575571	0.605624	0.473202	0.53056	0.603729	0	0	6	4
0.25	With Distance	GM12878	chrX	132924995	133279296	140	23	127	26	0.525316	0.524345	0.169935	0.530612	0.530976	0	0	0	0
0.25	No Distance	GM12878	chr3	185070782	185293843	40	23	33	26	0.540984	0.547945	0.440678	0.530612	0.515604	0	0	0	0
0.25	No Distance	GM12878	chr13	78710670	79553535	310	590	198	667	0.553541	0.610236	0.771098	0.530628	0.593119	0	0	1	1
0.5	No Distance	GM12878	chr12	72410194	74931884	14302	1783	13714	2016	0.512903	0.510494	0.128163	0.530666	0.524972	0	0	8	4
0.5	No Distance	GM12878	chr12	85469631	88390090	23244	809	17883	915	0.563791	0.565176	0.0486754	0.530742	0.517221	1	0	12	5
0.5	With Distance	GM12878	chr2	205009291	206813460	5357	2873	4854	3251	0.526967	0.52463	0.40111	0.530862	0.540086	2	1	18	12
0.15	No Distance	GM12878	chr8	133203514	133664989	129	38	109	43	0.539185	0.542017	0.282895	0.530864	0.559526	2	2	2	2
0.25	With Distance	GM12878	chr7	79689068	80291372	379	91	344	103	0.525627	0.524205	0.230425	0.530928	0.54236	1	0	1	1
0.5	With Distance	GM12878	chr2	162440079	162983477	242	508	146	575	0.555404	0.623711	0.797503	0.530933	0.57697	2	2	4	3
0.25	With Distance	GM12878	chr15	86396279	88994703	4913	4050	3768	4589	0.548614	0.565949	0.54912	0.531196	0.576763	1	1	3	3
0.15	With Distance	GM12878	chr3	58625003	61368549	5841	2994	2179	3393	0.640938	0.728304	0.608938	0.531235	0.671896	0	0	8	8
0.15	No Distance	GM12878	chr10	37177655	38044329	714	30	511	34	0.580295	0.582857	0.0623853	0.53125	0.543297	0	0	0	0
0.15	No Distance	GM12878	chr6	123050233	123639414	241	30	213	34	0.530888	0.530837	0.137652	0.53125	0.525203	3	2	0	0
0.5	No Distance	GM12878	chrX	134098581	134222612	25	15	23	17	0.525	0.520833	0.425	0.53125	0.489687	0	0	3	1
0.5	No Distance	GM12878	chr7	96732969	97475993	514	905	348	1026	0.551378	0.596288	0.746725	0.531331	0.564717	1	1	9	7
0.25	No Distance	GM12878	chrX	115335677	117389954	7088	456	4689	517	0.596471	0.601851	0.0993085	0.531346	0.529814	0	0	1	1
0.15	No Distance	GM12878	chr1	99259708	101336191	5123	1336	1686	1515	0.687164	0.752387	0.47329	0.531392	0.653615	2	1	1	1
0.5	No Distance	GM12878	chr4	118054528	119147791	2764	282	2655	320	0.512207	0.510057	0.107563	0.531561	0.511751	0	0	0	0
0.25	No Distance	GM12878	chr7	15344192	16112367	723	37	684	42	0.514805	0.513859	0.0578512	0.531646	0.525361	1	1	5	4
0.25	No Distance	GM12878	chr13	92838498	95015586	7163	747	5042	848	0.580507	0.586891	0.143973	0.531661	0.527079	1	1	2	2
0.5	No Distance	GM12878	chrX	2953638	3731936	603	951	427	1080	0.54982	0.585437	0.716656	0.531758	0.554421	0	0	2	2
0.15	With Distance	GM12878	chr1	108323137	109188586	1352	265	244	301	0.76457	0.847118	0.552294	0.531802	0.791587	0	0	3	3
0.5	With Distance	GM12878	chr8	31108582	33450680	4171	9730	2600	11052	0.552499	0.616009	0.809552	0.531806	0.568728	0	0	12	12
0.5	No Distance	GM12878	chr12	29671741	30998128	1477	2939	989	3339	0.550778	0.598946	0.771488	0.531857	0.574476	1	1	6	6
0.25	With Distance	GM12878	chr17	18151289	18864570	1045	360	208	409	0.71909	0.833998	0.662885	0.53186	0.781036	0	0	2	2
0.25	With Distance	GM12878	chr1	67996400	70204424	5338	2916	2714	3313	0.60577	0.662941	0.549693	0.531867	0.637822	1	1	4	4
0.15	No Distance	GM12878	chr8	69489101	70535011	862	66	732	75	0.540058	0.540778	0.0929368	0.531915	0.539901	1	1	3	3
0.15	No Distance	GM12878	chr1	162025017	162364521	45	44	30	50	0.56213	0.6	0.625	0.531915	0.595927	0	0	0	0
0.25	No Distance	GM12878	chr11	48194468	48330131	3	22	0	25	0.56	1	1	0.531915	0.5808	0	0	0	0
0.25	With Distance	GM12878	chr11	48194468	48330131	3	22	0	25	0.56	1	1	0.531915	0.944	0	0	0	0
0.5	With Distance	GM12878	chr11	78355063	80949135	8778	8309	7073	9445	0.54227	0.553782	0.5718	0.531993	0.556997	0	0	6	3
0.15	No Distance	GM12878	chr15	86396279	88994703	6763	474	4456	539	0.596959	0.602817	0.107908	0.532083	0.521424	0	0	1	1
0.5	No Distance	GM12878	chr19	51431553	51599270	19	51	11	58	0.553957	0.633333	0.84058	0.53211	0.569048	0	0	1	0
0.15	With Distance	GM12878	chrX	43695543	46953788	12718	4028	3293	4583	0.702664	0.794329	0.581894	0.532226	0.721698	1	1	14	14
0.25	No Distance	GM12878	chr7	66836087	71201940	15162	15767	5772	17940	0.605809	0.724276	0.756579	0.532234	0.622948	4	3	6	4
0.5	No Distance	GM12878	chr3	164924530	167068966	11322	768	10094	874	0.528927	0.52867	0.0796864	0.532278	0.508919	0	0	1	0
0.5	No Distance	GM12878	chr2	210198313	211066173	887	1043	689	1187	0.544929	0.562817	0.632729	0.532287	0.56717	1	0	3	1
0.5	With Distance	GM12878	chr14	72398624	72888884	380	239	321	272	0.537954	0.542083	0.458685	0.53229	0.54203	0	0	11	10
0.5	With Distance	GM12878	chr18	34521856	39487254	46910	22039	29341	25089	0.58356	0.615205	0.460941	0.532359	0.600698	3	3	11	6
0.25	No Distance	GM12878	chr7	45191795	45894760	340	289	270	329	0.544788	0.557377	0.549249	0.532362	0.573776	0	0	2	2
0.25	With Distance	GM12878	chr11	78355063	80949135	6988	3892	3894	4431	0.594585	0.642161	0.532252	0.53238	0.612362	3	2	4	3
0.15	No Distance	GM12878	chr7	31172469	31776994	251	36	223	41	0.529946	0.529536	0.155303	0.532468	0.520035	0	0	2	2
0.15	With Distance	GM12878	chr12	117649938	118296704	209	122	167	139	0.546311	0.555851	0.454248	0.532567	0.58944	2	2	13	11
0.25	No Distance	GM12878	chr8	113774036	114451140	554	43	516	49	0.518933	0.517757	0.0867257	0.532609	0.519537	1	1	4	4
0.5	No Distance	GM12878	chrX	131873875	132805465	1868	358	1759	408	0.518097	0.515026	0.188279	0.532637	0.521545	2	2	7	6
0.5	No Distance	GM12878	chr4	145095075	145709924	762	193	700	220	0.523733	0.521204	0.23913	0.532688	0.517641	0	0	1	1
0.5	With Distance	GM12878	chr18	21756294	23476621	3307	4169	2605	4753	0.543346	0.559371	0.645964	0.532728	0.561675	1	1	5	5
0.15	No Distance	GM12878	chr1	60436710	62318693	3328	542	1994	618	0.608763	0.625329	0.2366	0.532759	0.567555	4	2	5	5
0.15	With Distance	GM12878	chr3	84595938	85626251	1094	57	711	65	0.601453	0.606094	0.0837629	0.532787	0.593675	3	3	2	2
0.25	With Distance	GM12878	chrX	103099430	104167836	1138	761	541	868	0.606409	0.677784	0.61604	0.532842	0.638489	0	0	6	6
0.5	With Distance	GM12878	chr3	168866158	169387962	618	78	579	89	0.518328	0.516291	0.133234	0.532934	0.505923	1	1	0	0
0.5	No Distance	GM12878	chr13	108828622	109550542	451	893	282	1019	0.555766	0.61528	0.783244	0.53295	0.57146	1	1	0	0
0.25	No Distance	GM12878	chr2	713613	1773828	521	907	347	1035	0.553737	0.60023	0.748915	0.532956	0.574296	2	2	13	12
0.5	No Distance	GM12878	chr22	47608929	48889307	1396	2758	921	3148	0.552596	0.602503	0.773654	0.533017	0.559441	0	0	0	0
0.25	No Distance	GM12878	chr16	82295739	83481525	1082	700	931	799	0.535592	0.537506	0.46185	0.533022	0.56179	0	0	5	5
0.15	With Distance	GM12878	chr8	71656607	72724021	615	261	532	298	0.53517	0.536181	0.359036	0.533095	0.565117	0	0	3	2
0.5	No Distance	GM12878	chr12	4963322	6396130	2274	2940	1760	3357	0.545059	0.563708	0.656048	0.533111	0.562027	3	3	17	12
0.5	No Distance	GM12878	chrX	16842827	17709095	924	984	730	1124	0.544391	0.558646	0.606257	0.533207	0.561506	2	1	8	7
0.25	With Distance	GM12878	chr20	21699980	22294624	166	288	103	329	0.558691	0.6171	0.761574	0.533225	0.59389	2	0	3	2
0.5	No Distance	GM12878	chrX	96024865	96941719	1693	463	1569	529	0.522332	0.519007	0.252145	0.533266	0.520798	0	0	2	2
0.5	No Distance	GM12878	chr13	34374111	35739020	1284	3436	703	3926	0.557279	0.6462	0.848131	0.533279	0.56491	0	0	0	0
0.5	With Distance	GM12878	chr7	51495737	55327169	31654	9146	22188	10451	0.573333	0.587905	0.3202	0.533296	0.582376	2	2	1	0
0.5	With Distance	GM12878	chr7	96732969	97475993	508	911	333	1041	0.554601	0.604043	0.757642	0.533299	0.566887	1	1	9	6
0.5	No Distance	GM12878	chr14	42578802	45316601	17903	1730	15995	1977	0.528653	0.528143	0.110004	0.533315	0.516894	0	0	2	1
0.25	No Distance	GM12878	chr8	112976223	113478036	315	7	296	8	0.515974	0.515548	0.0263158	0.533333	0.487583	0	0	0	0
0.25	With Distance	GM12878	chr8	112976223	113478036	315	7	296	8	0.515974	0.515548	0.0263158	0.533333	0.46472	0	0	0	0
0.15	No Distance	GM12878	chr4	166413288	167014426	261	21	236	24	0.52583	0.525151	0.0923077	0.533333	0.501227	0	0	2	0
0.5	No Distance	GM12878	chr2	55943982	56360846	351	105	316	120	0.528027	0.526237	0.275229	0.533333	0.543746	0	0	6	4
0.15	With Distance	GM12878	chr1	163328331	165043603	2045	700	1371	800	0.578723	0.598653	0.368494	0.533333	0.595799	1	1	7	6
0.5	No Distance	GM12878	chr20	58145595	58427998	134	70	114	80	0.537688	0.540323	0.412371	0.533333	0.549399	0	0	0	0
0.15	With Distance	GM12878	chr18	285863	617632	59	28	45	32	0.554878	0.567308	0.415584	0.533333	0.603075	0	0	0	0
0.15	No Distance	GM12878	chr3	46527152	46676912	10	7	9	8	0.529412	0.526316	0.470588	0.533333	0.564014	0	0	1	1
0.5	No Distance	GM12878	chr13	25658147	25951448	135	91	111	104	0.54195	0.54878	0.483721	0.533333	0.556843	0	0	7	6
0.15	No Distance	GM12878	chr15	35000238	35214241	21	14	16	16	0.552239	0.567568	0.5	0.533333	0.547768	0	0	0	0
0.25	With Distance	GM12878	chr2	97522720	97779166	50	35	39	40	0.54878	0.561798	0.506329	0.533333	0.602159	1	0	3	3
0.25	With Distance	GM12878	chr18	13811951	14088146	42	56	28	64	0.557895	0.6	0.695652	0.533333	0.608363	0	0	1	0
0.25	No Distance	GM12878	chr20	21699980	22294624	167	287	104	328	0.558691	0.616236	0.759259	0.533333	0.574426	2	0	3	2
0.25	No Distance	GM12878	chr3	33924099	36744261	12381	2066	7512	2362	0.606184	0.62238	0.239214	0.533424	0.55567	2	2	5	5
0.25	No Distance	GM12878	chrX	49146731	50323848	2353	648	926	741	0.662811	0.717597	0.444511	0.533477	0.643454	0	0	3	3
0.25	With Distance	GM12878	chr17	5488289	6340124	396	536	284	613	0.551668	0.582353	0.683389	0.533507	0.564376	1	1	6	4
0.25	No Distance	GM12878	chr3	64515804	65718783	1655	174	1575	199	0.514571	0.512384	0.112176	0.533512	0.525387	0	0	1	1
0.15	With Distance	GM12878	chr3	116488177	118537912	3648	1556	1329	1780	0.652953	0.732972	0.572531	0.533573	0.676879	6	6	2	2
0.5	With Distance	GM12878	chr4	118054528	119147791	2762	284	2650	325	0.512706	0.510347	0.109244	0.533662	0.509738	0	0	0	0
0.25	With Distance	GM12878	chr16	63394291	65152649	4389	173	3634	198	0.546462	0.547052	0.0516701	0.533693	0.548307	1	1	1	1
0.15	No Distance	GM12878	chr20	42076601	44401918	5321	1632	2137	1868	0.65605	0.713462	0.466417	0.533714	0.657258	5	5	40	27
0.5	With Distance	GM12878	chr2	187726177	189377909	3464	3470	2747	3972	0.544642	0.55772	0.591159	0.533727	0.559784	0	0	2	2
0.25	No Distance	GM12878	chr7	108252943	111376885	17534	1284	10663	1470	0.614003	0.621839	0.121157	0.533769	0.533921	2	2	3	2
0.5	No Distance	GM12878	chr21	40889288	42506659	6236	400	6068	458	0.508585	0.506827	0.0701808	0.5338	0.517256	0	0	4	3
0.5	With Distance	GM12878	chrX	20544611	21764979	3165	611	2996	700	0.517264	0.513715	0.189394	0.533944	0.530249	1	0	0	0
0.25	No Distance	GM12878	chr7	31172469	31776994	422	48	392	55	0.520174	0.518428	0.123043	0.533981	0.521129	1	1	4	4
0.25	No Distance	GM12878	chr15	32942406	33288439	106	48	89	55	0.540268	0.54359	0.381944	0.533981	0.566536	0	0	3	3
0.5	With Distance	GM12878	chr4	145095075	145709924	770	185	708	212	0.523733	0.520974	0.230435	0.534005	0.529812	0	0	1	1
0.25	With Distance	GM12878	chr4	20774400	21771077	1266	41	1182	47	0.517744	0.517157	0.0382425	0.534091	0.510202	2	1	0	0
0.15	No Distance	GM12878	chr7	15344192	16112367	463	41	384	47	0.545455	0.546635	0.109049	0.534091	0.52543	1	0	2	0
0.15	With Distance	GM12878	chr7	113665802	115763858	3696	1182	1893	1355	0.621585	0.661299	0.41718	0.534095	0.625426	2	2	8	7
0.15	With Distance	GM12878	chr5	17214198	18307284	651	641	143	735	0.63871	0.819899	0.83713	0.534157	0.70897	3	3	1	1
0.5	With Distance	GM12878	chr11	113175994	113405313	104	34	93	39	0.52963	0.527919	0.295455	0.534247	0.544055	0	0	0	0
0.5	With Distance	GM12878	chr7	33224122	33974061	1064	374	964	429	0.527375	0.524655	0.307968	0.534247	0.538665	0	0	10	8
0.25	No Distance	GM12878	chr2	9281184	9512633	35	34	26	39	0.552239	0.57377	0.6	0.534247	0.595541	0	0	0	0
0.5	No Distance	GM12878	chr2	15776315	18560098	14104	6227	11376	7143	0.546898	0.553532	0.385712	0.534256	0.555039	4	3	26	19
0.25	No Distance	GM12878	chr2	180988024	183846142	13261	2757	6984	3163	0.627709	0.655026	0.311718	0.534291	0.591722	9	6	18	16
0.15	With Distance	GM12878	chr9	88815615	91894722	9281	3710	2767	4259	0.676425	0.770335	0.606177	0.534446	0.700286	5	5	12	11
0.25	With Distance	GM12878	chr7	134959093	137277903	5522	4533	1470	5204	0.641162	0.78976	0.779742	0.534456	0.6991	5	5	23	23
0.15	No Distance	GM12878	chr4	175684486	176459112	462	27	405	31	0.532973	0.532872	0.0711009	0.534483	0.522113	0	0	5	2
0.5	No Distance	GM12878	chr3	25688328	26754886	1023	1860	678	2136	0.554502	0.601411	0.759062	0.534535	0.556195	3	3	4	3
0.5	No Distance	GM12878	chr14	24056933	24424407	143	202	97	232	0.55638	0.595833	0.705167	0.534562	0.580177	1	0	12	10
0.25	With Distance	GM12878	chr7	31172469	31776994	423	47	393	54	0.520174	0.518382	0.120805	0.534653	0.528374	1	1	4	4
0.5	No Distance	GM12878	chr12	107485621	108005544	468	228	406	262	0.535191	0.535469	0.392216	0.534694	0.563554	0	0	0	0
0.5	No Distance	GM12878	chr4	36350047	37392971	2006	744	1828	855	0.526597	0.523213	0.318673	0.534709	0.534175	0	0	1	1
0.15	With Distance	GM12878	chr1	64733969	67192620	6106	2400	1728	2759	0.68229	0.779423	0.614887	0.534794	0.714224	12	12	17	16
0.25	With Distance	GM12878	chr13	85469324	86381613	1053	20	1005	23	0.512137	0.511662	0.0223735	0.534884	0.504383	1	0	2	0
0.15	No Distance	GM12878	chr5	43729954	44775822	1084	40	761	46	0.585189	0.587534	0.0570012	0.534884	0.514461	1	1	4	2
0.25	With Distance	GM12878	chr19	58839660	59032294	29	20	24	23	0.541667	0.54717	0.489362	0.534884	0.579244	0	0	0	0
0.5	With Distance	GM12878	chr7	45191795	45894760	756	498	640	573	0.538711	0.541547	0.472383	0.535014	0.555831	0	0	0	0
0.15	With Distance	GM12878	chr1	57296542	60414061	12317	4025	2578	4633	0.719654	0.826922	0.642491	0.535112	0.73969	1	1	15	15
0.25	No Distance	GM12878	chr3	3237414	4333691	1245	278	1156	320	0.521841	0.518534	0.216802	0.535117	0.533683	0	0	1	1
0.5	With Distance	GM12878	chr13	37683052	39157034	4782	725	4572	835	0.51466	0.511225	0.154429	0.535256	0.518775	0	0	1	1
0.25	No Distance	GM12878	chr17	71424739	72196551	355	402	263	463	0.551585	0.574434	0.637741	0.53526	0.57428	3	2	3	3
0.5	No Distance	GM12878	chr7	87872051	89253526	4107	718	3903	827	0.516379	0.512734	0.174841	0.535275	0.526601	3	2	3	2
0.5	No Distance	GM12878	chr4	160407969	163090646	18782	1244	14654	1433	0.559771	0.56173	0.0890781	0.535301	0.524154	2	2	5	5
0.25	With Distance	GM12878	chr8	120874673	123651893	10061	4294	4648	4947	0.626639	0.684003	0.515581	0.535332	0.628587	7	5	19	19
0.15	With Distance	GM12878	chr1	162025017	162364521	43	46	27	53	0.568047	0.614286	0.6625	0.535354	0.6125	0	0	0	0
0.5	With Distance	GM12878	chr12	72410194	74931884	14378	1707	13763	1967	0.513751	0.510927	0.125048	0.535384	0.527592	0	0	8	4
0.5	No Distance	GM12878	chr3	133380737	134212105	1150	608	1006	701	0.534199	0.533395	0.410662	0.535523	0.55195	0	0	3	2
0.15	With Distance	GM12878	chr5	77615908	80596018	10501	3123	2996	3601	0.697394	0.778025	0.545854	0.535544	0.69718	7	7	35	34
0.15	With Distance	GM12878	chr2	195031393	196183610	903	424	480	489	0.606272	0.652928	0.504644	0.535597	0.625574	0	0	0	0
0.25	With Distance	GM12878	chr7	96732969	97475993	247	462	146	533	0.56196	0.628499	0.784978	0.535678	0.602342	1	1	8	8
0.5	With Distance	GM12878	chr1	237968555	240150901	10831	1208	10492	1394	0.510972	0.507949	0.117281	0.535742	0.506981	2	2	7	3
0.5	With Distance	GM12878	chr11	29365235	30941712	4296	1978	3884	2283	0.528816	0.525183	0.370196	0.53579	0.548332	1	0	6	6
0.15	No Distance	GM12878	chr14	33044499	34969080	1847	1717	757	1982	0.607488	0.709293	0.723622	0.53582	0.677198	2	2	15	12
0.5	No Distance	GM12878	chr8	18768892	20237371	2529	2941	1976	3395	0.546444	0.561376	0.632098	0.535827	0.560747	2	2	15	12
0.5	No Distance	GM12878	chr13	36856472	37557106	563	691	415	798	0.551682	0.575665	0.657873	0.53593	0.575524	1	0	6	3
0.15	With Distance	GM12878	chr3	81350063	83573284	5309	1665	1727	1923	0.680723	0.754548	0.526849	0.535953	0.678036	0	0	0	0
0.15	No Distance	GM12878	chr18	44575763	47389261	8028	2749	2687	3175	0.673298	0.74923	0.541624	0.535955	0.681046	5	5	15	12
0.15	With Distance	GM12878	chr7	111381149	113351015	3606	1379	1277	1593	0.661871	0.73848	0.555052	0.536003	0.66731	6	6	7	7
0.15	With Distance	GM12878	chr4	151218255	151789957	191	64	160	74	0.541922	0.54416	0.316239	0.536232	0.558773	0	0	0	0
0.5	With Distance	GM12878	chr7	32838698	33149974	154	96	127	111	0.543033	0.548043	0.466387	0.536232	0.535471	0	0	3	2
0.5	No Distance	GM12878	chr4	42996761	44632876	5903	856	5657	990	0.514173	0.51064	0.148939	0.536295	0.515581	3	2	0	0
0.25	No Distance	GM12878	chr19	11403860	14597820	15473	6153	5466	7119	0.660372	0.738956	0.565673	0.536392	0.680314	9	7	51	45
0.5	With Distance	GM12878	chr12	29671741	30998128	1488	2928	940	3388	0.55764	0.61285	0.78281	0.536415	0.585195	1	1	6	5
0.5	No Distance	GM12878	chr8	12723360	13520469	1380	254	1291	294	0.520037	0.51666	0.185489	0.536496	0.514014	1	1	6	6
0.5	With Distance	GM12878	chr13	108828622	109550542	443	901	258	1043	0.561815	0.631954	0.801691	0.536523	0.586901	1	1	0	0
0.25	No Distance	GM12878	chr13	85469324	86381613	1054	19	1006	22	0.512137	0.51165	0.0214008	0.536585	0.501305	1	0	2	0
0.15	No Distance	GM12878	chr13	34374111	35739020	382	1083	116	1254	0.577072	0.767068	0.915328	0.536585	0.580977	1	1	2	2
0.5	With Distance	GM12878	chr12	71125566	71787089	1059	57	1012	66	0.512762	0.511347	0.0612245	0.536585	0.482722	0	0	1	1
0.15	No Distance	GM12878	chr5	16160177	17204026	900	152	615	176	0.583831	0.594059	0.222503	0.536585	0.532354	2	2	5	3
0.5	No Distance	GM12878	chr11	130792434	131545247	959	498	834	577	0.535565	0.534858	0.40893	0.536744	0.542772	0	0	3	2
0.15	With Distance	GM12878	chr1	174226228	174715182	127	63	99	73	0.552486	0.561947	0.424419	0.536765	0.567809	0	0	1	1
0.5	No Distance	GM12878	chr21	31416668	32460744	2342	434	2206	503	0.518687	0.514952	0.185677	0.53682	0.510736	0	0	1	0
0.5	No Distance	GM12878	chr2	66654949	68259391	5332	1182	5035	1370	0.518771	0.514324	0.213895	0.536834	0.514695	0	0	0	0
0.5	With Distance	GM12878	chr2	18302	638060	458	528	339	612	0.552401	0.574655	0.643533	0.536842	0.564365	1	1	0	0
0.25	No Distance	GM12878	chr1	57296542	60414061	14388	4058	7351	4704	0.625947	0.661852	0.390212	0.536864	0.592222	5	4	15	10
0.15	With Distance	GM12878	chr10	9373307	10720444	1386	188	1122	218	0.550446	0.552632	0.162687	0.536946	0.535641	0	0	2	2
0.15	With Distance	GM12878	chr5	4866982	5420433	148	94	113	109	0.553879	0.56705	0.490991	0.536946	0.625512	2	1	5	4
0.15	No Distance	GM12878	chr5	171888068	174892454	9653	3333	2843	3865	0.686402	0.772487	0.576178	0.536955	0.708892	5	3	24	19
0.5	With Distance	GM12878	chr12	58376468	59547096	2667	808	2461	937	0.524371	0.520086	0.27575	0.536963	0.540186	1	1	3	1
0.5	No Distance	GM12878	chrX	30753505	31677897	908	1271	647	1474	0.553953	0.583923	0.694955	0.536976	0.568615	2	2	5	5
0.5	No Distance	GM12878	chr11	103552398	104023763	420	150	372	174	0.532258	0.530303	0.318681	0.537037	0.533745	1	1	2	0
0.25	With Distance	GM12878	chr4	25441208	25771764	91	50	74	58	0.545788	0.551515	0.439394	0.537037	0.554159	0	0	0	0
0.5	No Distance	GM12878	chr19	29957943	30088441	19	25	14	29	0.551724	0.575758	0.674419	0.537037	0.54334	0	0	0	0
0.5	With Distance	GM12878	chrX	131873875	132805465	1914	312	1805	362	0.518097	0.514654	0.167051	0.537092	0.518901	2	2	7	6
0.5	No Distance	GM12878	chr2	226532789	227972777	1716	3534	1052	4101	0.559166	0.619942	0.795847	0.537132	0.585942	8	8	3	3
0.5	No Distance	GM12878	chr18	5072951	6887622	3291	5030	2354	5841	0.552918	0.582994	0.712752	0.537301	0.555558	3	3	14	14
0.25	No Distance	GM12878	chr3	73148177	73554450	88	124	55	144	0.564477	0.615385	0.723618	0.537313	0.60708	1	1	4	4
0.5	With Distance	GM12878	chr13	34374111	35739020	1347	3373	711	3918	0.563162	0.654519	0.846403	0.537375	0.587543	0	0	0	0
0.25	No Distance	GM12878	chr1	81879198	82226729	91	68	70	79	0.551948	0.565217	0.530201	0.537415	0.556287	0	0	0	0
0.25	With Distance	GM12878	chr2	18302	638060	246	247	182	287	0.554054	0.574766	0.61194	0.537453	0.569839	2	0	1	1
0.15	With Distance	GM12878	chr8	105799280	106785979	737	37	673	43	0.52349	0.522695	0.0600559	0.5375	0.533179	0	0	4	3
0.25	With Distance	GM12878	chr12	91338384	91749867	180	37	161	43	0.529691	0.527859	0.210784	0.5375	0.557694	0	0	5	1
0.5	No Distance	GM12878	chr4	112560616	112982218	370	86	336	100	0.526906	0.524079	0.229358	0.537634	0.544086	2	2	11	9
0.15	With Distance	GM12878	chr3	179528098	180313611	198	282	120	328	0.56681	0.622642	0.732143	0.537705	0.573019	0	0	1	1
0.5	No Distance	GM12878	chr3	53972362	56338175	4248	9847	2475	11454	0.560305	0.631861	0.822313	0.537721	0.5679	7	5	7	7
0.5	No Distance	GM12878	chr2	18302	638060	460	526	339	612	0.553433	0.57572	0.643533	0.537786	0.557413	1	1	0	0
0.5	No Distance	GM12878	chr17	12083385	14831943	7570	11774	4832	13704	0.561616	0.610385	0.739318	0.537876	0.566457	3	3	9	8
0.25	With Distance	GM12878	chr4	151218255	151789957	295	122	254	142	0.537515	0.537341	0.358586	0.537879	0.542993	0	0	1	1
0.5	No Distance	GM12878	chr13	107857251	108808793	2048	250	1947	291	0.515653	0.512641	0.130027	0.537893	0.505182	0	0	3	2
0.25	With Distance	GM12878	chr2	713613	1773828	587	841	403	979	0.557295	0.592929	0.708394	0.537912	0.584062	2	2	13	12
0.5	With Distance	GM12878	chrX	69671332	69885782	47	73	30	85	0.561702	0.61039	0.73913	0.537975	0.571196	0	0	0	0
0.5	With Distance	GM12878	chr7	87872051	89253526	4089	736	3873	857	0.517635	0.513564	0.181184	0.537979	0.526228	3	2	3	2
0.15	No Distance	GM12878	chr4	119900415	120973855	1108	249	548	290	0.636902	0.669082	0.346062	0.538033	0.59373	2	2	7	4
0.25	No Distance	GM12878	chr13	108828622	109550542	247	425	148	495	0.564259	0.625316	0.769829	0.538043	0.559638	2	1	1	0
0.5	No Distance	GM12878	chr14	69328935	69575302	72	91	49	106	0.559748	0.595041	0.683871	0.538071	0.568336	0	0	6	3
0.5	No Distance	GM12878	chr7	17745052	18386286	474	576	342	671	0.555017	0.580882	0.662389	0.538091	0.580975	1	0	6	5
0.25	With Distance	GM12878	chr14	90863141	91227665	70	103	42	120	0.567164	0.625	0.740741	0.538117	0.610968	0	0	0	0
0.5	No Distance	GM12878	chr20	16782167	17414132	873	145	813	169	0.521	0.517794	0.172098	0.538217	0.523232	0	0	0	0
0.5	No Distance	GM12878	chr12	16228531	18145349	7900	1411	7523	1645	0.516532	0.512222	0.179428	0.538285	0.51156	0	0	3	2
0.25	No Distance	GM12878	chr12	128743646	132315419	15156	8675	5709	10115	0.637271	0.726384	0.639219	0.538318	0.658984	5	3	9	8
0.25	No Distance	GM12878	chr11	118934964	122377781	14779	7233	6173	8435	0.633916	0.705374	0.577423	0.538358	0.66217	3	3	65	60
0.25	With Distance	GM12878	chrX	22001751	24261737	5010	3777	1927	4405	0.622726	0.722214	0.695673	0.538377	0.673623	1	1	6	5
0.15	No Distance	GM12878	chr3	193382383	195644657	4717	1942	1519	2265	0.668582	0.756414	0.598573	0.538388	0.702911	1	1	18	14
0.5	No Distance	GM12878	chr3	106953613	111259035	48851	7100	28540	8281	0.615832	0.631223	0.224899	0.538392	0.557685	6	5	35	29
0.15	No Distance	GM12878	chr4	145095075	145709924	232	60	199	70	0.538324	0.538283	0.260223	0.538462	0.539568	0	0	0	0
0.15	With Distance	GM12878	chr10	54066462	54250228	21	6	18	7	0.538462	0.538462	0.28	0.538462	0.724444	0	0	0	0
0.5	With Distance	GM12878	chr17	13369	236452	90	42	77	49	0.53876	0.538922	0.388889	0.538462	0.553241	0	0	1	0
0.15	No Distance	GM12878	chr19	46271665	48367758	3055	1644	1330	1918	0.625771	0.696693	0.590517	0.538462	0.65613	3	2	43	31
0.25	No Distance	GM12878	chr1	145417955	145546254	10	12	7	14	0.55814	0.588235	0.666667	0.538462	0.534632	0	0	2	0
0.15	No Distance	GM12878	chr4	20774400	21771077	964	18	710	21	0.575015	0.575866	0.0287278	0.538462	0.530117	3	2	0	0
0.15	With Distance	GM12878	chrX	50887189	51205119	76	6	66	7	0.535484	0.535211	0.0958904	0.538462	0.484631	0	0	0	0
0.15	With Distance	GM12878	chr8	55081000	55345085	50	6	43	7	0.537736	0.537634	0.14	0.538462	0.554821	0	0	0	0
0.15	No Distance	GM12878	chr2	228803935	230139180	1467	186	1093	217	0.568343	0.573047	0.165649	0.538462	0.533189	1	0	0	0
0.15	No Distance	GM12878	chr3	24814483	25075483	44	12	36	14	0.54717	0.55	0.28	0.538462	0.519464	1	1	1	1
0.15	No Distance	GM12878	chr20	23420657	23589334	15	6	13	7	0.536585	0.535714	0.35	0.538462	0.52381	0	0	0	0
0.5	No Distance	GM12878	chr20	23420657	23589334	46	24	41	28	0.532374	0.528736	0.405797	0.538462	0.568944	0	0	0	0
0.15	No Distance	GM12878	chr2	169815767	169999940	13	12	10	14	0.55102	0.565217	0.583333	0.538462	0.463333	0	0	2	0
0.5	With Distance	GM12878	chr15	35370034	38185049	9501	10567	7293	12330	0.550024	0.565738	0.628344	0.538498	0.570667	3	3	14	14
0.15	With Distance	GM12878	chr12	31553523	34175655	9816	2990	1621	3490	0.742647	0.858267	0.682841	0.53858	0.758652	8	7	21	21
0.5	No Distance	GM12878	chr12	77443200	78321755	1520	454	1389	530	0.526586	0.522516	0.276186	0.538618	0.527859	3	3	8	7
0.5	With Distance	GM12878	chr1	105189703	106336755	3143	215	3031	251	0.511145	0.50907	0.0764778	0.538627	0.514435	0	0	8	5
0.5	No Distance	GM12878	chr7	148905785	149324741	260	185	209	216	0.547126	0.554371	0.508235	0.538653	0.593988	0	0	2	1
0.5	No Distance	GM12878	chr7	95544255	96695086	1311	2076	887	2424	0.557629	0.596451	0.732105	0.538667	0.564769	1	1	6	5
0.15	With Distance	GM12878	chr16	82295739	83481525	641	441	515	515	0.547348	0.554498	0.5	0.538703	0.57615	1	1	7	6
0.15	No Distance	GM12878	chr7	113665802	115763858	4151	727	2399	849	0.615309	0.63374	0.261392	0.538706	0.573716	2	1	8	6
0.15	No Distance	GM12878	chr8	71656607	72724021	632	244	545	285	0.537515	0.536958	0.343373	0.538752	0.555936	0	0	3	2
0.25	With Distance	GM12878	chr17	63226521	64162450	768	345	671	403	0.535437	0.533704	0.375233	0.53877	0.55237	1	1	5	3
0.5	With Distance	GM12878	chr12	125667388	128554448	9834	11129	7722	13003	0.547808	0.56015	0.627407	0.538828	0.556249	1	1	12	11
0.5	No Distance	GM12878	chr1	36981640	37901741	1156	1000	929	1169	0.546544	0.554436	0.557197	0.538958	0.563483	3	3	13	10
0.5	With Distance	GM12878	chr4	163417804	165653565	7871	5243	5787	6130	0.559346	0.576292	0.514391	0.538996	0.581851	9	9	12	12
0.5	With Distance	GM12878	chr7	121731455	122174396	435	65	402	76	0.522495	0.519713	0.158996	0.539007	0.547042	1	1	2	1
0.25	No Distance	GM12878	chr1	48462645	48964816	257	65	228	76	0.531949	0.529897	0.25	0.539007	0.52414	0	0	3	3
0.5	With Distance	GM12878	chr2	226532789	227972777	1766	3484	1078	4075	0.561473	0.620956	0.790801	0.539092	0.594306	8	8	3	3
0.25	No Distance	GM12878	chr14	90863141	91227665	73	100	45	117	0.567164	0.618644	0.722222	0.539171	0.602994	0	0	0	0
0.5	No Distance	GM12878	chr11	37024793	38813734	7697	417	7462	488	0.509524	0.507751	0.0613836	0.539227	0.508116	0	0	0	0
0.5	No Distance	GM12878	chr1	158171954	159060099	881	1138	631	1332	0.555751	0.582672	0.678553	0.539271	0.585499	2	2	15	13
0.25	No Distance	GM12878	chr3	179528098	180313611	359	428	254	501	0.557717	0.585644	0.663576	0.53929	0.581948	0	0	6	6
0.5	No Distance	GM12878	chr1	63307193	63908250	369	555	240	650	0.561742	0.605911	0.730337	0.539419	0.595693	0	0	3	3
0.25	With Distance	GM12878	chr13	108828622	109550542	253	419	152	491	0.565779	0.624691	0.763608	0.53956	0.582511	2	1	1	0
0.25	With Distance	GM12878	chr13	47338067	51645373	32763	11279	9184	13219	0.692031	0.781057	0.590055	0.539595	0.714578	15	14	46	42
0.5	No Distance	GM12878	chr13	26148376	27505552	1619	3067	1000	3595	0.561793	0.618175	0.782372	0.539628	0.570796	1	1	2	1
0.5	With Distance	GM12878	chr1	174226228	174715182	411	208	349	244	0.540429	0.540789	0.411467	0.539823	0.56925	0	0	0	0
0.5	No Distance	GM12878	chr4	150901046	151166379	79	104	52	122	0.563025	0.603053	0.701149	0.539823	0.557377	1	1	4	4
0.5	No Distance	GM12878	chr2	150451955	152096587	5865	976	5584	1145	0.516581	0.512272	0.170159	0.53984	0.513889	0	0	4	4
0.15	With Distance	GM12878	chr2	713613	1773828	433	450	294	528	0.563636	0.595598	0.642336	0.539877	0.605794	0	0	5	5
0.5	No Distance	GM12878	chr2	80161966	84542829	49882	2837	39982	3329	0.554108	0.555083	0.0768627	0.539896	0.518098	0	0	5	5
0.5	With Distance	GM12878	chr3	164924530	167068966	11313	777	10056	912	0.530185	0.529412	0.083151	0.539964	0.537952	0	0	1	0
0.15	No Distance	GM12878	chr12	18292738	19442595	1044	69	888	81	0.540346	0.540373	0.0835913	0.54	0.509276	2	1	4	4
0.5	No Distance	GM12878	chr3	18599563	18801104	86	23	78	27	0.528037	0.52439	0.257143	0.54	0.507995	0	0	1	1
0.15	With Distance	GM12878	chr13	34374111	35739020	390	1075	108	1262	0.582716	0.783133	0.921168	0.540009	0.613962	1	1	2	2
0.5	No Distance	GM12878	chr11	41481568	43306338	7780	643	7521	755	0.511108	0.508463	0.0912276	0.540057	0.519994	1	1	3	2
0.5	No Distance	GM12878	chrX	147130270	148553082	3867	1239	3556	1455	0.526045	0.520948	0.290361	0.540089	0.532967	0	0	1	0
0.5	No Distance	GM12878	chr1	163328331	165043603	6378	1055	6076	1239	0.516477	0.512125	0.169378	0.540105	0.52129	0	0	6	4
0.5	No Distance	GM12878	chr2	130693702	132905170	13012	3898	3098	4578	0.715448	0.807697	0.596404	0.540113	0.740124	8	7	5	5
0.15	With Distance	GM12878	chr4	145095075	145709924	229	63	195	74	0.540107	0.540094	0.275093	0.540146	0.550924	0	0	0	0
0.25	No Distance	GM12878	chr7	79689068	80291372	373	97	333	114	0.53108	0.528329	0.255034	0.540284	0.532431	1	0	1	1
0.5	With Distance	GM12878	chr1	36981640	37901741	1195	961	968	1130	0.546544	0.552473	0.538608	0.540411	0.568434	3	3	13	10
0.5	No Distance	GM12878	chr18	6919636	8391002	4757	750	4525	882	0.516676	0.512497	0.163122	0.540441	0.515844	0	0	2	2
0.5	With Distance	GM12878	chr2	129079290	130607628	3498	2425	2967	2852	0.540794	0.541067	0.490119	0.540459	0.559348	1	1	5	4
0.5	With Distance	GM12878	chr12	77443200	78321755	1503	471	1365	554	0.528384	0.524059	0.288692	0.540488	0.539216	3	3	8	6
0.5	No Distance	GM12878	chr7	45929153	47220468	3315	936	3064	1101	0.524715	0.519674	0.264346	0.540501	0.518426	3	3	11	9
0.15	With Distance	GM12878	chr3	62606308	64471592	2755	1559	736	1834	0.666618	0.789172	0.713619	0.540525	0.72564	2	2	10	9
0.15	With Distance	GM12878	chr7	31172469	31776994	253	34	224	40	0.53176	0.530398	0.151515	0.540541	0.510427	0	0	2	2
0.25	With Distance	GM12878	chr3	24814483	25075483	74	17	65	20	0.534091	0.532374	0.235294	0.540541	0.491144	1	0	0	0
0.25	With Distance	GM12878	chr20	16782167	17414132	305	204	245	240	0.54829	0.554545	0.494845	0.540541	0.566763	1	1	0	0
0.15	No Distance	GM12878	chrX	2953638	3731936	203	271	123	319	0.569869	0.622699	0.721719	0.540678	0.60775	0	0	7	7
0.5	No Distance	GM12878	chr2	133303547	134602529	3488	796	3261	937	0.521693	0.516817	0.223202	0.540681	0.523345	2	2	2	2
0.5	No Distance	GM12878	chr16	75822151	77206805	4217	642	4010	756	0.516675	0.512581	0.158624	0.540773	0.520107	0	0	2	2
0.25	With Distance	GM12878	chr11	83538232	84276616	458	242	385	285	0.542336	0.543298	0.425373	0.540797	0.572148	1	1	6	5
0.5	No Distance	GM12878	chr3	157335457	158510540	1389	2115	936	2491	0.559804	0.597419	0.726875	0.540816	0.566532	3	3	9	7
0.5	No Distance	GM12878	chr11	12352063	12916608	702	118	650	139	0.522685	0.519231	0.176172	0.540856	0.523262	1	1	0	0
0.5	No Distance	GM12878	chr1	49037987	50814828	2990	4969	1983	5854	0.559889	0.601247	0.74697	0.540885	0.571073	1	1	3	3
0.25	No Distance	GM12878	chr1	108323137	109188586	1087	550	270	648	0.679061	0.801032	0.705882	0.540902	0.756174	1	1	5	5
0.5	No Distance	GM12878	chr7	123740274	124637429	666	1375	365	1620	0.567809	0.645975	0.816121	0.540902	0.581481	0	0	6	5
0.25	With Distance	GM12878	chr2	187726177	189377909	2969	1431	1680	1686	0.599408	0.638632	0.500891	0.540905	0.618272	3	2	4	3
0.5	No Distance	GM12878	chr20	40325911	42038851	6123	1267	5780	1493	0.519403	0.514408	0.20528	0.540942	0.53241	1	1	6	3
0.5	No Distance	GM12878	chr2	18700126	20064217	3453	1233	3142	1453	0.528607	0.523578	0.316213	0.540953	0.532936	3	3	1	1
0.15	With Distance	GM12878	chr7	66836087	71201940	20492	7140	5777	8418	0.69118	0.780083	0.593026	0.541072	0.725096	4	4	5	2
0.5	No Distance	GM12878	chr2	75866519	76828095	671	1675	310	1975	0.571367	0.683996	0.864333	0.541096	0.583122	1	1	3	2
0.5	No Distance	GM12878	chrX	117592951	117943688	212	106	178	125	0.542673	0.54359	0.412541	0.541126	0.573578	0	0	1	1
0.5	No Distance	GM12878	chr2	238766461	239173976	279	145	234	171	0.542823	0.54386	0.422222	0.541139	0.549266	0	0	3	3
0.25	No Distance	GM12878	chr12	91338384	91749867	178	39	158	46	0.532067	0.529762	0.22549	0.541176	0.543203	0	0	5	0
0.5	No Distance	GM12878	chr1	17745259	18908920	1474	1942	1049	2291	0.557282	0.584225	0.685928	0.541224	0.576308	0	0	16	12
0.25	No Distance	GM12878	chr7	87872051	89253526	2523	178	2140	210	0.541081	0.541068	0.0893617	0.541237	0.511554	4	1	4	3
0.25	With Distance	GM12878	chr2	222921472	226526756	19840	7782	6804	9186	0.665551	0.744633	0.574484	0.541372	0.690701	7	7	32	31
0.5	No Distance	GM12878	chr4	55188510	57705064	7712	8682	5167	10253	0.564689	0.598804	0.664916	0.541484	0.577402	4	3	20	14
0.5	With Distance	GM12878	chr7	111381149	113351015	4188	5635	2974	6656	0.557446	0.584753	0.691173	0.541534	0.580015	3	3	19	16
0.25	No Distance	GM12878	chr1	176865515	178160504	1254	888	1019	1049	0.547031	0.551694	0.507253	0.541559	0.594501	1	1	7	7
0.25	With Distance	GM12878	chr1	188750917	190344107	4936	176	2916	208	0.624575	0.62863	0.0665813	0.541667	0.586899	0	0	1	1
0.15	No Distance	GM12878	chrX	139137986	139817282	373	22	309	26	0.546575	0.546921	0.0776119	0.541667	0.502086	0	0	1	1
0.15	No Distance	GM12878	chr3	154052493	155042565	738	88	612	104	0.546044	0.546667	0.145251	0.541667	0.529534	2	2	0	0
0.25	With Distance	GM12878	chr2	9281184	9512633	36	33	26	39	0.559701	0.580645	0.6	0.541667	0.60078	0	0	0	0
0.5	No Distance	GM12878	chrX	153942555	154070513	22	22	17	26	0.551724	0.564103	0.604651	0.541667	0.631607	0	0	0	0
0.25	With Distance	GM12878	chr13	78710670	79553535	350	550	215	650	0.566572	0.619469	0.751445	0.541667	0.611958	0	0	1	1
0.5	No Distance	GM12878	chr13	61022267	61985753	1804	566	1640	669	0.528532	0.52381	0.289736	0.5417	0.557215	3	3	2	2
0.5	With Distance	GM12878	chr2	199173395	200726967	2594	3523	1846	4165	0.557305	0.584234	0.692896	0.541753	0.586907	0	0	1	1
0.25	With Distance	GM12878	chr3	3237414	4333691	1238	285	1139	337	0.525175	0.520825	0.22832	0.541801	0.551662	0	0	1	1
0.5	With Distance	GM12878	chr14	24056933	24424407	148	197	96	233	0.565282	0.606557	0.708207	0.54186	0.600797	1	0	12	10
0.5	With Distance	GM12878	chr7	113665802	115763858	5385	5686	4198	6727	0.550646	0.561933	0.615744	0.541932	0.560895	0	0	8	5
0.25	With Distance	GM12878	chr3	84595938	85626251	1367	71	1221	84	0.528983	0.528207	0.0643678	0.541935	0.519154	1	1	1	1
0.5	No Distance	GM12878	chr7	117038939	117794423	868	589	714	697	0.545676	0.548673	0.493976	0.541991	0.546521	0	0	6	5
0.5	With Distance	GM12878	chr2	234884298	236657102	3509	4451	2570	5268	0.555577	0.577233	0.67211	0.542031	0.591297	6	6	17	15
0.15	No Distance	GM12878	chr5	39216004	39571625	51	49	32	58	0.573684	0.614458	0.644444	0.542056	0.620333	1	1	2	1
0.25	No Distance	GM12878	chr18	63392169	64164304	728	38	681	45	0.518097	0.516678	0.0619835	0.542169	0.536634	0	0	1	1
0.5	No Distance	GM12878	chr2	167394544	169780153	7273	8100	3653	9593	0.589329	0.66566	0.724219	0.542192	0.605478	4	4	6	5
0.5	No Distance	GM12878	chr4	163417804	165653565	10408	2706	8712	3205	0.543846	0.544351	0.268944	0.542209	0.534702	9	9	12	12
0.5	With Distance	GM12878	chr2	36197691	36892872	873	363	765	430	0.535993	0.532967	0.359833	0.542245	0.567642	2	2	2	2
0.5	With Distance	GM12878	chr2	75866519	76828095	694	1652	328	1957	0.572447	0.679061	0.856455	0.542255	0.598593	1	1	3	2
0.5	No Distance	GM12878	chr1	118693504	119913141	1329	2447	796	2900	0.56598	0.625412	0.784632	0.54236	0.588438	0	0	0	0
0.5	With Distance	GM12878	chr1	48462645	48964816	536	108	490	128	0.526149	0.522417	0.20712	0.542373	0.53611	0	0	5	5
0.5	No Distance	GM12878	chr1	208193093	208421506	84	54	68	64	0.548148	0.552632	0.484848	0.542373	0.552811	0	0	4	2
0.25	With Distance	GM12878	chr4	22898634	24421867	2635	329	2483	390	0.518246	0.51485	0.135747	0.54242	0.514156	0	0	0	0
0.25	No Distance	GM12878	chr17	66167979	68620473	8251	2556	4404	3030	0.618442	0.651995	0.407587	0.542427	0.629485	2	2	16	15
0.5	No Distance	GM12878	chrX	22001751	24261737	4894	8034	3142	9524	0.563335	0.609009	0.751934	0.542431	0.57097	1	1	5	4
0.15	No Distance	GM12878	chr17	5488289	6340124	245	323	149	383	0.570909	0.621827	0.719925	0.542493	0.598995	1	1	7	2
0.5	With Distance	GM12878	chr2	228803935	230139180	3769	747	3541	886	0.520519	0.515595	0.200136	0.54256	0.530904	0	0	3	2
0.5	No Distance	GM12878	chr2	228803935	230139180	3780	736	3554	873	0.520295	0.515408	0.197199	0.542573	0.516143	0	0	3	2
0.5	With Distance	GM12878	chr4	150901046	151166379	81	102	53	121	0.565826	0.604478	0.695402	0.542601	0.605207	1	1	4	4
0.15	With Distance	GM12878	chr17	5488289	6340124	246	322	150	382	0.570909	0.621212	0.718045	0.542614	0.612506	1	1	7	2
0.5	With Distance	GM12878	chr1	49037987	50814828	2983	4976	1933	5904	0.562611	0.606794	0.753349	0.542647	0.58365	1	1	3	3
0.5	With Distance	GM12878	chr20	40325911	42038851	5697	1693	5264	2009	0.52554	0.519752	0.276227	0.54268	0.536694	1	0	6	2
0.15	With Distance	GM12878	chr5	40904123	42890235	3833	1446	1213	1716	0.676048	0.759612	0.585865	0.542694	0.682001	3	2	10	10
0.25	No Distance	GM12878	chr12	29671741	30998128	779	1429	453	1696	0.568051	0.632305	0.789204	0.54272	0.604044	1	1	4	4
0.25	With Distance	GM12878	chr8	31108582	33450680	6020	2723	3587	3232	0.594525	0.626626	0.47397	0.542737	0.624401	0	0	9	9
0.5	No Distance	GM12878	chr2	44103986	48817055	49531	12845	33651	15247	0.582149	0.595453	0.311812	0.542752	0.574764	12	7	51	35
0.5	With Distance	GM12878	chr2	66654949	68259391	5375	1139	5053	1352	0.520706	0.515439	0.211085	0.542754	0.515368	0	0	0	0
0.5	With Distance	GM12878	chr8	12723360	13520469	1383	251	1287	298	0.522212	0.517978	0.188013	0.542805	0.526496	1	1	6	6
0.15	No Distance	GM12878	chr9	108188097	110104536	2207	1809	563	2148	0.647391	0.796751	0.792328	0.542835	0.687228	1	0	7	7
0.15	With Distance	GM12878	chr6	105129299	105528672	111	16	95	19	0.539419	0.538835	0.166667	0.542857	0.545552	0	0	1	1
0.25	No Distance	GM12878	chr4	20395924	20688377	93	16	83	19	0.530806	0.528409	0.186275	0.542857	0.501844	2	2	5	4
0.25	With Distance	GM12878	chr1	53950724	54221548	47	48	32	57	0.565217	0.594937	0.640449	0.542857	0.628681	0	0	1	1
0.15	With Distance	GM12878	chr2	63918027	64116466	16	16	10	19	0.57377	0.615385	0.655172	0.542857	0.625	1	1	3	3
0.15	No Distance	GM12878	chr2	136669551	138598611	3738	1780	639	2114	0.707532	0.85401	0.76789	0.542886	0.742148	1	1	0	0
0.25	No Distance	GM12878	chr12	16228531	18145349	5068	479	3995	569	0.557512	0.559197	0.124671	0.542939	0.525008	1	0	0	0
0.5	No Distance	GM12878	chr3	84595938	85626251	2629	69	2550	82	0.50863	0.507627	0.031155	0.543046	0.504826	1	1	0	0
0.5	With Distance	GM12878	chr1	163328331	165043603	5830	1603	5409	1906	0.524546	0.518729	0.26056	0.543175	0.538456	0	0	6	5
0.15	With Distance	GM12878	chr9	71182531	73218675	4112	1682	1063	2000	0.690076	0.794589	0.652955	0.543183	0.732958	1	1	10	9
0.5	With Distance	GM12878	chr13	107857251	108808793	2060	238	1955	283	0.516534	0.513076	0.126452	0.543186	0.509108	0	0	3	2
0.5	No Distance	GM12878	chr17	71424739	72196551	902	613	739	729	0.546765	0.549665	0.496594	0.543219	0.564761	2	1	8	4
0.15	No Distance	GM12878	chr2	24628920	26801715	3803	1679	1505	1997	0.645592	0.716466	0.570246	0.543254	0.67112	2	2	35	32
0.25	With Distance	GM12878	chr4	44761926	46650791	5464	179	4209	213	0.564034	0.564871	0.0481682	0.543367	0.55314	1	1	2	2
0.25	With Distance	GM12878	chr1	240894594	241663976	657	100	607	119	0.523264	0.519778	0.163912	0.543379	0.516535	1	1	5	1
0.5	No Distance	GM12878	chr13	68878192	69502028	960	42	916	50	0.513211	0.511727	0.0517598	0.543478	0.515087	0	0	0	0
0.15	No Distance	GM12878	chr2	180706260	180943392	23	21	14	25	0.578313	0.621622	0.641026	0.543478	0.611014	0	0	0	0
0.5	With Distance	GM12878	chr13	78710670	79553535	976	824	767	981	0.551578	0.559954	0.561213	0.54349	0.570886	1	1	0	0
0.15	No Distance	GM12878	chr17	63226521	64162450	483	194	407	231	0.542966	0.542697	0.362069	0.543529	0.552643	0	0	2	2
0.15	No Distance	GM12878	chr17	71424739	72196551	237	225	163	268	0.56551	0.5925	0.62181	0.543611	0.583348	2	1	4	1
0.25	No Distance	GM12878	chr11	20669074	22152902	2620	277	2394	330	0.524818	0.522537	0.121145	0.543657	0.510073	1	1	2	2
0.5	No Distance	GM12878	chr13	91785275	92375721	408	486	282	579	0.562393	0.591304	0.672474	0.543662	0.585583	0	0	2	2
0.15	With Distance	GM12878	chr2	238766461	239173976	83	47	61	56	0.562753	0.576389	0.478632	0.543689	0.577548	1	1	3	2
0.5	With Distance	GM12878	chr1	67996400	70204424	6621	5773	5090	6880	0.554137	0.565366	0.57477	0.543745	0.575697	1	1	12	12
0.5	No Distance	GM12878	chr13	71893998	72454956	733	73	688	87	0.518659	0.515834	0.112258	0.54375	0.502958	0	0	1	1
0.5	No Distance	GM12878	chr21	18758709	18959088	78	26	69	31	0.534314	0.530612	0.31	0.54386	0.555529	0	0	0	0
0.25	No Distance	GM12878	chr13	34374111	35739020	609	1751	211	2088	0.57888	0.742683	0.908221	0.543892	0.583109	1	1	4	3
0.15	With Distance	GM12878	chr3	66988073	69022992	2176	1886	814	2249	0.621053	0.727759	0.734247	0.543894	0.683647	5	5	3	3
0.5	No Distance	GM12878	chr11	131617434	132811547	2188	1436	1832	1713	0.544148	0.544279	0.483216	0.543982	0.566129	2	2	8	5
0.5	No Distance	GM12878	chr3	20381570	23003538	17134	1301	14399	1552	0.543419	0.543367	0.097298	0.543989	0.515753	3	1	4	3
0.5	With Distance	GM12878	chr17	71424739	72196551	811	704	628	840	0.55347	0.563586	0.572207	0.544041	0.575893	2	2	8	5
0.5	No Distance	GM12878	chr2	48826524	50720714	8006	1061	7669	1266	0.515054	0.51075	0.14169	0.544048	0.511457	1	1	4	3
0.15	No Distance	GM12878	chr5	174959860	176929601	5167	1369	1236	1634	0.723049	0.806965	0.569338	0.544123	0.725342	4	2	6	6
0.15	With Distance	GM12878	chr1	213294828	215701282	6651	2011	1903	2402	0.698157	0.777531	0.557956	0.544301	0.694638	7	7	7	7
0.25	No Distance	GM12878	chr4	22898634	24421867	2640	324	2486	387	0.518588	0.515021	0.134702	0.544304	0.509771	0	0	0	0
0.5	No Distance	GM12878	chr12	27884395	29027175	1592	1737	1179	2075	0.557041	0.574522	0.637677	0.544334	0.55824	0	0	2	2
0.25	With Distance	GM12878	chr2	15776315	18560098	9919	4402	4371	5259	0.63371	0.694122	0.546106	0.544354	0.649022	6	6	37	35
0.15	With Distance	GM12878	chrX	131873875	132805465	613	77	546	92	0.530873	0.528904	0.144201	0.544379	0.539702	5	5	10	10
0.5	No Distance	GM12878	chr4	180787419	184328828	30669	4212	22830	5034	0.569017	0.573263	0.180663	0.544452	0.548343	5	2	13	12
0.5	No Distance	GM12878	chr8	17190043	18726752	1814	4149	897	4959	0.57306	0.669126	0.846824	0.544466	0.583273	7	6	19	14
0.5	No Distance	GM12878	chr3	61549755	62176153	803	215	725	257	0.53	0.525524	0.261711	0.544492	0.540423	1	0	2	1
0.5	No Distance	GM12878	chr1	64022763	64713014	467	752	279	899	0.569879	0.626005	0.763158	0.544518	0.586083	2	1	8	8
0.15	No Distance	GM12878	chr3	61549755	62176153	260	51	226	61	0.536789	0.534979	0.212544	0.544643	0.555463	0	0	0	0
0.25	No Distance	GM12878	chr2	129079290	130607628	1535	1428	1184	1708	0.553886	0.564546	0.590595	0.544643	0.573975	0	0	1	1
0.15	With Distance	GM12878	chr1	96700199	98934312	5123	1886	1427	2256	0.690142	0.782137	0.612544	0.544664	0.686313	2	2	1	1
0.15	No Distance	GM12878	chr12	54973029	56859773	4062	1677	620	2006	0.725403	0.867578	0.763899	0.544665	0.785182	3	2	19	19
0.25	With Distance	GM12878	chr3	64515804	65718783	1666	163	1579	195	0.516514	0.513405	0.109921	0.544693	0.529772	0	0	1	1
0.15	With Distance	GM12878	chr10	28916912	29595050	291	71	250	85	0.539455	0.537893	0.253731	0.544872	0.581409	2	1	5	4
0.5	With Distance	GM12878	chr3	61549755	62176153	805	213	727	255	0.53	0.525457	0.259674	0.544872	0.545383	1	0	2	1
0.5	No Distance	GM12878	chr11	68400153	68857060	306	228	238	273	0.554067	0.5625	0.534247	0.54491	0.573776	0	0	1	1
0.5	No Distance	GM12878	chr2	122568402	123209815	817	233	734	279	0.531265	0.526757	0.27542	0.544922	0.547683	0	0	2	2
0.15	No Distance	GM12878	chr9	103361566	104296090	272	435	117	521	0.589591	0.699229	0.816614	0.544979	0.640811	2	0	2	1
0.5	With Distance	GM12878	chr14	69328935	69575302	72	91	46	109	0.569182	0.610169	0.703226	0.545	0.591332	0	0	6	3
0.5	No Distance	GM12878	chrX	43695543	46953788	11439	15822	6840	18955	0.572866	0.6258	0.734832	0.545044	0.583731	8	7	18	18
0.5	No Distance	GM12878	chr1	48462645	48964816	543	101	497	121	0.526149	0.522115	0.195793	0.545045	0.524709	0	0	5	5
0.25	No Distance	GM12878	chr12	27884395	29027175	735	929	501	1113	0.563758	0.59466	0.689591	0.545054	0.56349	0	0	1	1
0.5	With Distance	GM12878	chr4	42996761	44632876	5902	857	5620	1027	0.516858	0.512237	0.154506	0.545117	0.51452	3	2	0	0
0.25	No Distance	GM12878	chr3	113870432	116478329	10742	1807	6219	2166	0.616605	0.633335	0.258318	0.54518	0.574443	6	6	21	20
0.5	With Distance	GM12878	chr3	53972362	56338175	4724	9371	2695	11234	0.56944	0.636743	0.806519	0.545207	0.59493	7	6	7	6
0.5	With Distance	GM12878	chr1	118693504	119913141	1329	2447	762	2934	0.57053	0.635581	0.793831	0.545252	0.601356	0	0	0	0
0.25	No Distance	GM12878	chr4	21788685	22694437	397	648	228	777	0.572683	0.6352	0.773134	0.545263	0.594272	0	0	0	0
0.15	No Distance	GM12878	chr1	245315480	247741506	6738	1609	2429	1930	0.682197	0.735028	0.442762	0.545352	0.65493	3	2	4	3
0.5	With Distance	GM12878	chr11	37024793	38813734	7688	426	7439	511	0.510396	0.50823	0.0642767	0.545358	0.511353	0	0	0	0
0.5	With Distance	GM12878	chr1	75235192	75672961	464	25	437	30	0.516736	0.514983	0.0642398	0.545455	0.504026	0	0	0	0
0.5	With Distance	GM12878	chr7	14756167	15057324	219	15	205	18	0.5186	0.516509	0.0807175	0.545455	0.528889	0	0	1	1
0.15	With Distance	GM12878	chr8	69489101	70535011	863	65	729	78	0.542363	0.542085	0.0966543	0.545455	0.569321	1	1	3	3
0.15	With Distance	GM12878	chr20	16782167	17414132	271	40	239	48	0.533445	0.531373	0.167247	0.545455	0.572465	1	1	0	0
0.15	No Distance	GM12878	chr4	150901046	151166379	41	15	32	18	0.556604	0.561644	0.36	0.545455	0.575893	0	0	2	0
0.15	No Distance	GM12878	chr6	109506956	109706546	21	10	17	12	0.55	0.552632	0.413793	0.545455	0.540044	1	0	3	0
0.25	No Distance	GM12878	chr17	15730866	15903235	22	15	18	18	0.547945	0.55	0.5	0.545455	0.527402	0	0	0	0
0.15	No Distance	GM12878	chr7	65186983	65306073	6	5	5	6	0.545455	0.545455	0.545455	0.545455	0.61157	0	0	0	0
0.15	With Distance	GM12878	chrX	134617918	134731204	5	5	4	6	0.55	0.555556	0.6	0.545455	0.68	0	0	0	0
0.25	No Distance	GM12878	chr2	105983674	106163588	22	20	16	24	0.560976	0.578947	0.6	0.545455	0.551488	1	1	0	0
0.5	With Distance	GM12878	chr2	105983674	106163588	39	45	28	54	0.560241	0.58209	0.658537	0.545455	0.589068	0	0	1	0
0.5	No Distance	GM12878	chrX	82723795	82891211	20	55	7	66	0.581081	0.740741	0.90411	0.545455	0.591963	0	0	0	0
0.15	No Distance	GM12878	chr1	79304049	79664447	93	10	80	12	0.538462	0.537572	0.130435	0.545455	0.546169	0	0	0	0
0.15	With Distance	GM12878	chr1	79304049	79664447	93	10	80	12	0.538462	0.537572	0.130435	0.545455	0.572974	0	0	0	0
0.15	No Distance	GM12878	chr5	9898057	10112295	32	5	27	6	0.542857	0.542373	0.181818	0.545455	0.546274	0	0	0	0
0.25	No Distance	GM12878	chr3	65770428	66126304	138	25	123	30	0.531646	0.528736	0.196078	0.545455	0.533482	0	0	0	0
0.25	No Distance	GM12878	chrX	117980518	118202624	53	10	47	12	0.532787	0.53	0.20339	0.545455	0.549368	1	1	1	1
0.25	No Distance	GM12878	chrX	24276931	25163274	718	280	625	336	0.53803	0.534624	0.349636	0.545455	0.551378	0	0	4	3
0.15	No Distance	GM12878	chr18	48188035	48312905	7	5	6	6	0.541667	0.538462	0.5	0.545455	0.506944	0	0	0	0
0.25	No Distance	GM12878	chr2	230295834	230452421	6	25	0	30	0.590164	1	1	0.545455	0.687634	0	0	0	0
0.25	With Distance	GM12878	chr2	230295834	230452421	6	25	0	30	0.590164	1	1	0.545455	0.962366	0	0	0	0
0.25	No Distance	GM12878	chr1	43691938	46036881	5709	3351	2798	4022	0.612783	0.671094	0.589736	0.545504	0.639297	8	6	29	25
0.15	No Distance	GM12878	chr4	87416195	89440412	4308	1238	1547	1486	0.67537	0.735781	0.489944	0.545521	0.66381	7	7	22	19
0.5	With Distance	GM12878	chr1	63307193	63908250	390	534	249	641	0.568357	0.610329	0.720225	0.545532	0.624306	0	0	3	3
0.5	No Distance	GM12878	chr14	51421215	52448171	1180	1492	815	1791	0.562903	0.591479	0.68726	0.545538	0.581987	0	0	8	4
0.15	No Distance	GM12878	chr11	29365235	30941712	2510	279	1493	335	0.616201	0.62703	0.18326	0.545603	0.537452	1	0	8	7
0.5	No Distance	GM12878	chr4	116010511	116775730	1286	209	1198	251	0.522079	0.517713	0.173223	0.545652	0.535413	0	0	0	0
0.5	No Distance	GM12878	chr14	92115817	92465555	139	179	88	215	0.570048	0.612335	0.709571	0.545685	0.62095	0	0	1	1
0.25	No Distance	GM12878	chr13	70109354	71143292	1325	144	1144	173	0.537688	0.536655	0.131359	0.545741	0.512386	2	1	3	2
0.5	With Distance	GM12878	chr13	36856472	37557106	579	675	402	811	0.563437	0.590214	0.66859	0.54576	0.601986	1	0	6	3
0.5	No Distance	GM12878	chr14	78327780	79303884	1755	664	1559	798	0.534548	0.529572	0.338566	0.545828	0.540989	2	2	3	3
0.5	No Distance	GM12878	chr2	165869842	166987435	2533	653	2328	785	0.52675	0.521086	0.252168	0.545897	0.521041	2	2	8	5
0.15	No Distance	GM12878	chr1	3826747	5976883	3568	1385	1757	1665	0.624836	0.670047	0.486558	0.545902	0.629691	0	0	1	0
0.5	With Distance	GM12878	chr7	123740274	124637429	686	1355	356	1629	0.575012	0.658349	0.820655	0.545912	0.590533	0	0	6	5
0.5	No Distance	GM12878	chr4	157089228	157890376	1412	242	1314	291	0.522553	0.517975	0.181308	0.545966	0.519824	0	0	3	2
0.5	No Distance	GM12878	chr7	51495737	55327169	38561	2239	29946	2693	0.561745	0.562877	0.0825087	0.546026	0.516981	2	2	1	0
0.25	No Distance	GM12878	chr8	17190043	18726752	1204	2041	456	2455	0.594379	0.725301	0.843353	0.546041	0.62162	3	3	13	11
0.25	No Distance	GM12878	chr2	122568402	123209815	387	138	334	166	0.539512	0.536755	0.332	0.546053	0.557611	0	0	2	2
0.5	No Distance	GM12878	chr13	22199261	23894228	2994	4267	2011	5134	0.564209	0.598202	0.718544	0.546112	0.572933	4	4	6	6
0.15	No Distance	GM12878	chr13	78710670	79553535	263	285	171	343	0.570621	0.605991	0.667315	0.546178	0.603525	0	0	0	0
0.25	No Distance	GM12878	chr18	21756294	23476621	1813	1999	1253	2406	0.564717	0.591324	0.657557	0.546198	0.586942	1	1	5	4
0.5	With Distance	GM12878	chr2	220265074	220556991	116	103	84	124	0.562061	0.58	0.596154	0.546256	0.595693	2	2	19	13
0.5	No Distance	GM12878	chr4	158136206	158901516	1446	49	1390	59	0.511209	0.509873	0.0407177	0.546296	0.502492	0	0	1	0
0.5	No Distance	GM12878	chr3	62606308	64471592	3179	5615	1881	6762	0.57011	0.628261	0.782367	0.546336	0.572688	6	4	21	17
0.5	No Distance	GM12878	chr3	66988073	69022992	3927	6522	2452	7855	0.567643	0.615614	0.762103	0.546359	0.569237	2	2	5	5
0.5	With Distance	GM12878	chr15	46603999	48645662	6663	3878	5646	4671	0.543389	0.541311	0.452748	0.54638	0.56725	3	3	14	12
0.15	No Distance	GM12878	chr4	142078578	144405053	5890	1183	2597	1425	0.659306	0.694003	0.354301	0.546396	0.600342	5	4	12	11
0.15	No Distance	GM12878	chr11	55708931	57045875	1865	171	1114	206	0.617104	0.626049	0.156061	0.546419	0.541343	3	3	2	1
0.15	With Distance	GM12878	chr11	29365235	30941712	1931	858	794	1034	0.642192	0.708624	0.565646	0.546512	0.649464	1	0	8	7
0.5	With Distance	GM12878	chr7	94076122	95501851	2989	2153	2451	2595	0.548096	0.549449	0.514269	0.546546	0.573495	2	2	7	3
0.5	No Distance	GM12878	chrX	107827078	110689243	19529	2935	14967	3538	0.563035	0.566124	0.191192	0.546578	0.557454	12	6	16	11
0.25	No Distance	GM12878	chrX	30159494	30523645	139	34	121	41	0.537313	0.534615	0.253086	0.546667	0.530561	0	0	1	1
0.5	No Distance	GM12878	chr11	105958042	106910254	1963	359	1828	433	0.522802	0.517805	0.191508	0.546717	0.533252	0	0	4	4
0.15	No Distance	GM12878	chr5	87076229	87987592	206	436	78	526	0.58748	0.725352	0.870861	0.546778	0.622535	2	2	2	2
0.5	No Distance	GM12878	chr13	73215457	74283724	1077	1806	635	2179	0.571529	0.629089	0.774343	0.546801	0.583932	0	0	0	0
0.25	No Distance	GM12878	chr2	205009291	206813460	2857	1263	2508	1524	0.537414	0.532526	0.377976	0.546825	0.557604	1	1	16	11
0.25	With Distance	GM12878	chr2	27067860	31749468	35456	12856	11085	15513	0.680403	0.761823	0.583239	0.546829	0.699804	8	8	75	70
0.5	No Distance	GM12878	chr8	113774036	114451140	1126	58	1074	70	0.513746	0.511818	0.0611888	0.546875	0.500703	1	1	2	2
0.15	No Distance	GM12878	chr1	107738989	108293898	184	58	152	70	0.547414	0.547619	0.315315	0.546875	0.548637	1	1	1	1
0.5	With Distance	GM12878	chr3	125851479	126109206	82	87	56	105	0.566667	0.594203	0.652174	0.546875	0.599305	0	0	1	1
0.5	With Distance	GM12878	chr1	64022763	64713014	466	753	269	909	0.573634	0.634014	0.771647	0.546931	0.607501	2	1	8	8
0.15	With Distance	GM12878	chr13	101796611	103209091	1330	718	596	867	0.625748	0.69055	0.592618	0.547003	0.655725	2	2	3	2
0.15	No Distance	GM12878	chr21	33152967	33632138	76	106	37	128	0.587896	0.672566	0.775758	0.547009	0.631152	2	2	4	3
0.5	With Distance	GM12878	chr7	18391011	19705442	2257	2129	1721	2571	0.556349	0.567371	0.599021	0.547021	0.577903	1	1	2	2
0.5	No Distance	GM12878	chr12	41339595	43733320	5014	9459	2840	11427	0.57206	0.638401	0.800939	0.547113	0.572448	4	4	8	8
0.5	No Distance	GM12878	chr14	79425623	81317811	8053	966	7721	1167	0.514882	0.510524	0.131301	0.547117	0.510201	0	0	3	2
0.5	No Distance	GM12878	chr19	9246910	9908966	574	543	422	656	0.560364	0.576305	0.608534	0.547123	0.573476	3	3	5	4
0.25	With Distance	GM12878	chr12	29671741	30998128	858	1350	518	1631	0.571265	0.623547	0.758958	0.547132	0.615585	1	1	4	4
0.25	With Distance	GM12878	chr13	34374111	35739020	623	1737	200	2099	0.584246	0.756987	0.913006	0.547185	0.630814	1	1	4	2
0.25	No Distance	GM12878	chr1	96700199	98934312	6548	1519	4329	1836	0.589095	0.602004	0.29781	0.547243	0.56528	1	1	2	2
0.5	No Distance	GM12878	chr1	18922299	19202373	89	115	55	139	0.572864	0.618056	0.716495	0.547244	0.613667	0	0	2	1
0.25	No Distance	GM12878	chr22	47608929	48889307	740	1337	403	1617	0.575299	0.647419	0.800495	0.547393	0.585662	1	1	1	1
0.25	With Distance	GM12878	chr2	44103986	48817055	36599	11352	13745	13730	0.667263	0.726978	0.499727	0.547405	0.671679	13	13	47	44
0.5	With Distance	GM12878	chr20	14314469	16743355	7693	7185	6016	8691	0.553794	0.561164	0.590943	0.54743	0.568975	3	3	8	5
0.5	No Distance	GM12878	chr7	92873873	94066245	1757	1867	1285	2260	0.560329	0.577581	0.637518	0.547613	0.571491	2	2	15	13
0.15	With Distance	GM12878	chr4	166413288	167014426	263	19	237	23	0.527675	0.526	0.0884615	0.547619	0.50508	0	0	2	1
0.15	With Distance	GM12878	chr8	133203514	133664989	129	38	106	46	0.548589	0.548936	0.302632	0.547619	0.57812	2	2	2	2
0.5	No Distance	GM12878	chrX	118252470	118401125	20	38	12	46	0.568966	0.625	0.793103	0.547619	0.610583	0	0	0	0
0.5	With Distance	GM12878	chr14	78327780	79303884	1723	696	1514	843	0.53727	0.532283	0.357658	0.547758	0.552199	2	2	3	3
0.5	With Distance	GM12878	chr8	113774036	114451140	1113	71	1058	86	0.515034	0.512667	0.0751748	0.547771	0.499952	1	1	2	2
0.25	With Distance	GM12878	chr1	48462645	48964816	251	71	218	86	0.538339	0.535181	0.282895	0.547771	0.551288	0	0	3	3
0.5	No Distance	GM12878	chr2	220600415	222834472	10110	2428	9441	2941	0.523716	0.517109	0.237522	0.547774	0.532386	1	1	2	2
0.5	With Distance	GM12878	chr22	47608929	48889307	2023	2131	1487	2582	0.560015	0.576353	0.634554	0.547846	0.586009	0	0	0	0
0.15	No Distance	GM12878	chr2	68689791	71230852	6982	2559	1703	3101	0.702893	0.803915	0.645504	0.54788	0.745471	8	6	29	18
0.25	With Distance	GM12878	chr11	29365235	30941712	2525	977	1882	1184	0.564708	0.572952	0.386171	0.547894	0.590428	1	0	10	8
0.5	With Distance	GM12878	chr2	18700126	20064217	3407	1279	3045	1550	0.534102	0.528053	0.337323	0.547897	0.549469	3	3	1	1
0.5	With Distance	GM12878	chr21	18758709	18959088	71	33	60	40	0.544118	0.541985	0.4	0.547945	0.569808	0	0	0	0
0.5	With Distance	GM12878	chr2	9012313	9280501	117	66	94	80	0.551821	0.554502	0.45977	0.547945	0.573535	0	0	0	0
0.25	With Distance	GM12878	chr3	125851479	126109206	38	47	22	57	0.579268	0.633333	0.721519	0.548077	0.6379	0	0	1	1
0.5	No Distance	GM12878	chr8	20292067	21764187	3374	2096	2829	2542	0.545706	0.54393	0.473282	0.548081	0.570263	0	0	7	5
0.5	With Distance	GM12878	chr3	145493865	146910826	4538	793	3823	962	0.543693	0.542758	0.201045	0.548148	0.557186	0	0	7	3
0.15	No Distance	GM12878	chr1	114519572	116564358	3953	910	1990	1104	0.635541	0.665152	0.35682	0.548163	0.660945	2	2	33	25
0.5	No Distance	GM12878	chr12	13408313	13815505	332	103	290	125	0.537647	0.533762	0.301205	0.548246	0.555477	1	1	1	0
0.5	With Distance	GM12878	chrX	149118588	149886376	1089	426	951	517	0.538384	0.533824	0.35218	0.54825	0.543496	1	1	4	3
0.5	With Distance	GM12878	chr21	40889288	42506659	6230	406	6033	493	0.510789	0.508032	0.075544	0.548387	0.517483	0	0	4	3
0.15	With Distance	GM12878	chr12	22837389	23208550	95	14	81	17	0.541063	0.539773	0.173469	0.548387	0.535153	0	0	0	0
0.25	No Distance	GM12878	chr12	85265384	85453361	30	14	25	17	0.546512	0.545455	0.404762	0.548387	0.63934	0	0	0	0
0.5	No Distance	GM12878	chr15	32942406	33288439	197	112	158	136	0.552239	0.55493	0.462585	0.548387	0.579305	0	0	8	6
0.5	With Distance	GM12878	chr15	35000238	35214241	59	56	42	68	0.564444	0.584158	0.618182	0.548387	0.642964	0	0	0	0
0.25	No Distance	GM12878	chr14	74828369	74960761	9	14	6	17	0.565217	0.6	0.73913	0.548387	0.620983	0	0	0	0
0.5	No Distance	GM12878	chr3	56373060	56529621	20	42	10	51	0.577236	0.666667	0.836066	0.548387	0.654416	0	0	0	0
0.25	No Distance	GM12878	chr18	6919636	8391002	2325	443	2149	538	0.52484	0.519669	0.200223	0.54842	0.51658	0	0	1	1
0.5	No Distance	GM12878	chr13	92838498	95015586	10494	1507	9984	1831	0.517509	0.512452	0.154972	0.548532	0.51408	0	0	0	0
0.5	No Distance	GM12878	chr4	126233984	128323396	10532	744	9712	904	0.522383	0.520253	0.0851545	0.548544	0.511559	5	5	3	3
0.15	With Distance	GM12878	chr12	18292738	19442595	1048	65	890	79	0.541306	0.540764	0.0815273	0.548611	0.537354	2	1	4	4
0.15	No Distance	GM12878	chr19	8417508	9191552	606	297	75	361	0.722181	0.889868	0.827982	0.548632	0.834573	0	0	3	3
0.5	No Distance	GM12878	chrX	106116903	107316568	2689	965	2402	1173	0.534237	0.528187	0.328112	0.548644	0.552242	3	3	13	13
0.5	No Distance	GM12878	chr13	24495229	24804451	117	125	78	152	0.569915	0.6	0.66087	0.548736	0.574928	0	0	6	2
0.15	With Distance	GM12878	chr4	142078578	144405053	5263	1810	1821	2201	0.672735	0.742942	0.54724	0.548741	0.681199	5	5	12	11
0.5	No Distance	GM12878	chr1	34097924	35209418	1927	1203	1595	1463	0.547835	0.547132	0.478417	0.548762	0.564886	3	3	8	7
0.25	With Distance	GM12878	chr1	176865515	178160504	945	1197	612	1456	0.570309	0.606936	0.704062	0.548813	0.612108	1	1	7	7
0.25	With Distance	GM12878	chr1	105189703	106336755	1753	134	1466	163	0.544937	0.544579	0.100061	0.548822	0.527527	0	0	6	2
0.5	With Distance	GM12878	chr12	30999358	31425743	252	226	182	275	0.563636	0.580645	0.601751	0.548902	0.587614	0	0	5	4
0.15	No Distance	GM12878	chr12	78393162	79739866	1575	115	1190	140	0.567881	0.56962	0.105263	0.54902	0.525025	1	1	2	2
0.25	With Distance	GM12878	chr4	166413288	167014426	416	46	383	56	0.523862	0.520651	0.127563	0.54902	0.518832	0	0	1	1
0.25	With Distance	GM12878	chr11	6013584	6386103	136	46	115	56	0.543909	0.541833	0.327485	0.54902	0.589326	2	2	9	8
0.25	With Distance	GM12878	chr7	45191795	45894760	376	253	291	308	0.557003	0.563718	0.51419	0.54902	0.584537	0	0	2	2
0.25	No Distance	GM12878	chr2	9012313	9280501	45	46	29	56	0.573864	0.608108	0.658824	0.54902	0.612864	0	0	0	0
0.25	No Distance	GM12878	chr3	125851479	126109206	39	46	23	56	0.579268	0.629032	0.708861	0.54902	0.618392	0	0	1	1
0.25	No Distance	GM12878	chr11	83538232	84276616	521	179	452	218	0.539416	0.535457	0.325373	0.549118	0.554855	1	1	6	4
0.5	No Distance	GM12878	chr18	52901077	54244615	1606	2944	875	3586	0.576185	0.64732	0.803856	0.549158	0.584448	1	1	1	1
0.15	With Distance	GM12878	chr1	107738989	108293898	187	55	155	67	0.547414	0.546784	0.301802	0.54918	0.574408	1	1	1	1
0.5	No Distance	GM12878	chr13	74327789	75794611	2450	2983	1700	3634	0.56506	0.590361	0.68129	0.549191	0.602171	4	4	9	8
0.5	No Distance	GM12878	chrX	3879886	7895654	38886	4595	31822	5599	0.549863	0.549952	0.149622	0.549245	0.528636	6	6	7	5
0.5	No Distance	GM12878	chr21	32470163	32979187	269	388	157	473	0.576535	0.631455	0.750794	0.549361	0.597004	0	0	5	5
0.5	No Distance	GM12878	chrX	14056975	15262553	2621	1063	2309	1296	0.537385	0.531643	0.359501	0.549385	0.537681	1	1	8	7
0.25	With Distance	GM12878	chr3	179528098	180313611	372	415	249	506	0.56939	0.599034	0.670199	0.549403	0.586954	0	0	6	6
0.5	With Distance	GM12878	chr7	95544255	96695086	1472	1915	976	2335	0.568379	0.601307	0.705225	0.549412	0.597159	1	1	6	5
0.5	With Distance	GM12878	chr13	92838498	95015586	10570	1431	10070	1745	0.517089	0.512112	0.147694	0.549433	0.512788	0	0	0	0
0.5	With Distance	GM12878	chr21	33775255	33974789	49	50	34	61	0.56701	0.590361	0.642105	0.54955	0.611005	0	0	1	1
0.5	No Distance	GM12878	chr3	139145791	140584448	3912	1302	3528	1589	0.532475	0.525806	0.310534	0.549637	0.539956	1	1	1	1
0.5	With Distance	GM12878	chr3	73148177	73554450	170	254	95	310	0.579011	0.641509	0.765432	0.549645	0.609577	2	1	6	4
0.5	With Distance	GM12878	chr2	48826524	50720714	7974	1093	7601	1334	0.517054	0.511974	0.149301	0.54965	0.516591	1	1	4	3
0.25	With Distance	GM12878	chr1	81879198	82226729	91	68	66	83	0.564935	0.579618	0.557047	0.549669	0.573446	0	0	0	0
0.5	With Distance	GM12878	chr11	15348735	16637103	3327	892	3044	1089	0.528736	0.52221	0.263489	0.549722	0.549674	0	0	7	7
0.25	With Distance	GM12878	chr4	116010511	116775730	653	95	601	116	0.524915	0.520734	0.161785	0.549763	0.521237	0	0	0	0
0.25	No Distance	GM12878	chr21	33152967	33632138	107	190	48	232	0.587522	0.690323	0.828571	0.549763	0.637127	1	1	3	3
0.5	No Distance	GM12878	chr2	77179487	80115854	21216	2108	17393	2574	0.549537	0.549509	0.128913	0.549765	0.525628	0	0	4	3
0.5	No Distance	GM12878	chr2	156233175	158051693	2882	5486	1537	6702	0.577106	0.652184	0.813448	0.549885	0.578628	2	2	2	2
0.25	With Distance	GM12878	chrX	96024865	96941719	848	230	758	281	0.533302	0.52802	0.270452	0.549902	0.540182	0	0	0	0
0.25	No Distance	GM12878	chr3	84595938	85626251	1375	63	1228	77	0.529347	0.528237	0.0590038	0.55	0.503087	1	1	1	1
0.5	With Distance	GM12878	chr4	112560616	112982218	384	72	348	88	0.529148	0.52459	0.201835	0.55	0.556004	2	2	11	8
0.25	With Distance	GM12878	chrX	50433431	50733337	90	27	76	33	0.544248	0.542169	0.302752	0.55	0.558222	0	0	0	0
0.5	No Distance	GM12878	chr11	122450571	122895182	286	225	214	275	0.561	0.572	0.562372	0.55	0.586784	2	2	0	0
0.15	No Distance	GM12878	chr2	86446774	86601020	10	9	7	11	0.567568	0.588235	0.611111	0.55	0.615497	0	0	0	0
0.25	With Distance	GM12878	chr18	285863	617632	69	72	44	88	0.575092	0.610619	0.666667	0.55	0.621749	0	0	0	0
0.5	No Distance	GM12878	chr3	28517209	30735682	8900	3539	7932	4326	0.535531	0.528755	0.352912	0.550032	0.540583	0	0	10	8
0.25	With Distance	GM12878	chr2	228803935	230139180	1907	391	1721	478	0.530354	0.525634	0.217372	0.550058	0.54328	2	1	3	3
0.5	With Distance	GM12878	chr2	150451955	152096587	5873	968	5545	1184	0.520044	0.514363	0.175955	0.550186	0.518985	0	0	4	4
0.5	No Distance	GM12878	chr2	71757320	72973676	2804	941	2514	1151	0.533738	0.527266	0.314052	0.550191	0.534037	4	2	1	1
0.15	No Distance	GM12878	chr2	122568402	123209815	218	103	170	126	0.557536	0.561856	0.425676	0.550218	0.574314	0	0	1	1
0.5	No Distance	GM12878	chr14	33044499	34969080	3985	5369	2652	6569	0.568183	0.600422	0.712396	0.55026	0.573562	3	3	20	17
0.5	No Distance	GM12878	chr4	104936215	106637880	3935	3370	3064	4124	0.556062	0.562223	0.573734	0.550307	0.57789	3	2	5	3
0.5	No Distance	GM12878	chr3	168866158	169387962	638	58	597	71	0.519795	0.516599	0.106287	0.550388	0.498949	1	0	0	0
0.15	With Distance	GM12878	chr1	76374240	78581545	3615	2135	1003	2614	0.664994	0.782806	0.722698	0.550432	0.730474	2	2	9	9
0.5	With Distance	GM12878	chr1	158171954	159060099	922	1097	619	1344	0.569061	0.598313	0.684666	0.550594	0.598472	2	2	15	13
0.15	No Distance	GM12878	chr4	118054528	119147791	1207	71	791	87	0.600186	0.604104	0.0990888	0.550633	0.518667	1	1	1	1
0.25	With Distance	GM12878	chr13	70109354	71143292	1327	142	1143	174	0.538765	0.537247	0.132118	0.550633	0.525783	2	1	3	2
0.25	No Distance	GM12878	chr12	9481914	12890879	17303	5826	7278	7139	0.650988	0.703918	0.495179	0.550636	0.662653	10	10	61	48
0.5	No Distance	GM12878	chr7	31172469	31776994	806	133	742	163	0.525488	0.520672	0.18011	0.550676	0.512764	1	1	7	5
0.5	With Distance	GM12878	chr1	18922299	19202373	89	115	53	141	0.577889	0.626761	0.726804	0.550781	0.620654	0	0	2	1
0.5	No Distance	GM12878	chr3	190853315	192163527	1456	2894	714	3549	0.581098	0.670968	0.832512	0.55083	0.589835	0	0	6	6
0.25	No Distance	GM12878	chr2	187726177	189377909	3892	508	2743	623	0.58138	0.586586	0.185086	0.55084	0.543927	3	1	4	3
0.15	With Distance	GM12878	chr3	61549755	62176153	258	53	222	65	0.540134	0.5375	0.226481	0.550847	0.567631	0	0	0	0
0.5	No Distance	GM12878	chr17	77714544	77966238	117	53	97	65	0.548193	0.546729	0.401235	0.550847	0.587073	1	1	5	3
0.5	With Distance	GM12878	chrX	82723795	82891211	22	53	8	65	0.587838	0.733333	0.890411	0.550847	0.729041	0	0	0	0
0.5	No Distance	GM12878	chr18	864397	2548494	6155	1021	5808	1253	0.520334	0.514503	0.177454	0.551011	0.515588	4	4	4	3
0.5	No Distance	GM12878	chr7	35954228	36359542	292	132	243	162	0.547648	0.545794	0.4	0.55102	0.575999	1	1	6	6
0.15	With Distance	GM12878	chr1	81879198	82226729	54	44	33	54	0.583784	0.62069	0.62069	0.55102	0.598874	0	0	0	0
0.5	No Distance	GM12878	chr3	167097066	167601155	327	330	225	405	0.568765	0.592391	0.642857	0.55102	0.592879	0	0	2	1
0.5	No Distance	GM12878	chr2	100173496	101045037	941	1011	656	1241	0.5669	0.58923	0.654191	0.551066	0.590948	2	1	0	0
0.5	No Distance	GM12878	chr3	154052493	155042565	2292	202	2183	248	0.515736	0.512179	0.102016	0.551111	0.512711	1	1	0	0
0.5	With Distance	GM12878	chr18	6919636	8391002	4787	720	4523	884	0.519608	0.514178	0.163492	0.551122	0.519665	0	0	2	2
0.15	With Distance	GM12878	chr3	3237414	4333691	790	136	711	167	0.530488	0.526316	0.190205	0.551155	0.531689	0	0	0	0
0.15	With Distance	GM12878	chr10	111643068	115324096	20666	4404	4669	5408	0.741856	0.815709	0.536668	0.551162	0.731144	6	6	37	36
0.5	With Distance	GM12878	chr11	102603626	103473871	1202	728	982	894	0.550709	0.550366	0.476546	0.551171	0.581508	0	0	4	3
0.25	With Distance	GM12878	chr14	72398624	72888884	204	105	163	129	0.554077	0.555858	0.441781	0.551282	0.585367	0	0	8	8
0.5	With Distance	GM12878	chr18	61684456	62077833	286	118	240	145	0.546261	0.543726	0.376623	0.551331	0.556744	0	0	4	3
0.5	No Distance	GM12878	chr2	213550322	216796876	12424	14059	8972	17276	0.563236	0.580669	0.658183	0.551332	0.570785	5	5	9	9
0.5	No Distance	GM12878	chr13	43168585	44449604	1860	2294	1250	2819	0.569014	0.598071	0.692799	0.55134	0.588795	1	0	1	1
0.5	No Distance	GM12878	chr3	125851479	126109206	86	83	59	102	0.569697	0.593103	0.63354	0.551351	0.593535	0	0	1	1
0.5	With Distance	GM12878	chr14	42578802	45316601	18166	1467	16169	1803	0.53102	0.529081	0.100323	0.551376	0.535422	0	0	2	1
0.25	No Distance	GM12878	chr2	220265074	220556991	61	48	43	59	0.56872	0.586538	0.578431	0.551402	0.600872	1	1	14	13
0.5	No Distance	GM12878	chr4	155248044	156875812	5083	1658	4546	2038	0.534409	0.527885	0.309538	0.551407	0.54228	5	5	17	14
0.15	With Distance	GM12878	chr12	63813474	64652297	583	231	230	284	0.652861	0.717097	0.552529	0.551456	0.710668	3	1	1	1
0.5	No Distance	GM12878	chr11	83538232	84276616	1130	270	1024	332	0.530479	0.524605	0.244838	0.551495	0.53884	4	3	7	4
0.5	With Distance	GM12878	chrX	30753505	31677897	974	1205	639	1482	0.571163	0.603844	0.698727	0.551544	0.603682	2	2	5	5
0.5	No Distance	GM12878	chr2	196359655	196933584	406	443	272	545	0.570828	0.59882	0.667075	0.551619	0.580598	1	1	2	1
0.25	No Distance	GM12878	chr3	88252045	90142997	6379	308	4043	379	0.608336	0.612071	0.0857078	0.551674	0.521653	0	0	0	0
0.25	With Distance	GM12878	chr20	6122582	8705344	7191	3824	3586	4706	0.616201	0.667254	0.567535	0.5517	0.631691	7	6	25	24
0.25	No Distance	GM12878	chr3	17934723	18431233	257	65	224	80	0.538339	0.534304	0.263158	0.551724	0.560304	0	0	1	1
0.25	No Distance	GM12878	chr7	122710250	123008180	87	26	74	32	0.543379	0.540373	0.301887	0.551724	0.606904	0	0	0	0
0.15	No Distance	GM12878	chr1	118693504	119913141	486	715	212	880	0.595726	0.696275	0.805861	0.551724	0.655306	1	1	1	0
0.25	No Distance	GM12878	chr13	37683052	39157034	2630	290	2330	357	0.532727	0.530242	0.132862	0.551777	0.520026	0	0	1	1
0.15	No Distance	GM12878	chr2	18302	638060	154	147	97	181	0.578584	0.613546	0.651079	0.551829	0.608912	2	1	1	1
0.15	With Distance	GM12878	chr5	16160177	17204026	849	203	541	250	0.59631	0.610791	0.316056	0.551876	0.622813	2	2	5	3
0.5	No Distance	GM12878	chr3	158563034	159524294	2126	220	2014	271	0.517599	0.513527	0.1186	0.551935	0.533473	0	0	9	3
0.5	No Distance	GM12878	chr11	29365235	30941712	5365	909	5047	1120	0.52126	0.515271	0.181612	0.551996	0.533749	1	0	6	6
0.5	No Distance	GM12878	chr2	199173395	200726967	4256	1861	3718	2293	0.53999	0.533735	0.381467	0.551998	0.558421	0	0	1	1
0.5	No Distance	GM12878	chr1	105189703	106336755	3203	155	3091	191	0.511145	0.508897	0.0581962	0.552023	0.511497	0	0	8	4
0.5	No Distance	GM12878	chr2	239265112	239892783	692	310	584	382	0.545732	0.54232	0.395445	0.552023	0.57139	1	1	3	2
0.5	No Distance	GM12878	chr1	60436710	62318693	6286	2639	5541	3252	0.538323	0.531496	0.36984	0.552029	0.556218	1	0	4	4
0.25	With Distance	GM12878	chr12	125667388	128554448	7551	4120	5258	5078	0.573863	0.589507	0.491293	0.552077	0.602335	2	2	9	8
0.15	With Distance	GM12878	chr4	175684486	176459112	446	43	383	53	0.539459	0.537998	0.12156	0.552083	0.524033	0	0	5	4
0.25	No Distance	GM12878	chr22	28414704	28991647	322	103	276	127	0.542271	0.538462	0.315136	0.552174	0.552503	1	0	2	1
0.25	With Distance	GM12878	chr2	199173395	200726967	1087	1974	554	2434	0.58208	0.662401	0.814592	0.552178	0.627426	0	0	1	1
0.15	No Distance	GM12878	chr15	69767037	72450037	7556	2208	2627	2723	0.680098	0.742021	0.508972	0.552221	0.682477	3	2	16	14
0.25	No Distance	GM12878	chr11	37024793	38813734	5105	180	3743	222	0.575892	0.576967	0.0559899	0.552239	0.514042	0	0	0	0
0.15	No Distance	GM12878	chr15	25752736	26179721	113	30	92	37	0.551471	0.55122	0.286822	0.552239	0.567084	0	0	0	0
0.5	With Distance	GM12878	chr3	48774087	48991014	66	60	47	74	0.566802	0.584071	0.61157	0.552239	0.61872	0	0	0	0
0.25	No Distance	GM12878	chr7	92873873	94066245	868	960	575	1184	0.572066	0.601525	0.67311	0.552239	0.592769	3	3	18	17
0.5	No Distance	GM12878	chr13	105425891	107571669	9089	2528	8324	3118	0.529381	0.521966	0.272505	0.552249	0.532089	1	0	4	4
0.5	No Distance	GM12878	chr8	131761461	133157885	1913	3016	1114	3721	0.577018	0.631979	0.769597	0.552323	0.59561	4	3	2	2
0.15	No Distance	GM12878	chr9	15836698	17463863	2263	384	1473	474	0.595777	0.605728	0.243451	0.552448	0.558674	3	1	3	2
0.5	No Distance	GM12878	chr16	53583331	56824105	10791	16129	5737	19911	0.584044	0.652892	0.776318	0.552469	0.59414	5	4	26	19
0.5	No Distance	GM12878	chr17	58219476	58719865	401	243	318	300	0.555468	0.557719	0.485437	0.552486	0.569728	0	0	4	4
0.5	With Distance	GM12878	chr12	16228531	18145349	7991	1320	7538	1630	0.520645	0.514586	0.177792	0.552542	0.522823	0	0	3	2
0.5	No Distance	GM12878	chrX	73071687	74824566	6145	1754	5290	2166	0.541257	0.537385	0.290504	0.552551	0.537419	5	4	8	7
0.5	With Distance	GM12878	chr13	101796611	103209091	4039	996	3710	1230	0.528221	0.521229	0.248988	0.552561	0.534221	2	2	4	4
0.25	No Distance	GM12878	chrX	68712468	69318749	453	17	426	21	0.516903	0.515358	0.0469799	0.552632	0.491782	1	0	2	0
0.5	With Distance	GM12878	chrX	62469989	62908622	415	85	373	105	0.531697	0.52665	0.219665	0.552632	0.525308	0	0	2	2
0.15	No Distance	GM12878	chr3	48774087	48991014	22	17	14	21	0.581081	0.611111	0.6	0.552632	0.618315	0	0	0	0
0.15	No Distance	GM12878	chr2	63918027	64116466	15	17	8	21	0.590164	0.652174	0.724138	0.552632	0.576509	1	1	3	3
0.5	With Distance	GM12878	chr3	157335457	158510540	1456	2048	897	2530	0.575097	0.618785	0.738255	0.552643	0.611828	3	3	9	8
0.5	No Distance	GM12878	chr3	10798490	11378530	372	492	224	608	0.57783	0.624161	0.730769	0.552727	0.588992	1	0	5	3
0.25	No Distance	GM12878	chr7	28959818	29451420	223	93	183	115	0.550489	0.549261	0.385906	0.552885	0.563084	0	0	1	1
0.15	With Distance	GM12878	chr21	33152967	33632138	89	93	50	115	0.587896	0.640288	0.69697	0.552885	0.636747	2	2	4	3
0.5	With Distance	GM12878	chr11	131617434	132811547	2115	1509	1679	1866	0.555308	0.557459	0.526375	0.552889	0.582544	2	2	8	5
0.25	With Distance	GM12878	chr2	205009291	206813460	2823	1297	2428	1604	0.543057	0.537612	0.397817	0.552913	0.566462	1	1	16	11
0.5	No Distance	GM12878	chr1	114519572	116564358	4339	6214	2723	7686	0.573657	0.614415	0.738399	0.55295	0.588315	5	3	37	30
0.5	With Distance	GM12878	chr2	210198313	211066173	1087	843	833	1043	0.559643	0.566146	0.55597	0.553022	0.575404	1	1	3	2
0.5	No Distance	GM12878	chrX	80131508	80635172	598	59	557	73	0.521368	0.517749	0.115873	0.55303	0.522041	2	1	1	0
0.5	No Distance	GM12878	chr3	48774087	48991014	67	59	48	73	0.566802	0.582609	0.603306	0.55303	0.601961	0	0	0	0
0.5	No Distance	GM12878	chr1	146712359	147365953	741	358	618	443	0.548148	0.545254	0.417531	0.553059	0.580439	0	0	3	3
0.5	With Distance	GM12878	chr18	52901077	54244615	1733	2817	975	3486	0.579181	0.639956	0.781439	0.55307	0.604833	1	1	1	1
0.25	No Distance	GM12878	chr16	75822151	77206805	2151	282	2018	349	0.520833	0.515951	0.147444	0.55309	0.520834	1	1	1	1
0.5	No Distance	GM12878	chr3	192184375	193292543	1061	2069	497	2561	0.585326	0.681001	0.837475	0.553132	0.59821	6	6	16	14
0.15	With Distance	GM12878	chrX	139137986	139817282	374	21	309	26	0.547945	0.547584	0.0776119	0.553191	0.535862	0	0	1	1
0.5	No Distance	GM12878	chr2	97522720	97779166	106	63	83	78	0.557576	0.560847	0.484472	0.553191	0.603605	3	2	3	3
0.5	With Distance	GM12878	chr2	220600415	222834472	8208	4330	7020	5362	0.544543	0.539007	0.433048	0.55324	0.553783	1	1	2	2
0.15	With Distance	GM12878	chr17	63226521	64162450	480	197	394	244	0.55057	0.549199	0.382445	0.553288	0.57395	0	0	2	2
0.25	With Distance	GM12878	chr12	117649938	118296704	365	176	298	218	0.551561	0.550528	0.422481	0.553299	0.586985	2	0	12	10
0.5	No Distance	GM12878	chrX	115335677	117389954	9026	1630	8388	2019	0.524379	0.518319	0.194004	0.553302	0.521925	0	0	4	4
0.5	With Distance	GM12878	chr11	130792434	131545247	988	469	830	581	0.547071	0.543454	0.411765	0.553333	0.553905	0	0	3	3
0.5	With Distance	GM12878	chr3	158563034	159524294	2074	272	1948	337	0.520622	0.515664	0.147484	0.553366	0.540036	0	0	9	3
0.5	No Distance	GM12878	chr7	18391011	19705442	3541	845	3245	1047	0.528693	0.52181	0.243942	0.553383	0.545389	1	1	2	2
0.25	With Distance	GM12878	chr18	63392169	64164304	720	46	669	57	0.520777	0.518359	0.0785124	0.553398	0.521359	0	0	1	1
0.5	No Distance	GM12878	chr8	214748	1979818	3516	4354	2351	5398	0.570715	0.599284	0.696606	0.553527	0.581416	0	0	4	4
0.25	With Distance	GM12878	chr1	208193093	208421506	44	25	34	31	0.559701	0.564103	0.476923	0.553571	0.586176	0	0	6	4
0.5	With Distance	GM12878	chr11	83538232	84276616	1100	300	984	372	0.534107	0.527831	0.274336	0.553571	0.552804	4	3	7	5
0.5	No Distance	GM12878	chr3	73148177	73554450	174	250	95	310	0.583836	0.64684	0.765432	0.553571	0.593245	2	1	6	3
0.5	No Distance	GM12878	chr18	64883929	66403762	5138	708	4865	878	0.519113	0.513646	0.152882	0.553594	0.521001	2	2	4	4
0.5	No Distance	GM12878	chr14	57952280	58540116	778	116	717	144	0.525356	0.520401	0.167247	0.553846	0.50829	0	0	4	1
0.5	No Distance	GM12878	chr7	139874791	140027231	33	29	25	36	0.560976	0.568966	0.590164	0.553846	0.601798	0	0	3	1
0.15	With Distance	GM12878	chr10	43361502	43601371	17	29	5	36	0.609195	0.772727	0.878049	0.553846	0.641039	0	0	0	0
0.5	No Distance	GM12878	chr1	55603565	57287198	2656	4521	1449	5613	0.580729	0.647016	0.794817	0.553878	0.584311	3	3	19	16
0.5	With Distance	GM12878	chr12	107485621	108005544	489	207	411	257	0.546921	0.543333	0.384731	0.553879	0.575619	0	0	0	0
0.5	No Distance	GM12878	chr13	101796611	103209091	4170	865	3866	1074	0.525714	0.518915	0.217409	0.553894	0.526789	2	2	4	4
0.5	With Distance	GM12878	chrX	147130270	148553082	3910	1196	3526	1485	0.533261	0.52582	0.296348	0.553898	0.539006	0	0	1	0
0.5	No Distance	GM12878	chr1	197488086	198436132	1041	1257	677	1561	0.573633	0.605937	0.697498	0.553939	0.594568	3	3	7	7
0.5	No Distance	GM12878	chr4	173933557	175242182	1939	2411	1268	2995	0.572855	0.604615	0.702557	0.554014	0.596241	4	4	13	13
0.5	With Distance	GM12878	chr13	71893998	72454956	740	66	693	82	0.519924	0.516399	0.105806	0.554054	0.491913	0	0	1	1
0.25	No Distance	GM12878	chr12	40717992	41316441	198	264	111	328	0.583796	0.640777	0.747153	0.554054	0.573371	1	1	4	4
0.5	No Distance	GM12878	chr19	28457202	29755344	3359	925	3048	1150	0.531596	0.52427	0.27394	0.554217	0.53473	0	0	6	6
0.15	With Distance	GM12878	chr9	15836698	17463863	1982	665	1120	827	0.61145	0.638943	0.424756	0.55429	0.625492	3	1	3	2
0.5	No Distance	GM12878	chr12	64940514	67256947	6717	6855	4758	8525	0.567567	0.585359	0.641798	0.554291	0.584381	5	4	27	27
0.5	With Distance	GM12878	chr16	75822151	77206805	4170	689	3909	857	0.522286	0.516153	0.179815	0.554334	0.524682	0	0	2	2
0.5	With Distance	GM12878	chr14	92115817	92465555	150	168	94	209	0.5781	0.614754	0.689769	0.554377	0.629626	0	0	1	1
0.5	No Distance	GM12878	chr1	90511247	93533525	13247	10599	8645	13186	0.578694	0.605107	0.604003	0.554383	0.592032	6	5	39	21
0.5	No Distance	GM12878	chr17	64709682	65290644	486	393	357	489	0.565217	0.576512	0.578014	0.554422	0.580221	2	2	1	0
0.25	No Distance	GM12878	chrX	20544611	21764979	1724	176	1615	219	0.520354	0.516322	0.119411	0.55443	0.525682	0	0	0	0
0.5	No Distance	GM12878	chr21	33775255	33974789	54	45	39	56	0.56701	0.580645	0.589474	0.554455	0.604944	0	0	1	1
0.5	No Distance	GM12878	chr2	187726177	189377909	5433	1501	4851	1868	0.534754	0.528296	0.278018	0.554467	0.537526	0	0	2	2
0.5	No Distance	GM12878	chr11	70659493	71131963	435	147	374	183	0.542581	0.537701	0.328546	0.554545	0.559055	1	1	2	2
0.5	No Distance	GM12878	chr2	4006516	6914970	16825	4596	15124	5722	0.533442	0.526621	0.274489	0.554565	0.529471	0	0	1	1
0.5	No Distance	GM12878	chr2	111568486	111875394	148	102	111	127	0.563525	0.571429	0.533613	0.554585	0.590807	0	0	4	1
0.15	With Distance	GM12878	chr2	199173395	200726967	1027	954	594	1188	0.588626	0.63356	0.666667	0.554622	0.638582	2	2	2	1
0.25	No Distance	GM12878	chr1	105189703	106336755	1777	110	1492	137	0.544369	0.543591	0.0841007	0.554656	0.512888	0	0	6	2
0.5	No Distance	GM12878	chr18	31419015	32369823	1850	448	1680	558	0.530864	0.524079	0.24933	0.554672	0.530708	1	1	4	4
0.5	With Distance	GM12878	chr18	64883929	66403762	5187	659	4922	821	0.518423	0.513107	0.142957	0.55473	0.508952	2	2	4	4
0.15	No Distance	GM12878	chr3	64515804	65718783	1149	61	980	76	0.5406	0.53969	0.0719697	0.554745	0.504572	1	1	5	1
[truncated: 8,746 more rows]

## Sheet: GM12878
Model	Cell Type	Chromosome	TAD_START	TAD_END	True Negative	False Negative	False Positive	True Positive	Accuracy	Specificity	Precsion	Sensitivity	AUC	Hi-C loops in the data	Predicted Hi-C loops	CTCF ChIA-PET interactions in the data	predicted ChIA-PET interactions
No Distance	GM12878	chr6	18997498	20057251	760	2	657	1	0.535915	0.536344	0.00151976	0.333333	0.503703	1	0	1	0
With Distance	GM12878	chr4	158136206	158901516	428	1	339	1	0.557867	0.558018	0.00294118	0.5	0.51704	0	0	1	1
With Distance	GM12878	chrX	130109264	130812451	308	8	287	1	0.511589	0.517647	0.00347222	0.111111	0.53536	0	0	0	0
No Distance	GM12878	chr12	71125566	71787089	288	2	251	1	0.53321	0.534323	0.00396825	0.333333	0.500089	0	0	1	1
With Distance	GM12878	chr12	71125566	71787089	288	2	251	1	0.53321	0.534323	0.00396825	0.333333	0.51731	0	0	1	1
With Distance	GM12878	chr14	37714600	38344687	254	0	228	1	0.52795	0.526971	0.00436681	1	0.502957	1	1	1	1
With Distance	GM12878	chr6	18997498	20057251	758	4	654	4	0.53662	0.536827	0.00607903	0.5	0.543742	1	0	1	0
No Distance	GM12878	chr9	10365573	12466273	6335	28	2594	17	0.707823	0.709486	0.00651092	0.377778	0.496526	1	1	1	1
With Distance	GM12878	chr8	13584667	14718964	1296	10	750	5	0.631247	0.633431	0.00662252	0.333333	0.604159	0	0	1	0
With Distance	GM12878	chr10	37177655	38044329	594	1	433	3	0.579049	0.578384	0.00688073	0.75	0.546207	0	0	0	0
No Distance	GM12878	chr16	7075292	8223708	853	5	763	6	0.527966	0.527847	0.00780234	0.545455	0.502045	0	0	0	0
With Distance	GM12878	chr16	7075292	8223708	853	5	763	6	0.527966	0.527847	0.00780234	0.545455	0.493224	0	0	0	0
No Distance	GM12878	chr13	85469324	86381613	586	2	484	4	0.548327	0.547664	0.00819672	0.666667	0.488588	0	0	2	0
With Distance	GM12878	chr9	10365573	12466273	6332	31	2589	22	0.708045	0.709786	0.00842589	0.415094	0.601187	1	1	1	1
No Distance	GM12878	chr5	1736575	4863132	10995	52	5753	53	0.655551	0.656496	0.00912849	0.504762	0.50439	0	0	3	0
With Distance	GM12878	chrX	68712468	69318749	228	3	209	2	0.520362	0.521739	0.00947867	0.4	0.481258	0	0	0	0
With Distance	GM12878	chr5	15105562	15825633	322	4	298	3	0.518341	0.519355	0.00996678	0.428571	0.492596	0	0	1	0
No Distance	GM12878	chr5	24633506	26483419	4685	49	2002	21	0.696463	0.700613	0.0103806	0.3	0.496956	0	0	0	0
No Distance	GM12878	chr3	64515804	65718783	961	7	835	10	0.535576	0.535078	0.0118343	0.588235	0.504886	0	0	1	1
No Distance	GM12878	chr11	40328140	41454140	1055	13	733	9	0.587845	0.590045	0.0121294	0.409091	0.516973	0	0	0	0
With Distance	GM12878	chr8	105799280	106785979	618	1	566	7	0.524329	0.521959	0.0122164	0.875	0.512166	0	0	3	2
With Distance	GM12878	chrX	125904225	128494831	11534	101	3926	55	0.742123	0.746054	0.0138156	0.352564	0.607281	0	0	0	0
No Distance	GM12878	chr8	3140396	4856153	3201	37	1712	24	0.648372	0.651537	0.0138249	0.393443	0.505107	0	0	0	0
No Distance	GM12878	chrX	68712468	69318749	223	8	208	3	0.511312	0.517401	0.014218	0.272727	0.489875	0	0	0	0
No Distance	GM12878	chr4	18689679	20250155	2343	33	1423	21	0.618848	0.622146	0.0145429	0.388889	0.492534	0	0	1	1
With Distance	GM12878	chr3	74315786	75221642	597	4	471	7	0.559778	0.558989	0.0146444	0.636364	0.536578	0	0	1	1
No Distance	GM12878	chrX	125904225	128494831	11465	170	3920	61	0.738089	0.745206	0.0153228	0.264069	0.503243	0	0	0	0
No Distance	GM12878	chr3	164924530	167068966	6996	71	2680	45	0.719056	0.723026	0.0165138	0.387931	0.504652	0	0	2	1
With Distance	GM12878	chr3	64515804	65718783	960	8	831	14	0.537231	0.536013	0.016568	0.636364	0.533629	0	0	1	1
No Distance	GM12878	chr17	10778752	11548012	368	2	338	6	0.52381	0.521246	0.0174419	0.75	0.521056	0	0	0	0
With Distance	GM12878	chr17	10778752	11548012	368	2	338	6	0.52381	0.521246	0.0174419	0.75	0.50132	0	0	0	0
No Distance	GM12878	chr8	105799280	106785979	614	5	563	10	0.52349	0.521665	0.017452	0.666667	0.499763	0	0	3	2
No Distance	GM12878	chrX	137209223	137831456	247	3	222	4	0.527311	0.526652	0.0176991	0.571429	0.468301	1	1	2	2
With Distance	GM12878	chrX	137209223	137831456	250	0	222	4	0.533613	0.529661	0.0176991	1	0.485717	1	1	2	2
No Distance	GM12878	chrX	113845103	114382406	196	2	162	3	0.548209	0.547486	0.0181818	0.6	0.48142	0	0	0	0
No Distance	GM12878	chr3	74315786	75221642	593	8	469	9	0.557924	0.55838	0.0188285	0.529412	0.498778	0	0	1	1
With Distance	GM12878	chr6	123734025	124039508	59	0	52	1	0.535714	0.531532	0.0188679	1	0.523025	0	0	0	0
No Distance	GM12878	chr5	18394187	21803814	24586	330	6781	137	0.776622	0.783817	0.0198034	0.293362	0.505486	0	0	1	1
No Distance	GM12878	chr7	78927400	79649177	356	3	295	6	0.548485	0.546851	0.0199336	0.666667	0.507116	0	0	0	0
With Distance	GM12878	chr7	78927400	79649177	356	3	295	6	0.548485	0.546851	0.0199336	0.666667	0.526453	0	0	0	0
No Distance	GM12878	chr14	82176072	86524618	36742	578	11023	229	0.761159	0.769224	0.0203519	0.283767	0.499459	0	0	2	2
With Distance	GM12878	chr13	85469324	86381613	584	4	478	10	0.552045	0.549906	0.0204918	0.714286	0.518274	0	0	2	1
No Distance	GM12878	chr14	38454994	39486378	797	5	614	13	0.56683	0.564848	0.0207337	0.722222	0.510269	0	0	5	2
With Distance	GM12878	chr14	38454994	39486378	797	5	614	13	0.56683	0.564848	0.0207337	0.722222	0.540708	0	0	5	2
No Distance	GM12878	chr1	188750917	190344107	3777	39	1458	33	0.71792	0.72149	0.0221328	0.458333	0.512962	0	0	1	1
No Distance	GM12878	chr4	65646606	68193854	11020	165	3756	87	0.739087	0.745804	0.0226386	0.345238	0.500311	1	1	0	0
No Distance	GM12878	chr5	30040524	31233041	1302	18	811	20	0.614598	0.616186	0.0240674	0.526316	0.508656	0	0	0	0
With Distance	GM12878	chrX	113845103	114382406	196	2	161	4	0.550964	0.54902	0.0242424	0.666667	0.524411	0	0	0	0
No Distance	GM12878	chr4	61671453	63576430	4927	94	2092	54	0.694991	0.701952	0.0251631	0.364865	0.502103	0	0	1	1
No Distance	GM12878	chr14	42578802	45316601	11603	197	4343	115	0.720753	0.727643	0.0257963	0.36859	0.503314	0	0	0	0
No Distance	GM12878	chr6	93519976	94135199	266	8	216	6	0.548387	0.551867	0.027027	0.428571	0.492545	1	1	2	1
With Distance	GM12878	chr6	93519976	94135199	266	8	216	6	0.548387	0.551867	0.027027	0.428571	0.538798	1	1	2	1
No Distance	GM12878	chr14	62628841	63776033	828	12	754	21	0.525697	0.523388	0.0270968	0.636364	0.565463	0	0	2	2
No Distance	GM12878	chr5	165056606	167648687	9440	131	3871	110	0.704693	0.709188	0.0276312	0.456432	0.502925	0	0	3	2
No Distance	GM12878	chr17	15158372	15407995	38	2	35	1	0.513158	0.520548	0.0277778	0.333333	0.477083	1	0	0	0
No Distance	GM12878	chr1	75235192	75672961	117	3	105	3	0.526316	0.527027	0.0277778	0.5	0.518673	0	0	0	0
No Distance	GM12878	chr7	51495737	55327169	26135	430	8492	243	0.747252	0.754758	0.0278191	0.36107	0.535897	3	3	1	1
No Distance	GM12878	chr4	96077129	98908802	12857	293	4618	139	0.72575	0.735737	0.0292201	0.321759	0.507555	0	0	1	1
With Distance	GM12878	chr17	49841661	50185345	73	3	66	2	0.520833	0.52518	0.0294118	0.4	0.455108	0	0	1	1
No Distance	GM12878	chrX	136514391	137108977	223	0	198	6	0.5363	0.529691	0.0294118	1	0.524466	0	0	1	1
With Distance	GM12878	chrX	136514391	137108977	223	0	198	6	0.5363	0.529691	0.0294118	1	0.480876	0	0	1	1
No Distance	GM12878	chr16	63394291	65152649	3038	79	1775	54	0.625152	0.631207	0.0295243	0.406015	0.501903	0	0	0	0
With Distance	GM12878	chr14	62628841	63776033	830	10	752	23	0.528173	0.524652	0.0296774	0.69697	0.58205	0	0	2	2
No Distance	GM12878	chr9	22469444	26328004	28526	718	8605	268	0.755411	0.768253	0.030204	0.271805	0.500727	0	0	0	0
No Distance	GM12878	chrX	136035459	136277217	34	3	32	1	0.5	0.515152	0.030303	0.25	0.397215	0	0	0	0
With Distance	GM12878	chrX	136035459	136277217	35	2	32	1	0.514286	0.522388	0.030303	0.333333	0.45045	0	0	0	0
No Distance	GM12878	chr12	59796557	62587404	12220	211	4481	142	0.724874	0.731693	0.030716	0.402266	0.508394	0	0	1	1
No Distance	GM12878	chr7	80326718	81102275	366	11	338	11	0.519284	0.519886	0.0315186	0.5	0.51053	0	0	0	0
With Distance	GM12878	chr7	80326718	81102275	366	11	338	11	0.519284	0.519886	0.0315186	0.5	0.500293	0	0	0	0
No Distance	GM12878	chr12	20798685	21323898	185	7	153	5	0.542857	0.547337	0.0316456	0.416667	0.511966	2	0	1	1
With Distance	GM12878	chr12	20798685	21323898	185	7	153	5	0.542857	0.547337	0.0316456	0.416667	0.561544	2	0	1	1
No Distance	GM12878	chrX	32426246	36927701	41456	916	11685	383	0.768534	0.780113	0.0317368	0.294842	0.504771	0	0	4	3
No Distance	GM12878	chr12	72410194	74931884	8836	246	3647	120	0.697019	0.707843	0.0318556	0.327869	0.503425	0	0	8	6
No Distance	GM12878	chr14	45895478	49641402	25845	529	8082	268	0.752016	0.761783	0.0320958	0.336261	0.504247	0	0	4	4
No Distance	GM12878	chr16	58847788	63324233	36027	879	11542	395	0.745695	0.757363	0.0330904	0.310047	0.506175	2	0	2	2
No Distance	GM12878	chr11	22896720	26299476	19164	354	6644	233	0.734874	0.74256	0.0338811	0.396934	0.506762	0	0	1	1
No Distance	GM12878	chr20	21699980	22294624	218	4	197	7	0.528169	0.525301	0.0343137	0.636364	0.55274	0	0	1	1
No Distance	GM12878	chr13	53824051	61006229	129624	2619	29145	1049	0.804453	0.816431	0.034742	0.285987	0.505162	8	3	9	6
No Distance	GM12878	chr18	63392169	64164304	422	5	332	12	0.562905	0.559682	0.0348837	0.705882	0.48811	0	0	0	0
With Distance	GM12878	chr18	63392169	64164304	422	5	332	12	0.562905	0.559682	0.0348837	0.705882	0.530537	0	0	0	0
No Distance	GM12878	chr4	65022143	65407837	93	1	82	3	0.536313	0.531429	0.0352941	0.75	0.572716	0	0	1	0
No Distance	GM12878	chr4	144479576	145064562	343	22	190	7	0.622776	0.643527	0.035533	0.241379	0.518288	0	0	1	0
No Distance	GM12878	chr11	41481568	43306338	3501	68	1898	70	0.644934	0.648453	0.0355691	0.507246	0.503934	0	0	4	3
No Distance	GM12878	chr3	77087044	77305105	29	2	27	1	0.508475	0.517857	0.0357143	0.333333	0.485599	0	0	0	0
With Distance	GM12878	chr3	77087044	77305105	29	2	27	1	0.508475	0.517857	0.0357143	0.333333	0.605991	0	0	0	0
No Distance	GM12878	chr4	58028814	61330263	19523	432	6261	236	0.746976	0.757175	0.0363245	0.353293	0.50815	3	2	0	0
No Distance	GM12878	chr18	68448362	71512366	15499	435	5379	205	0.729808	0.74236	0.036712	0.320312	0.505429	1	0	2	2
With Distance	GM12878	chr11	90209036	90982982	403	7	336	13	0.54809	0.545332	0.0372493	0.65	0.506496	0	0	1	0
No Distance	GM12878	chr21	40889288	42506659	1650	53	1490	58	0.525377	0.525478	0.0374677	0.522523	0.49605	0	0	0	0
With Distance	GM12878	chr21	40889288	42506659	1650	53	1490	58	0.525377	0.525478	0.0374677	0.522523	0.523226	0	0	0	0
No Distance	GM12878	chr8	83219173	84738117	3019	99	1310	51	0.685421	0.69739	0.0374724	0.34	0.506144	0	0	1	0
No Distance	GM12878	chr1	49037987	50814828	2526	57	1791	70	0.584158	0.585129	0.0376142	0.551181	0.577362	2	1	0	0
No Distance	GM12878	chr4	91236168	93310041	5691	98	2453	96	0.694051	0.698797	0.0376618	0.494845	0.508898	0	0	0	0
No Distance	GM12878	chr6	86466187	87568197	902	12	682	27	0.572397	0.569444	0.0380818	0.692308	0.517395	1	1	1	1
No Distance	GM12878	chr7	78138951	78807609	271	11	250	10	0.51845	0.520154	0.0384615	0.47619	0.475784	0	0	0	0
No Distance	GM12878	chr4	22898634	24421867	1660	37	1317	53	0.558526	0.557608	0.0386861	0.588889	0.502457	1	0	1	0
No Distance	GM12878	chr9	81216584	85577079	32879	824	10890	440	0.73988	0.751194	0.038835	0.348101	0.506035	0	0	2	2
No Distance	GM12878	chr21	19871650	30313132	283370	7692	61130	2475	0.805953	0.822554	0.038912	0.243435	0.504834	10	5	17	13
No Distance	GM12878	chr7	14756167	15057324	56	1	49	2	0.537037	0.533333	0.0392157	0.666667	0.539732	0	0	0	0
No Distance	GM12878	chr9	7569346	9943853	7258	230	3212	132	0.682238	0.693219	0.0394737	0.364641	0.500382	3	1	1	1
No Distance	GM12878	chr15	53072331	53490301	105	7	97	4	0.511737	0.519802	0.039604	0.363636	0.578236	0	0	0	0
No Distance	GM12878	chr11	90209036	90982982	399	11	335	14	0.544137	0.543597	0.0401146	0.56	0.511587	0	0	1	0
No Distance	GM12878	chrX	139137986	139817282	312	4	257	11	0.553082	0.54833	0.0410448	0.733333	0.523545	0	0	0	0
With Distance	GM12878	chr7	78138951	78807609	266	16	249	11	0.51107	0.516505	0.0423077	0.407407	0.482754	0	0	0	0
With Distance	GM12878	chr6	86466187	87568197	902	12	679	30	0.574245	0.570525	0.0423131	0.714286	0.555728	1	1	1	1
No Distance	GM12878	chr8	33538385	36001091	7349	296	3450	154	0.666993	0.680526	0.0427303	0.342222	0.504893	0	0	0	0
No Distance	GM12878	chr11	37024793	38813734	3689	102	1812	81	0.663265	0.670605	0.0427892	0.442623	0.504853	0	0	0	0
With Distance	GM12878	chr11	40328140	41454140	1046	22	710	32	0.59558	0.595672	0.0431267	0.592593	0.570796	0	0	0	0
No Distance	GM12878	chr13	87521429	91521248	32534	1167	9117	411	0.762104	0.78111	0.043136	0.260456	0.505568	0	0	3	2
No Distance	GM12878	chr4	166413288	167014426	222	4	199	9	0.532258	0.527316	0.0432692	0.692308	0.502553	0	0	0	0
No Distance	GM12878	chr4	126233984	128323396	6002	148	2473	113	0.699977	0.708201	0.0436968	0.43295	0.512104	1	1	3	3
No Distance	GM12878	chr1	75696785	76098886	95	6	87	4	0.515625	0.521978	0.043956	0.4	0.532042	1	0	0	0
No Distance	GM12878	chr17	49841661	50185345	72	4	65	3	0.520833	0.525547	0.0441176	0.428571	0.50358	0	0	1	1
With Distance	GM12878	chr4	22898634	24421867	1654	43	1309	61	0.559178	0.558218	0.0445255	0.586538	0.536806	1	0	1	0
No Distance	GM12878	chr3	154052493	155042565	651	10	547	26	0.548622	0.543406	0.0453752	0.722222	0.504838	0	0	1	1
With Distance	GM12878	chr5	147006576	147203855	21	3	21	1	0.478261	0.5	0.0454545	0.25	0.635417	0	0	1	0
No Distance	GM12878	chr7	153078415	154201810	1522	57	708	34	0.670401	0.682511	0.0458221	0.373626	0.530923	0	0	0	0
No Distance	GM12878	chr12	85469631	88390090	14878	583	4845	238	0.735787	0.754348	0.0468227	0.28989	0.507367	0	0	6	6
With Distance	GM12878	chr4	65022143	65407837	93	1	81	4	0.541899	0.534483	0.0470588	0.8	0.648373	0	0	1	0
No Distance	GM12878	chr9	104738537	107506342	11650	392	4339	217	0.714966	0.728626	0.0476295	0.356322	0.507802	0	0	8	6
No Distance	GM12878	chrX	20544611	21764979	1059	21	832	42	0.56346	0.560021	0.0480549	0.666667	0.510877	0	0	0	0
No Distance	GM12878	chr5	43729954	44775822	879	20	614	31	0.589378	0.588747	0.048062	0.607843	0.512145	0	0	1	1
No Distance	GM12878	chr5	102917819	103516756	226	2	198	10	0.541284	0.533019	0.0480769	0.833333	0.520454	0	0	3	3
With Distance	GM12878	chr5	102917819	103516756	226	2	198	10	0.541284	0.533019	0.0480769	0.833333	0.509141	0	0	3	3
No Distance	GM12878	chr3	20381570	23003538	10196	369	3878	196	0.709885	0.724456	0.04811	0.346903	0.501947	1	1	0	0
With Distance	GM12878	chrX	139137986	139817282	314	2	255	13	0.559932	0.551845	0.0485075	0.866667	0.538341	0	0	0	0
No Distance	GM12878	chr2	80161966	84542829	32524	1151	10877	557	0.733357	0.749384	0.0487144	0.326112	0.5057	0	0	4	4
With Distance	GM12878	chr3	154052493	155042565	652	9	545	28	0.551053	0.544695	0.0488656	0.756757	0.535799	0	0	1	1
No Distance	GM12878	chr2	77179487	80115854	14027	335	4885	251	0.73228	0.741698	0.0488707	0.428328	0.515106	1	1	4	2
No Distance	GM12878	chr2	48826524	50720714	3324	91	2019	104	0.618996	0.622122	0.0489873	0.533333	0.512591	0	0	0	0
No Distance	GM12878	chr2	164039028	165287129	1084	22	873	45	0.557806	0.553909	0.0490196	0.671642	0.511247	1	1	1	1
With Distance	GM12878	chr15	53072331	53490301	105	7	96	5	0.516432	0.522388	0.049505	0.416667	0.537394	0	0	0	0
No Distance	GM12878	chr18	34521856	39487254	43482	1410	13975	729	0.741845	0.756775	0.0495783	0.340813	0.505903	1	1	7	4
No Distance	GM12878	chr6	55141096	56158402	712	29	572	30	0.552494	0.554517	0.0498339	0.508475	0.497188	0	0	0	0
No Distance	GM12878	chr8	55464016	55649705	21	0	19	1	0.536585	0.525	0.05	1	0.569048	0	0	0	0
No Distance	GM12878	chr18	30810890	31076334	43	2	38	2	0.529412	0.530864	0.05	0.5	0.499167	0	0	0	0
With Distance	GM12878	chrX	20544611	21764979	1059	21	830	44	0.564483	0.560614	0.0503432	0.676923	0.565357	0	0	0	0
With Distance	GM12878	chr5	43729954	44775822	883	16	612	33	0.593264	0.590635	0.0511628	0.673469	0.610848	0	0	1	1
No Distance	GM12878	chr1	163328331	165043603	2128	68	1647	89	0.563835	0.563709	0.0512673	0.566879	0.514803	0	0	3	0
No Distance	GM12878	chrX	84882308	86555213	3613	143	1571	85	0.683296	0.696952	0.0513285	0.372807	0.497428	0	0	0	0
No Distance	GM12878	chr4	44761926	46650791	3879	143	2002	110	0.65031	0.659582	0.0520833	0.434783	0.509861	0	0	1	0
No Distance	GM12878	chr8	113774036	114451140	321	9	254	14	0.560201	0.558261	0.0522388	0.608696	0.490332	0	0	0	0
With Distance	GM12878	chr8	113774036	114451140	322	8	254	14	0.561873	0.559028	0.0522388	0.636364	0.537432	0	0	0	0
With Distance	GM12878	chr4	166413288	167014426	222	4	197	11	0.536866	0.529833	0.0528846	0.733333	0.527346	0	0	0	0
No Distance	GM12878	chr3	161226270	164904657	25777	863	7606	434	0.755796	0.772159	0.0539801	0.334618	0.511429	1	1	1	1
No Distance	GM12878	chr1	79304049	79664447	81	1	70	4	0.544872	0.536424	0.0540541	0.8	0.493326	0	0	0	0
With Distance	GM12878	chr2	164039028	165287129	1081	25	868	50	0.558794	0.554643	0.0544662	0.666667	0.556679	1	1	1	1
No Distance	GM12878	chr11	96196372	98888007	11478	312	4059	237	0.728273	0.738753	0.0551676	0.431694	0.517782	0	0	0	0
With Distance	GM12878	chr1	75235192	75672961	119	1	102	6	0.548246	0.538462	0.0555556	0.857143	0.544174	0	0	0	0
No Distance	GM12878	chr4	178475360	180229910	3845	118	1708	101	0.683645	0.692419	0.055832	0.461187	0.507796	1	1	1	1
No Distance	GM12878	chr2	189388329	190278969	535	20	436	26	0.551622	0.550978	0.0562771	0.565217	0.500462	1	1	5	4
No Distance	GM12878	chr5	21919452	23140555	1812	62	831	50	0.675862	0.685585	0.0567537	0.446429	0.509605	0	0	0	0
No Distance	GM12878	chr10	117114022	118146648	753	30	591	36	0.559574	0.560268	0.0574163	0.545455	0.511044	0	0	1	1
No Distance	GM12878	chr13	81744749	82905872	1317	63	750	46	0.626379	0.637155	0.0577889	0.422018	0.51239	0	0	0	0
No Distance	GM12878	chr13	92838498	95015586	5549	180	2652	163	0.668539	0.676625	0.0579041	0.475219	0.514892	0	0	1	1
No Distance	GM12878	chr4	160407969	163090646	11853	380	4029	251	0.732998	0.746317	0.0586449	0.397781	0.51773	0	0	1	1
No Distance	GM12878	chr3	70112719	70410447	51	6	48	3	0.5	0.515152	0.0588235	0.333333	0.470588	0	0	1	0
No Distance	GM12878	chr8	87630321	90701970	15364	669	5272	330	0.725399	0.744524	0.0589075	0.33033	0.508879	1	0	8	5
No Distance	GM12878	chr3	88252045	90142997	4787	123	1986	126	0.699658	0.706777	0.0596591	0.506024	0.514203	0	0	0	0
No Distance	GM12878	chr10	54711566	57261911	9350	342	3627	231	0.707085	0.720506	0.0598756	0.403141	0.508009	2	0	5	2
No Distance	GM12878	chr11	20669074	22152902	1696	69	1221	78	0.578982	0.581419	0.0600462	0.530612	0.515619	0	0	1	1
No Distance	GM12878	chr12	16228531	18145349	3570	171	2049	131	0.625063	0.635344	0.0600917	0.433775	0.502882	0	0	2	2
No Distance	GM12878	chr2	56410304	57744710	1521	67	977	63	0.60274	0.608887	0.0605769	0.484615	0.510091	0	0	2	2
No Distance	GM12878	chr13	71893998	72454956	192	8	170	11	0.532808	0.530387	0.0607735	0.578947	0.501519	0	0	1	1
No Distance	GM12878	chr5	32707018	33424599	311	8	278	18	0.534959	0.528014	0.0608108	0.692308	0.508705	0	0	0	0
No Distance	GM12878	chr4	157089228	157890376	409	3	354	23	0.547529	0.536042	0.061008	0.884615	0.51586	0	0	1	1
With Distance	GM12878	chr4	157089228	157890376	409	3	354	23	0.547529	0.536042	0.061008	0.884615	0.514702	0	0	1	1
No Distance	GM12878	chr8	49890583	51311062	1844	71	1114	73	0.617988	0.623394	0.0614996	0.506944	0.531922	0	0	1	1
No Distance	GM12878	chr2	33898796	35654155	2602	109	1707	112	0.599117	0.603852	0.0615723	0.506787	0.505164	4	1	3	2
No Distance	GM12878	chr4	20774400	21771077	767	18	548	36	0.58656	0.58327	0.0616438	0.666667	0.521153	3	2	0	0
No Distance	GM12878	chr6	124123004	125117517	762	22	543	36	0.585473	0.583908	0.0621762	0.62069	0.512614	0	0	0	0
With Distance	GM12878	chr3	24305999	24682724	79	10	75	5	0.497041	0.512987	0.0625	0.333333	0.432795	0	0	0	0
No Distance	GM12878	chr20	8770839	9374511	207	19	195	13	0.506912	0.514925	0.0625	0.40625	0.497522	0	0	1	0
With Distance	GM12878	chr4	125254713	126207180	591	36	499	34	0.538793	0.542202	0.0637899	0.485714	0.567871	1	1	1	1
With Distance	GM12878	chr10	117114022	118146648	750	33	587	40	0.560284	0.560957	0.0637959	0.547945	0.556633	0	0	1	1
With Distance	GM12878	chr6	69347578	69678915	64	5	58	4	0.519084	0.52459	0.0645161	0.444444	0.472885	0	0	1	1
No Distance	GM12878	chr7	141674449	142004453	64	5	58	4	0.519084	0.52459	0.0645161	0.444444	0.552595	0	0	0	0
No Distance	GM12878	chr3	79569857	79897397	67	2	58	4	0.541985	0.536	0.0645161	0.666667	0.575035	0	0	0	0
No Distance	GM12878	chr4	25441208	25771764	67	2	58	4	0.541985	0.536	0.0645161	0.666667	0.486442	0	0	0	0
With Distance	GM12878	chr3	79569857	79897397	68	1	58	4	0.549618	0.539683	0.0645161	0.8	0.538219	0	0	0	0
No Distance	GM12878	chr11	78355063	80949135	7148	264	3724	257	0.649961	0.657469	0.0645566	0.493282	0.501305	2	1	2	1
No Distance	GM12878	chr20	16782167	17414132	241	8	214	15	0.535565	0.52967	0.0655022	0.652174	0.557602	1	1	0	0
No Distance	GM12878	chrX	115335677	117389954	5430	231	2324	163	0.686426	0.700284	0.0655408	0.413706	0.51261	0	0	2	2
No Distance	GM12878	chr8	110746935	112810356	6377	382	2358	166	0.704837	0.730052	0.0657686	0.30292	0.505629	0	0	1	0
With Distance	GM12878	chr13	71893998	72454956	190	10	169	12	0.530184	0.529248	0.0662983	0.545455	0.510014	0	0	1	1
With Distance	GM12878	chr6	55141096	56158402	714	27	562	40	0.56143	0.559561	0.0664452	0.597015	0.554892	0	0	0	0
With Distance	GM12878	chr7	15344192	16112367	390	13	321	23	0.552878	0.548523	0.0668605	0.638889	0.559788	2	1	1	0
No Distance	GM12878	chr10	65625566	69541967	24560	1035	8517	611	0.724909	0.74251	0.0669369	0.371203	0.510412	2	1	6	5
With Distance	GM12878	chr5	32707018	33424599	311	8	276	20	0.538211	0.529813	0.0675676	0.714286	0.506693	0	0	0	0
With Distance	GM12878	chr1	79304049	79664447	81	1	69	5	0.551282	0.54	0.0675676	0.833333	0.532548	0	0	0	0
No Distance	GM12878	chr4	132012923	133563903	3505	162	1320	96	0.70844	0.726425	0.0677966	0.372093	0.521879	0	0	0	0
No Distance	GM12878	chr2	66654949	68259391	1683	62	1416	103	0.547181	0.543078	0.0678078	0.624242	0.515081	0	0	2	2
No Distance	GM12878	chr15	86396279	88994703	5572	218	3719	277	0.597691	0.59972	0.0693193	0.559596	0.518341	0	0	4	4
No Distance	GM12878	chr4	125254713	126207180	588	39	496	37	0.538793	0.542435	0.0694184	0.486842	0.516064	1	0	1	0
No Distance	GM12878	chr7	15344192	16112367	386	17	320	24	0.548862	0.546742	0.0697674	0.585366	0.520241	2	0	1	0
No Distance	GM12878	chr6	81048015	82751669	2732	88	1596	120	0.628748	0.631238	0.0699301	0.576923	0.519565	0	0	1	1
No Distance	GM12878	chr1	237968555	240150901	5052	240	2630	198	0.646552	0.657641	0.0700141	0.452055	0.507482	0	0	1	0
No Distance	GM12878	chr18	64883929	66403762	1956	90	1265	96	0.602289	0.607265	0.0705364	0.516129	0.511964	0	0	0	0
No Distance	GM12878	chr20	58523885	60472276	2236	127	2090	159	0.519297	0.516875	0.0706981	0.555944	0.53435	1	1	2	2
No Distance	GM12878	chr10	9373307	10720444	1202	57	995	77	0.548692	0.54711	0.0718284	0.574627	0.513788	0	0	0	0
With Distance	GM12878	chr20	8770839	9374511	208	18	193	15	0.513825	0.518703	0.0721154	0.454545	0.49248	0	0	1	0
No Distance	GM12878	chr3	93953191	99527839	66502	2052	17124	1344	0.779642	0.795231	0.0727745	0.39576	0.517848	6	5	18	9
With Distance	GM12878	chr10	9373307	10720444	1199	60	992	80	0.548692	0.547239	0.0746269	0.571429	0.542419	0	0	0	0
No Distance	GM12878	chr18	39632260	41176828	1674	73	1302	105	0.564046	0.5625	0.0746269	0.589888	0.505605	1	1	4	3
With Distance	GM12878	chr12	18292738	19442595	850	40	717	58	0.545345	0.542438	0.0748387	0.591837	0.554501	2	1	2	2
No Distance	GM12878	chr5	9898057	10112295	25	4	24	2	0.490909	0.510204	0.0769231	0.333333	0.520557	0	0	0	0
No Distance	GM12878	chr8	112976223	113478036	160	5	132	11	0.555195	0.547945	0.0769231	0.6875	0.524073	0	0	0	0
With Distance	GM12878	chr8	112976223	113478036	160	5	132	11	0.555195	0.547945	0.0769231	0.6875	0.47989	0	0	0	0
With Distance	GM12878	chrX	137856630	138842376	638	28	523	44	0.553122	0.549526	0.0776014	0.611111	0.537969	0	0	0	0
No Distance	GM12878	chr13	107857251	108808793	599	37	486	41	0.550301	0.552074	0.0777989	0.525641	0.523461	0	0	0	0
With Distance	GM12878	chr7	14756167	15057324	56	1	47	4	0.555556	0.543689	0.0784314	0.8	0.531648	0	0	0	0
No Distance	GM12878	chr9	75718872	77186804	1813	75	1173	100	0.605188	0.607167	0.0785546	0.571429	0.523052	2	2	2	2
No Distance	GM12878	chr2	103592296	105490503	3127	226	1966	168	0.60051	0.61398	0.0787254	0.426396	0.498645	1	1	4	4
No Distance	GM12878	chr3	84595938	85626251	883	37	571	49	0.605195	0.60729	0.0790323	0.569767	0.524075	1	1	2	2
With Distance	GM12878	chr3	84595938	85626251	883	37	571	49	0.605195	0.60729	0.0790323	0.569767	0.624667	1	1	2	2
No Distance	GM12878	chr2	4006516	6914970	11145	437	4616	398	0.695529	0.707125	0.0793777	0.476647	0.521309	2	2	1	1
With Distance	GM12878	chr7	16117266	16607315	146	7	127	11	0.539519	0.534799	0.0797101	0.611111	0.508857	0	0	1	0
No Distance	GM12878	chr4	118054528	119147791	973	50	646	56	0.596522	0.600988	0.0797721	0.528302	0.515908	1	0	2	0
No Distance	GM12878	chr11	104479691	105734658	1154	48	851	74	0.577339	0.575561	0.08	0.606557	0.507655	0	0	1	1
With Distance	GM12878	chr18	39632260	41176828	1689	58	1294	113	0.571338	0.566209	0.0803127	0.660819	0.547278	1	1	4	3
No Distance	GM12878	chr15	46603999	48645662	4102	190	2265	198	0.636566	0.644259	0.0803898	0.510309	0.516004	1	1	9	6
With Distance	GM12878	chr13	81744749	82905872	1313	67	732	64	0.632812	0.642054	0.080402	0.48855	0.617174	0	0	0	0
No Distance	GM12878	chr12	18292738	19442595	843	47	712	63	0.544144	0.542122	0.0812903	0.572727	0.516937	2	1	2	2
No Distance	GM12878	chr6	76602880	78168576	2525	118	1326	118	0.646685	0.655674	0.0817175	0.5	0.514094	1	1	2	2
No Distance	GM12878	chr12	125667388	128554448	7606	367	4539	406	0.62022	0.626266	0.0821031	0.525226	0.51248	1	0	2	2
No Distance	GM12878	chr8	69489101	70535011	695	47	592	53	0.539293	0.540016	0.0821705	0.53	0.526904	0	0	3	1
With Distance	GM12878	chr2	189388329	190278969	536	19	424	38	0.564405	0.558333	0.0822511	0.666667	0.539753	1	1	5	3
No Distance	GM12878	chrX	137856630	138842376	636	30	520	47	0.553933	0.550173	0.0828924	0.61039	0.51859	0	0	0	0
With Distance	GM12878	chr10	59096940	59913060	442	22	354	32	0.557647	0.555276	0.0829016	0.592593	0.558555	0	0	3	2
With Distance	GM12878	chr20	16782167	17414132	239	10	210	19	0.539749	0.532294	0.0829694	0.655172	0.590397	1	1	0	0
No Distance	GM12878	chr6	50623108	50760944	10	2	11	1	0.458333	0.47619	0.0833333	0.333333	0.590278	0	0	0	0
No Distance	GM12878	chrX	132924995	133279296	76	4	66	6	0.539474	0.535211	0.0833333	0.6	0.54401	0	0	0	0
With Distance	GM12878	chrX	132924995	133279296	76	4	66	6	0.539474	0.535211	0.0833333	0.6	0.530295	0	0	0	0
No Distance	GM12878	chr5	91604257	91806922	66	3	22	2	0.731183	0.75	0.0833333	0.4	0.527174	0	0	0	0
With Distance	GM12878	chr5	91604257	91806922	67	2	22	2	0.741935	0.752809	0.0833333	0.5	0.595713	0	0	0	0
With Distance	GM12878	chr13	107857251	108808793	602	34	483	44	0.55546	0.554839	0.0834915	0.564103	0.573553	0	0	0	0
With Distance	GM12878	chr2	66654949	68259391	1669	76	1392	127	0.550245	0.545247	0.0836076	0.625616	0.545594	0	0	2	2
No Distance	GM12878	chr16	52223345	53057350	412	21	372	34	0.531585	0.52551	0.0837438	0.618182	0.536508	0	0	1	1
No Distance	GM12878	chr14	79425623	81317811	3197	186	1932	180	0.614559	0.623318	0.0852273	0.491803	0.509499	0	0	3	3
No Distance	GM12878	chr5	50254076	51954319	2744	114	1560	146	0.633216	0.637546	0.0855803	0.561538	0.523902	2	2	0	0
No Distance	GM12878	chr6	128056959	129692036	2381	99	1442	135	0.620163	0.622809	0.0856056	0.576923	0.53228	1	1	4	4
No Distance	GM12878	chr7	108252943	111376885	13397	692	5308	498	0.698417	0.716226	0.0857733	0.418487	0.516599	0	0	1	1
No Distance	GM12878	chr4	42996761	44632876	2305	119	1440	137	0.610347	0.615487	0.0868738	0.535156	0.514504	1	0	0	0
No Distance	GM12878	chrX	3879886	7895654	23656	1450	8789	837	0.7052	0.729111	0.086952	0.365982	0.514322	3	2	6	3
No Distance	GM12878	chr3	24305999	24682724	80	9	73	7	0.514793	0.522876	0.0875	0.4375	0.487992	0	0	0	0
With Distance	GM12878	chr6	115067285	116218402	946	46	707	68	0.573854	0.572293	0.0877419	0.596491	0.559341	0	0	1	1
No Distance	GM12878	chr15	91844729	92628140	363	21	326	32	0.532345	0.526851	0.0893855	0.603774	0.537604	1	1	1	0
No Distance	GM12878	chr4	21788685	22694437	491	41	435	43	0.528713	0.530238	0.0899582	0.511905	0.500043	2	1	0	0
With Distance	GM12878	chr8	133203514	133664989	123	11	110	11	0.52549	0.527897	0.0909091	0.5	0.518348	0	0	5	2
No Distance	GM12878	chrX	107442362	107781566	69	5	60	6	0.535714	0.534884	0.0909091	0.545455	0.55518	1	0	0	0
With Distance	GM12878	chr4	21788685	22694437	501	31	434	44	0.539604	0.535829	0.0920502	0.586667	0.516373	2	1	0	0
With Distance	GM12878	chr1	196116450	196631691	165	5	138	14	0.555901	0.544554	0.0921053	0.736842	0.542492	1	1	1	1
No Distance	GM12878	chr13	37683052	39157034	1725	103	1163	118	0.592795	0.597299	0.0921155	0.533937	0.518693	0	0	0	0
With Distance	GM12878	chr15	91844729	92628140	363	21	325	33	0.533693	0.527616	0.0921788	0.611111	0.548166	1	1	1	0
With Distance	GM12878	chr3	3237414	4333691	713	28	637	65	0.539155	0.528148	0.0925926	0.698925	0.548282	0	0	3	3
No Distance	GM12878	chr1	240894594	241663976	330	40	312	32	0.507003	0.514019	0.0930233	0.444444	0.487712	1	1	2	2
With Distance	GM12878	chr7	34360273	34637956	45	3	39	4	0.538462	0.535714	0.0930233	0.571429	0.51405	0	0	1	1
With Distance	GM12878	chr8	69489101	70535011	692	50	585	60	0.542177	0.541895	0.0930233	0.545455	0.5344	0	0	3	1
No Distance	GM12878	chr10	59096940	59913060	436	28	350	36	0.555294	0.554707	0.0932642	0.5625	0.523431	0	0	3	2
No Distance	GM12878	chr5	162990539	164636831	2359	119	1448	149	0.61546	0.619648	0.0932999	0.55597	0.511096	1	0	2	2
No Distance	GM12878	chr10	52761350	53976760	938	39	785	81	0.552903	0.544399	0.0935335	0.675	0.51984	1	0	2	1
With Distance	GM12878	chr16	52223345	53057350	411	22	368	38	0.535161	0.527599	0.0935961	0.633333	0.500592	0	0	1	1
No Distance	GM12878	chr12	91338384	91749867	96	11	87	9	0.517241	0.52459	0.09375	0.45	0.51801	2	0	4	0
No Distance	GM12878	chr11	55708931	57045875	1523	105	957	99	0.604322	0.614113	0.09375	0.485294	0.515539	1	0	4	2
No Distance	GM12878	chr2	40138965	42010753	3371	174	1883	195	0.634181	0.641606	0.0938402	0.528455	0.524833	2	1	3	3
No Distance	GM12878	chr13	112126041	113262934	1642	49	684	71	0.700327	0.705933	0.0940397	0.591667	0.593739	0	0	0	0
No Distance	GM12878	chr5	151911444	153345610	1434	68	1097	115	0.570744	0.566574	0.0948845	0.628415	0.52378	2	2	0	0
No Distance	GM12878	chr7	83563266	86536225	15133	751	4760	499	0.739346	0.76072	0.094885	0.3992	0.522742	1	0	6	6
No Distance	GM12878	chr2	228803935	230139180	1231	91	948	100	0.561603	0.564938	0.0954198	0.52356	0.502505	0	0	2	2
No Distance	GM12878	chr3	3237414	4333691	695	46	635	67	0.528067	0.522556	0.0954416	0.59292	0.529479	0	0	3	3
No Distance	GM12878	chr6	69347578	69678915	64	5	56	6	0.534351	0.533333	0.0967742	0.545455	0.494507	0	0	1	1
No Distance	GM12878	chr8	139177684	139713475	163	17	149	16	0.518841	0.522436	0.0969697	0.484848	0.51697	0	0	1	0
With Distance	GM12878	chr2	228803935	230139180	1239	83	946	102	0.565823	0.567048	0.0973282	0.551351	0.554414	0	0	2	2
No Distance	GM12878	chr12	78393162	79739866	1279	73	960	104	0.572434	0.571237	0.0977444	0.587571	0.515111	1	1	2	2
No Distance	GM12878	chrX	131873875	132805465	514	38	460	50	0.531073	0.527721	0.0980392	0.568182	0.510681	0	0	3	2
With Distance	GM12878	chr12	78393162	79739866	1287	65	959	105	0.576159	0.573019	0.0986842	0.617647	0.569155	1	1	2	2
With Distance	GM12878	chr1	240894594	241663976	324	46	310	34	0.501401	0.511041	0.0988372	0.425	0.479419	1	1	2	2
No Distance	GM12878	chrX	75499291	77348671	4049	116	1823	200	0.686652	0.689544	0.0988631	0.632911	0.527813	2	2	6	3
With Distance	GM12878	chr1	75696785	76098886	95	6	82	9	0.541667	0.536723	0.0989011	0.6	0.524698	1	1	0	0
No Distance	GM12878	chr7	87872051	89253526	1625	103	1009	111	0.609551	0.616932	0.0991071	0.518692	0.511874	0	0	1	1
No Distance	GM12878	chr8	133203514	133664989	121	13	109	12	0.521569	0.526087	0.0991736	0.48	0.510146	0	0	5	3
No Distance	GM12878	chr4	171057841	173752415	9607	659	3884	428	0.688366	0.712104	0.0992579	0.393744	0.511032	4	4	7	7
No Distance	GM12878	chr5	116789675	118129098	1335	78	951	105	0.583232	0.58399	0.0994318	0.57377	0.529796	0	0	1	1
No Distance	GM12878	chr1	73088287	75199968	5887	369	2373	263	0.691633	0.712712	0.0997724	0.416139	0.528751	1	1	2	2
No Distance	GM12878	chr10	54066462	54250228	18	3	18	2	0.487805	0.5	0.1	0.4	0.517857	1	0	0	0
With Distance	GM12878	chr8	55081000	55345085	41	4	36	4	0.529412	0.532468	0.1	0.5	0.553889	2	1	1	0
With Distance	GM12878	chr18	30810890	31076334	41	4	36	4	0.529412	0.532468	0.1	0.5	0.438889	0	0	0	0
No Distance	GM12878	chr4	186988047	190826904	20559	1641	7899	882	0.692069	0.722433	0.100444	0.349584	0.547915	1	0	4	4
No Distance	GM12878	chr11	29365235	30941712	2077	154	1316	147	0.602057	0.612143	0.100478	0.488372	0.52753	1	1	4	4
No Distance	GM12878	chr17	2951146	3551513	220	16	187	21	0.542793	0.540541	0.100962	0.567568	0.509615	1	0	0	0
No Distance	GM12878	chr12	82910466	84897727	3957	193	2095	236	0.646968	0.653833	0.101244	0.550117	0.529587	2	2	4	4
No Distance	GM12878	chr5	135584461	136106728	161	13	142	16	0.533133	0.531353	0.101266	0.551724	0.589626	0	0	0	0
With Distance	GM12878	chr10	52761350	53976760	930	47	778	88	0.55236	0.544496	0.101617	0.651852	0.543892	1	0	2	1
With Distance	GM12878	chrX	131873875	132805465	516	36	458	52	0.53484	0.529774	0.101961	0.590909	0.496544	0	0	3	2
No Distance	GM12878	chr12	77443200	78321755	462	38	405	46	0.534175	0.532872	0.101996	0.547619	0.499953	1	1	7	4
No Distance	GM12878	chrX	80131508	80635172	161	11	131	15	0.553459	0.55137	0.10274	0.576923	0.521563	1	1	2	2
No Distance	GM12878	chr3	168866158	169387962	162	8	139	16	0.547692	0.538206	0.103226	0.666667	0.531708	0	0	0	0
With Distance	GM12878	chr12	91338384	91749867	97	10	86	10	0.527094	0.530055	0.104167	0.5	0.574474	2	2	4	2
No Distance	GM12878	chr10	28916912	29595050	277	12	240	28	0.547576	0.535783	0.104478	0.7	0.528934	0	0	4	4
With Distance	GM12878	chr13	112126041	113262934	1653	38	676	79	0.708095	0.709747	0.104636	0.675214	0.627053	0	0	0	0
With Distance	GM12878	chr5	151911444	153345610	1446	56	1085	127	0.579587	0.571316	0.104785	0.693989	0.572246	2	2	0	0
No Distance	GM12878	chr2	150451955	152096587	1718	116	1429	168	0.549694	0.545917	0.105197	0.591549	0.518049	2	2	5	4
No Distance	GM12878	chr4	175684486	176459112	372	19	312	37	0.552703	0.54386	0.106017	0.660714	0.521977	0	0	2	2
With Distance	GM12878	chrX	107442362	107781566	69	5	59	7	0.542857	0.539062	0.106061	0.583333	0.580467	1	0	0	0
With Distance	GM12878	chr18	6919636	8391002	1411	80	1143	138	0.558802	0.552467	0.107728	0.633028	0.56092	0	0	1	1
No Distance	GM12878	chr18	6919636	8391002	1403	88	1142	139	0.556277	0.551277	0.108509	0.612335	0.518215	0	0	1	1
With Distance	GM12878	chr12	77443200	78321755	458	42	402	49	0.533123	0.532558	0.108647	0.538462	0.534255	1	1	7	4
No Distance	GM12878	chr7	16117266	16607315	144	9	123	15	0.546392	0.539326	0.108696	0.625	0.515108	0	0	1	0
With Distance	GM12878	chr6	121375679	122355643	688	37	500	61	0.582426	0.579125	0.108734	0.622449	0.598557	1	1	3	3
With Distance	GM12878	chr8	139177684	139713475	166	14	147	18	0.533333	0.530351	0.109091	0.5625	0.541633	0	0	1	1
No Distance	GM12878	chr6	115067285	116218402	937	55	690	85	0.578381	0.575907	0.109677	0.607143	0.535473	0	0	1	1
No Distance	GM12878	chr16	75822151	77206805	1177	68	1005	124	0.54802	0.539413	0.109832	0.645833	0.535784	0	0	1	1
With Distance	GM12878	chr5	6765446	7817937	666	31	574	71	0.54918	0.537097	0.110078	0.696078	0.516594	0	0	4	3
No Distance	GM12878	chrX	26670936	27355365	281	22	242	30	0.54087	0.537285	0.110294	0.576923	0.503476	2	2	1	1
With Distance	GM12878	chrX	26670936	27355365	282	21	242	30	0.542609	0.538168	0.110294	0.588235	0.539501	2	2	1	1
No Distance	GM12878	chr6	91650297	93487327	2999	244	1770	220	0.615135	0.628853	0.110553	0.474138	0.51766	0	0	0	0
With Distance	GM12878	chr17	15158372	15407995	38	2	32	4	0.552632	0.542857	0.111111	0.666667	0.447917	1	1	0	0
With Distance	GM12878	chr6	53843758	54935601	764	59	624	78	0.552131	0.550432	0.111111	0.569343	0.553762	1	0	0	0
No Distance	GM12878	chr7	8458148	11384269	12800	998	4518	565	0.707854	0.739115	0.111155	0.361484	0.55893	2	1	6	6
No Distance	GM12878	chr3	17934723	18431233	132	26	127	16	0.491694	0.509653	0.111888	0.380952	0.489002	0	0	1	1
No Distance	GM12878	chr6	121375679	122355643	670	55	498	63	0.569984	0.57363	0.112299	0.533898	0.529214	1	1	3	3
No Distance	GM12878	chr7	45929153	47220468	981	59	874	111	0.539259	0.528841	0.11269	0.652941	0.5348	1	1	3	2
No Distance	GM12878	chr12	25586850	26183918	196	26	181	23	0.514085	0.519894	0.112745	0.469388	0.514099	0	0	3	2
With Distance	GM12878	chr7	141674449	142004453	63	6	55	7	0.534351	0.533898	0.112903	0.538462	0.462249	0	0	0	0
No Distance	GM12878	chr7	11467037	12531436	779	42	589	75	0.575084	0.569444	0.112952	0.641026	0.530664	1	1	2	2
No Distance	GM12878	chr6	8983119	10466443	1298	87	1152	147	0.538376	0.529796	0.113164	0.628205	0.521264	4	4	4	4
No Distance	GM12878	chr18	864397	2548494	2385	200	1486	190	0.604318	0.61612	0.113365	0.487179	0.520636	0	0	1	1
No Distance	GM12878	chr5	83013032	86697231	23862	1237	7166	918	0.746768	0.769047	0.113558	0.425986	0.53398	2	2	2	1
With Distance	GM12878	chr5	135584461	136106728	161	13	140	18	0.539157	0.534884	0.113924	0.580645	0.580587	0	0	0	0
No Distance	GM12878	chr6	53843758	54935601	756	67	622	80	0.548197	0.548621	0.11396	0.544218	0.523501	1	0	0	0
No Distance	GM12878	chr8	75877639	76286009	107	7	85	11	0.561905	0.557292	0.114583	0.611111	0.521199	0	0	2	1
With Distance	GM12878	chr8	75877639	76286009	107	7	85	11	0.561905	0.557292	0.114583	0.611111	0.506442	0	0	2	1
With Distance	GM12878	chr12	22837389	23208550	83	4	69	9	0.557576	0.546053	0.115385	0.692308	0.545903	0	0	0	0
With Distance	GM12878	chr3	168866158	169387962	163	7	137	18	0.556923	0.543333	0.116129	0.72	0.536812	0	0	0	0
No Distance	GM12878	chr5	6765446	7817937	667	30	570	75	0.552906	0.539208	0.116279	0.714286	0.531484	0	0	4	3
No Distance	GM12878	chr7	34360273	34637956	46	2	38	5	0.56044	0.547619	0.116279	0.714286	0.542393	0	0	1	1
No Distance	GM12878	chr18	21756294	23476621	1962	182	1543	204	0.556669	0.559772	0.116772	0.528497	0.521576	0	0	2	2
With Distance	GM12878	chr2	150451955	152096587	1721	113	1410	187	0.556106	0.549665	0.117095	0.623333	0.566177	2	2	5	5
No Distance	GM12878	chr7	121731455	122174396	120	3	98	13	0.568376	0.550459	0.117117	0.8125	0.53241	0	0	1	0
No Distance	GM12878	chr3	33924099	36744261	9977	625	4169	554	0.687178	0.705288	0.117298	0.46989	0.530213	1	1	2	2
With Distance	GM12878	chr7	11467037	12531436	785	36	586	78	0.581145	0.572575	0.11747	0.684211	0.569612	1	1	2	2
With Distance	GM12878	chr3	70112719	70410447	48	9	45	6	0.5	0.516129	0.117647	0.4	0.477812	0	0	1	0
No Distance	GM12878	chr13	61022267	61985753	564	42	480	64	0.546087	0.54023	0.117647	0.603774	0.578685	2	2	1	1
No Distance	GM12878	chr4	116010511	116775730	354	18	300	40	0.553371	0.541284	0.117647	0.689655	0.539702	1	1	0	0
No Distance	GM12878	chr1	196116450	196631691	163	7	134	18	0.562112	0.548822	0.118421	0.72	0.524033	1	1	1	1
With Distance	GM12878	chr10	28916912	29595050	275	14	236	32	0.551167	0.53816	0.119403	0.695652	0.576499	0	0	4	4
No Distance	GM12878	chr10	78306874	78872531	189	12	162	22	0.548052	0.538462	0.119565	0.647059	0.576046	1	1	0	0
With Distance	GM12878	chr10	78306874	78872531	189	12	162	22	0.548052	0.538462	0.119565	0.647059	0.591377	1	1	0	0
With Distance	GM12878	chr20	58523885	60472276	2110	253	1979	270	0.516045	0.516019	0.120053	0.516252	0.52479	1	1	2	2
No Distance	GM12878	chrX	50887189	51205119	63	2	51	7	0.569106	0.552632	0.12069	0.777778	0.590716	0	0	1	1
With Distance	GM12878	chrX	50887189	51205119	63	2	51	7	0.569106	0.552632	0.12069	0.777778	0.549072	0	0	1	1
No Distance	GM12878	chr10	33481828	34928864	1195	88	1080	149	0.535032	0.525275	0.121237	0.628692	0.530911	0	0	0	0
With Distance	GM12878	chr4	175684486	176459112	376	15	306	43	0.566216	0.55132	0.123209	0.741379	0.519145	0	0	2	2
With Distance	GM12878	chrX	80131508	80635172	160	12	128	18	0.559748	0.555556	0.123288	0.6	0.558159	1	1	2	2
With Distance	GM12878	chr21	31416668	32460744	662	41	560	79	0.552161	0.541735	0.123631	0.658333	0.530229	1	1	2	2
No Distance	GM12878	chr8	49083563	49839782	328	27	290	41	0.537901	0.530744	0.123867	0.602941	0.514927	0	0	1	1
No Distance	GM12878	chr2	211441702	213435726	5478	356	2063	292	0.704604	0.726429	0.123992	0.450617	0.533871	2	2	9	6
No Distance	GM12878	chr9	120406837	123240336	8411	613	4181	593	0.652558	0.667964	0.124214	0.491708	0.521531	4	4	6	6
With Distance	GM12878	chr11	104479691	105734658	1139	63	810	115	0.589563	0.584402	0.124324	0.646067	0.552263	0	0	1	1
With Distance	GM12878	chr6	104772731	104976805	21	5	21	3	0.48	0.5	0.125	0.375	0.557692	0	0	1	1
No Distance	GM12878	chr3	129994915	130259361	39	6	35	5	0.517647	0.527027	0.125	0.454545	0.563611	0	0	0	0
No Distance	GM12878	chr3	155069946	155421820	73	7	63	9	0.539474	0.536765	0.125	0.5625	0.570139	0	0	4	2
No Distance	GM12878	chr8	55081000	55345085	41	4	35	5	0.541176	0.539474	0.125	0.555556	0.508056	2	1	1	0
No Distance	GM12878	chr3	18599563	18801104	25	1	21	3	0.56	0.543478	0.125	0.75	0.629006	1	1	2	1
With Distance	GM12878	chr17	2951146	3551513	221	15	182	26	0.556306	0.548387	0.125	0.634146	0.541884	1	0	0	0
With Distance	GM12878	chr10	33481828	34928864	1224	59	1075	154	0.548567	0.532405	0.125305	0.723005	0.537156	0	0	0	0
No Distance	GM12878	chr1	48462645	48964816	139	19	125	18	0.521595	0.526515	0.125874	0.486486	0.518235	0	0	4	3
With Distance	GM12878	chr7	121731455	122174396	118	5	97	14	0.564103	0.548837	0.126126	0.736842	0.525306	0	0	1	0
No Distance	GM12878	chr10	107556587	107949827	92	5	76	11	0.559783	0.547619	0.126437	0.6875	0.56464	1	1	1	1
With Distance	GM12878	chr10	107556587	107949827	94	3	76	11	0.570652	0.552941	0.126437	0.785714	0.571869	1	1	1	1
No Distance	GM12878	chr2	195031393	196183610	997	65	677	98	0.596081	0.595579	0.126452	0.601227	0.531531	0	0	0	0
With Distance	GM12878	chr4	116010511	116775730	354	18	297	43	0.557584	0.543779	0.126471	0.704918	0.550945	1	1	0	0
With Distance	GM12878	chr13	61022267	61985753	568	38	475	69	0.553913	0.544583	0.126838	0.64486	0.591657	2	2	1	1
No Distance	GM12878	chr16	48719535	49387989	257	24	227	33	0.536044	0.530992	0.126923	0.578947	0.514379	1	1	3	1
No Distance	GM12878	chr6	117100304	117639297	171	18	144	21	0.542373	0.542857	0.127273	0.538462	0.551788	0	0	0	0
No Distance	GM12878	chr1	213294828	215701282	6394	535	3004	440	0.658826	0.680358	0.127758	0.451282	0.513022	4	4	5	4
No Distance	GM12878	chr12	22837389	23208550	82	5	68	10	0.557576	0.546667	0.128205	0.666667	0.570218	0	0	0	0
No Distance	GM12878	chr9	73253591	73865686	246	18	190	28	0.568465	0.56422	0.12844	0.608696	0.557496	0	0	1	1
No Distance	GM12878	chr7	18391011	19705442	1432	116	885	131	0.609594	0.618041	0.128937	0.530364	0.527187	0	0	1	1
With Distance	GM12878	chr4	25441208	25771764	67	2	54	8	0.572519	0.553719	0.129032	0.8	0.51461	0	0	0	0
No Distance	GM12878	chr2	220600415	222834472	3394	248	2563	383	0.573315	0.56975	0.130007	0.606973	0.529365	1	0	0	0
No Distance	GM12878	chr8	39747984	40852770	776	53	622	93	0.562824	0.555079	0.13007	0.636986	0.531902	0	0	4	4
No Distance	GM12878	chr6	72089847	72796156	309	6	254	38	0.571664	0.548845	0.130137	0.863636	0.597842	0	0	2	2
With Distance	GM12878	chr16	75822151	77206805	1169	76	982	147	0.554339	0.543468	0.130204	0.659193	0.563874	0	0	1	1
No Distance	GM12878	chr7	82439686	83288139	566	46	366	55	0.601162	0.607296	0.130641	0.544554	0.533378	0	0	3	2
No Distance	GM12878	chr13	70109354	71143292	853	70	545	82	0.603226	0.610157	0.130781	0.539474	0.528719	3	1	1	1
With Distance	GM12878	chrX	30159494	30523645	84	1	66	10	0.583851	0.56	0.131579	0.909091	0.548142	0	0	0	0
With Distance	GM12878	chr6	8983119	10466443	1292	93	1128	171	0.545082	0.533884	0.13164	0.647727	0.548415	4	4	4	4
No Distance	GM12878	chr5	112947048	114125905	825	50	709	108	0.551418	0.53781	0.132191	0.683544	0.573342	3	3	5	5
No Distance	GM12878	chr9	27725022	28074932	71	5	59	9	0.555556	0.546154	0.132353	0.642857	0.598587	0	0	1	1
With Distance	GM12878	chr9	27725022	28074932	71	5	59	9	0.555556	0.546154	0.132353	0.642857	0.556211	0	0	1	1
With Distance	GM12878	chr13	70109354	71143292	875	48	544	83	0.618065	0.616631	0.132376	0.633588	0.601342	3	2	1	1
With Distance	GM12878	chr1	48462645	48964816	139	19	124	19	0.524917	0.528517	0.132867	0.5	0.5212	0	0	4	3
No Distance	GM12878	chr1	70994373	71517000	165	9	137	21	0.560241	0.546358	0.132911	0.7	0.557489	0	0	0	0
No Distance	GM12878	chr2	124783941	127730970	9080	547	4483	688	0.660089	0.669468	0.13305	0.557085	0.533247	0	0	1	1
No Distance	GM12878	chr20	40325911	42038851	1637	154	1496	230	0.53085	0.522502	0.133256	0.598958	0.547937	0	0	1	1
With Distance	GM12878	chr4	130282570	130563758	49	1	39	6	0.578947	0.556818	0.133333	0.857143	0.506	0	0	0	0
With Distance	GM12878	chr20	40325911	42038851	1634	157	1495	231	0.530281	0.522212	0.133835	0.595361	0.560855	0	0	1	1
No Distance	GM12878	chr1	176865515	178160504	1023	89	852	133	0.551264	0.5456	0.135025	0.599099	0.52589	1	1	5	3
With Distance	GM12878	chr1	176865515	178160504	1034	78	850	135	0.557463	0.548832	0.137056	0.633803	0.567748	1	1	5	3
No Distance	GM12878	chr5	98439945	101560655	17683	1469	5010	796	0.740404	0.779227	0.1371	0.351435	0.524728	1	1	8	7
No Distance	GM12878	chrX	50433431	50733337	53	4	44	7	0.555556	0.546392	0.137255	0.636364	0.593567	0	0	0	0
With Distance	GM12878	chrX	50433431	50733337	53	4	44	7	0.555556	0.546392	0.137255	0.636364	0.51204	0	0	0	0
With Distance	GM12878	chr8	16636503	17012178	87	2	69	11	0.579882	0.557692	0.1375	0.846154	0.607865	0	0	1	0
No Distance	GM12878	chr7	33224122	33974061	308	43	282	45	0.520649	0.522034	0.137615	0.511364	0.49117	1	1	7	5
No Distance	GM12878	chr4	163417804	165653565	6148	497	2550	409	0.682736	0.706829	0.138222	0.451435	0.535554	7	6	6	6
No Distance	GM12878	chr1	60436710	62318693	2880	216	1800	289	0.611186	0.615385	0.138344	0.572277	0.532915	3	1	5	5
No Distance	GM12878	chr8	120874673	123651893	9481	894	3953	637	0.676111	0.705747	0.13878	0.416068	0.529123	3	3	13	9
No Distance	GM12878	chr1	67996400	70204424	5450	374	2480	400	0.672105	0.687264	0.138889	0.516796	0.532058	1	1	4	4
No Distance	GM12878	chrX	150318469	150851675	166	14	142	23	0.547826	0.538961	0.139394	0.621622	0.570051	0	0	1	1
No Distance	GM12878	chr12	58376468	59547096	933	69	691	112	0.578947	0.574507	0.139477	0.618785	0.536256	2	2	3	1
No Distance	GM12878	chr4	9703875	17474413	124768	11788	31026	5043	0.751983	0.800852	0.139815	0.299626	0.527183	6	4	25	14
With Distance	GM12878	chr2	133303547	134602529	973	75	854	139	0.544831	0.532567	0.13998	0.649533	0.51296	1	1	3	3
No Distance	GM12878	chr11	15348735	16637103	1152	90	841	137	0.580631	0.578023	0.140082	0.603524	0.540015	0	0	5	5
No Distance	GM12878	chrX	103099430	104167836	1206	76	576	94	0.665984	0.676768	0.140299	0.552941	0.534038	0	0	6	4
No Distance	GM12878	chr15	35370034	38185049	7728	647	4045	661	0.641312	0.656417	0.140459	0.505352	0.5265	4	4	10	10
No Distance	GM12878	chr7	40271529	41745739	1434	59	1101	180	0.581831	0.56568	0.140515	0.753138	0.555313	0	0	4	3
With Distance	GM12878	chr7	40271529	41745739	1446	47	1101	180	0.586157	0.567727	0.140515	0.792952	0.616206	0	0	4	4
No Distance	GM12878	chr5	16160177	17204026	781	60	544	89	0.590231	0.589434	0.1406	0.597315	0.53394	1	1	2	1
No Distance	GM12878	chr21	31416668	32460744	648	55	549	90	0.549925	0.541353	0.140845	0.62069	0.521873	1	1	2	2
[truncated: 3,999 more rows]

## Sheet: K562
Model	Cell Type	Chromosome	TAD_START	TAD_END	True Negative	False Negative	False Positive	True Positive	Accuracy	Specificity	Precsion	Sensitivity	AUC	Hi-C loops in the data	Predicted Hi-C loops	CTCF ChIA-PET interactions in the data	predicted ChIA-PET interactions
[truncated: 4,246 more rows]

[truncated: 5 more sheets: HMEC, HUVEC, IMR90, NHEK, Cell types level]
